# Supplementary material for: Designed wrinkles for optical encryption and flexible integrated circuit carrier board
Source: Nat Commun. 2024 Jul 4;15:5616. doi: 10.1038/s41467-024-50069-7 (PMC11224375; doi:10.1038/s41467-024-50069-7)
Supplement: Supplementary file 9 — Source data [file 41467_2024_50069_MOESM9_ESM.zip]

Archive with 32 entries (30 files):
- Soure Data/Soure Data-Manuscript/
- Soure Data/Soure Data-Manuscript/Figure-1d,e.xlsx
- Soure Data/Soure Data-Manuscript/Figure-2c,d,g,h,k,l,o,p,s,u,w.xlsx
- Soure Data/Soure Data-Manuscript/Figure-3b.xlsx
- Soure Data/Soure Data-Manuscript/Figure-4c.xlsx
- Soure Data/Soure Data-Supplementary Infromation/
- Soure Data/Soure Data-Supplementary Infromation/SI-Fig. 10.xlsx
- Soure Data/Soure Data-Supplementary Infromation/SI-Fig. 15c.xlsx
- Soure Data/Soure Data-Supplementary Infromation/SI-Fig. 16.xlsx
- Soure Data/Soure Data-Supplementary Infromation/SI-Fig. 17c.xlsx
- Soure Data/Soure Data-Supplementary Infromation/SI-Fig. 18.xlsx
- Soure Data/Soure Data-Supplementary Infromation/SI-Fig. 22.xlsx
- Soure Data/Soure Data-Supplementary Infromation/SI-Fig. 23b,c.xlsx
- Soure Data/Soure Data-Supplementary Infromation/SI-Fig. 24b,c.xlsx
- Soure Data/Soure Data-Supplementary Infromation/SI-Fig. 25.xlsx
- Soure Data/Soure Data-Supplementary Infromation/SI-Fig. 26.xlsx
- Soure Data/Soure Data-Supplementary Infromation/SI-Fig. 27.xlsx
- Soure Data/Soure Data-Supplementary Infromation/SI-Fig. 28c.xlsx
- Soure Data/Soure Data-Supplementary Infromation/SI-Fig. 29c,d.xlsx
- Soure Data/Soure Data-Supplementary Infromation/SI-Fig. 2a,b.xlsx
- Soure Data/Soure Data-Supplementary Infromation/SI-Fig. 3.xlsx
- Soure Data/Soure Data-Supplementary Infromation/SI-Fig. 30.xlsx
- Soure Data/Soure Data-Supplementary Infromation/SI-Fig. 31c,d.xlsx
- Soure Data/Soure Data-Supplementary Infromation/SI-Fig. 34d,e.xlsx
- Soure Data/Soure Data-Supplementary Infromation/SI-Fig. 39.xlsx
- Soure Data/Soure Data-Supplementary Infromation/SI-Fig. 41d.xlsx
- Soure Data/Soure Data-Supplementary Infromation/SI-Fig. 47a.xlsx
- Soure Data/Soure Data-Supplementary Infromation/SI-Fig. 49.xlsx
- Soure Data/Soure Data-Supplementary Infromation/SI-Fig. 50.xlsx
- Soure Data/Soure Data-Supplementary Infromation/SI-Fig. 7a,b.xlsx
- Soure Data/Soure Data-Supplementary Infromation/SI-Fig. 8.xlsx
- Soure Data/Soure Data-Supplementary Infromation/SI-Fig. 9a,b,c.xlsx
