# Supplementary material for: Designed wrinkles for optical encryption and flexible integrated circuit carrier board
Source: Nat Commun. 2024 Jul 4;15:5616. doi: 10.1038/s41467-024-50069-7 (PMC11224375; doi:10.1038/s41467-024-50069-7)
Supplement: Supplementary file 9 — Source data [file 41467_2024_50069_MOESM9_ESM.zip › Soure Data/Soure Data-Manuscript/Figure-1d,e.xlsx]

## Sheet: Figure 1d
I-X1	I-Y1	II-X2	II-Y2	III-X3	III-Y3	IV-X4	IV-Y4	V-X5	V-Y5
0	7.61693	0	-39.9985	0	-39.3943	0	-36.9277	0	-42.4695
0.3125	7.67277	0.3125	-37.6628	0.3125	-36.575	0.3125	-36.3157	0.3125	-42.6774
0.62499	7.77369	0.625	-34.407	0.625	-34.3644	0.625	-35.5609	0.625	-42.2843
0.93749	7.71638	0.9375	-29.6217	0.9375	-31.7334	0.9375	-34.4955	0.9375	-42.6445
1.24999	7.47155	1.25	-24.9428	1.25	-28.4119	1.25	-33.1706	1.25	-41.7707
1.56249	7.06954	1.5625	-18.7616	1.5625	-23.8866	1.5625	-31.2505	1.5625	-40.5202
1.87498	6.417	1.875	-9.07278	1.875	-17.1135	1.875	-28.745	1.875	-39.7433
2.18748	5.48637	2.1875	5.39766	2.1875	-8.24508	2.1875	-25.2424	2.1875	-38.1259
2.49998	4.06018	2.5	26.6971	2.5	4.40291	2.5	-20.8773	2.5	-35.6868
2.81248	1.96603	2.8125	51.0895	2.8125	21.1343	2.8125	-15.4888	2.8125	-32.0252
3.12497	-0.81485	3.125	75.9526	3.125	44.2603	3.125	-9.54335	3.125	-29.7732
3.43747	-4.42998	3.4375	94.8941	3.4375	75.0417	3.4375	-2.97974	3.4375	-26.3579
3.74997	-8.84462	3.75	98.6977	3.75	102.415	3.75	3.52127	3.75	-21.2972
4.06247	-13.478	4.0625	89.2426	4.0625	114.226	4.0625	9.14555	4.0625	-13.9786
4.37496	-17.4352	4.375	69.1664	4.375	109.228	4.375	14.1206	4.375	-7.3864
4.68746	-20.1901	4.6875	45.8343	4.6875	90.0867	4.6875	18.0625	4.6875	-1.28705
4.99996	-21.6726	5	24.7078	5	60.8544	5	20.9085	5	5.59246
5.31245	-21.7754	5.3125	8.83236	5.3125	33.7109	5.3125	21.7266	5.3125	12.1439
5.62495	-20.3701	5.625	-3.0258	5.625	14.3603	5.625	21.3528	5.625	17.4271
5.93745	-17.387	5.9375	-12.0653	5.9375	0.26921	5.9375	19.499	5.9375	21.2898
6.24995	-13.2718	6.25	-18.9686	6.25	-9.91438	6.25	16.4045	6.25	23.6477
6.56244	-8.88858	6.5625	-24.1353	6.5625	-17.7771	6.5625	11.7104	6.5625	24.7828
6.87494	-4.95949	6.875	-27.4245	6.875	-22.9709	6.875	6.04097	6.875	24.0364
7.18744	-1.60401	7.1875	-29.8006	7.1875	-27.231	7.1875	-0.05768	7.1875	21.6384
7.49993	1.10429	7.5	-31.7654	7.5	-30.5861	7.5	-6.43422	7.5	17.6701
7.81243	3.21661	7.8125	-33.8599	7.8125	-32.825	7.8125	-12.5332	7.8125	12.4428
8.12493	4.91003	8.125	-35.257	8.125	-34.327	8.125	-18.006	8.125	6.0524
8.43743	6.09159	8.4375	-36.1557	8.4375	-35.619	8.4375	-22.7114	8.4375	-0.57177
8.74992	6.97574	8.75	-37.0751	8.75	-36.4334	8.75	-26.4429	8.75	-8.35455
9.06242	7.65769	9.0625	-37.6091	9.0625	-36.633	9.0625	-29.2663	9.0625	-15.1948
9.37492	8.18859	9.375	-38.7453	9.375	-37.5025	9.375	-31.426	9.375	-20.9636
9.68742	8.59263	9.6875	-39.4351	9.6875	-37.6737	9.6875	-33.0079	9.6875	-25.7362
9.99991	8.91384	10	-40.0136	10	-37.7154	10	-34.037	10	-30.1454
10.3124	9.13938	10.3125	-39.4133	10.3125	-37.5322	10.3125	-34.7016	10.3125	-33.6426
10.6249	9.30192	10.625	-39.2946	10.625	-37.3868	10.625	-35.121	10.625	-35.0929
10.9374	9.41129	10.9375	-37.9818	10.9375	-37.2912	10.9375	-35.2126	10.9375	-36.719
11.2499	9.52993	11.25	-36.954	11.25	-37.0377	11.25	-35.4429	11.25	-38.134
11.5624	9.62308	11.5625	-35.5664	11.5625	-36.4814	11.5625	-35.2842	11.5625	-40.0215
11.8749	9.64329	11.875	-33.5221	11.875	-36.0838	11.875	-35.1295	11.875	-41.0734
12.1874	9.61392	12.1875	-31.8339	12.1875	-35.7908	12.1875	-34.7273	12.1875	-41.7723
12.4999	9.54825	12.5	-29.0402	12.5	-34.607	12.5	-34.1211	12.5	-42.2301
12.8124	9.45196	12.8125	-25.3578	12.8125	-31.8699	12.8125	-33.2745	12.8125	-42.048
13.1249	9.17457	13.125	-20.5056	13.125	-28.4	13.125	-32.1623	13.125	-40.8254
13.4374	8.7014	13.4375	-13.6392	13.4375	-23.4959	13.4375	-30.6308	13.4375	-40.5328
13.7499	8.29336	13.75	-3.6113	13.75	-17.4376	13.75	-28.3964	13.75	-38.9865
14.0624	7.42785	14.0625	11.3445	14.0625	-8.04108	14.0625	-25.6526	14.0625	-38.0967
14.3749	6.14407	14.375	31.7866	14.375	3.98977	14.375	-22.1033	14.375	-36.1485
14.6874	4.34686	14.6875	55.666	14.6875	19.3477	14.6875	-17.7489	14.6875	-33.57
14.9999	1.90383	15	81.3675	15	40.435	15	-12.4018	15	-30.8943
15.3124	-1.45731	15.3125	100.499	15.3125	68.5027	15.3125	-6.5787	15.3125	-26.5682
15.6249	-5.6613	15.625	106.023	15.625	98.2491	15.625	-0.36767	15.625	-21.856
15.9374	-10.146	15.9375	98.1213	15.9375	116.53	15.9375	5.83335	15.9375	-15.8945
16.2499	-14.4644	16.25	77.5351	16.25	115.903	16.25	11.1962	16.25	-9.2944
16.5624	-17.7459	16.5625	52.9813	16.5625	100.702	16.5625	15.9424	16.5625	-2.37581
16.8748	-19.7826	16.875	31.0639	16.875	73.9113	16.875	19.3923	16.875	5.21323
17.1873	-20.4587	17.1875	14.566	17.1875	45.422	17.1875	21.2828	17.1875	11.647
17.4998	-19.6681	17.5	2.39322	17.5	22.9085	17.5	21.8531	17.5	16.8396
17.8123	-17.3003	17.8125	-6.70527	17.8125	7.06538	17.8125	21.4194	17.8125	21.5266
18.1248	-13.5641	18.125	-13.6793	18.125	-3.70042	18.125	19.4293	18.125	24.2721
18.4373	-9.23784	18.4375	-18.4169	18.4375	-11.5406	18.4375	16.5344	18.4375	25.9532
18.7498	-5.20329	18.75	-21.7378	18.75	-16.1122	18.75	12.4752	18.75	26.4511
19.0623	-1.78316	19.0625	-25.0058	19.0625	-20.8764	19.0625	7.51321	19.0625	24.8114
19.3748	1.04739	19.375	-28.1743	19.375	-24.9719	19.375	1.22676	19.375	22.7232
19.6873	3.26787	19.6875	-29.9808	19.6875	-27.7597	19.6875	-5.04279	19.6875	17.8529
19.9998	5.00478	20	-31.6645	20	-29.4065	20	-11.0545	20	12.0754
20.3123	6.33709	20.3125	-33.1683	20.3125	-30.9798	20.3125	-16.6134	20.3125	5.60491
20.6248	7.4268	20.625	-33.6939	20.625	-31.8867	20.625	-21.3489	20.625	-1.57132
20.9373	8.20087	20.9375	-34.2909	20.9375	-33.3561	20.9375	-25.1683	20.9375	-8.42032
21.2498	8.74351	21.25	-34.5609	21.25	-33.8159	21.25	-28.3171	21.25	-14.6867
21.5623	9.0782	21.5625	-35.0765	21.5625	-33.8457	21.5625	-30.7792	21.5625	-18.7486
21.8748	9.32441	21.875	-34.6418	21.875	-34.3668	21.875	-32.4508	21.875	-24.1611
22.1873	9.4209	22.1875	-33.7868	22.1875	-34.355	22.1875	-33.7127	22.1875	-28.1821
22.4998	9.49067	22.5	-34.0297	22.5	-33.7726	22.5	-34.7672	22.5	-30.8085
22.8123	9.62563	22.8125	-34.0217	22.8125	-33.5142	22.8125	-35.5194	22.8125	-31.9491
23.1248	9.78501	23.125	-32.8874	23.125	-33.0483	23.125	-36.1219	23.125	-34.2167
23.4373	9.94547	23.4375	-31.5432	23.4375	-32.7941	23.4375	-36.4484	23.4375	-35.5651
23.7498	9.96973	23.75	-29.8115	23.75	-30.7716	23.75	-36.3684	23.75	-36.4232
24.0623	9.94859	24.0625	-28.0062	24.0625	-29.4898	24.0625	-36.1694	24.0625	-37.0289
24.3748	9.86394	24.375	-25.2174	24.375	-28.1089	24.375	-35.7806	24.375	-37.0895
24.6873	9.73711	24.6875	-21.42	24.6875	-25.3904	24.6875	-35.082	24.6875	-37.6222
24.9998	9.4832	25	-17.2865	25	-22.9352	25	-34.1656	25	-37.4749
25.3123	9.15603	25.3125	-10.3678	25.3125	-19.2826	25.3125	-32.8942	25.3125	-37.1908
25.6248	8.64806	25.625	-1.62425	25.625	-13.5126	25.625	-31.2155	25.625	-36.2366
25.9373	7.76801	25.9375	12.4181	25.9375	-6.31788	25.9375	-28.8592	25.9375	-34.8558
26.2498	6.47944	26.25	32.3715	26.25	3.93184	26.25	-25.7866	26.25	-32.5146
26.5623	5.04111	26.5625	57.9406	26.5625	17.1504	26.5625	-21.848	26.5625	-31.5901
26.8748	3.12198	26.875	83.0894	26.875	34.9794	26.875	-17.2136	26.875	-28.4422
27.1873	0.13843	27.1875	103.249	27.1875	60.4959	27.1875	-11.5538	27.1875	-25.185
27.4998	-3.73206	27.5	110.991	27.5	90.2691	27.5	-5.50414	27.5	-20.1969
27.8123	-8.29531	27.8125	103.738	27.8125	114.886	27.8125	0.58858	27.8125	-14.6924
28.1247	-12.8776	28.125	83.3885	28.125	120.665	28.125	6.64224	28.125	-8.31443
28.4372	-16.7488	28.4375	59.0282	28.4375	111.729	28.4375	12.4518	28.4375	-0.67704
28.7497	-19.4286	28.75	36.9764	28.75	89.6706	28.75	17.2573	28.75	5.82158
29.0622	-20.827	29.0625	20.7996	29.0625	60.4515	29.0625	21.1371	29.0625	12.9521
29.3747	-20.8856	29.375	8.50389	29.375	35.2207	29.375	23.663	29.375	18.3415
29.6872	-19.4411	29.6875	-0.96663	29.6875	17.4486	29.6875	25.033	29.6875	24.2553
29.9997	-16.5242	30	-9.44094	30	4.56176	30	25.4092	30	27.2287
30.3122	-12.5523	30.3125	-14.9563	30.3125	-4.55957	30.3125	24.0772	30.3125	29.4317
30.6247	-8.32253	30.625	-19.8153	30.625	-10.702	30.625	21.4795	30.625	29.7632
30.9372	-4.59359	30.9375	-23.1857	30.9375	-15.5645	30.9375	17.8097	30.9375	28.9655
31.2497	-1.49192	31.25	-25.9842	31.25	-18.2846	31.25	12.6753	31.25	26.453
31.5622	1.10615	31.5625	-27.3081	31.5625	-20.6308	31.5625	6.81801	31.5625	23.242
31.8747	3.15635	31.875	-28.57	31.875	-20.6446	31.875	0.50613	31.875	18.3422
32.1872	4.64155	32.1875	-30.4291	32.1875	-24.1722	32.1875	-5.6379	32.1875	12.5337
32.4997	5.74324	32.5	-31.5649	32.5	-28.4715	32.5	-11.4244	32.5	5.75333
32.8122	6.57181	32.8125	-32.5121	32.8125	-30.1805	32.8125	-16.5142	32.8125	-0.7922
33.1247	7.24879	33.125	-33.4445	33.125	-31.4888	33.125	-20.6348	33.125	-7.69759
33.4372	7.73338	33.4375	-33.5826	33.4375	-31.6949	33.4375	-24.12	33.4375	-13.8081
33.7497	8.06882	33.75	-33.5961	33.75	-31.8529	33.75	-26.8914	33.75	-19.1893
34.0622	8.36425	34.0625	-33.375	34.0625	-31.151	34.0625	-29.0578	34.0625	-23.714
34.3747	8.56501	34.375	-33.1136	34.375	-31.9926	34.375	-30.5589	34.375	-26.8969
34.6872	8.65581	34.6875	-32.7625	34.6875	-31.3932	34.6875	-31.6363	34.6875	-29.4262
34.9997	8.66531	35	-31.4694	35	-30.6181	35	-32.4378	35	-31.6043
35.3122	8.57434	35.3125	-29.632	35.3125	-30.1779	35.3125	-33.1371	35.3125	-33.5685
35.6247	8.46525	35.625	-27.2343	35.625	-28.5097	35.625	-33.4794	35.625	-34.4439
35.9372	8.34272	35.9375	-25.6229	35.9375	-27.6191	35.9375	-33.6238	35.9375	-35.5361
36.2497	8.17809	36.25	-23.8518	36.25	-26.0967	36.25	-33.5915	36.25	-36.0269
36.5622	7.9946	36.5625	-20.6765	36.5625	-24.3988	36.5625	-33.2304	36.5625	-36.4478
36.8747	7.79808	36.875	-16.9873	36.875	-22.5942	36.875	-32.7229	36.875	-35.7182
37.1872	7.48067	37.1875	-11.2855	37.1875	-19.0155	37.1875	-31.7506	37.1875	-34.9291
37.4997	7.07535	37.5	-2.6598	37.5	-14.4673	37.5	-30.4713	37.5	-34.6394
37.8122	6.50295	37.8125	9.59686	37.8125	-9.01117	37.8125	-28.5974	37.8125	-34.2274
38.1247	5.71551	38.125	27.91	38.125	-0.4496	38.125	-26.1107	38.125	-33.1058
38.4372	4.54349	38.4375	53.2579	38.4375	11.4195	38.4375	-22.8846	38.4375	-31.1172
38.7497	2.8677	38.75	78.5743	38.75	26.7614	38.75	-18.8428	38.75	-28.7438
39.0622	0.58582	39.0625	99.3838	39.0625	46.4592	39.0625	-13.7427	39.0625	-25.7725
39.3747	-2.50719	39.375	109.764	39.375	73.7217	39.375	-7.77728	39.375	-21.6303
39.6872	-6.4755	39.6875	105.41	39.6875	102.287	39.6875	-1.61513	39.6875	-16.8312
39.9997	-11.0873	40	87.7762	40	119.736	40	4.57998	40	-11.1826
40.3122	-15.5878	40.3125	64.169	40.3125	120.329	40.3125	10.3886	40.3125	-5.06862
40.6246	-19.1849	40.625	41.4535	40.625	106.418	40.625	15.5394	40.625	1.5651
40.9371	-21.1473	40.9375	23.7084	40.9375	81.2579	40.9375	19.7968	40.9375	8.22538
41.2496	-21.9966	41.25	10.9598	41.25	53.1817	41.25	23.0124	41.25	14.5357
41.5621	-21.6061	41.5625	0.52974	41.5625	30.9686	41.5625	24.9657	41.5625	19.5093
41.8746	-19.6329	41.875	-7.8991	41.875	15.0363	41.875	25.7991	41.875	24.4121
42.1871	-16.2916	42.1875	-14.6347	42.1875	3.94206	42.1875	25.2019	42.1875	26.523
42.4996	-12.2165	42.5	-18.4175	42.5	-3.95965	42.5	23.4137	42.5	28.5449
42.8121	-8.16737	42.8125	-22.2134	42.8125	-10.6185	42.8125	20.4748	42.8125	28.3358
43.1246	-4.56442	43.125	-25.2101	43.125	-14.9038	43.125	16.1011	43.125	25.7816
43.4371	-1.62522	43.4375	-27.5684	43.4375	-18.1459	43.4375	10.7615	43.4375	23.3276
43.7496	0.72774	43.75	-29.6218	43.75	-20.2714	43.75	4.49301	43.75	18.2371
44.0621	2.6029	44.0625	-31.1896	44.0625	-22.4961	44.0625	-2.22024	44.0625	13.4793
44.3746	4.08013	44.375	-32.3097	44.375	-24.2427	44.375	-8.71966	44.375	6.1869
44.6871	5.13608	44.6875	-33.1259	44.6875	-25.9201	44.6875	-15.1623	44.6875	-1.90259
44.9996	5.8942	45	-33.9359	45	-26.6761	45	-20.54	45	-8.03566
45.3121	6.47281	45.3125	-34.6579	45.3125	-27.0925	45.3125	-24.9243	45.3125	-13.9818
45.6246	6.90257	45.625	-34.7092	45.625	-27.0308	45.625	-28.4157	45.625	-20.0606
45.9371	7.21394	45.9375	-34.4089	45.9375	-27.6772	45.9375	-31.2398	45.9375	-24.4917
46.2496	7.41448	46.25	-34.5293	46.25	-27.4614	46.25	-33.416	46.25	-28.0295
46.5621	7.54593	46.5625	-34.0424	46.5625	-27.4984	46.5625	-34.9101	46.5625	-30.5314
46.8746	7.54081	46.875	-33.279	46.875	-27.1372	46.875	-36.0054	46.875	-32.8025
47.1871	7.58139	47.1875	-32.7191	47.1875	-26.2574	47.1875	-36.7802	47.1875	-34.2707
47.4996	7.82957	47.5	-31.7715	47.5	-25.3129	47.5	-37.3843	47.5	-35.8071
47.8121	7.87613	47.8125	-29.9306	47.8125	-24.2521	47.8125	-37.6422	47.8125	-36.6869
48.1246	7.8415	48.125	-26.9807	48.125	-23.1874	48.125	-37.667	48.125	-37.3304
48.4371	7.61757	48.4375	-24.5638	48.4375	-21.6736	48.4375	-37.55	48.4375	-37.5968
48.7496	7.33011	48.75	-21.085	48.75	-20.1357	48.75	-37.0743	48.75	-37.3728
49.0621	7.24649	49.0625	-15.2374	49.0625	-17.5442	49.0625	-36.3425	49.0625	-37.491
49.3746	7.0089	49.375	-7.59746	49.375	-13.9578	49.375	-35.3884	49.375	-37.2529
49.6871	6.53961	49.6875	3.23849	49.6875	-9.77864	49.6875	-33.7716	49.6875	-35.8353
49.9996	5.88147	50	17.7077	50	-2.98057	50	-31.5782	50	-35.0039
50.3121	4.96329	50.3125	38.6921	50.3125	5.79138	50.3125	-28.8175	50.3125	-33.0152
50.6246	3.60544	50.625	64.1588	50.625	16.9883	50.625	-25.1578	50.625	-31.0232
50.937	1.66201	50.9375	87.8895	50.9375	32.3163	50.9375	-20.4986	50.9375	-29.3826
51.2495	-1.05734	51.25	104.259	51.25	54.3943	51.25	-15.1033	51.25	-26.2916
51.562	-4.57364	51.5625	104.851	51.5625	82.4668	51.5625	-9.12092	51.5625	-22.5395
51.8745	-8.8356	51.875	92.0674	51.875	109.794	51.875	-2.71887	51.875	-17.2879
52.187	-13.2608	52.1875	69.5446	52.1875	123.52	52.1875	3.23931	52.1875	-11.4067
52.4995	-17.231	52.5	46.1106	52.5	120.353	52.5	8.81169	52.5	-5.07878
52.812	-20.1819	52.8125	25.5108	52.8125	104.227	52.8125	13.8368	52.8125	1.53783
53.1245	-21.9477	53.125	10.1743	53.125	77.664	53.125	17.8834	53.125	6.92474
53.437	-22.4799	53.4375	-1.19726	53.4375	50.2748	53.4375	20.8348	53.4375	13.3035
53.7495	-21.6032	53.75	-9.07563	53.75	29.9945	53.75	22.9815	53.75	17.7293
54.062	-19.1003	54.0625	-14.2461	54.0625	15.2619	54.0625	23.1354	54.0625	22.9647
54.3745	-15.3281	54.375	-18.2953	54.375	4.55718	54.375	22.314	54.375	26.0498
54.687	-11.276	54.6875	-22.2986	54.6875	-2.99979	54.6875	20.3828	54.6875	26.7072
54.9995	-7.22933	55	-25.2596	55	-9.3173	55	16.7906	55	25.8901
55.312	-3.71127	55.3125	-28.0931	55.3125	-14.0294	55.3125	11.8698	55.3125	23.4146
55.6245	-0.89709	55.625	-30.7813	55.625	-17.271	55.625	6.0472	55.625	19.5676
55.937	1.19918	55.9375	-32.0379	55.9375	-19.2799	55.9375	-0.55647	55.9375	14.5819
56.2495	2.76246	56.25	-33.4639	56.25	-21.7532	56.25	-7.08575	56.25	8.56967
56.562	4.10141	56.5625	-34.7636	56.5625	-23.4495	56.5625	-13.5556	56.5625	2.01249
56.8745	5.21426	56.875	-35.4038	56.875	-24.7894	56.875	-19.4872	56.875	-4.20663
57.187	6.05352	57.1875	-35.6254	57.1875	-25.4267	57.1875	-24.4713	57.1875	-11.2265
57.4995	6.6447	57.5	-36.4492	57.5	-25.7257	57.5	-28.518	57.5	-16.32
57.812	7.13806	57.8125	-36.6325	57.8125	-26.4177	57.8125	-31.7205	57.8125	-21.3266
58.1245	7.51688	58.125	-36.3839	58.125	-26.8239	58.125	-34.3093	58.125	-25.9395
58.437	7.79038	58.4375	-35.8279	58.4375	-26.956	58.4375	-36.146	58.4375	-29.9995
58.7495	8.00142	58.75	-35.1062	58.75	-26.6016	58.75	-37.5335	58.75	-32.6949
59.062	8.11628	59.0625	-34.1755	59.0625	-26.208	59.0625	-38.5575	59.0625	-34.8421
59.3745	8.223	59.375	-33.0619	59.375	-25.5863	59.375	-39.1839	59.375	-36.7582
59.687	8.29385	59.6875	-31.1568	59.6875	-25.0096	59.6875	-39.5204	59.6875	-37.3411
59.9995	8.46807	60	-29.2478	60	-24.5975	60	-39.7395	60	-38.1651
60.312	8.60865	60.3125	-26.8473	60.3125	-23.3761	60.3125	-39.552	60.3125	-38.7927
60.6245	8.6501	60.625	-23.3438	60.625	-22.0381	60.625	-39.2043	60.625	-39.0774
60.937	8.5602	60.9375	-18.7392	60.9375	-19.5292	60.9375	-38.4518	60.9375	-39.4059
61.2495	8.4017	61.25	-12.5307	61.25	-17.2789	61.25	-37.4749	61.25	-38.9693
61.562	8.0969	61.5625	-3.623	61.5625	-13.7243	61.5625	-36.1837	61.5625	-38.3618
61.8745	7.64907	61.875	10.1954	61.875	-9.18012	61.875	-34.2267	61.875	-38.34
62.187	6.89991	62.1875	29.5674	62.1875	-2.46892	62.1875	-31.758	62.1875	-37.8717
62.4995	5.81887	62.5	53.9663	62.5	6.04005	62.5	-28.5745	62.5	-36.9845
62.812	4.32605	62.8125	79.557	62.8125	19.4392	62.8125	-24.5172	62.8125	-35.2722
63.1245	2.25312	63.125	98.9928	63.125	35.9444	63.125	-19.6094	63.125	-32.7751
63.4369	-0.2942	63.4375	106.619	63.4375	59.5416	63.4375	-14.2046	63.4375	-28.6691
63.7494	-3.71464	63.75	100.774	63.75	88.1633	63.75	-7.91882	63.75	-23.0152
64.0619	-8.39718	64.0625	82.7343	64.0625	111.343	64.0625	-1.76887	64.0625	-18.196
64.3744	-13.1085	64.375	59.1166	64.375	120.082	64.375	4.00318	64.375	-12.3705
64.6869	-16.9273	64.6875	37.1726	64.6875	113.35	64.6875	9.64834	64.6875	-6.30147
64.9994	-19.5814	65	20.2389	65	93.5717	65	14.2342	65	0.46609
65.3119	-20.8126	65.3125	6.79091	65.3125	67.0947	65.3125	17.5407	65.3125	5.95234
65.6244	-20.7215	65.625	-3.16454	65.625	42.2578	65.625	20.0458	65.625	10.5981
65.9369	-19.1714	65.9375	-10.8765	65.9375	23.9863	65.9375	21.6604	65.9375	15.3316
66.2494	-15.7788	66.25	-16.6828	66.25	9.66324	66.25	21.4586	66.25	18.3833
66.5619	-11.3739	66.5625	-21.535	66.5625	-1.40724	66.5625	20.484	66.5625	20.5557
66.8744	-7.08183	66.875	-25.2673	66.875	-10.0462	66.875	17.4466	66.875	20.393
67.1869	-3.59394	67.1875	-28.1298	67.1875	-15.9028	67.1875	13.4707	67.1875	17.9297
67.4994	-0.41723	67.5	-30.7367	67.5	-20.0013	67.5	8.10696	67.5	15.2354
67.8119	2.71295	67.8125	-32.8346	67.8125	-23.5364	67.8125	1.827	67.8125	11.432
68.1244	4.79312	68.125	-34.5862	68.125	-26.4737	68.125	-4.67718	68.125	6.05833
68.4369	6.23162	68.4375	-35.3252	68.4375	-28.0279	68.4375	-11.3232	68.4375	-0.43467
68.7494	7.36732	68.75	-35.8138	68.75	-30.2517	68.75	-17.5547	68.75	-7.49779
69.0619	8.28575	69.0625	-35.9587	69.0625	-30.9946	69.0625	-22.9186	69.0625	-14.433
69.3744	8.97024	69.375	-36.2047	69.375	-32.1768	69.375	-27.3167	69.375	-21.4209
69.6869	9.45368	69.6875	-36.0337	69.6875	-33.6585	69.6875	-30.861	69.6875	-27.7994
69.9994	9.91197	70	-37.2494	70	-34.4558	70	-33.5926	70	-32.5999
70.3119	10.354	70.3125	-37.4434	70.3125	-35.0531	70.3125	-35.6143	70.3125	-36.4752
70.6244	10.6806	70.625	-37.1893			70.625	-37.0937	70.625	-39.5614
70.9369	10.9309	70.9375	-36.4353			70.9375	-38.1976	70.9375	-43.0719
71.2494	11.1916	71.25	-35.5194			71.25	-39.0541
71.5619	11.4414	71.5625	-34.2193			71.5625	-39.5732
71.8744	11.5699	71.875	-32.7357			71.875	-39.9845
72.1869	11.6402	72.1875	-30.8632			72.1875	-40.1558
72.4994	11.7006	72.5	-27.5702			72.5	-40.0824
72.8119	11.7166	72.8125	-23.4449
73.1244	11.5915	73.125	-17.9497
73.4369	11.3466	73.4375	-10.1667
73.7494	11.0363	73.75	0.97551
74.0619	10.623	74.0625	17.2903
74.3744	9.86293	74.375	40.233
74.6869	8.72202	74.6875	66.7005
74.9993	7.10139	75	89.7672
75.3118	4.83868	75.3125	103.716
75.6243	1.67865	75.625	102.195
75.9368	-2.40414	75.9375	86.5243
76.2493	-6.96208	76.25	62.3579
76.5618	-11.1638	76.5625	37.9251
76.8743	-14.3255	76.875	18.526
77.1868	-16.2152	77.1875	4.47726
77.4993	-16.7569	77.5	-5.72271
77.8118	-15.2819	77.8125	-15.3394
78.1243	-12.8035	78.125	-23.2015
78.4368	-12.1014	78.4375	-27.3074
78.7493	-15.6704	78.75	-30.5689
79.0618	-4.02351	79.0625	-39.4246
79.3743	3.74961	79.375	-45.9179
79.6868	5.1405	79.6875	-41.3899

## Sheet: Figure 1e
I-X1	I-Y1	II-X2	II-Y2	III-X3	III-Y3	IV-X4	IV-Y4	V-X5	V-Y5	VI-X6	VI-Y6	VII-X7	VII-Y7	VIII-X8	VIII-Y8	IX-X9	IX-Y9	X-X10	X-Y10
0	-0.496	0	-0.0893	0	-1.42	0	0.95	0	0.135	0	0.831	0	0.0235	0	-0.548	0	-0.262	0	-0.0968
0.234	-0.598	0.234	-0.169	0.234	-1.59	0.234	0.95	0.234	-0.061	0.234	0.707	0.205	0.0232	0.205	-0.447	0.205	-0.0636	0.234	-0.212
0.469	-0.665	0.469	-0.322	0.469	-1.63	0.469	0.679	0.469	-0.242	0.469	0.459	0.41	-0.0171	0.41	-0.0911	0.41	-0.0336	0.469	-0.218
0.703	-0.745	0.703	-0.564	0.703	-1.37	0.703	0.494	0.703	-0.404	0.703	0.466	0.615	-0.318	0.615	-0.0832	0.615	-0.0326	0.703	-0.305
0.938	-0.793	0.938	-0.506	0.938	-1.53	0.938	0.217	0.938	-0.671	0.938	0.375	0.82	-0.28	0.82	-0.263	0.82	0.266	0.938	-0.144
1.17	-0.828	1.17	-0.534	1.17	-1.49	1.17	0.0637	1.17	-0.738	1.17	0.224	1.02	-0.149	1.02	-0.255	1.02	0.705	1.17	0.0628
1.41	-0.889	1.41	-0.61	1.41	-1.43	1.41	0.0683	1.41	-0.843	1.41	0.13	1.23	0.143	1.23	-0.269	1.23	1.09	1.41	0.392
1.64	-0.921	1.64	-0.834	1.64	-1.29	1.64	-0.248	1.64	-0.842	1.64	-0.00587	1.43	0.251	1.43	-0.051	1.43	1.25	1.64	0.23
1.88	-0.947	1.88	-0.938	1.88	-1.2	1.88	-0.338	1.88	-0.798	1.88	-0.0322	1.64	0.181	1.64	0.0877	1.64	1.26	1.88	-0.232
2.11	-0.991	2.11	-1.03	2.11	-1.07	2.11	-0.449	2.11	-0.844	2.11	-0.0213	1.84	0.329	1.84	-0.0439	1.84	0.919	2.11	-0.287
2.34	-1.02	2.34	-1.1	2.34	-0.871	2.34	-0.425	2.34	-0.893	2.34	-0.0783	2.05	0.312	2.05	-0.135	2.05	0.557	2.34	-0.0454
2.58	-1.04	2.58	-0.965	2.58	-0.713	2.58	-0.43	2.58	-0.943	2.58	-0.107	2.25	0.0812	2.25	0.205	2.25	0.193	2.58	0.209
2.81	-1.08	2.81	-1.22	2.81	-0.629	2.81	-0.45	2.81	-0.872	2.81	-0.236	2.46	-0.142	2.46	0.177	2.46	0.0694	2.81	0.504
3.05	-1.1	3.05	-1.19	3.05	-0.481	3.05	-0.31	3.05	-0.904	3.05	-0.355	2.66	-0.166	2.66	-0.262	2.66	0.401	3.05	0.43
3.28	-1.11	3.28	-1.17	3.28	-0.339	3.28	-0.157	3.28	-0.912	3.28	-0.49	2.87	0.0294	2.87	-0.35	2.87	0.368	3.28	0.158
3.52	-1.09	3.52	-1.18	3.52	-0.201	3.52	-0.0124	3.52	-0.926	3.52	-0.541	3.07	0.0397	3.07	0.192	3.07	0.134	3.52	-0.224
3.75	-1.1	3.75	-1.26	3.75	-0.115	3.75	-0.159	3.75	-0.978	3.75	-0.715	3.28	0.19	3.28	0.899	3.28	0.0639	3.75	-0.597
3.98	-1.14	3.98	-1.19	3.98	-0.287	3.98	-0.0239	3.98	-1.04	3.98	-0.765	3.48	0.165	3.48	1.04	3.48	-0.177	3.98	-0.772
4.22	-1.17	4.22	-1.14	4.22	-0.362	4.22	0.00157	4.22	-0.987	4.22	-0.91	3.69	0.231	3.69	0.704	3.69	-0.351	4.22	-0.525
4.45	-1.2	4.45	-1.09	4.45	-0.413	4.45	0.0328	4.45	-0.995	4.45	-0.967	3.89	0.187	3.89	0.617	3.89	-0.57	4.45	-0.236
4.69	-1.21	4.69	-1.1	4.69	-0.571	4.69	0.0347	4.69	-1.08	4.69	-1.01	4.1	0.0723	4.1	0.425	4.1	-0.425	4.69	0.0802
4.92	-1.24	4.92	-0.977	4.92	-0.518	4.92	-0.111	4.92	-1.02	4.92	-1.03	4.3	-0.226	4.3	0.347	4.3	0.203	4.92	0.28
5.16	-1.24	5.16	-1.08	5.16	-0.357	5.16	-0.183	5.16	-1.01	5.16	-0.968	4.51	-0.0807	4.51	0.461	4.51	0.599	5.16	0.1
5.39	-1.22	5.39	-1.06	5.39	-0.22	5.39	-0.232	5.39	-0.988	5.39	-0.984	4.71	-0.254	4.71	0.759	4.71	0.44	5.39	-0.488
5.63	-1.2	5.63	-0.844	5.63	-0.28	5.63	-0.219	5.63	-1.1	5.63	-1.05	4.92	0.0207	4.92	0.729	4.92	0.167	5.63	-1.09
5.86	-1.16	5.86	-0.769	5.86	-0.227	5.86	-0.0589	5.86	-1.14	5.86	-1.05	5.12	0.146	5.12	0.569	5.12	0.361	5.86	-1.37
6.09	-1.1	6.09	-0.692	6.09	0.0518	6.09	-0.0991	6.09	-1.18	6.09	-0.839	5.33	-0.0202	5.33	0.307	5.33	0.4	6.09	-1.58
6.33	-1.04	6.33	-0.565	6.33	0.164	6.33	-0.326	6.33	-1.22	6.33	-0.716	5.53	0.116	5.53	0.455	5.53	0.154	6.33	-1.92
6.56	-0.988	6.56	-0.555	6.56	0.381	6.56	-0.22	6.56	-1.19	6.56	-0.671	5.74	-0.0257	5.74	0.439	5.74	0.296	6.56	-1.81
6.8	-0.928	6.8	-0.635	6.8	0.524	6.8	-0.164	6.8	-1.13	6.8	-0.56	5.94	-0.182	5.94	0.124	5.94	0.39	6.8	-1.57
7.03	-0.857	7.03	-0.43	7.03	0.776	7.03	-0.176	7.03	-0.979	7.03	-0.313	6.15	-0.141	6.15	0.148	6.15	0.0502	7.03	-1.27
7.27	-0.76	7.27	-0.469	7.27	0.992	7.27	-0.281	7.27	-1	7.27	-0.23	6.35	-0.0611	6.35	0.302	6.35	-0.164	7.27	-1.1
7.5	-0.693	7.5	-0.345	7.5	0.877	7.5	-0.238	7.5	-0.983	7.5	-0.17	6.56	-0.144	6.56	0.308	6.56	0.135	7.5	-0.738
7.73	-0.622	7.73	-0.407	7.73	0.947	7.73	-0.0328	7.73	-0.793	7.73	-0.133	6.76	-0.339	6.76	0.308	6.76	0.0868	7.73	-0.6
7.97	-0.549	7.97	-0.297	7.97	1.03	7.97	0.189	7.97	-0.718	7.97	-0.0307	6.97	-0.199	6.97	0.521	6.97	-0.385	7.97	-0.452
8.2	-0.485	8.2	-0.196	8.2	1.01	8.2	0.0868	8.2	-0.574	8.2	0.089	7.17	-0.0209	7.17	0.483	7.17	-0.872	8.2	-0.292
8.44	-0.407	8.44	0.00595	8.44	0.845	8.44	0.161	8.44	-0.514	8.44	0.177	7.38	0.207	7.38	0.383	7.38	-0.784	8.44	-0.307
8.67	-0.344	8.67	-0.0211	8.67	0.931	8.67	0.309	8.67	-0.412	8.67	0.307	7.58	0.128	7.58	0.501	7.58	-0.264	8.67	-0.454
8.91	-0.301	8.91	0.0662	8.91	0.74	8.91	0.432	8.91	-0.259	8.91	0.175	7.79	-0.176	7.79	0.729	7.79	-0.218	8.91	-0.323
9.14	-0.251	9.14	0.0592	9.14	0.722	9.14	0.444	9.14	-0.115	9.14	0.216	7.99	-0.151	7.99	0.66	7.99	-0.242	9.14	-0.0736
9.38	-0.236	9.38	0.104	9.38	0.538	9.38	0.387	9.38	-0.0874	9.38	0.327	8.2	-0.202	8.2	0.778	8.2	-0.148	9.38	0.109
9.61	-0.23	9.61	0.312	9.61	0.43	9.61	0.28	9.61	0.0517	9.61	0.281	8.4	-0.334	8.4	0.789	8.4	-0.154	9.61	0.182
9.84	-0.225	9.84	0.258	9.84	0.243	9.84	0.34	9.84	0.182	9.84	0.259	8.61	-0.151	8.61	0.822	8.61	-0.147	9.84	0.256
10.1	-0.24	10.1	0.364	10.1	0.138	10.1	0.279	10.1	0.25	10.1	0.151	8.81	0.37	8.81	0.975	8.81	-0.201	10.1	0.184
10.3	-0.26	10.3	0.33	10.3	0.118	10.3	0.318	10.3	0.337	10.3	0.143	9.02	0.326	9.02	1.11	9.02	-0.126	10.3	0.198
10.5	-0.254	10.5	0.364	10.5	0.152	10.5	0.142	10.5	0.443	10.5	0.137	9.22	0.354	9.22	1.16	9.22	0.27	10.5	0.178
10.8	-0.256	10.8	0.387	10.8	0.0119	10.8	0.14	10.8	0.397	10.8	0.189	9.43	0.115	9.43	1.1	9.43	0.385	10.8	0.558
11	-0.242	11	0.508	11	0.108	11	0.149	11	0.494	11	0.187	9.63	-0.134	9.63	0.973	9.63	0.453	11	0.538
11.3	-0.2	11.3	0.697	11.3	0.0172	11.3	0.118	11.3	0.525	11.3	0.131	9.84	0.0965	9.84	1.04	9.84	0.322	11.3	0.45
11.5	-0.123	11.5	0.696	11.5	0.0999	11.5	0.0286	11.5	0.591	11.5	0.235	10	0.0903	10	0.746	10	0.506	11.5	0.382
11.7	-0.0587	11.7	0.789	11.7	0.393	11.7	0.173	11.7	0.627	11.7	0.277	10.2	-0.268	10.2	0.763	10.2	0.694	11.7	0.72
12	0.0197	12	0.789	12	0.537	12	0.0311	12	0.64	12	0.334	10.5	0.00175	10.5	1.11	10.5	0.789	12	0.97
12.2	0.109	12.2	0.825	12.2	0.523	12.2	0.168	12.2	0.518	12.2	0.39	10.7	0.448	10.7	1.08	10.7	0.897	12.2	1.29
12.4	0.208	12.4	0.875	12.4	0.683	12.4	0.273	12.4	0.594	12.4	0.315	10.9	0.101	10.9	1.01	10.9	0.937	12.4	1.37
12.7	0.272	12.7	1.02	12.7	0.881	12.7	0.263	12.7	0.68	12.7	0.41	11.1	-0.156	11.1	1.1	11.1	0.741	12.7	1.49
12.9	0.323	12.9	1.14	12.9	0.897	12.9	0.277	12.9	0.619	12.9	0.457	11.3	0.0838	11.3	0.951	11.3	0.432	12.9	1.33
13.1	0.374	13.1	1.11	13.1	0.937	13.1	0.357	13.1	0.636	13.1	0.387	11.5	-0.0341	11.5	1.17	11.5	0.467	13.1	0.986
13.4	0.409	13.4	1.13	13.4	0.975	13.4	0.66	13.4	0.647	13.4	0.43	11.7	0.00764	11.7	1.39	11.7	0.472	13.4	0.833
13.6	0.44	13.6	1.08	13.6	1.01	13.6	0.681	13.6	0.622	13.6	0.397	11.9	-0.0903	11.9	1.26	11.9	0.572	13.6	0.904
13.8	0.469	13.8	1.06	13.8	1.01	13.8	0.652	13.8	0.588	13.8	0.337	12.1	0.258	12.1	0.714	12.1	0.767	13.8	1.28
14.1	0.512	14.1	1.15	14.1	1.16	14.1	0.698	14.1	0.696	14.1	0.398	12.3	0.00207	12.3	0.926	12.3	0.697	14.1	1.27
14.3	0.539	14.3	1.2	14.3	1.02	14.3	0.81	14.3	0.669	14.3	0.426	12.5	-0.00958	12.5	1.21	12.5	0.703	14.3	1.1
14.5	0.56	14.5	1.25	14.5	0.957	14.5	0.719	14.5	0.712	14.5	0.378	12.7	0.204	12.7	1.25	12.7	0.757	14.5	1.31
14.8	0.563	14.8	1.29	14.8	0.946	14.8	1.01	14.8	0.746	14.8	0.359	12.9	0.0674	12.9	0.956	12.9	0.814	14.8	1.18
15	0.538	15	1.4	15	0.852	15	0.984	15	0.714	15	0.338	13.1	0.189	13.1	1.06	13.1	0.735	15	1.04
15.2	0.51	15.2	1.43	15.2	0.886	15.2	0.82	15.2	0.708	15.2	0.334	13.3	0.242	13.3	1.43	13.3	0.523	15.2	1.08
15.5	0.536	15.5	1.26	15.5	0.576	15.5	0.797	15.5	0.435	15.5	0.342	13.5	0.239	13.5	1.25	13.5	0.458	15.5	1.45
15.7	0.59	15.7	1.16	15.7	0.378	15.7	0.71	15.7	0.298	15.7	0.208	13.7	0.255	13.7	1.2	13.7	0.483	15.7	1.42
15.9	0.614	15.9	1.09	15.9	0.3	15.9	0.837	15.9	0.276	15.9	0.134	13.9	-0.255	13.9	0.964	13.9	0.741	15.9	1.27
16.2	0.577	16.2	1.02	16.2	0.334	16.2	0.598	16.2	0.332	16.2	0.108	14.1	-0.471	14.1	0.988	14.1	1.03	16.2	1
16.4	0.528	16.4	0.973	16.4	0.0955	16.4	0.488	16.4	0.294	16.4	0.118	14.3	-0.649	14.3	1.28	14.3	0.762	16.4	0.575
16.6	0.502	16.6	1.04	16.6	-0.0973	16.6	0.397	16.6	0.12	16.6	0.0362	14.6	-0.193	14.6	1.13	14.6	0.518	16.6	0.393
16.9	0.448	16.9	0.902	16.9	-0.0851	16.9	0.421	16.9	0.124	16.9	0.0509	14.8	0.115	14.8	0.929	14.8	0.941	16.9	0.511
17.1	0.424	17.1	0.879	17.1	-0.336	17.1	0.0727	17.1	-0.0624	17.1	0.00394	15	0.0211	15	1.4	15	1.12	17.1	0.82
17.3	0.374	17.3	0.999	17.3	-0.381	17.3	-0.168	17.3	-0.205	17.3	-0.0648	15.2	-0.328	15.2	1.74	15.2	1.2	17.3	0.834
17.6	0.333	17.6	0.884	17.6	-0.591	17.6	0.00443	17.6	-0.381	17.6	-0.149	15.4	-0.437	15.4	1.72	15.4	1.02	17.6	0.517
17.8	0.285	17.8	0.661	17.8	-1.01	17.8	-0.194	17.8	-0.608	17.8	-0.269	15.6	-0.206	15.6	1.63	15.6	0.599	17.8	0.842
18	0.275	18	0.646	18	-1.27	18	-0.29	18	-0.748	18	-0.368	15.8	-0.463	15.8	1.56	15.8	0.689	18	0.931
18.3	0.278	18.3	0.526	18.3	-1.58	18.3	-0.489	18.3	-0.908	18.3	-0.437	16	-0.796	16	1.11	16	0.986	18.3	0.977
18.5	0.328	18.5	0.647	18.5	-1.7	18.5	-0.749	18.5	-1.03	18.5	-0.56	16.2	-0.312	16.2	0.66	16.2	1.02	18.5	1.28
18.8	0.425	18.8	0.48	18.8	-2.02	18.8	-0.809	18.8	-1.14	18.8	-0.641	16.4	0.0184	16.4	0.509	16.4	0.85	18.8	1.53
19	0.468	19	0.359	19	-2.57	19	-1.04	19	-1.43	19	-0.718	16.6	-0.0149	16.6	0.799	16.6	0.58	19	1.8
19.2	0.445	19.2	0.196	19.2	-2.9	19.2	-0.974	19.2	-1.54	19.2	-1.04	16.8	0.022	16.8	1.23	16.8	0.432	19.2	1.82
19.5	0.374	19.5	0.205	19.5	-3.07	19.5	-1.03	19.5	-1.88	19.5	-1.19	17	-0.135	17	1.41	17	0.286	19.5	2.07
19.7	0.204	19.7	-0.00442	19.7	-3.3	19.7	-1.39	19.7	-2.11	19.7	-1.32	17.2	-0.164	17.2	0.803	17.2	0.49	19.7	2.32
19.9	0.0143	19.9	-0.0865	19.9	-3.44	19.9	-1.69	19.9	-2.25	19.9	-1.49	17.4	-0.107	17.4	0.588	17.4	0.783	19.9	2.45
20.2	-0.111	20.2	-0.304	20.2	-3.54	20.2	-1.73	20.2	-2.43	20.2	-1.74	17.6	-0.078	17.6	0.721	17.6	0.871	20.2	2.52
20.4	-0.211	20.4	-0.552	20.4	-3.86	20.4	-1.87	20.4	-2.77	20.4	-1.88	17.8	-0.163	17.8	0.954	17.8	0.339	20.4	2.85
20.6	-0.29	20.6	-0.735	20.6	-4.06	20.6	-1.94	20.6	-2.97	20.6	-2.27	18	-0.142	18	1.11	18	0.347	20.6	3.04
20.9	-0.368	20.9	-1.04	20.9	-4.49	20.9	-1.98	20.9	-3.33	20.9	-2.59	18.2	0.106	18.2	1.07	18.2	1.04	20.9	3.48
21.1	-0.441	21.1	-1.38	21.1	-4.93	21.1	-2.26	21.1	-3.79	21.1	-2.93	18.4	0.186	18.4	1.28	18.4	1.16	21.1	3.93
21.3	-0.551	21.3	-1.79	21.3	-5.17	21.3	-2.56	21.3	-4.12	21.3	-3.36	18.7	0.128	18.7	1.38	18.7	1.02	21.3	4.33
21.6	-0.69	21.6	-2.2	21.6	-5.55	21.6	-2.97	21.6	-4.42	21.6	-3.72	18.9	0.184	18.9	1.32	18.9	1.31	21.6	4.95
21.8	-0.867	21.8	-2.74	21.8	-5.95	21.8	-3.33	21.8	-4.81	21.8	-4.15	19.1	0.401	19.1	1.25	19.1	1.61	21.8	5.68
22	-1.09	22	-3.32	22	-6.11	22	-3.54	22	-5.1	22	-4.67	19.3	0.71	19.3	1.08	19.3	1.76	22	6.23
22.3	-1.33	22.3	-3.98	22.3	-6.63	22.3	-3.86	22.3	-5.59	22.3	-4.96	19.5	0.685	19.5	1.12	19.5	2.06	22.3	6.84
22.5	-1.54	22.5	-4.93	22.5	-7.12	22.5	-4.35	22.5	-5.95	22.5	-5.35	19.7	0.595	19.7	1.12	19.7	2.21	22.5	7.62
22.7	-1.74	22.7	-5.81	22.7	-7.54	22.7	-4.75	22.7	-6.6	22.7	-5.66	19.9	0.731	19.9	1.61	19.9	2.35	22.7	8.46
23	-1.96	23	-6.77	23	-7.92	23	-5.13	23	-7.11	23	-6.09	20.1	1.18	20.1	2.06	20.1	2.53	23	9.42
23.2	-2.18	23.2	-7.89	23.2	-8.51	23.2	-5.42	23.2	-7.6	23.2	-6.48	20.3	1.59	20.3	2.51	20.3	2.25	23.2	10.9
23.4	-2.51	23.4	-9.15	23.4	-8.84	23.4	-5.92	23.4	-8.12	23.4	-6.97	20.5	1.78	20.5	2.83	20.5	2.42	23.4	12.6
23.7	-2.87	23.7	-10.7	23.7	-9.54	23.7	-6.27	23.7	-8.75	23.7	-7.32	20.7	1.83	20.7	3.03	20.7	3.2	23.7	13.9
23.9	-3.28	23.9	-12.4	23.9	-10.3	23.9	-6.77	23.9	-9.3	23.9	-7.75	20.9	2.2	20.9	3.06	20.9	3.67	23.9	14.9
24.1	-3.78	24.1	-14.2	24.1	-10.8	24.1	-7.14	24.1	-9.68	24.1	-8.1	21.1	2.6	21.1	3.28	21.1	4.01	24.1	16.5
24.4	-4.38	24.4	-16.5	24.4	-11.4	24.4	-7.71	24.4	-10.2	24.4	-8.22	21.3	3.08	21.3	3.77	21.3	4.29	24.4	18.7
24.6	-5.09	24.6	-18.8	24.6	-12.1	24.6	-8.53	24.6	-10.6	24.6	-8.54	21.5	3.7	21.5	4.45	21.5	5	24.6	21.3
24.8	-5.92	24.8	-21.3	24.8	-12.8	24.8	-8.86	24.8	-11	24.8	-8.62	21.7	4.37	21.7	4.98	21.7	5.52	24.8	24
25.1	-6.91	25.1	-23.9	25.1	-13.4	25.1	-9.31	25.1	-11.1	25.1	-8.61	21.9	4.9	21.9	5.39	21.9	5.84	25.1	27
25.3	-8.05	25.3	-26.9	25.3	-14	25.3	-9.93	25.3	-11.3	25.3	-8.51	22.1	5.53	22.1	6.22	22.1	6.42	25.3	30
25.5	-9.28	25.5	-29.9	25.5	-14.6	25.5	-10.3	25.5	-11.3	25.5	-8.3	22.3	6.39	22.3	6.85	22.3	6.97	25.5	32.8
25.8	-10.7	25.8	-33	25.8	-15.2	25.8	-10.7	25.8	-11.2	25.8	-7.9	22.5	7.45	22.5	7.53	22.5	7.89	25.8	36.1
26	-12.4	26	-36	26	-15.7	26	-11	26	-11	26	-7.27	22.7	8.43	22.7	8.3	22.7	8.42	26	39.8
26.3	-14.3	26.3	-39.1	26.3	-16.1	26.3	-11.4	26.3	-10.6	26.3	-6.71	23	9.54	23	9.09	23	9.16	26.3	43.4
26.5	-16.4	26.5	-42.3	26.5	-16.4	26.5	-11.5	26.5	-10	26.5	-5.74	23.2	10.6	23.2	9.86	23.2	10	26.5	47
26.7	-18.7	26.7	-45.2	26.7	-16.6	26.7	-11.9	26.7	-9.48	26.7	-4.69	23.4	11.6	23.4	10.7	23.4	10.8	26.7	50.3
27	-21.2	27	-47.8	27	-16.9	27	-12	27	-8.75	27	-3.46	23.6	13.1	23.6	11.7	23.6	12	27	53.1
27.2	-23.9	27.2	-49.8	27.2	-17.2	27.2	-11.7	27.2	-7.84	27.2	-2.25	23.8	14.7	23.8	13.1	23.8	13.2	27.2	55.9
27.4	-26.8	27.4	-51.5	27.4	-17.3	27.4	-11.7	27.4	-6.88	27.4	-0.936	24	16.3	24	14.6	24	14.2	27.4	58.2
27.7	-29.8	27.7	-52.3	27.7	-17.4	27.7	-11.6	27.7	-5.95	27.7	0.504	24.2	17.6	24.2	16.3	24.2	15.1	27.7	60
27.9	-32.8	27.9	-52.2	27.9	-17.6	27.9	-11.4	27.9	-4.96	27.9	2	24.4	19.2	24.4	17.9	24.4	16.3	27.9	60.7
28.1	-35.9	28.1	-51.3	28.1	-17.6	28.1	-11.2	28.1	-3.94	28.1	3.58	24.6	21	24.6	19.4	24.6	17.8	28.1	60.5
28.4	-39	28.4	-49.4	28.4	-17.7	28.4	-10.8	28.4	-2.98	28.4	5.01	24.8	22.7	24.8	21.3	24.8	20.1	28.4	59.6
28.6	-42	28.6	-47	28.6	-17.5	28.6	-10.3	28.6	-2.02	28.6	6.2	25	24.3	25	23.3	25	22.1	28.6	57.6
28.8	-45	28.8	-43.8	28.8	-17.4	28.8	-9.82	28.8	-1.22	28.8	7.42	25.2	25.5	25.2	25.1	25.2	24	28.8	54.9
29.1	-47.7	29.1	-40.2	29.1	-17	29.1	-9.57	29.1	-0.258	29.1	8.52	25.4	26.8	25.4	26.8	25.4	26	29.1	51.4
29.3	-50.1	29.3	-36.5	29.3	-16.7	29.3	-8.88	29.3	0.212	29.3	9.51	25.6	27.5	25.6	28.8	25.6	27.9	29.3	47.4
29.5	-52.1	29.5	-32.8	29.5	-16.6	29.5	-8.4	29.5	0.415	29.5	9.89	25.8	28.6	25.8	30.6	25.8	30	29.5	43.2
29.8	-53.5	29.8	-29.4	29.8	-16.3	29.8	-7.61	29.8	0.651	29.8	10.1	26	29.4	26	32.5	26	32.8	29.8	38.8
30	-54.2	30	-26.1	30	-16.1	30	-7.3	30	0.638	30	10.1	26.2	30.3	26.2	34.4	26.2	35.6	30	34.6
30.2	-54.2	30.2	-23.1	30.2	-15.9	30.2	-7.03	30.2	0.39	30.2	9.65	26.4	30.5	26.4	36.4	26.4	37.9	30.2	30.7
30.5	-53.3	30.5	-20.4	30.5	-15.9	30.5	-6.7	30.5	-0.39	30.5	8.94	26.6	30.2	26.6	37.7	26.6	40.3	30.5	27
30.7	-51.8	30.7	-17.9	30.7	-16.2	30.7	-6.61	30.7	-1.23	30.7	7.72	26.8	29.7	26.8	38.8	26.8	42.6	30.7	23.8
30.9	-49.5	30.9	-15.5	30.9	-16.2	30.9	-6.59	30.9	-2.27	30.9	6.46	27.1	28.9	27.1	39.8	27.1	44.5	30.9	20.9
31.2	-46.6	31.2	-13.3	31.2	-16.5	31.2	-6.98	31.2	-3.6	31.2	5.07	27.3	27.7	27.3	40.5	27.3	46.7	31.2	18
31.4	-43.2	31.4	-11.3	31.4	-16.9	31.4	-7.41	31.4	-4.98	31.4	3.24	27.5	25.8	27.5	40.8	27.5	49	31.4	15.2
31.6	-39.5	31.6	-9.83	31.6	-17.2	31.6	-7.83	31.6	-6.51	31.6	1.34	27.7	24.3	27.7	40.4	27.7	50.4	31.6	12.8
31.9	-35.6	31.9	-8.35	31.9	-17.6	31.9	-8.76	31.9	-8.04	31.9	-0.493	27.9	22.4	27.9	39.7	27.9	51.4	31.9	10.9
32.1	-31.9	32.1	-7.2	32.1	-17.9	32.1	-9.69	32.1	-9.38	32.1	-2.32	28.1	20.3	28.1	38.8	28.1	52.4	32.1	9.3
32.3	-28.3	32.3	-6.3	32.3	-18.1	32.3	-10.7	32.3	-10.5	32.3	-4.07	28.3	18.2	28.3	37.7	28.3	52.9	32.3	7.91
32.6	-25.1	32.6	-5.35	32.6	-18	32.6	-11.6	32.6	-11.4	32.6	-5.51	28.5	16.5	28.5	35.7	28.5	52.7	32.6	6.84
32.8	-22.1	32.8	-4.45	32.8	-17.9	32.8	-12.4	32.8	-12	32.8	-6.77	28.7	14.7	28.7	33.4	28.7	52	32.8	5.7
33	-19.4	33	-3.96	33	-17.9	33	-13	33	-12.4	33	-7.89	28.9	12.9	28.9	31	28.9	50.8	33	4.81
33.3	-17	33.3	-3.45	33.3	-17.3	33.3	-13.3	33.3	-12.4	33.3	-8.68	29.1	11.2	29.1	28.7	29.1	48.9	33.3	3.88
33.5	-14.8	33.5	-3.1	33.5	-16.9	33.5	-13.7	33.5	-12.4	33.5	-9.25	29.3	10.3	29.3	26.1	29.3	47.2	33.5	2.99
33.8	-12.9	33.8	-2.9	33.8	-16.4	33.8	-13.9	33.8	-12.3	33.8	-9.63	29.5	9.05	29.5	23.8	29.5	45	33.8	2.79
34	-11.3	34	-2.69	34	-15.7	34	-13.7	34	-12	34	-9.77	29.7	7.6	29.7	21.4	29.7	42.1	34	2.75
34.2	-9.86	34.2	-2.36	34.2	-15.1	34.2	-13.5	34.2	-11.7	34.2	-9.76	29.9	6.5	29.9	19.1	29.9	39	34.2	2.94
34.5	-8.65	34.5	-2.09	34.5	-14.4	34.5	-13.1	34.5	-11.3	34.5	-9.71	30.1	5.63	30.1	16.8	30.1	36.1	34.5	2.75
34.7	-7.62	34.7	-1.86	34.7	-13.4	34.7	-12.7	34.7	-10.7	34.7	-9.46	30.3	4.55	30.3	15	30.3	32.9	34.7	1.92
34.9	-6.75	34.9	-1.62	34.9	-12.7	34.9	-12.1	34.9	-10.3	34.9	-9.16	30.5	3.87	30.5	13.5	30.5	29.8	34.9	1.3
35.2	-6.02	35.2	-1.3	35.2	-11.9	35.2	-11.3	35.2	-9.71	35.2	-8.82	30.7	3.63	30.7	11.8	30.7	26.8	35.2	0.757
35.4	-5.4	35.4	-1.23	35.4	-11.2	35.4	-10.6	35.4	-9.19	35.4	-8.4	30.9	3.31	30.9	10.4	30.9	24	35.4	0.768
35.6	-4.86	35.6	-1.17	35.6	-10.4	35.6	-10	35.6	-8.53	35.6	-7.93	31.2	3.06	31.2	9.47	31.2	21.7	35.6	0.933
35.9	-4.44	35.9	-1.18	35.9	-9.75	35.9	-9.24	35.9	-7.98	35.9	-7.41	31.4	2.72	31.4	8.27	31.4	19.6	35.9	1
36.1	-4.12	36.1	-1.21	36.1	-9.04	36.1	-8.44	36.1	-7.37	36.1	-6.92	31.6	2.03	31.6	7.19	31.6	17.8	36.1	0.814
36.3	-3.73	36.3	-1.12	36.3	-8.35	36.3	-7.81	36.3	-6.84	36.3	-6.49	31.8	1.61	31.8	6.42	31.8	15.9	36.3	0.614
36.6	-3.39	36.6	-1.11	36.6	-7.97	36.6	-7.15	36.6	-6.41	36.6	-6.12	32	1.45	32	5.48	32	14.2	36.6	0.276
36.8	-3.07	36.8	-1.17	36.8	-7.49	36.8	-6.33	36.8	-5.97	36.8	-5.71	32.2	1.44	32.2	4.53	32.2	12.7	36.8	0.191
37	-2.79	37	-1.15	37	-7.07	37	-5.73	37	-5.39	37	-5.23	32.4	1.33	32.4	3.74	32.4	11	37	0.167
37.3	-2.56	37.3	-1.29	37.3	-6.54	37.3	-5.33	37.3	-4.94	37.3	-4.68	32.6	1.15	32.6	3.32	32.6	9.91	37.3	-0.0479
37.5	-2.44	37.5	-1.16	37.5	-6.24	37.5	-4.79	37.5	-4.73	37.5	-4.21	32.8	0.997	32.8	3.07	32.8	8.78	37.5	-0.133
37.7	-2.37	37.7	-1.15	37.7	-6.05	37.7	-4.24	37.7	-4.39	37.7	-3.92	33	0.726	33	2.6	33	7.22	37.7	-0.392
38	-2.29	38	-1.13	38	-5.7	38	-3.67	38	-4.15	38	-3.59	33.2	0.859	33.2	2.03	33.2	6.09	38	-0.507
38.2	-2.21	38.2	-0.959	38.2	-5.59	38.2	-3.41	38.2	-3.92	38.2	-3.33	33.4	0.841	33.4	1.46	33.4	5.24	38.2	-0.305
38.4	-2.12	38.4	-0.871	38.4	-5.41	38.4	-3.11	38.4	-3.79	38.4	-3.1	33.6	0.559	33.6	1.06	33.6	4.69	38.4	-0.0309
38.7	-2.04	38.7	-0.825	38.7	-5.28	38.7	-2.74	38.7	-3.71	38.7	-2.86	33.8	0.34	33.8	1.26	33.8	3.93	38.7	-0.027
38.9	-1.97	38.9	-0.678	38.9	-5.3	38.9	-2.53	38.9	-3.64	38.9	-2.58	34	0.411	34	1.32	34	2.97	38.9	-0.145
39.1	-1.9	39.1	-0.579	39.1	-5.23	39.1	-2.36	39.1	-3.64	39.1	-2.4	34.2	0.335	34.2	0.958	34.2	2.44	39.1	-0.318
39.4	-1.86	39.4	-0.521	39.4	-5.15	39.4	-2.03	39.4	-3.53	39.4	-2.34	34.4	0.341	34.4	0.618	34.4	2.05	39.4	-0.352
39.6	-1.79	39.6	-0.429	39.6	-4.88	39.6	-1.94	39.6	-3.35	39.6	-2.08	34.6	0.443	34.6	0.263	34.6	1.8	39.6	-0.469
39.8	-1.73	39.8	-0.29	39.8	-4.89	39.8	-1.87	39.8	-3.34	39.8	-1.87	34.8	0.409	34.8	0.0799	34.8	2.02	39.8	-0.706
40.1	-1.68	40.1	-0.178	40.1	-4.92	40.1	-1.76	40.1	-3.32	40.1	-1.83	35	0.374	35	0.0522	35	1.8	40.1	-0.585
40.3	-1.6	40.3	-0.0644	40.3	-4.82	40.3	-1.7	40.3	-3.18	40.3	-1.64	35.3	0.514	35.3	0.0803	35.3	1.37	40.3	-0.227
40.5	-1.49	40.5	0.0504	40.5	-4.6	40.5	-1.78	40.5	-3.03	40.5	-1.48	35.5	0.387	35.5	-0.183	35.5	1.16	40.5	0.132
40.8	-1.36	40.8	0.195	40.8	-4.41	40.8	-1.76	40.8	-2.99	40.8	-1.42	35.7	0.324	35.7	-0.348	35.7	1.03	40.8	0.0936
41	-1.24	41	0.0716	41	-4.22	41	-1.77	41	-2.84	41	-1.37	35.9	0.238	35.9	-0.559	35.9	0.833	41	0.164
41.3	-1.13	41.3	0.193	41.3	-3.98	41.3	-1.75	41.3	-2.68	41.3	-1.15	36.1	0.133	36.1	-0.951	36.1	0.628	41.3	0.0942
41.5	-1.02	41.5	0.381	41.5	-3.94	41.5	-1.59	41.5	-2.61	41.5	-1.22	36.3	0.157	36.3	-0.839	36.3	0.292	41.5	-0.0218
41.7	-0.924	41.7	0.442	41.7	-3.56	41.7	-1.47	41.7	-2.25	41.7	-1.06	36.5	0.0797	36.5	-0.861	36.5	0.323	41.7	0.199
42	-0.825	42	0.425	42	-3.41	42	-1.35	42	-2.11	42	-0.811	36.7	-0.15	36.7	-0.904	36.7	0.145	42	0.292
42.2	-0.708	42.2	0.437	42.2	-3.13	42.2	-1.23	42.2	-1.72	42.2	-0.738	36.9	0.00984	36.9	-0.812	36.9	-0.204	42.2	0.177
42.4	-0.601	42.4	0.484	42.4	-2.82	42.4	-0.789	42.4	-1.55	42.4	-0.545	37.1	0.269	37.1	-0.848	37.1	-0.379	42.4	-0.275
42.7	-0.462	42.7	0.504	42.7	-2.71	42.7	-0.439	42.7	-1.46	42.7	-0.528	37.3	0.083	37.3	-0.982	37.3	-0.427	42.7	-0.224
42.9	-0.335	42.9	0.461	42.9	-2.56	42.9	-0.209	42.9	-1.29	42.9	-0.546	37.5	-0.243	37.5	-1.18	37.5	-0.703	42.9	-0.0704
43.1	-0.25	43.1	0.538	43.1	-2.35	43.1	-0.00826	43.1	-1.1	43.1	-0.458	37.7	-0.179	37.7	-1.41	37.7	-1.03	43.1	-0.125
43.4	-0.145	43.4	0.501	43.4	-2.21	43.4	-0.00816	43.4	-0.928	43.4	-0.303	37.9	-0.0083	37.9	-1.68	37.9	-1.21	43.4	0.119
43.6	-0.0472	43.6	0.487	43.6	-2.07	43.6	-0.0334	43.6	-0.88	43.6	-0.251	38.1	0.00523	38.1	-1.75	38.1	-1.03	43.6	0.372
43.8	0.0849	43.8	0.522	43.8	-1.89	43.8	0.00398	43.8	-0.934	43.8	-0.244	38.3	-0.144	38.3	-1.36	38.3	-1.12	43.8	0.521
44.1	0.216	44.1	0.417	44.1	-1.8	44.1	0.167	44.1	-0.947	44.1	-0.212	38.5	-0.0768	38.5	-1.39	38.5	-1.36	44.1	0.731
44.3	0.333	44.3	0.447	44.3	-1.81	44.3	0.0829	44.3	-1.07	44.3	-0.0892	38.7	-0.125	38.7	-1.72	38.7	-1.64	44.3	0.585
44.5	0.456	44.5	0.621	44.5	-1.71	44.5	0.0227	44.5	-0.975	44.5	-0.0807	38.9	0.174	38.9	-1.58	38.9	-1.63	44.5	0.49
44.8	0.529	44.8	0.681	44.8	-1.6	44.8	0.116	44.8	-0.999	44.8	-0.0546	39.1	0.023	39.1	-1.5	39.1	-1.6	44.8	0.533
45	0.588	45	0.712	45	-1.54	45	-0.0611	45	-1.05	45	0.0145	39.4	-0.0387	39.4	-1.66	39.4	-1.73	45	0.502
45.2	0.655	45.2	0.767	45.2	-1.37	45.2	0.0687	45.2	-1.06	45.2	0.0697	39.6	-0.124	39.6	-1.56	39.6	-1.84	45.2	0.566
45.5	0.74	45.5	0.841	45.5	-1.24	45.5	0.0748	45.5	-1.12	45.5	0.032	39.8	0.0208	39.8	-1.48	39.8	-1.89	45.5	0.747
45.7	0.872	45.7	0.75	45.7	-1.18	45.7	0.155	45.7	-1.27	45.7	-0.0509	40	0.228	40	-1.67	40	-1.8	45.7	0.912
45.9	0.973	45.9	1.05	45.9	-1.11	45.9	0.113	45.9	-1.2	45.9	0.0239	40.2	0.152	40.2	-1.56	40.2	-1.72	45.9	1.09
46.2	1.09	46.2	0.951	46.2	-1.14	46.2	0.0946	46.2	-1.35	46.2	0.217	40.4	0.000255	40.4	-1.38	40.4	-1.7	46.2	1.2
46.4	1.21	46.4	0.885	46.4	-0.993	46.4	-0.0859	46.4	-1.26	46.4	0.23	40.6	0.162	40.6	-1.34	40.6	-1.45	46.4	0.868
46.6	1.32	46.6	0.96	46.6	-0.828	46.6	0.108	46.6	-1.21	46.6	0.152	40.8	0.301	40.8	-1.71	40.8	-1.31	46.6	0.733
46.9	1.42	46.9	0.964	46.9	-0.758	46.9	0.137	46.9	-1.22	46.9	0.167	41	-0.139	41	-1.71	41	-1.35	46.9	0.784
47.1	1.5	47.1	0.925	47.1	-0.615	47.1	0.227	47.1	-1.23	47.1	0.118	41.2	0.0237	41.2	-1.22	41.2	-1.23	47.1	0.771
47.3	1.54	47.3	0.971	47.3	-0.651	47.3	0.221	47.3	-1.21	47.3	-0.0596	41.4	0.0638	41.4	-1.13	41.4	-1.2	47.3	0.653
47.6	1.59	47.6	0.897	47.6	-0.743	47.6	0.22	47.6	-1.31	47.6	-0.11	41.6	0.0567	41.6	-1.2	41.6	-1.24	47.6	0.478
47.8	1.7	47.8	0.968	47.8	-0.521	47.8	0.149	47.8	-1.25	47.8	-0.0786	41.8	-0.0924	41.8	-1.31	41.8	-1.26	47.8	0.42
48	1.9	48	0.997	48	-0.259	48	-0.0586	48	-1.28	48	-0.119	42	0.0237	42	-1.41	42	-1.17	48	0.632
48.3	2.16	48.3	0.934	48.3	-0.186	48.3	-0.0881	48.3	-1.17	48.3	-0.168	42.2	-0.0391	42.2	-1.17	42.2	-1.31	48.3	0.843
48.5	2.39	48.5	1.07	48.5	-0.0701	48.5	-0.0467	48.5	-1.19	48.5	-0.221	42.4	0.0659	42.4	-1.02	42.4	-1.31	48.5	0.991
48.8	2.54	48.8	0.973	48.8	-0.000179	48.8	0.0753	48.8	-1.21	48.8	-0.285	42.6	-0.189	42.6	-1.1	42.6	-1.02	48.8	1.52
49	2.63	49	0.997	49	0.0594	49	-0.0227	49	-1.24	49	-0.264	42.8	-0.411	42.8	-1.31	42.8	-1.01	49	1.85
49.2	2.72	49.2	0.96	49.2	-0.105	49.2	-0.0789	49.2	-1.22	49.2	-0.309	43	-0.147	43	-1.22	43	-1.07	49.2	1.3
49.5	2.78	49.5	1.17	49.5	0.147	49.5	-0.0752	49.5	-1.18	49.5	-0.349	43.2	-0.0303	43.2	-1.04	43.2	-1	49.5	0.977
49.7	2.83	49.7	1.14	49.7	0.308	49.7	-0.131	49.7	-1.12	49.7	-0.4	43.5	0.297	43.5	-1.22	43.5	-0.888	49.7	0.529
49.9	2.83	49.9	0.996	49.9	0.311	49.9	-0.384	49.9	-1.07	49.9	-0.534	43.7	0.0653	43.7	-1.02	43.7	-0.781	49.9	0.128
50.2	2.84	50.2	0.788	50.2	0.212	50.2	-0.288	50.2	-1.16	50.2	-0.662	43.9	-0.402	43.9	-0.847	43.9	-0.765	50.2	-0.121
50.4	2.83	50.4	0.882	50.4	-0.0134	50.4	-0.297	50.4	-1.11	50.4	-0.791	44.1	-0.257	44.1	-0.909	44.1	-0.917	50.4	-0.28
50.6	2.84	50.6	1.02	50.6	0.064	50.6	-0.367	50.6	-1.18	50.6	-0.911	44.3	0.215	44.3	-0.795	44.3	-1.07	50.6	-0.667
50.9	2.83	50.9	1	50.9	-0.0796	50.9	-0.52	50.9	-1.35	50.9	-0.848	44.5	0.318	44.5	-0.884	44.5	-0.906	50.9	-0.736
51.1	2.75	51.1	1.09	51.1	-0.15	51.1	-0.715	51.1	-1.41	51.1	-0.856	44.7	0.39	44.7	-0.702	44.7	-0.339	51.1	-0.882
51.3	2.73	51.3	1.14	51.3	-0.258	51.3	-0.603	51.3	-1.36	51.3	-0.932	44.9	0.291	44.9	-0.625	44.9	-0.0907	51.3	-0.677
51.6	2.73	51.6	1.3	51.6	-0.12	51.6	-0.649	51.6	-1.32	51.6	-0.855	45.1	0.332	45.1	-0.788	45.1	-0.123	51.6	-0.752
51.8	2.67	51.8	1.49	51.8	-0.279	51.8	-0.793	51.8	-1.4	51.8	-0.801	45.3	-0.0497	45.3	-0.515	45.3	-0.4	51.8	-0.543
52	2.62	52	1.35	52	-0.367	52	-0.898	52	-1.51	52	-0.781	45.5	-0.0239	45.5	-0.405	45.5	-0.463	52	-0.573
52.3	2.56	52.3	1.37	52.3	-0.288	52.3	-0.761	52.3	-1.5	52.3	-0.834	45.7	0.313	45.7	-0.527	45.7	-0.342	52.3	-1.25
52.5	2.48	52.5	1.53	52.5	-0.238	52.5	-0.753	52.5	-1.39	52.5	-0.997	45.9	0.197	45.9	-0.638	45.9	-0.481	52.5	-1.66
52.7	2.45	52.7	1.56	52.7	-0.4	52.7	-0.802	52.7	-1.41	52.7	-1.11	46.1	0.18	46.1	-0.509	46.1	-0.221	52.7	-1.98
53	2.42	53	1.36	53	-0.536	53	-0.887	53	-1.37	53	-1.15	46.3	0.149	46.3	-0.402	46.3	0.166	53	-2.06
53.2	2.41	53.2	1.34	53.2	-0.48	53.2	-0.939	53.2	-1.24	53.2	-1.14	46.5	-0.344	46.5	-0.581	46.5	0.259	53.2	-2.06
53.4	2.47	53.4	1.41	53.4	-0.587	53.4	-1.06	53.4	-1.28	53.4	-1.11	46.7	-0.29	46.7	-0.656	46.7	-0.0419	53.4	-2.51
53.7	2.55	53.7	1.52	53.7	-0.559	53.7	-1.07	53.7	-1.19	53.7	-1.06	46.9	-0.158	46.9	-0.652	46.9	-0.0872	53.7	-3.04
53.9	2.64	53.9	1.5	53.9	-0.618	53.9	-0.826	53.9	-1.13	53.9	-0.899	47.1	0.0204	47.1	-0.752	47.1	0.266	53.9	-3.19
54.1	2.73	54.1	1.56	54.1	-0.66	54.1	-0.92	54.1	-0.995	54.1	-0.882	47.3	0.142	47.3	-0.68	47.3	0.371	54.1	-3.25
54.4	2.82	54.4	1.52	54.4	-0.773	54.4	-0.685	54.4	-0.91	54.4	-0.867	47.5	-0.0124	47.5	-0.616	47.5	0.285	54.4	-2.97
54.6	2.86	54.6	1.49	54.6	-0.674	54.6	-0.668	54.6	-0.721	54.6	-0.864	47.8	-0.28	47.8	-0.74	47.8	0.109	54.6	-2.69
54.8	2.92	54.8	1.6	54.8	-0.783	54.8	-0.608	54.8	-0.561	54.8	-0.874	48	-0.423	48	-0.686	48	0.0375	54.8	-2.7
55.1	2.94	55.1	1.48	55.1	-0.852	55.1	-0.617	55.1	-0.588	55.1	-1.02	48.2	-0.0423	48.2	-0.641	48.2	0.0292	55.1	-2.82
55.3	2.96	55.3	1.53	55.3	-0.692	55.3	-0.306	55.3	-0.505	55.3	-1.07	48.4	-0.136	48.4	-0.638	48.4	-0.173	55.3	-3.34
55.5	3.01	55.5	1.65	55.5	-0.665	55.5	-0.304	55.5	-0.472	55.5	-0.975	48.6	0.00823	48.6	-0.351	48.6	-0.0184	55.5	-4.33
55.8	3.05	55.8	1.65	55.8	-0.56	55.8	-0.265	55.8	-0.38	55.8	-0.939	48.8	0.283	48.8	-0.554	48.8	0.335	55.8	-5.14
56	3.07	56	1.59	56	-0.424	56	-0.0561	56	-0.243	56	-0.762	49	0.137	49	-0.824	49	0.203	56	-5.31
56.3	3.14	56.3	1.52	56.3	-0.302	56.3	0.0566	56.3	-0.0825	56.3	-0.722	49.2	-0.09	49.2	-0.923	49.2	0.504	56.3	-5.13
56.5	3.23	56.5	1.62	56.5	-0.0633	56.5	0.376	56.5	-0.0203	56.5	-0.551	49.4	-0.305	49.4	-1.29	49.4	1.23	56.5	-5.46
56.7	3.33	56.7	1.6	56.7	0.185	56.7	0.687	56.7	0.257	56.7	-0.339	49.6	-0.284	49.6	-1.42	49.6	1.26	56.7	-5.75
57	3.47	57	1.52	57	0.394	57	0.726	57	0.4	57	-0.00792	49.8	0.0436	49.8	-1.53	49.8	1.1	57	-5.82
57.2	3.59	57.2	1.51	57.2	0.378	57.2	0.978	57.2	0.556	57.2	0.338	50	0.0272	50	-1.78	50	1.09	57.2	-5.87
57.4	3.67	57.4	1.47	57.4	0.579	57.4	1.22	57.4	0.82	57.4	0.594	50.2	0.0319	50.2	-1.78	50.2	0.448	57.4	-6.08
57.7	3.8	57.7	1.39	57.7	0.847	57.7	1.53	57.7	0.991	57.7	0.977	50.4	0.0133	50.4	-1.52	50.4	-0.00593	57.7	-6.11
57.9	3.97	57.9	1.28	57.9	1.14	57.9	1.76	57.9	1.14	57.9	1.35	50.6	-0.0462	50.6	-1.54	50.6	-0.0686	57.9	-6.21
58.1	4.08	58.1	1.22	58.1	1.24	58.1	2.04	58.1	1.46	58.1	1.65	50.8	0.267	50.8	-1.39	50.8	-0.317	58.1	-6.3
58.4	4.28	58.4	1.17	58.4	0.928	58.4	2.36	58.4	1.82	58.4	1.98	51	0.172	51	-1.53	51	-0.826	58.4	-6.28
58.6	4.49	58.6	1.16			58.6	2.62	58.6	1.95	58.6	2.35	51.2	-0.0728	51.2	-1.52	51.2	-0.882	58.6	-6.2
58.8	4.57	58.8	1.02			58.8	3.01	58.8	1.43	58.8	2.76	51.4	0.0556	51.4	-1.54	51.4	-0.479	58.8	-6.51
59.1	4.74	59.1	0.789			59.1	3.06			59.1	3.07	51.6	0.165	51.6	-1.92	51.6	-0.596	59.1	-6.76
59.3	5.1	59.3	1.03							59.3	3.41	51.9	0.109	51.9	-1.65	51.9	-0.563	59.3	-7.17
59.5	5.31	59.5	1.1							59.5	3.31	52.1	0.227	52.1	-1.45	52.1	-0.521	59.5	-7.53
59.8	5.25											52.3	-0.478	52.3	-1.71	52.3	-0.527	59.8	-7.14
