# Supplementary material for: Designed wrinkles for optical encryption and flexible integrated circuit carrier board
Source: Nat Commun. 2024 Jul 4;15:5616. doi: 10.1038/s41467-024-50069-7 (PMC11224375; doi:10.1038/s41467-024-50069-7)
Supplement: Supplementary file 9 — Source data [file 41467_2024_50069_MOESM9_ESM.zip › Soure Data/Soure Data-Manuscript/Figure-2c,d,g,h,k,l,o,p,s,u,w.xlsx]

## Sheet: Figure-2c
X (Mpa)	Y (%)
0	0.02729
4.86128	0
9.72255	0
14.5838	0
19.4451	0
24.3064	0
29.1677	0
34.0289	0
38.8902	0
43.7515	0
48.6128	0.02729
53.474	0.02729
58.3353	0
63.1966	0
68.0579	0
72.9191	0.02729
77.7804	0.02729
82.6417	0
87.503	0.02729
92.3643	0
97.2255	0
102.087	0.05459
106.948	0
111.809	0
116.671	0
121.532	0
126.393	0.02729
131.255	0
136.116	0
140.977	0
145.838	0
150.7	0.02729
155.561	0
160.422	0
165.283	0.02729
170.145	0
175.006	0.02729
179.867	0
184.728	0
189.59	0
194.451	0.02729
199.312	0.02729
204.174	0.02729
209.035	0.02729
213.896	0
218.757	0.02729
223.619	0
228.48	0
233.341	0.08188
238.202	0.05459
243.064	0.08188
247.925	0.10917
252.786	0.10917
257.648	0.02729
262.509	0
267.37	0.08188
272.231	0.08188
277.093	0.02729
281.954	0
286.815	0.10917
291.677	0.05459
296.538	0.10917
301.399	0.13646
306.26	0.16376
311.122	0.21834
315.983	0.02729
320.844	0.10917
325.705	0.19105
330.567	0.30022
335.428	0.30022
340.289	0.24563
345.151	0.19105
350.012	0.21834
354.873	0.21834
359.735	0.32751
364.596	0.27293
369.457	0.3821
374.318	0.21834
379.18	0.21834
384.041	0.43668
388.902	0.49127
393.763	0.49127
398.625	0.54585
403.486	0.46397
408.347	0.70961
413.209	0.79148
418.07	0.70961
422.931	0.62773
427.792	0.76419
432.654	0.87336
437.515	1.03712
442.376	0.7369
447.237	0.54585
452.099	1.03712
456.96	1.03712
461.821	1.28275
466.683	1.25546
471.544	1.31004
476.405	1.14629
481.266	1.44651
486.128	1.14629
490.989	1.20087
495.85	1.20087
500.712	1.36463
505.573	1.31004
510.434	1.39192
515.295	1.4738
520.157	1.50109
525.018	1.58297
529.879	1.66485
534.74	2.15611
539.602	1.8559
544.463	1.41921
549.324	1.61026
554.186	1.69214
559.047	1.66485
563.908	2.42904
568.769	1.93777
573.631	1.66485
578.492	2.45633
583.353	2.48362
588.215	2.23799
593.076	2.29258
597.937	2.07424
602.798	2.2107
607.66	2.04694
612.521	1.61026
617.382	1.88319
622.243	1.55568
627.105	1.55568
631.966	1.93777
636.827	1.74673
641.688	1.22817
646.55	1.52838
651.411	1.44651
656.272	1.39192
661.134	1.69214
665.995	1.33734
670.856	1.4738
675.717	0.98253
680.579	0.84607
685.44	1.06441
690.301	0.95524
695.163	0.84607
700.024	0.65502
704.885	0.65502
709.746	0.40939
714.608	0.57314
719.469	0.51856
724.33	0.40939
729.192	0.32751
734.053	0.3821
738.914	0.3548
743.775	0.21834
748.637	0.16376
753.498	0.19105
758.359	0.16376
763.22	0.16376
768.082	0.10917
772.943	0.02729
777.804	0.02729
782.665	0.05459
787.527	0.13646
792.388	0
797.249	0.08188
802.111	0.05459
806.972	0.08188
811.833	0
816.694	0
821.556	0
826.417	0
831.278	0
836.14	0
841.001	0.02729
845.862	0.02729
850.723	0
855.585	0
860.446	0.05459
865.307	0
870.168	0.02729
875.03	0
879.891	0
884.752	0
889.614	0
894.475	0
899.336	0
904.197	0.02729
909.059	0
913.92	0
918.781	0
923.643	0
928.504	0.02729
933.365	0
938.226	0
943.088	0
947.949	0
952.81	0
957.672	0
962.533	0
967.394	0.02729

## Sheet: Figure-2d
X (Mpa)	Y (%)
0	0.02729
3.55869	0
7.11737	0
10.6761	0
14.2347	0
17.7934	0
21.3521	0
24.9108	0.02729
28.4695	0
32.0282	0
35.5869	0
39.1455	0
42.7042	0
46.2629	0
49.8216	0
53.3803	0
56.939	0
60.4977	0.02729
64.0563	0
67.615	0
71.1737	0.02729
74.7324	0
78.2911	0
81.8498	0.02729
85.4085	0.02729
88.9671	0.02729
92.5258	0.02729
96.0845	0
99.6432	0
103.202	0
106.761	0.02729
110.319	0
113.878	0
117.437	0
120.995	0
124.554	0
128.113	0
131.671	0
135.23	0.02729
138.789	0
142.347	0
145.906	0
149.465	0
153.024	0.02729
156.582	0
160.141	0.02729
163.7	0.02729
167.258	0.05459
170.817	0
174.376	0
177.934	0.02729
181.493	0
185.052	0.02729
188.61	0
192.169	0.02729
195.728	0
199.286	0.05459
202.845	0.05459
206.404	0.02729
209.962	0.02729
213.521	0.05459
217.08	0.02729
220.638	0.05459
224.197	0.05459
227.756	0.02729
231.315	0.05459
234.873	0.08188
238.432	0
241.991	0.05459
245.549	0.08188
249.108	0.05459
252.667	0.05459
256.225	0.10917
259.784	0.13646
263.343	0.10917
266.901	0.13646
270.46	0.08188
274.019	0.21834
277.577	0.02729
281.136	0.13646
284.695	0.08188
288.253	0.10917
291.812	0.13646
295.371	0.19105
298.93	0.21834
302.488	0.10917
306.047	0.19105
309.606	0.19105
313.164	0.16376
316.723	0.21834
320.282	0.30022
323.84	0.10917
327.399	0.27293
330.958	0.24563
334.516	0.24563
338.075	0.19105
341.634	0.3821
345.192	0.32751
348.751	0.27293
352.31	0.32751
355.868	0.24563
359.427	0.30022
362.986	0.40939
366.545	0.46397
370.103	0.32751
373.662	0.32751
377.221	0.43668
380.779	0.46397
384.338	0.46397
387.897	0.40939
391.455	0.54585
395.014	0.49127
398.573	0.30022
402.132	0.57314
405.69	0.43668
409.249	0.3821
412.808	0.43668
416.366	0.46397
419.925	0.40939
423.484	0.3821
427.042	0.68231
430.601	0.65502
434.16	0.40939
437.718	0.43668
441.277	0.62773
444.836	0.49127
448.394	0.68231
451.953	0.79148
455.512	0.68231
459.07	0.92795
462.629	0.79148
466.188	0.51856
469.747	0.76419
473.305	0.70961
476.864	0.92795
480.423	0.87336
483.981	1.03712
487.54	1.00983
491.099	1.14629
494.657	1.119
498.216	1.52838
501.775	1.88319
505.333	1.25546
508.892	1.74673
512.451	1.25546
516.009	1.44651
519.568	1.61026
523.127	1.93777
526.685	2.01965
530.244	2.01965
533.803	3.00218
537.361	2.67467
540.92	2.01965
544.479	1.74673
548.038	2.29258
551.596	2.31987
555.155	2.15611
558.714	1.8559
562.272	1.8559
565.831	2.29258
569.39	1.66485
572.948	1.77402
576.507	1.93777
580.066	1.8559
583.624	1.55568
587.183	1.71943
590.742	1.00983
594.301	1.61026
597.859	1.119
601.418	1.44651
604.977	0.95524
608.535	1.4738
612.094	1.119
615.653	1.06441
619.211	0.87336
622.77	0.98253
626.329	0.90066
629.887	0.57314
633.446	0.76419
637.005	0.68231
640.563	1.00983
644.122	0.46397
647.681	0.68231
651.239	0.62773
654.798	0.3548
658.357	0.3821
661.915	0.51856
665.474	0.43668
669.033	0.24563
672.592	0.19105
676.15	0.32751
679.709	0.21834
683.268	0.13646
686.826	0.13646
690.385	0.08188
693.944	0
697.502	0.02729
701.061	0.02729
704.62	0.05459
708.178	0.02729
--	--
--	--
--	--
--	--
--	--
--	--
--	--
--	--
--	--
--	--
--	--
--	--
--	--
--	--
--	--
--	--
--	--
--	--
--	--
--	--
--	--
--	--
--	--
--	--
--	--
--	--
--	--
--	--
--	--
--	--
--	--
--	--
--	--
--	--
--	--
--	--
--	--
--	--
--	--
--	--
--	--
--	--
--	--
--	--
--	--
--	--
--	--
--	--
--	--
--	--
--	--
--	--
--	--
--	--
--	--
--	--

## Sheet: Figure-2g
X (Mpa)	Y (%)
0	0.0499
0.01582	0
0.03164	0
0.04746	0
0.06328	0
0.0791	0
0.09491	0
0.11073	0
0.12655	0
0.14237	0
0.15819	0
0.17401	0
0.18983	0
0.20565	0
0.22147	0
0.23729	0
0.2531	0
0.26892	0
0.28474	0
0.30056	0
0.31638	0
0.3322	0
0.34802	0
0.36384	0
0.37966	0
0.39548	0
0.4113	0
0.42711	0
0.44293	0
0.45875	0
0.47457	0
0.49039	0
0.50621	0
0.52203	0
0.53785	0
0.55367	0
0.56949	0
0.5853	0
0.60112	0
0.61694	0
0.63276	0
0.64858	0
0.6644	0
0.68022	0
0.69604	0
0.71186	0
0.72768	0
0.7435	0
0.75931	0
0.77513	0
0.79095	0
0.80677	0
0.82259	0
0.83841	0
0.85423	0
0.87005	0
0.88587	0
0.90169	0
0.9175	0
0.93332	0
0.94914	0
0.96496	0
0.98078	0
0.9966	0
1.01242	0
1.02824	0
1.04406	0
1.05988	0
1.0757	0
1.09151	0
1.10733	0
1.12315	0
1.13897	0
1.15479	0
1.17061	0
1.18643	0
1.20225	0
1.21807	0
1.23389	0
1.24971	0
1.26552	0
1.28134	0
1.29716	0
1.31298	0
1.3288	0
1.34462	0
1.36044	0
1.37626	0
1.39208	0
1.4079	0
1.42371	0
1.43953	0
1.45535	0
1.47117	0
1.48699	0
1.50281	0
1.51863	0
1.53445	0
1.55027	0
1.56609	0
1.58191	0
1.59772	0
1.61354	0
1.62936	0
1.64518	0
1.661	0
1.67682	0
1.69264	0
1.70846	0
1.72428	0
1.7401	0
1.75591	0
1.77173	0
1.78755	0
1.80337	0
1.81919	0
1.83501	0
1.85083	0
1.86665	0
1.88247	0
1.89829	0
1.91411	0
1.92992	0
1.94574	0
1.96156	0
1.97738	0
1.9932	0
2.00902	0
2.02484	0
2.04066	0
2.05648	0
2.0723	0
2.08812	0
2.10393	0
2.11975	0
2.13557	0
2.15139	0
2.16721	0
2.18303	0
2.19885	0
2.21467	0
2.23049	0
2.24631	0
2.26212	0
2.27794	0
2.29376	0
2.30958	0
2.3254	0
2.34122	0
2.35704	0
2.37286	0
2.38868	0
2.4045	0
2.42031	0
2.43613	0
2.45195	0
2.46777	0
2.48359	0
2.49941	0
2.51523	0
2.53105	0
2.54687	0
2.56269	0
2.57851	0
2.59432	0
2.61014	0
2.62596	0
2.64178	0
2.6576	0.0499
2.67342	0
2.68924	0
2.70506	0
2.72088	0
2.7367	0
2.75252	0
2.76833	0
2.78415	0
2.79997	0
2.81579	0
2.83161	0
2.84743	0
2.86325	0
2.87907	0
2.89489	0
2.91071	0
2.92652	0
2.94234	0
2.95816	0
2.97398	0
2.9898	0
3.00562	0
3.02144	0
3.03726	0
3.05308	0
3.0689	0
3.08471	0
3.10053	0
3.11635	0
3.13217	0
3.14799	0
3.16381	0
3.17963	0
3.19545	0
3.21127	0
3.22709	0
3.24291	0
3.25872	0
3.27454	0
3.29036	0
3.30618	0
3.322	0
3.33782	0
3.35364	0
3.36946	0
3.38528	0
3.4011	0
3.41691	0
3.43273	0
3.44855	0
3.46437	0
3.48019	0
3.49601	0
3.51183	0
3.52765	0
3.54347	0
3.55929	0
3.57511	0
3.59092	0
3.60674	0
3.62256	0
3.63838	0
3.6542	0
3.67002	0
3.68584	0
3.70166	0
3.71748	0
3.7333	0
3.74912	0
3.76493	0
3.78075	0
3.79657	0
3.81239	0
3.82821	0
3.84403	0
3.85985	0
3.87567	0
3.89149	0
3.90731	0
3.92312	0
3.93894	0
3.95476	0
3.97058	0
3.9864	0
4.00222	0
4.01804	0
4.03386	0
4.04968	0
4.0655	0
4.08132	0
4.09713	0
4.11295	0
4.12877	0
4.14459	0
4.16041	0
4.17623	0
4.19205	0
4.20787	0
4.22369	0
4.23951	0
4.25532	0
4.27114	0
4.28696	0
4.30278	0
4.3186	0
4.33442	0
4.35024	0
4.36606	0
4.38188	0
4.3977	0
4.41352	0
4.42933	0
4.44515	0
4.46097	0
4.47679	0
4.49261	0
4.50843	0
4.52425	0
4.54007	0
4.55589	0
4.57171	0
4.58752	0
4.60334	0
4.61916	0
4.63498	0
4.6508	0
4.66662	0
4.68244	0
4.69826	0
4.71408	0
4.7299	0
4.74572	0
4.76153	0
4.77735	0
4.79317	0
4.80899	0
4.82481	0
4.84063	0
4.85645	0
4.87227	0
4.88809	0
4.90391	0
4.91973	0
4.93554	0
4.95136	0
4.96718	0
4.983	0
4.99882	0
5.01464	0
5.03046	0
5.04628	0
5.0621	0
5.07792	0
5.09373	0
5.10955	0
5.12537	0
5.14119	0
5.15701	0
5.17283	0
5.18865	0
5.20447	0
5.22029	0
5.23611	0
5.25192	0
5.26774	0
5.28356	0
5.29938	0
5.3152	0
5.33102	0
5.34684	0
5.36266	0
5.37848	0
5.3943	0
5.41012	0
5.42593	0
5.44175	0
5.45757	0
5.47339	0
5.48921	0
5.50503	0
5.52085	0
5.53667	0
5.55249	0
5.56831	0
5.58412	0
5.59994	0
5.61576	0
5.63158	0
5.6474	0
5.66322	0
5.67904	0
5.69486	0
5.71068	0
5.7265	0
5.74232	0
5.75813	0
5.77395	0
5.78977	0
5.80559	0
5.82141	0
5.83723	0
5.85305	0
5.86887	0
5.88469	0
5.90051	0
5.91632	0
5.93214	0
5.94796	0
5.96378	0
5.9796	0
5.99542	0
6.01124	0
6.02706	0
6.04288	0
6.0587	0
6.07452	0
6.09033	0
6.10615	0
6.12197	0
6.13779	0
6.15361	0
6.16943	0
6.18525	0
6.20107	0
6.21689	0
6.23271	0
6.24852	0
6.26434	0
6.28016	0
6.29598	0
6.3118	0.0499
6.32762	0
6.34344	0
6.35926	0
6.37508	0
6.3909	0
6.40672	0
6.42253	0
6.43835	0
6.45417	0
6.46999	0
6.48581	0
6.50163	0
6.51745	0
6.53327	0
6.54909	0
6.56491	0
6.58073	0
6.59654	0
6.61236	0
6.62818	0
6.644	0
6.65982	0
6.67564	0
6.69146	0
6.70728	0
6.7231	0
6.73892	0
6.75473	0
6.77055	0
6.78637	0
6.80219	0
6.81801	0
6.83383	0
6.84965	0
6.86547	0
6.88129	0
6.89711	0
6.91293	0
6.92874	0
6.94456	0
6.96038	0
6.9762	0
6.99202	0
7.00784	0
7.02366	0
7.03948	0
7.0553	0
7.07112	0
7.08693	0
7.10275	0
7.11857	0
7.13439	0
7.15021	0
7.16603	0.0499
7.18185	0
7.19767	0
7.21349	0
7.22931	0
7.24513	0
7.26094	0
7.27676	0
7.29258	0
7.3084	0
7.32422	0
7.34004	0
7.35586	0
7.37168	0
7.3875	0
7.40332	0
7.41913	0
7.43495	0
7.45077	0
7.46659	0
7.48241	0
7.49823	0
7.51405	0
7.52987	0
7.54569	0
7.56151	0
7.57733	0
7.59314	0
7.60896	0
7.62478	0
7.6406	0
7.65642	0
7.67224	0.0499
7.68806	0
7.70388	0
7.7197	0
7.73552	0
7.75133	0
7.76715	0
7.78297	0
7.79879	0
7.81461	0
7.83043	0
7.84625	0
7.86207	0
7.87789	0
7.89371	0
7.90952	0
7.92534	0
7.94116	0
7.95698	0
7.9728	0
7.98862	0
8.00444	0
8.02026	0
8.03608	0
8.0519	0
8.06772	0
8.08353	0
8.09935	0
8.11517	0
8.13099	0
8.14681	0
8.16263	0
8.17845	0
8.19427	0
8.21009	0
8.22591	0
8.24173	0
8.25754	0
8.27336	0
8.28918	0.0499
8.305	0
8.32082	0
8.33664	0
8.35246	0
8.36828	0
8.3841	0
8.39992	0
8.41573	0
8.43155	0
8.44737	0
8.46319	0
8.47901	0
8.49483	0
8.51065	0
8.52647	0
8.54229	0
8.55811	0
8.57392	0
8.58974	0
8.60556	0
8.62138	0
8.6372	0
8.65302	0
8.66884	0
8.68466	0
8.70048	0
8.7163	0
8.73212	0
8.74793	0
8.76375	0
8.77957	0
8.79539	0
8.81121	0
8.82703	0
8.84285	0
8.85867	0
8.87449	0
8.89031	0
8.90613	0
8.92194	0
8.93776	0
8.95358	0
8.9694	0
8.98522	0
9.00104	0
9.01686	0
9.03268	0
9.0485	0
9.06432	0
9.08014	0
9.09595	0
9.11177	0
9.12759	0
9.14341	0
9.15923	0
9.17505	0
9.19087	0
9.20669	0
9.22251	0
9.23832	0
9.25414	0
9.26996	0
9.28578	0
9.3016	0
9.31742	0
9.33324	0
9.34906	0
9.36488	0
9.3807	0
9.39652	0.0499
9.41234	0
9.42815	0
9.44397	0
9.45979	0
9.47561	0
9.49143	0
9.50725	0
9.52307	0
9.53889	0
9.55471	0
9.57053	0
9.58634	0
9.60216	0
9.61798	0
9.6338	0
9.64962	0
9.66544	0
9.68126	0
9.69708	0
9.7129	0
9.72872	0
9.74454	0
9.76035	0
9.77617	0
9.79199	0
9.80781	0
9.82363	0
9.83945	0
9.85527	0
9.87109	0
9.88691	0
9.90273	0
9.91854	0
9.93436	0
9.95018	0
9.966	0
9.98182	0
9.99764	0
10.0135	0
10.0293	0
10.0451	0
10.0609	0
10.0767	0
10.0925	0
10.1084	0
10.1242	0
10.14	0
10.1558	0
10.1716	0
10.1875	0
10.2033	0
10.2191	0
10.2349	0
10.2507	0
10.2666	0
10.2824	0
10.2982	0
10.314	0
10.3298	0
10.3457	0
10.3615	0
10.3773	0
10.3931	0
10.4089	0
10.4247	0
10.4406	0
10.4564	0
10.4722	0
10.488	0
10.5038	0
10.5197	0
10.5355	0
10.5513	0
10.5671	0
10.5829	0
10.5988	0
10.6146	0
10.6304	0
10.6462	0
10.662	0
10.6779	0
10.6937	0
10.7095	0
10.7253	0
10.7411	0
10.7569	0
10.7728	0
10.7886	0
10.8044	0
10.8202	0
10.8361	0
10.8519	0
10.8677	0
10.8835	0
10.8993	0
10.9151	0
10.931	0
10.9468	0
10.9626	0
10.9784	0
10.9942	0
11.0101	0
11.0259	0
11.0417	0
11.0575	0
11.0733	0
11.0892	0
11.105	0
11.1208	0
11.1366	0
11.1524	0
11.1683	0
11.1841	0
11.1999	0
11.2157	0
11.2315	0
11.2473	0
11.2632	0
11.279	0
11.2948	0
11.3106	0
11.3264	0
11.3423	0
11.3581	0
11.3739	0
11.3897	0
11.4055	0
11.4214	0
11.4372	0
11.453	0
11.4688	0
11.4846	0
11.5005	0
11.5163	0
11.5321	0
11.5479	0
11.5637	0
11.5795	0
11.5954	0
11.6112	0
11.627	0
11.6428	0
11.6586	0
11.6745	0
11.6903	0
11.7061	0
11.7219	0
11.7377	0
11.7536	0
11.7694	0
11.7852	0
11.801	0
11.8168	0
11.8326	0
11.8485	0
11.8643	0
11.8801	0
11.8959	0
11.9117	0
11.9276	0
11.9434	0
11.9592	0
11.975	0
11.9908	0
12.0067	0
12.0225	0
12.0383	0
12.0541	0
12.0699	0
12.0858	0
12.1016	0
12.1174	0
12.1332	0
12.149	0
12.1648	0
12.1807	0
12.1965	0
12.2123	0
12.2281	0
12.2439	0
12.2598	0
12.2756	0
12.2914	0
12.3072	0
12.323	0
12.3389	0
12.3547	0
12.3705	0
12.3863	0
12.4021	0
12.4179	0
12.4338	0
12.4496	0
12.4654	0
12.4812	0
12.497	0
12.5129	0
12.5287	0
12.5445	0
12.5603	0
12.5761	0
12.592	0
12.6078	0
12.6236	0
12.6394	0
12.6552	0
12.6711	0
12.6869	0
12.7027	0
12.7185	0
12.7343	0
12.7501	0
12.766	0
12.7818	0
12.7976	0
12.8134	0
12.8293	0
12.8451	0
12.8609	0
12.8767	0
12.8925	0
12.9083	0
12.9242	0
12.94	0
12.9558	0
12.9716	0
12.9874	0
13.0033	0
13.0191	0
13.0349	0
13.0507	0
13.0665	0
13.0823	0
13.0982	0
13.114	0
13.1298	0
13.1456	0
13.1615	0
13.1773	0
13.1931	0
13.2089	0
13.2247	0
13.2405	0
13.2564	0
13.2722	0
13.288	0
13.3038	0
13.3196	0
13.3355	0
13.3513	0
13.3671	0
13.3829	0
13.3987	0
13.4146	0
13.4304	0
13.4462	0
13.462	0
13.4778	0
13.4937	0
13.5095	0
13.5253	0
13.5411	0
13.5569	0
13.5727	0
13.5886	0
13.6044	0
13.6202	0
13.636	0
13.6518	0
13.6677	0.0499
13.6835	0
13.6993	0.0499
13.7151	0
13.7309	0
13.7468	0
13.7626	0
13.7784	0
13.7942	0
13.81	0
13.8259	0
13.8417	0
13.8575	0
13.8733	0
13.8891	0
13.9049	0
13.9208	0
13.9366	0
13.9524	0
13.9682	0
13.984	0
13.9999	0
14.0157	0.0499
14.0315	0
14.0473	0.0499
14.0631	0
14.079	0
14.0948	0.0499
14.1106	0
14.1264	0
14.1422	0
14.158	0.0499
14.1739	0.0499
14.1897	0.0998
14.2055	0.0499
14.2213	0
14.2371	0.0998
14.253	0
14.2688	0
14.2846	0.0998
14.3004	0
14.3162	0.0998
14.3321	0.0499
14.3479	0
14.3637	0.0998
14.3795	0.0998
14.3953	0.0499
14.4111	0
14.427	0.0499
14.4428	0.0998
14.4586	0.0998
14.4744	0.1996
14.4902	0.1497
14.5061	0.1497
14.5219	0.3493
14.5377	0.0998
14.5535	0.2495
14.5694	0.0998
14.5852	0.2495
14.601	0.4491
14.6168	0.2994
14.6326	0.1996
14.6484	0.499
14.6643	0.2994
14.6801	0.0998
14.6959	0.6487
14.7117	0.3992
14.7275	0.2994
14.7433	0.499
14.7592	0.3992
14.775	0.8483
14.7908	0.3992
14.8066	0.7485
14.8224	0.499
14.8383	0.5988
14.8541	0.8982
14.8699	0.5489
14.8857	0.6487
14.9015	1.0479
14.9174	1.14771
14.9332	0.5489
14.949	0.9481
14.9648	0.9481
14.9806	0.6986
14.9965	1.0479
15.0123	0.6986
15.0281	1.59681
15.0439	1.19761
15.0597	1.59681
15.0755	1.19761
15.0914	1.84631
15.1072	1.39721
15.123	1.34731
15.1388	1.84631
15.1547	1.69661
15.1705	1.99601
15.1863	1.94611
15.2021	2.34531
15.2179	1.89621
15.2337	1.99601
15.2496	2.09581
15.2654	2.19561
15.2812	1.79641
15.297	2.04591
15.3128	2.24551
15.3287	2.49501
15.3445	2.09581
15.3603	2.04591
15.3761	1.74651
15.3919	2.19561
15.4078	1.79641
15.4236	2.09581
15.4394	1.69661
15.4552	2.09581
15.471	1.59681
15.4869	1.64671
15.5027	1.69661
15.5185	1.79641
15.5343	1.74651
15.5501	1.24751
15.5659	1.54691
15.5818	1.24751
15.5976	0.8483
15.6134	0.998
15.6292	1.0479
15.645	0.6487
15.6609	0.998
15.6767	0.8982
15.6925	0.6487
15.7083	0.499
15.7241	0.7485
15.74	0.7485
15.7558	0.3493
15.7716	0.6986
15.7874	0.6986
15.8032	0.4491
15.8191	0.3493
15.8349	0.3493
15.8507	0.6487
15.8665	0.3992
15.8823	0.2495
15.8981	0.3493
15.914	0.1497
15.9298	0.2994
15.9456	0.3493
15.9614	0.2495
15.9772	0.2994
15.9931	0.3493
16.0089	0.1996
16.0247	0.1497
16.0405	0.1497
16.0563	0.0998
16.0722	0.1497
16.088	0.1497
16.1038	0
16.1196	0
16.1354	0.0499
16.1513	0
16.1671	0
16.1829	0.0499

## Sheet: Figure-2h
X (Mpa)	Y (%)
0	0.04634
0.02788	0
0.05576	0
0.08365	0
0.11153	0
0.13941	0
0.16729	0
0.19517	0
0.22306	0
0.25094	0
0.27882	0
0.3067	0
0.33458	0
0.36247	0
0.39035	0
0.41823	0
0.44611	0
0.47399	0
0.50188	0
0.52976	0
0.55764	0
0.58552	0
0.6134	0
0.64129	0
0.66917	0
0.69705	0
0.72493	0
0.75281	0
0.7807	0
0.80858	0
0.83646	0
0.86434	0
0.89222	0
0.92011	0
0.94799	0
0.97587	0
1.00375	0
1.03164	0
1.05952	0
1.0874	0
1.11528	0
1.14316	0
1.17105	0
1.19893	0
1.22681	0
1.25469	0
1.28257	0
1.31046	0
1.33834	0
1.36622	0
1.3941	0
1.42198	0
1.44987	0
1.47775	0
1.50563	0
1.53351	0
1.56139	0
1.58928	0
1.61716	0
1.64504	0
1.67292	0
1.7008	0
1.72869	0
1.75657	0
1.78445	0
1.81233	0
1.84021	0
1.8681	0
1.89598	0
1.92386	0
1.95174	0
1.97962	0
2.00751	0
2.03539	0
2.06327	0
2.09115	0
2.11903	0
2.14692	0
2.1748	0
2.20268	0
2.23056	0
2.25844	0
2.28633	0
2.31421	0
2.34209	0
2.36997	0
2.39785	0
2.42574	0
2.45362	0
2.4815	0
2.50938	0
2.53726	0
2.56515	0
2.59303	0
2.62091	0
2.64879	0
2.67667	0
2.70456	0
2.73244	0
2.76032	0
2.7882	0
2.81608	0
2.84397	0
2.87185	0
2.89973	0
2.92761	0
2.95549	0
2.98338	0
3.01126	0
3.03914	0
3.06702	0
3.0949	0
3.12279	0
3.15067	0
3.17855	0
3.20643	0
3.23431	0
3.2622	0
3.29008	0
3.31796	0
3.34584	0
3.37372	0
3.40161	0
3.42949	0
3.45737	0
3.48525	0
3.51313	0
3.54102	0
3.5689	0
3.59678	0
3.62466	0
3.65254	0
3.68043	0
3.70831	0
3.73619	0
3.76407	0
3.79195	0
3.81984	0
3.84772	0
3.8756	0
3.90348	0
3.93136	0
3.95925	0
3.98713	0
4.01501	0
4.04289	0
4.07077	0
4.09866	0
4.12654	0
4.15442	0
4.1823	0
4.21018	0
4.23807	0
4.26595	0
4.29383	0
4.32171	0
4.34959	0
4.37748	0
4.40536	0
4.43324	0
4.46112	0
4.48901	0
4.51689	0
4.54477	0
4.57265	0
4.60053	0
4.62841	0
4.6563	0
4.68418	0
4.71206	0
4.73994	0
4.76783	0
4.79571	0
4.82359	0
4.85147	0
4.87935	0
4.90724	0
4.93512	0
4.963	0
4.99088	0
5.01876	0
5.04665	0
5.07453	0
5.10241	0
5.13029	0
5.15817	0
5.18606	0
5.21394	0
5.24182	0
5.2697	0
5.29758	0
5.32547	0
5.35335	0
5.38123	0
5.40911	0
5.43699	0
5.46488	0
5.49276	0
5.52064	0
5.54852	0
5.5764	0
5.60429	0
5.63217	0
5.66005	0
5.68793	0
5.71581	0
5.7437	0
5.77158	0
5.79946	0
5.82734	0
5.85522	0
5.88311	0
5.91099	0
5.93887	0
5.96675	0
5.99463	0
6.02252	0
6.0504	0
6.07828	0
6.10616	0
6.13404	0
6.16193	0
6.18981	0
6.21769	0
6.24557	0
6.27345	0
6.30134	0
6.32922	0
6.3571	0
6.38498	0
6.41286	0
6.44075	0
6.46863	0
6.49651	0
6.52439	0
6.55227	0
6.58016	0
6.60804	0
6.63592	0
6.6638	0
6.69168	0
6.71957	0
6.74745	0
6.77533	0
6.80321	0
6.83109	0
6.85898	0
6.88686	0
6.91474	0
6.94262	0
6.9705	0
6.99839	0
7.02627	0
7.05415	0
7.08203	0
7.10992	0
7.1378	0
7.16568	0
7.19356	0
7.22144	0
7.24932	0
7.27721	0
7.30509	0
7.33297	0
7.36085	0
7.38873	0
7.41662	0
7.4445	0
7.47238	0
7.50026	0
7.52814	0
7.55603	0
7.58391	0
7.61179	0
7.63967	0
7.66756	0
7.69544	0
7.72332	0
7.7512	0
7.77908	0
7.80697	0
7.83485	0
7.86273	0
7.89061	0
7.91849	0
7.94637	0
7.97426	0
8.00214	0
8.03002	0
8.0579	0
8.08578	0
8.11367	0
8.14155	0
8.16943	0
8.19731	0
8.2252	0
8.25308	0
8.28096	0
8.30884	0
8.33672	0
8.36461	0
8.39249	0
8.42037	0
8.44825	0
8.47613	0
8.50402	0
8.5319	0
8.55978	0
8.58766	0
8.61554	0
8.64342	0
8.67131	0
8.69919	0
8.72707	0
8.75495	0
8.78284	0
8.81072	0
8.8386	0
8.86648	0
8.89436	0
8.92225	0
8.95013	0
8.97801	0
9.00589	0
9.03377	0
9.06166	0
9.08954	0
9.11742	0
9.1453	0
9.17318	0
9.20107	0
9.22895	0
9.25683	0
9.28471	0
9.31259	0
9.34048	0
9.36836	0
9.39624	0
9.42412	0
9.452	0
9.47989	0
9.50777	0
9.53565	0
9.56353	0
9.59141	0
9.6193	0
9.64718	0
9.67506	0
9.70294	0
9.73082	0
9.75871	0
9.78659	0
9.81447	0
9.84235	0
9.87023	0
9.89812	0
9.926	0
9.95388	0
9.98176	0
10.0096	0
10.0375	0
10.0654	0
10.0933	0
10.1212	0
10.1491	0
10.1769	0
10.2048	0
10.2327	0
10.2606	0
10.2885	0
10.3163	0
10.3442	0
10.3721	0
10.4	0
10.4279	0
10.4558	0
10.4836	0
10.5115	0
10.5394	0
10.5673	0
10.5952	0
10.623	0
10.6509	0
10.6788	0
10.7067	0
10.7346	0
10.7625	0
10.7903	0
10.8182	0
10.8461	0
10.874	0
10.9019	0
10.9298	0
10.9576	0
10.9855	0
11.0134	0
11.0413	0
11.0692	0
11.097	0
11.1249	0
11.1528	0
11.1807	0
11.2086	0
11.2364	0
11.2643	0
11.2922	0
11.3201	0
11.348	0
11.3759	0
11.4037	0
11.4316	0
11.4595	0
11.4874	0
11.5153	0
11.5432	0
11.571	0
11.5989	0
11.6268	0
11.6547	0
11.6826	0
11.7104	0
11.7383	0
11.7662	0
11.7941	0
11.822	0
11.8499	0
11.8777	0
11.9056	0
11.9335	0
11.9614	0
11.9893	0
12.0172	0
12.045	0
12.0729	0
12.1008	0
12.1287	0
12.1566	0
12.1844	0
12.2123	0
12.2402	0
12.2681	0
12.296	0
12.3239	0
12.3517	0
12.3796	0
12.4075	0
12.4354	0
12.4633	0
12.4911	0
12.519	0
12.5469	0
12.5748	0
12.6027	0
12.6305	0
12.6584	0
12.6863	0
12.7142	0
12.7421	0
12.77	0
12.7979	0
12.8257	0
12.8536	0
12.8815	0
12.9094	0
12.9373	0
12.9651	0
12.993	0
13.0209	0
13.0488	0
13.0767	0
13.1045	0
13.1324	0
13.1603	0
13.1882	0
13.2161	0
13.244	0
13.2718	0
13.2997	0
13.3276	0
13.3555	0
13.3834	0
13.4113	0
13.4391	0
13.467	0
13.4949	0
13.5228	0
13.5507	0
13.5785	0
13.6064	0
13.6343	0
13.6622	0
13.6901	0
13.718	0
13.7458	0
13.7737	0
13.8016	0
13.8295	0
13.8574	0
13.8852	0
13.9131	0
13.941	0
13.9689	0
13.9968	0
14.0246	0.04634
14.0525	0
14.0804	0
14.1083	0
14.1362	0
14.1641	0
14.192	0
14.2198	0
14.2477	0
14.2756	0
14.3035	0
14.3314	0
14.3592	0
14.3871	0
14.415	0
14.4429	0
14.4708	0
14.4986	0
14.5265	0
14.5544	0
14.5823	0
14.6102	0
14.6381	0
14.6659	0
14.6938	0
14.7217	0
14.7496	0
14.7775	0
14.8054	0
14.8332	0
14.8611	0
14.889	0
14.9169	0
14.9448	0
14.9726	0
15.0005	0
15.0284	0
15.0563	0
15.0842	0
15.112	0
15.1399	0
15.1678	0
15.1957	0
15.2236	0
15.2515	0
15.2793	0
15.3072	0
15.3351	0
15.363	0.04634
15.3909	0
15.4187	0
15.4466	0
15.4745	0
15.5024	0
15.5303	0
15.5582	0
15.5861	0
15.6139	0
15.6418	0
15.6697	0
15.6976	0
15.7255	0
15.7533	0
15.7812	0
15.8091	0
15.837	0
15.8649	0
15.8927	0
15.9206	0
15.9485	0
15.9764	0
16.0043	0
16.0322	0
16.06	0
16.0879	0
16.1158	0
16.1437	0
16.1716	0
16.1994	0
16.2273	0
16.2552	0
16.2831	0
16.311	0
16.3389	0
16.3667	0
16.3946	0
16.4225	0
16.4504	0
16.4783	0
16.5062	0
16.534	0
16.5619	0
16.5898	0
16.6177	0
16.6456	0
16.6734	0
16.7013	0
16.7292	0
16.7571	0
16.785	0
16.8129	0
16.8407	0
16.8686	0
16.8965	0
16.9244	0
16.9523	0
16.9801	0
17.008	0
17.0359	0
17.0638	0
17.0917	0
17.1196	0
17.1474	0
17.1753	0
17.2032	0
17.2311	0
17.259	0
17.2869	0
17.3147	0
17.3426	0
17.3705	0
17.3984	0
17.4263	0
17.4541	0
17.482	0
17.5099	0
17.5378	0
17.5657	0
17.5936	0
17.6214	0
17.6493	0
17.6772	0
17.7051	0
17.733	0
17.7608	0
17.7887	0
17.8166	0
17.8445	0
17.8724	0
17.9002	0
17.9281	0
17.956	0
17.9839	0
18.0118	0
18.0397	0
18.0676	0
18.0954	0
18.1233	0
18.1512	0
18.1791	0
18.207	0
18.2348	0
18.2627	0
18.2906	0
18.3185	0
18.3464	0
18.3742	0
18.4021	0
18.43	0
18.4579	0
18.4858	0
18.5137	0
18.5415	0
18.5694	0
18.5973	0
18.6252	0
18.6531	0
18.6809	0
18.7088	0
18.7367	0
18.7646	0
18.7925	0
18.8204	0
18.8482	0
18.8761	0
18.904	0
18.9319	0
18.9598	0
18.9876	0.04634
19.0155	0
19.0434	0
19.0713	0
19.0992	0
19.1271	0
19.1549	0
19.1828	0
19.2107	0
19.2386	0
19.2665	0
19.2944	0
19.3222	0
19.3501	0
19.378	0
19.4059	0
19.4338	0
19.4616	0
19.4895	0
19.5174	0
19.5453	0
19.5732	0
19.6011	0
19.6289	0
19.6568	0
19.6847	0
19.7126	0
19.7405	0
19.7684	0
19.7962	0
19.8241	0
19.852	0
19.8799	0
19.9078	0
19.9356	0
19.9635	0
19.9914	0
20.0193	0
20.0472	0
20.0751	0
20.1029	0
20.1308	0
20.1587	0
20.1866	0
20.2145	0
20.2423	0
20.2702	0
20.2981	0
20.326	0
20.3539	0
20.3818	0
20.4096	0
20.4375	0
20.4654	0
20.4933	0
20.5212	0
20.5491	0
20.5769	0
20.6048	0
20.6327	0
20.6606	0
20.6885	0
20.7163	0
20.7442	0
20.7721	0
20.8	0
20.8279	0
20.8558	0
20.8836	0
20.9115	0
20.9394	0
20.9673	0
20.9952	0
21.023	0
21.0509	0
21.0788	0
21.1067	0
21.1346	0
21.1624	0
21.1903	0
21.2182	0
21.2461	0
21.274	0
21.3019	0
21.3297	0
21.3576	0
21.3855	0
21.4134	0
21.4413	0
21.4691	0
21.497	0
21.5249	0
21.5528	0
21.5807	0
21.6086	0
21.6364	0
21.6643	0
21.6922	0
21.7201	0
21.748	0
21.7758	0
21.8037	0
21.8316	0
21.8595	0
21.8874	0
21.9153	0
21.9431	0
21.971	0
21.9989	0
22.0268	0
22.0547	0
22.0826	0
22.1104	0
22.1383	0
22.1662	0
22.1941	0
22.222	0
22.2498	0
22.2777	0
22.3056	0
22.3335	0
22.3614	0
22.3893	0
22.4171	0
22.445	0
22.4729	0
22.5008	0
22.5287	0
22.5566	0
22.5844	0
22.6123	0
22.6402	0
22.6681	0
22.696	0
22.7238	0
22.7517	0
22.7796	0
22.8075	0
22.8354	0
22.8633	0
22.8911	0
22.919	0
22.9469	0
22.9748	0
23.0027	0
23.0305	0
23.0584	0
23.0863	0
23.1142	0
23.1421	0
23.17	0
23.1978	0
23.2257	0
23.2536	0
23.2815	0
23.3094	0
23.3373	0
23.3651	0
23.393	0
23.4209	0
23.4488	0
23.4767	0
23.5045	0
23.5324	0
23.5603	0
23.5882	0
23.6161	0
23.644	0
23.6718	0
23.6997	0
23.7276	0
23.7555	0
23.7834	0
23.8112	0
23.8391	0
23.867	0
23.8949	0
23.9228	0
23.9506	0
23.9785	0
24.0064	0
24.0343	0
24.0622	0
24.0901	0
24.1179	0
24.1458	0
24.1737	0
24.2016	0
24.2295	0
24.2573	0
24.2852	0
24.3131	0
24.341	0
24.3689	0
24.3968	0
24.4246	0
24.4525	0
24.4804	0
24.5083	0
24.5362	0
24.5641	0
24.5919	0
24.6198	0
24.6477	0
24.6756	0
24.7035	0
24.7313	0
24.7592	0
24.7871	0
24.815	0
24.8429	0
24.8708	0
24.8986	0
24.9265	0
24.9544	0
24.9823	0
25.0102	0
25.038	0
25.0659	0
25.0938	0
25.1217	0
25.1496	0
25.1775	0
25.2053	0
25.2332	0
25.2611	0
25.289	0
25.3169	0
25.3448	0
25.3726	0
25.4005	0
25.4284	0
25.4563	0
25.4842	0
25.512	0
25.5399	0
25.5678	0.04634
25.5957	0
25.6236	0
25.6515	0
25.6793	0
25.7072	0
25.7351	0
25.763	0
25.7909	0
25.8188	0.04634
25.8466	0
25.8745	0
25.9024	0
25.9303	0
25.9582	0
25.986	0
26.0139	0
26.0418	0
26.0697	0
26.0976	0
26.1255	0.04634
26.1533	0.04634
26.1812	0.04634
26.2091	0
26.237	0
26.2649	0
26.2927	0.18536
26.3206	0.04634
26.3485	0.04634
26.3764	0.09268
26.4043	0.18536
26.4322	0.13902
26.46	0.04634
26.4879	0
26.5158	0.32437
26.5437	0.13902
26.5716	0.09268
26.5994	0.2317
26.6273	0.27804
26.6552	0.2317
26.6831	0.50973
26.711	0.50973
26.7388	0.88044
26.7667	0.27804
26.7946	0.41705
26.8225	0.83411
26.8504	1.0658
26.8783	0.83411
26.9062	1.15848
26.934	1.20482
26.9619	1.48285
26.9898	1.34384
27.0177	1.62187
27.0456	1.20482
27.0734	1.66821
27.1013	1.85357
27.1292	1.76089
27.1571	2.03893
27.185	1.57553
27.2128	1.66821
27.2407	2.50232
27.2686	2.595
27.2965	2.03893
27.3244	1.52919
27.3523	2.87303
27.3801	2.31696
27.408	2.45598
27.4359	2.87303
27.4638	3.29008
27.4917	3.4291
27.5195	3.56812
27.5474	3.89249
27.5753	3.89249
27.6032	2.78035
27.6311	3.24374
27.659	2.91937
27.6868	2.27062
27.7147	2.91937
27.7426	2.3633
27.7705	1.76089
27.7984	2.1316
27.8263	1.57553
27.8541	1.0658
27.882	1.2975
27.9099	1.15848
27.9378	0.88044
27.9657	0.97312
27.9935	0.64875
28.0214	0.88044
28.0493	0.55607
28.0772	0.69509
28.1051	0.92678
28.133	0.88044
28.1608	0.32437
28.1887	0.46339
28.2166	0.64875
28.2445	0.74143
28.2724	0.60241
28.3002	0.64875
28.3281	0.37071
28.356	0.13902
28.3839	0.18536
28.4118	0.09268
28.4397	0.13902
28.4675	0.04634
28.4954	0
28.5233	0.04634

## Sheet: Figure-2k
X (Mpa)	Y (%)
0.07139	0.01903
0.08076	0
0.09013	0
0.0995	0
0.10887	0
0.11825	0.01903
0.12762	0.01903
0.13699	0
0.14636	0
0.15573	0
0.1651	0.01903
0.17447	0
0.18384	0
0.19321	0
0.20259	0
0.21196	0.01903
0.22133	0
0.2307	0.01903
0.24007	0.01903
0.24944	0
0.25881	0
0.26818	0
0.27755	0
0.28693	0.01903
0.2963	0.03805
0.30567	0.03805
0.31504	0
0.32441	0.03805
0.33378	0.01903
0.34315	0.01903
0.35252	0.09513
0.36189	0.01903
0.37126	0.01903
0.38064	0.01903
0.39001	0
0.39938	0
0.40875	0.01903
0.41812	0.03805
0.42749	0
0.43686	0.01903
0.44623	0.03805
0.4556	0.01903
0.46498	0.03805
0.47435	0.01903
0.48372	0.01903
0.49309	0.01903
0.50246	0.05708
0.51183	0
0.5212	0.01903
0.53057	0
0.53994	0.01903
0.54932	0.0761
0.55869	0
0.56806	0.01903
0.57743	0.05708
0.5868	0.03805
0.59617	0.0761
0.60554	0.03805
0.61491	0.01903
0.62428	0.05708
0.63366	0.05708
0.64303	0.03805
0.6524	0.03805
0.66177	0.01903
0.67114	0.01903
0.68051	0.03805
0.68988	0.05708
0.69925	0.01903
0.70862	0.09513
0.71799	0.11416
0.72737	0.09513
0.73674	0.03805
0.74611	0.03805
0.75548	0.11416
0.76485	0.17123
0.77422	0.13318
0.78359	0
0.79296	0.05708
0.80233	0.05708
0.81171	0.17123
0.82108	0.13318
0.83045	0.20928
0.83982	0.15221
0.84919	0.28539
0.85856	0.36149
0.86793	0.22831
0.8773	0.34247
0.88667	0.4376
0.89605	0.34247
0.90542	0.39954
0.91479	0.60883
0.92416	0.45662
0.93353	0.62785
0.9429	0.55175
0.95227	0.72298
0.96164	0.74201
0.97101	1.0274
0.98039	0.91324
0.98976	0.89422
0.99913	1.12253
1.0085	1.25571
1.01787	1.1796
1.02724	1.31279
1.03661	1.46499
1.04598	1.6933
1.05535	1.78843
1.06473	1.75038
1.0741	2.11187
1.08347	1.57915
1.09284	2.09285
1.10221	2.07382
1.11158	2.09285
1.12095	2.26408
1.13032	2.14992
1.13969	2.18798
1.14907	1.94064
1.15844	2.07382
1.16781	1.82648
1.17718	2.26408
1.18655	2.47336
1.19592	2.41629
1.20529	2.0548
1.21466	1.97869
1.22403	2.03577
1.23341	1.59817
1.24278	1.71233
1.25215	1.76941
1.26152	1.78843
1.27089	2.03577
1.28026	1.6172
1.28963	1.52207
1.299	1.46499
1.30837	1.56012
1.31774	1.36986
1.32712	1.40792
1.33649	1.29376
1.34586	1.48402
1.35523	0.89422
1.3646	1.04642
1.37397	0.89422
1.38334	0.83714
1.39271	0.97032
1.40208	0.78006
1.41146	0.83714
1.42083	0.79909
1.4302	0.81811
1.43957	0.76104
1.44894	0.68493
1.45831	0.60883
1.46768	0.78006
1.47705	0.57078
1.48642	0.57078
1.4958	0.70396
1.50517	0.5137
1.51454	0.36149
1.52391	0.34247
1.53328	0.38052
1.54265	0.39954
1.55202	0.28539
1.56139	0.28539
1.57076	0.19026
1.58014	0.30441
1.58951	0.22831
1.59888	0.30441
1.60825	0.26636
1.61762	0.28539
1.62699	0.17123
1.63636	0.24734
1.64573	0.15221
1.6551	0.19026
1.66447	0.0761
1.67385	0.17123
1.68322	0.13318
1.69259	0.11416
1.70196	0.24734
1.71133	0.20928
1.7207	0.05708
1.73007	0.17123
1.73944	0
1.74881	0.13318
1.75819	0.0761
1.76756	0.09513
1.77693	0.03805
1.7863	0.11416
1.79567	0.03805
1.80504	0.01903
1.81441	0.03805
1.82378	0.05708
1.83315	0.09513
1.84253	0.01903
1.8519	0
1.86127	0.03805
1.87064	0
1.88001	0.03805
1.88938	0.0761
1.89875	0.05708
1.90812	0.01903
1.91749	0.01903
1.92687	0
1.93624	0.01903
1.94561	0.05708
1.95498	0.05708
1.96435	0.01903
1.97372	0
1.98309	0.01903
1.99246	0.03805
2.00183	0.03805
2.01121	0
2.02058	0
2.02995	0.03805
2.03932	0
2.04869	0
2.05806	0.05708
2.06743	0.01903
2.0768	0.01903
2.08617	0.01903
2.09554	0
2.10492	0.01903
2.11429	0
2.12366	0.01903
2.13303	0.01903
2.1424	0.01903
2.15177	0.01903
2.16114	0.01903
2.17051	0
2.17988	0
2.18926	0
2.19863	0.01903
2.208	0
2.21737	0
2.22674	0
2.23611	0
2.24548	0
2.25485	0
2.26422	0
2.2736	0
2.28297	0
2.29234	0.01903
2.30171	0.01903
2.31108	0
2.32045	0
2.32982	0
2.33919	0
2.34856	0
2.35794	0
2.36731	0
2.37668	0
2.38605	0
2.39542	0
2.40479	0
2.41416	0
2.42353	0
2.4329	0
2.44227	0
2.45165	0.01903
2.46102	0.01903

## Sheet: Figure-2l
X (Mpa)	Y (%)
0.36684	0.01691
0.37261	0
0.37839	0
0.38417	0
0.38994	0
0.39572	0.01691
0.40149	0.01691
0.40727	0
0.41305	0
0.41882	0
0.4246	0
0.43037	0
0.43615	0
0.44193	0
0.4477	0
0.45348	0
0.45925	0
0.46503	0
0.47081	0
0.47658	0
0.48236	0
0.48813	0
0.49391	0
0.49969	0.03382
0.50546	0.01691
0.51124	0
0.51702	0
0.52279	0.03382
0.52857	0.03382
0.53434	0
0.54012	0
0.5459	0.05074
0.55167	0
0.55745	0
0.56322	0
0.569	0
0.57478	0
0.58055	0
0.58633	0.01691
0.5921	0
0.59788	0.01691
0.60366	0.03382
0.60943	0
0.61521	0.01691
0.62098	0
0.62676	0
0.63254	0.01691
0.63831	0
0.64409	0.01691
0.64986	0
0.65564	0.01691
0.66142	0.03382
0.66719	0.01691
0.67297	0
0.67874	0
0.68452	0.01691
0.6903	0
0.69607	0.01691
0.70185	0.05074
0.70762	0.06765
0.7134	0.03382
0.71918	0.01691
0.72495	0.01691
0.73073	0.01691
0.73651	0.03382
0.74228	0
0.74806	0.05074
0.75383	0.01691
0.75961	0.05074
0.76539	0.03382
0.77116	0
0.77694	0
0.78271	0.06765
0.78849	0.06765
0.79427	0.01691
0.80004	0.01691
0.80582	0.05074
0.81159	0.06765
0.81737	0.05074
0.82315	0.03382
0.82892	0.03382
0.8347	0.03382
0.84047	0.03382
0.84625	0.05074
0.85203	0.08456
0.8578	0.08456
0.86358	0.21985
0.86935	0.1353
0.87513	0.11838
0.88091	0.10147
0.88668	0.16912
0.89246	0.20294
0.89823	0.11838
0.90401	0.06765
0.90979	0.1353
0.91556	0.18603
0.92134	0.15221
0.92711	0.25368
0.93289	0.35515
0.93867	0.30441
0.94444	0.37206
0.95022	0.23677
0.956	0.37206
0.96177	0.47353
0.96755	0.55809
0.97332	0.49044
0.9791	0.54118
0.98488	0.67648
0.99065	0.86251
0.99643	0.72721
1.0022	0.67648
1.00798	0.54118
1.01376	0.77795
1.01953	0.96398
1.02531	0.91324
1.03108	0.9978
1.03686	1.15001
1.04264	1.04854
1.04841	1.23457
1.05419	1.36986
1.05996	1.1331
1.06574	1.40369
1.07152	1.62354
1.07729	1.53898
1.08307	1.77575
1.08884	1.55589
1.09462	1.79266
1.1004	1.72501
1.10617	1.64045
1.11195	1.91104
1.11773	1.72501
1.1235	1.86031
1.12928	1.75884
1.13505	1.53898
1.14083	1.89413
1.14661	1.58972
1.15238	1.91104
1.15816	1.52207
1.16393	2.02943
1.16971	1.65737
1.17549	1.96178
1.18126	1.65737
1.18704	1.52207
1.19281	1.58972
1.19859	1.53898
1.20437	1.4206
1.21014	1.74193
1.21592	1.55589
1.22169	1.52207
1.22747	1.08236
1.23325	1.79266
1.23902	1.48825
1.2448	1.26839
1.25057	1.7081
1.25635	0.9978
1.26213	1.23457
1.2679	1.4206
1.27368	1.18383
1.27945	1.1331
1.28523	1.08236
1.29101	0.98089
1.29678	0.91324
1.30256	0.93015
1.30833	0.77795
1.31411	0.74412
1.31989	0.81177
1.32566	0.69339
1.33144	0.7103
1.33722	0.67648
1.34299	0.67648
1.34877	0.54118
1.35454	0.65956
1.36032	0.62574
1.3661	0.49044
1.37187	0.50736
1.37765	0.49044
1.38342	0.49044
1.3892	0.50736
1.39498	0.33824
1.40075	0.2875
1.40653	0.23677
1.4123	0.32133
1.41808	0.30441
1.42386	0.35515
1.42963	0.20294
1.43541	0.16912
1.44118	0.21985
1.44696	0.20294
1.45274	0.15221
1.45851	0.20294
1.46429	0.15221
1.47006	0.18603
1.47584	0.1353
1.48162	0.15221
1.48739	0.20294
1.49317	0.01691
1.49894	0.11838
1.50472	0.16912
1.5105	0.15221
1.51627	0.10147
1.52205	0.06765
1.52782	0.11838
1.5336	0.08456
1.53938	0.11838
1.54515	0.11838
1.55093	0.15221
1.55671	0
1.56248	0.05074
1.56826	0.06765
1.57403	0.1353
1.57981	0.10147
1.58559	0.11838
1.59136	0.03382
1.59714	0.03382
1.60291	0.06765
1.60869	0.03382
1.61447	0.10147
1.62024	0
1.62602	0.05074
1.63179	0.05074
1.63757	0.03382
1.64335	0
1.64912	0.01691
1.6549	0
1.66067	0.05074
1.66645	0
1.67223	0.01691
1.678	0
1.68378	0.01691
1.68955	0.01691
1.69533	0.01691
1.70111	0.03382
1.70688	0
1.71266	0
1.71843	0.03382
1.72421	0
1.72999	0
1.73576	0
1.74154	0.03382
1.74731	0
1.75309	0
1.75887	0
1.76464	0.01691
1.77042	0.01691
1.7762	0
1.78197	0
1.78775	0.01691
1.79352	0.01691
1.7993	0.01691
1.80508	0
1.81085	0
1.81663	0
1.8224	0
1.82818	0
1.83396	0
1.83973	0.01691

## Sheet: Figure-2o
X (Mpa)	Y (%)
0.10982	0.0817
0.11608	0.0817
0.12233	0
0.12859	0
0.13485	0
0.1411	0
0.14736	0
0.15362	0
0.15987	0.0817
0.16613	0
0.17239	0
0.17864	0
0.1849	0
0.19116	0
0.19741	0
0.20367	0
0.20993	0.0817
0.21618	0
0.22244	0.0817
0.2287	0.0817
0.23495	0
0.24121	0.0817
0.24747	0
0.25372	0
0.25998	0
0.26623	0
0.27249	0.0817
0.27875	0
0.285	0.1634
0.29126	0.0817
0.29752	0
0.30377	0
0.31003	0
0.31629	0
0.32254	0
0.3288	0.1634
0.33506	0
0.34131	0.0817
0.34757	0.0817
0.35383	0
0.36008	0.0817
0.36634	0.0817
0.3726	0
0.37885	0
0.38511	0
0.39137	0
0.39762	0
0.40388	0
0.41014	0
0.41639	0.0817
0.42265	0.0817
0.4289	0
0.43516	0
0.44142	0
0.44767	0
0.45393	0
0.46019	0
0.46644	0
0.4727	0
0.47896	0
0.48521	0.0817
0.49147	0
0.49773	0
0.50398	0.0817
0.51024	0
0.5165	0
0.52275	0.0817
0.52901	0
0.53527	0
0.54152	0
0.54778	0.0817
0.55404	0
0.56029	0
0.56655	0
0.57281	0
0.57906	0
0.58532	0.0817
0.59157	0
0.59783	0.0817
0.60409	0.0817
0.61034	0
0.6166	0.0817
0.62286	0.2451
0.62911	0
0.63537	0
0.64163	0
0.64788	0
0.65414	0
0.6604	0
0.66665	0.0817
0.67291	0
0.67917	0.1634
0.68542	0.3268
0.69168	0.0817
0.69794	0.1634
0.70419	0
0.71045	0.0817
0.71671	0
0.72296	0.1634
0.72922	0.0817
0.73548	0.1634
0.74173	0
0.74799	0
0.75424	0.0817
0.7605	0.1634
0.76676	0
0.77301	0.4902
0.77927	0
0.78553	0.0817
0.79178	0.1634
0.79804	0.3268
0.8043	0
0.81055	0.0817
0.81681	0.2451
0.82307	0.0817
0.82932	0.2451
0.83558	0.1634
0.84184	0.2451
0.84809	0.1634
0.85435	0.1634
0.86061	0.0817
0.86686	0.1634
0.87312	0.1634
0.87938	0.5719
0.88563	0.0817
0.89189	0.3268
0.89815	0.2451
0.9044	0.5719
0.91066	0.4085
0.91691	0.4085
0.92317	0.2451
0.92943	0.5719
0.93568	1.06209
0.94194	0.65359
0.9482	0.4902
0.95445	0.4902
0.96071	0.5719
0.96697	1.22549
0.97322	1.14379
0.97948	1.14379
0.98574	1.06209
0.99199	0.89869
0.99825	1.06209
1.00451	1.30719
1.01076	0.65359
1.01702	1.30719
1.02328	0.81699
1.02953	1.30719
1.03579	0.81699
1.04205	1.63399
1.0483	1.63399
1.05456	0.89869
1.06082	1.55229
1.06707	1.71569
1.07333	0.73529
1.07959	1.22549
1.08584	0.81699
1.0921	1.87909
1.09835	1.38889
1.10461	1.06209
1.11087	1.22549
1.11712	1.22549
1.12338	1.14379
1.12964	1.38889
1.13589	1.63399
1.14215	1.87909
1.14841	1.87909
1.15466	1.38889
1.16092	1.55229
1.16718	1.71569
1.17343	1.79739
1.17969	1.55229
1.18595	2.12418
1.1922	1.22549
1.19846	1.47059
1.20472	1.22549
1.21097	1.22549
1.21723	1.71569
1.22349	1.38889
1.22974	0.89869
1.236	1.38889
1.24225	1.55229
1.24851	1.06209
1.25477	1.22549
1.26102	1.06209
1.26728	0.65359
1.27354	1.14379
1.27979	1.63399
1.28605	1.06209
1.29231	0.98039
1.29856	1.14379
1.30482	0.81699
1.31108	1.22549
1.31733	0.5719
1.32359	0.89869
1.32985	0.81699
1.3361	0.89869
1.34236	0.98039
1.34862	0.4085
1.35487	0.65359
1.36113	0.4902
1.36739	0.4085
1.37364	0.5719
1.3799	0.0817
1.38616	0.5719
1.39241	0.2451
1.39867	0.4902
1.40492	0.73529
1.41118	0.73529
1.41744	0.1634
1.42369	0.4902
1.42995	0.2451
1.43621	0.3268
1.44246	0.4085
1.44872	0.1634
1.45498	0.3268
1.46123	0.3268
1.46749	0.0817
1.47375	0.1634
1.48	0.3268
1.48626	0.0817
1.49252	0.2451
1.49877	0.2451
1.50503	0.0817
1.51129	0.1634
1.51754	0
1.5238	0
1.53006	0.1634
1.53631	0
1.54257	0.0817
1.54883	0.1634
1.55508	0
1.56134	0.0817
1.56759	0
1.57385	0.0817
1.58011	0.0817
1.58636	0.1634
1.59262	0.1634
1.59888	0
1.60513	0
1.61139	0
1.61765	0.0817
1.6239	0
1.63016	0
1.63642	0
1.64267	0
1.64893	0
1.65519	0
1.66144	0
1.6677	0
1.67396	0
1.68021	0
1.68647	0
1.69273	0
1.69898	0
1.70524	0.0817

## Sheet: Figure-2p
X (Mpa)	Y (%)
0.03949	0.04878
0.046	0
0.05252	0
0.05904	0
0.06555	0
0.07207	0
0.07858	0.04878
0.0851	0
0.09162	0
0.09813	0
0.10465	0
0.11116	0
0.11768	0
0.1242	0
0.13071	0.04878
0.13723	0
0.14374	0
0.15026	0
0.15678	0.04878
0.16329	0.04878
0.16981	0.04878
0.17632	0
0.18284	0.04878
0.18936	0
0.19587	0.04878
0.20239	0
0.20891	0
0.21542	0
0.22194	0
0.22845	0.04878
0.23497	0
0.24149	0
0.248	0
0.25452	0
0.26103	0
0.26755	0
0.27407	0
0.28058	0
0.2871	0.09756
0.29361	0
0.30013	0
0.30665	0
0.31316	0.04878
0.31968	0
0.32619	0
0.33271	0
0.33923	0
0.34574	0.04878
0.35226	0
0.35877	0.04878
0.36529	0
0.37181	0
0.37832	0
0.38484	0
0.39135	0
0.39787	0
0.40439	0
0.4109	0
0.41742	0
0.42393	0
0.43045	0.04878
0.43697	0
0.44348	0
0.45	0.04878
0.45651	0
0.46303	0
0.46955	0
0.47606	0
0.48258	0.04878
0.48909	0.04878
0.49561	0
0.50213	0
0.50864	0
0.51516	0.09756
0.52167	0
0.52819	0.04878
0.53471	0.04878
0.54122	0
0.54774	0
0.55426	0.04878
0.56077	0.09756
0.56729	0.04878
0.5738	0
0.58032	0
0.58684	0
0.59335	0.04878
0.59987	0.04878
0.60638	0.04878
0.6129	0.04878
0.61942	0
0.62593	0.09756
0.63245	0
0.63896	0
0.64548	0.04878
0.652	0
0.65851	0.04878
0.66503	0
0.67154	0
0.67806	0
0.68458	0.04878
0.69109	0.09756
0.69761	0.04878
0.70412	0.04878
0.71064	0.14634
0.71716	0
0.72367	0
0.73019	0.19512
0.7367	0.04878
0.74322	0.09756
0.74974	0
0.75625	0.09756
0.76277	0
0.76928	0
0.7758	0.04878
0.78232	0.04878
0.78883	0.14634
0.79535	0.09756
0.80186	0.04878
0.80838	0.09756
0.8149	0
0.82141	0.09756
0.82793	0.09756
0.83444	0.19512
0.84096	0.2439
0.84748	0.2439
0.85399	0.19512
0.86051	0.34146
0.86702	0.19512
0.87354	0.19512
0.88006	0.19512
0.88657	0.43902
0.89309	0.2439
0.89961	0.14634
0.90612	0.2439
0.91264	0.39024
0.91915	0.4878
0.92567	0.39024
0.93219	0.43902
0.9387	0.53659
0.94522	0.39024
0.95173	0.97561
0.95825	0.78049
0.96477	0.73171
0.97128	0.87805
0.9778	0.82927
0.98431	0.4878
0.99083	0.68293
0.99735	0.97561
1.00386	0.82927
1.01038	1.07317
1.01689	1.02439
1.02341	0.68293
1.02993	1.21951
1.03644	1.17073
1.04296	1.12195
1.04947	1.02439
1.05599	1.17073
1.06251	1.56098
1.06902	1.7561
1.07554	1.41463
1.08205	1.02439
1.08857	1.70732
1.09509	1.26829
1.1016	1.46342
1.10812	1.5122
1.11463	1.95122
1.12115	1.26829
1.12767	1.36585
1.13418	1.85366
1.1407	1.95122
1.14721	1.65854
1.15373	2.09756
1.16025	1.95122
1.16676	2.34146
1.17328	1.60976
1.1798	2.19512
1.18631	1.85366
1.19283	1.85366
1.19934	1.12195
1.20586	1.95122
1.21238	1.85366
1.21889	1.31707
1.22541	1.41463
1.23192	1.70732
1.23844	1.85366
1.24496	1.95122
1.25147	1.85366
1.25799	1.65854
1.2645	1.46342
1.27102	0.97561
1.27754	1.07317
1.28405	1.31707
1.29057	0.73171
1.29708	1.46342
1.3036	1.12195
1.31012	1.07317
1.31663	0.82927
1.32315	0.97561
1.32966	0.82927
1.33618	0.63415
1.3427	0.53659
1.34921	0.68293
1.35573	0.4878
1.36224	0.53659
1.36876	0.4878
1.37528	0.73171
1.38179	0.78049
1.38831	0.4878
1.39482	0.2439
1.40134	0.39024
1.40786	0.2439
1.41437	0.43902
1.42089	0.29268
1.4274	0.43902
1.43392	0.34146
1.44044	0.04878
1.44695	0.14634
1.45347	0.2439
1.45998	0.53659
1.4665	0.2439
1.47302	0.09756
1.47953	0.09756
1.48605	0.04878
1.49256	0.09756
1.49908	0.19512
1.5056	0.19512
1.51211	0.14634
1.51863	0.09756
1.52515	0.09756
1.53166	0.04878
1.53818	0.14634
1.54469	0.09756
1.55121	0.04878
1.55773	0.09756
1.56424	0.09756
1.57076	0.09756
1.57727	0.14634
1.58379	0.14634
1.59031	0.04878
1.59682	0.09756
1.60334	0.04878
1.60985	0.04878
1.61637	0
1.62289	0
1.6294	0.09756
1.63592	0.04878
1.64243	0
1.64895	0
1.65547	0
1.66198	0.04878
1.6685	0
1.67501	0
1.68153	0
1.68805	0
1.69456	0
1.70108	0.04878

## Sheet: Figure-2s
I-X1	I-Y1	II-X2	II-Y2	III-X3	III-Y3	IV-X4	IV-Y4	V-X5	V-Y5
0	-23.8	0	-28.9897	0	-32.1933	0	-19.2081	0	-24.9162
0.3125	-22.4222	0.3125	-28.4274	0.35124	-32.4256	0.35124	-21.8318	0.35124	-23.0022
0.625	-20.3557	0.625	-27.4681	0.70247	-32.3035	0.70247	-23.6463	0.70247	-21.5921
0.9375	-17.8576	0.9375	-25.9702	1.05371	-31.7916	1.05371	-24.3334	1.05371	-17.9243
1.25	-14.903	1.25	-24.0309	1.40495	-30.8512	1.40495	-25.3843	1.40495	-14.1637
1.5625	-10.9569	1.5625	-21.5843	1.75618	-29.4949	1.75618	-25.9748	1.75618	-9.50446
1.875	-5.9962	1.875	-18.0221	2.10742	-27.5338	2.10742	-25.7859	2.10742	-2.42636
2.1875	-0.34742	2.1875	-13.8044	2.45866	-24.1645	2.45866	-25.3612	2.45865	4.1616
2.5	5.70172	2.5	-8.60933	2.80989	-19.3302	2.80989	-24.9838	2.80989	12.8991
2.8125	12.1483	2.8125	-2.65641	3.16113	-12.361	3.16113	-24.2277	3.16113	21.3898
3.125	18.3349	3.125	4.12715	3.51236	-3.48543	3.51236	-23.1845	3.51236	27.5428
3.4375	23.9306	3.4375	10.5672	3.8636	6.04769	3.8636	-22.1174	3.8636	34.3256
3.75	28.5701	3.75	16.9594	4.21484	15.4871	4.21484	-20.8368	4.21484	37.5817
4.0625	32.4432	4.0625	22.464	4.56607	24.2326	4.56607	-18.4405	4.56607	38.1744
4.375	34.3869	4.375	26.7516	4.91731	31.8051	4.91731	-14.3434	4.91731	37.8258
4.6875	35.2436	4.6875	29.814	5.26855	37.4797	5.26855	-10.1148	5.26855	34.2593
5	34.7272	5	31.6729	5.61978	41.628	5.61978	-4.5113	5.61978	28.7961
5.3125	32.9762	5.3125	31.1895	5.97102	43.7027	5.97102	2.60011	5.97102	22.4064
5.625	30.1222	5.625	28.4071	6.32226	44.8569	6.32226	10.1938	6.32225	14.0799
5.9375	26.0124	5.9375	23.7582	6.67349	44.9747	6.67349	18.1175	6.67349	6.40533
6.25	21.0182	6.25	18.9013	7.02473	43.7043	7.02473	25.0621	7.02473	0.2882
6.5625	15.1149	6.5625	13.1622	7.37596	40.3939	7.37596	30.4319	7.37596	-6.54975
6.875	8.68377	6.875	6.36995	7.7272	35.5226	7.7272	35.1842	7.7272	-11.4682
7.1875	2.17653	7.1875	-0.35372	8.07844	28.892	8.07844	37.2567	8.07844	-14.442
7.5	-3.61737	7.5	-6.66362	8.42967	20.5598	8.42967	36.6585	8.42967	-18.0629
7.8125	-8.50936	7.8125	-12.0566	8.78091	11.3371	8.78091	34.5207	8.78091	-19.5851
8.125	-12.5515	8.125	-16.5581	9.13215	1.49051	9.13215	30.1494	9.13214	-19.9742
8.4375	-15.62	8.4375	-19.9239	9.48338	-7.39811	9.48338	23.6395	9.48338	-21.5625
8.75	-17.7842	8.75	-22.9634	9.83462	-15.313	9.83462	16.66	9.83462	-21.7983
9.0625	-19.5443	9.0625	-25.0817	10.1859	-21.3812	10.1859	9.64195	10.1859	-21.4609
9.375	-20.8548	9.375	-26.6618	10.5371	-25.8323	10.5371	2.83024	10.5371	-22.3621
9.6875	-21.4811	9.6875	-27.7199	10.8883	-29.0684	10.8883	-3.15416	10.8883	-21.911
10	-21.9423	10	-28.4135	11.2396	-31.0875	11.2396	-7.86457	11.2396	-21.0024
10.3125	-21.8922	10.3125	-28.9747	11.5908	-32.0647	11.5908	-11.4099	11.5908	-21.206
10.625	-21.9868	10.625	-29.2931	11.942	-32.5582	11.942	-14.2126	11.942	-19.7658
10.9375	-21.6776	10.9375	-29.2717	12.2933	-32.7533	12.2933	-16.5246	12.2933	-17.9058
11.25	-21.21	11.25	-29.0239	12.6445	-32.484	12.6445	-18.2385	12.6445	-16.4537
11.5625	-20.5986	11.5625	-28.6057	12.9957	-32.0992	12.9957	-19.6556	12.9957	-12.673
11.875	-19.5792	11.875	-28.0143	13.347	-31.3774	13.347	-20.2937	13.347	-8.47532
12.1875	-18.0529	12.1875	-27.1589	13.6982	-30.2352	13.6982	-20.5136	13.6982	-4.21987
12.5	-16.2823	12.5	-26.3088	14.0495	-28.077	14.0495	-20.2918	14.0495	3.14294
12.8125	-13.9032	12.8125	-24.858	14.4007	-24.7068	14.4007	-19.9703	14.4007	10.1993
13.125	-10.7763	13.125	-23.02	14.7519	-19.6288	14.7519	-19.5939	14.7519	17.5636
13.4375	-6.77504	13.4375	-20.6729	15.1032	-13.0179	15.1032	-19.3864	15.1032	25.7728
13.75	-2.04107	13.75	-17.4649	15.4544	-4.86877	15.4544	-18.567	15.4544	31.1475
14.0625	3.49319	14.0625	-13.5029	15.8056	4.58172	15.8056	-17.4687	15.8056	35.6307
14.375	9.61243	14.375	-8.99373	16.1569	13.9489	16.1569	-16.2855	16.1569	38.795
14.6875	15.7326	14.6875	-3.6161	16.5081	22.3519	16.5081	-13.6203	16.5081	38.5258
15	21.7948	15	2.26547	16.8593	29.1746	16.8593	-9.89404	16.8593	36.0018
15.3125	27.0742	15.3125	8.25847	17.2106	34.5313	17.2106	-5.25752	17.2106	32.5834
15.625	31.5744	15.625	14.563	17.5618	38.5319	17.5618	0.69534	17.5618	25.947
15.9375	35.2186	15.9375	20.6083	17.9131	40.9153	17.9131	7.59119	17.913	18.8814
16.25	37.1236	16.25	25.9868	18.2643	42.3673	18.2643	14.8063	18.2643	12.2001
16.5625	37.7662	16.5625	29.9527	18.6155	42.59	18.6155	22.4962	18.6155	4.61671
16.875	37.5186	16.875	32.9453	18.9668	41.8442	18.9668	29.2739	18.9668	-2.44402
17.1875	36.2289	17.1875	34.4267	19.318	39.2507	19.318	35.0394	19.318	-7.69461
17.5	33.3337	17.5	33.9288	19.6692	34.9249	19.6692	38.8978	19.6692	-13.2274
17.8125	28.9497	17.8125	31.8863	20.0205	28.6881	20.0205	40.2855	20.0205	-16.8388
18.125	23.7798	18.125	28.2005	20.3717	20.4579	20.3717	38.9823	20.3717	-19.0875
18.4375	18.123	18.4375	23.0758	20.723	11.1829	20.723	35.9651	20.7229	-21.4611
18.75	11.8911	18.75	16.8077	21.0742	1.34427	21.0742	32.6986	21.0742	-22.6923
19.0625	5.97125	19.0625	9.76154	21.4254	-7.78554	21.4254	27.0694	21.4254	-22.8538
19.375	0.13529	19.375	3.21803	21.7767	-15.5994	21.7767	20.5789	21.7767	-23.4201
19.6875	-4.70935	19.6875	-3.05493	22.1279	-21.1185	22.1279	13.7207	22.1279	-23.524
20	-8.63005	20	-8.35166	22.4791	-24.6552	22.4791	7.02881	22.4791	-23.0237
20.3125	-11.6497	20.3125	-12.7675	22.8304	-27.3178	22.8304	1.02861	22.8304	-22.8753
20.625	-14.0213	20.625	-16.1852	23.1816	-29.0381	23.1816	-3.68927	23.1816	-22.4452
20.9375	-15.6233	20.9375	-18.6472	23.5328	-30.4968	23.5328	-6.93635	23.5328	-21.2554
21.25	-16.7382	21.25	-20.5207	23.8841	-31.3534	23.8841	-9.44099	23.8841	-20.7415
21.5625	-17.5915	21.5625	-21.8607	24.2353	-31.9742	24.2353	-11.2953	24.2353	-18.8952
21.875	-17.9395	21.875	-22.6893	24.5865	-32.3698	24.5865	-12.329	24.5865	-15.9305
22.1875	-18.2358	22.1875	-23.207	24.9378	-31.9145	24.9378	-12.8095	24.9378	-13.2305
22.5	-18.261	22.5	-23.7354	25.289	-30.6358	25.289	-13.8986	25.289	-9.06374
22.8125	-18.3088	22.8125	-24.2008	25.6403	-28.8713	25.6403	-13.8066	25.6403	-3.06111
23.125	-17.6917	23.125	-24.5304	25.9915	-26.7582	25.9915	-13.431	25.9915	2.93499
23.4375	-17.0748	23.4375	-24.5897	26.3427	-23.9068	26.3427	-13.1842	26.3427	10.3286
23.75	-16.0441	23.75	-24.4895	26.694	-19.5607	26.694	-12.6332	26.694	18.3969
24.0625	-14.8564	24.0625	-24.0123	27.0452	-13.8514	27.0452	-11.3047	27.0452	24.6268
24.375	-13.1823	24.375	-23.2646	27.3964	-6.67761	27.3964	-10.0695	27.3964	30.4795
24.6875	-10.6583	24.6875	-22.0529	27.7477	1.57904	27.7477	-9.3741	27.7477	35.3928
25	-7.56605	25	-20.6058	28.0989	10.8094	28.0989	-6.89588	28.0989	36.8832
25.3125	-3.41942	25.3125	-18.3155	28.4502	20.1359	28.4502	-3.60962	28.4501	37.0039
25.625	1.19175	25.625	-15.5707	28.8014	28.4818	28.8014	0.35439	28.8014	35.219
25.9375	6.71645	25.9375	-11.8653	29.1526	35.0732	29.1526	5.12177	29.1526	30.5851
26.25	12.5258	26.25	-7.66224	29.5039	39.7426	29.5039	11.2269	29.5038	24.3868
26.5625	18.2152	26.5625	-2.45007	29.8551	42.4612	29.8551	17.6752	29.8551	17.6109
26.875	23.5515	26.875	3.08302	30.2063	43.2739	30.2063	25.4648	30.2063	9.85893
27.1875	28.5032	27.1875	9.29999	30.5576	43.0284	30.5576	32.3578	30.5576	3.00851
27.5	32.3749	27.5	15.9207	30.9088	41.8499	30.9088	37.7785	30.9088	-2.83727
27.8125	35.3893	27.8125	22.6408	31.26	39.7397	31.26	41.4303	31.26	-8.4523
28.125	37.3417	28.125	27.8386	31.6113	35.9668	31.6113	43.3488	31.6113	-12.733
28.4375	38.1447	28.4375	32.4317	31.9625	30.7919	31.9625	42.6788	31.9625	-15.5037
28.75	37.5304	28.75	35.5861	32.3137	23.7659	32.3137	40.0802	32.3137	-18.0849
29.0625	35.5378	29.0625	36.9855	32.665	15.1873	32.665	36.013	32.665	-19.4546
29.375	32.539	29.375	36.5477	33.0162	5.79537	33.0162	29.1141	33.0162	-20.2424
29.6875	28.4918	29.6875	33.9147	33.3675	-3.34237	33.3675	22.4657	33.3674	-21.2257
30	23.9277	30	29.6461	33.7187	-11.3645	33.7187	15.1485	33.7187	-21.5754
30.3125	18.4538	30.3125	24.4597	34.0699	-17.6802	34.0699	7.77684	34.0699	-21.4638
30.625	12.3751	30.625	18.276	34.4212	-22.4049	34.4212	1.26072	34.4212	-21.9737
30.9375	6.35079	30.9375	11.4169	34.7724	-26.0282	34.7724	-3.84682	34.7724	-21.9312
31.25	0.77775	31.25	4.79332	35.1236	-28.3794	35.1236	-8.08815	35.1236	-21.4043
31.5625	-4.21928	31.5625	-1.53925	35.4749	-29.7809	35.4749	-11.0462	35.4749	-21.1376
31.875	-8.36136	31.875	-7.24101	35.8261	-30.6128	35.8261	-13.0685	35.8261	-20.2026
32.1875	-11.5009	32.1875	-11.7569	36.1773	-30.9776	36.1773	-14.1776	36.1773	-18.2826
32.5	-13.6931	32.5	-15.3982	36.5286	-30.4027	36.5286	-15.7324	36.5286	-16.4167
32.8125	-15.7193	32.8125	-18.5642	36.8798	-29.2386	36.8798	-15.7762	36.8798	-13.2716
33.125	-16.9691	33.125	-20.8001	37.2311	-28.2495	37.2311	-16.3438	37.2311	-8.72732
33.4375	-17.828	33.4375	-22.6211	37.5823	-27.476	37.5823	-16.5661	37.5823	-4.0147
33.75	-18.3453	33.75	-23.7472	37.9335	-25.988	37.9335	-16.3914	37.9335	2.4576
34.0625	-18.4674	34.0625	-24.6775	38.2848	-23.3395	38.2848	-16.1906	38.2848	10.4376
34.375	-18.405	34.375	-25.387	38.636	-19.268	38.636	-15.4422	38.636	18.0366
34.6875	-18.4244	34.6875	-25.8542	38.9872	-13.6274	38.9872	-14.6015	38.9872	25.5857
35	-18.0541	35	-26.2514	39.3385	-5.91398	39.3385	-13.4304	39.3385	32.9262
35.3125	-17.3708	35.3125	-26.3418	39.6897	3.14958	39.6897	-12.0432	39.6897	35.3041
35.625	-16.3799	35.625	-26.2925	40.041	12.8678	40.041	-10.314	40.0409	38.2259
35.9375	-15.0479	35.9375	-26.0107	40.3922	22.0578	40.3922	-7.78477	40.3922	38.6661
36.25	-13.1652	36.25	-25.3756	40.7434	30.2068	40.7434	-4.22879	40.7434	35.8145
36.5625	-10.8279	36.5625	-24.7645	41.0947	36.3916	41.0947	1.09581	41.0947	31.57
36.875	-7.58258	36.875	-23.5101	41.4459	40.611	41.4459	7.07219	41.4459	24.9072
37.1875	-3.64206	37.1875	-21.8397	41.7971	43.6428	41.7971	14.0708	41.7971	17.0443
37.5	1.00213	37.5	-19.7758	42.1484	45.7903	42.1484	22.5891	42.1484	9.87476
37.8125	6.2062	37.8125	-16.6376	42.4996	45.3858	42.4996	30.433	42.4996	3.51286
38.125	11.6684	38.125	-12.9415	42.8508	43.0773	42.8508	36.9056	42.8508	-2.43984
38.4375	17.0551	38.4375	-8.63559	43.2021	40.6956	43.2021	42.4874	43.2021	-7.41313
38.75	22.1226	38.75	-3.43469	43.5533	36.7491	43.5533	44.5194	43.5533	-11.0488
39.0625	26.6459	39.0625	2.00523	43.9046	31.4388	43.9046	44.372	43.9045	-14.431
39.375	30.6543	39.375	7.88524	44.2558	23.7367	44.2558	42.7294	44.2558	-16.6392
39.6875	33.6854	39.6875	14.155	44.607	14.4349	44.607	38.8562	44.607	-17.6109
40	35.5307	40	20.4113	44.9583	4.55762	44.9583	32.6159	44.9582	-18.728
40.3125	36.2857	40.3125	26.2594	45.3095	-4.83796	45.3095	25.2848	45.3095	-19.4642
40.625	35.0511	40.625	31.2405	45.6607	-12.9868	45.6607	17.6682	45.6607	-19.1961
40.9375	32.6244	40.9375	35.1603	46.012	-19.5359	46.012	9.65885	46.012	-19.3252
41.25	29.2191	41.25	37.0633	46.3632	-24.4789	46.3632	2.76097	46.3632	-19.8315
41.5625	24.9445	41.5625	37.0495	46.7144	-27.9521	46.7144	-2.62406	46.7144	-19.1325
41.875	20.4624	41.875	35.4195	47.0657	-30.2937	47.0657	-6.76554	47.0657	-18.6681
42.1875	15.0731	42.1875	31.4505	47.4169	-31.9824	47.4169	-11.076	47.4169	-18.3372
42.5	9.48985	42.5	26.855	47.7681	-33.4567	47.7681	-13.5685	47.7681	-16.8141
42.8125	4.78803	42.8125	21.1829	48.1194	-34.6012	48.1194	-15.2569	48.1194	-15.2154
43.125	-0.37178	43.125	14.3837	48.4706	-34.8586	48.4706	-16.243	48.4706	-13.3746
43.4375	-6.39404	43.4375	7.77562	48.8219	-34.9057	48.8219	-17.5812	48.8218	-9.82333
43.75	-10.2537	43.75	1.50013	49.1731	-34.7125	49.1731	-18.2655	49.1731	-5.83783
44.0625	-13.3749	44.0625	-4.20637	49.5243	-34.5117	49.5243	-17.979	49.5243	-1.16111
44.375	-15.802	44.375	-8.66268	49.8756	-33.6607	49.8756	-17.6354	49.8756	5.6199
44.6875	-17.6493	44.6875	-12.1377	50.2268	-31.7932	50.2268	-17.3353	50.2268	13.1792
45	-19.0684	45	-14.8858	50.578	-28.7354	50.578	-16.8087	50.578	20.6681
45.3125	-20.022	45.3125	-16.64	50.9293	-24.2505	50.9293	-16.7664	50.9293	27.8849
45.625	-20.7124	45.625	-18.0684	51.2805	-18.0174	51.2805	-16.1542	51.2805	33.5981
45.9375	-21.0777	45.9375	-19.0796	51.6317	-10.5228	51.6317	-14.6492	51.6317	37.1345
46.25	-21.4219	46.25	-19.8193	51.983	-1.84639	51.983	-12.1051	51.983	39.1242
46.5625	-21.3783	46.5625	-20.1676	52.3342	7.33473	52.3342	-8.56642	52.3342	38.1763
46.875	-21.0672	46.875	-20.5661	52.6855	15.7027	52.6855	-5.02115	52.6855	35.1007
47.1875	-20.5788	47.1875	-20.474	53.0367	22.8459	53.0367	0.72526	53.0367	30.9765
47.5	-19.8905	47.5	-20.5718	53.3879	29.8476	53.3879	6.61613	53.3879	24.445
47.8125	-18.9645	47.8125	-20.2908	53.7392	35.2563	53.7392	13.616	53.7392	16.3153
48.125	-17.7141	48.125	-19.797	54.0904	38.9853	54.0904	20.7997	54.0904	9.10675
48.4375	-15.9094	48.4375	-18.9422	54.4416	42.0117	54.4416	28.0519	54.4416	1.58561
48.75	-13.7084	48.75	-17.9463	54.7929	44.2292	54.7929	34.2252	54.7929	-5.5939
49.0625	-10.5379	49.0625	-16.1822	55.1441	45.028	55.1441	39.3323	55.1441	-10.6037
49.375	-6.67141	49.375	-13.9883	55.4954	44.0932	55.4954	42.6686	55.4953	-14.9642
49.6875	-2.36414	49.6875	-11	55.8466	41.2448	55.8466	42.8267	55.8466	-18.5375
50	2.90353	50	-6.92893	56.1978	35.428	56.1978	41.644	56.1978	-20.1758
50.3125	8.24181	50.3125	-2.13074	56.5491	27.156	56.5491	37.358	56.5491	-21.1976
50.625	13.7438	50.625	3.4138	56.9003	17.3324	56.9003	31.0267	56.9003	-22.6045
50.9375	18.9346	50.9375	9.51935	57.2515	6.79683	57.2515	23.0074	57.2515	-22.7781
51.25	23.8049	51.25	15.6391	57.6028	-3.0133	57.6028	16.161	57.6028	-23.0128
51.5625	27.6015	51.5625	21.6287	57.954	-11.086	57.954	9.6971	57.954	-23.3236
51.875	30.639	51.875	26.7952	58.3052	-17.4698	58.3052	3.0114	58.3052	-23.1637
52.1875	32.1983	52.1875	31.1474	58.6565	-22.1308	58.6565	-2.56792	58.6565	-22.6832
52.5	33.0299	52.5	33.2748	59.0077	-25.56	59.0077	-6.96245	59.0077	-22.6132
52.8125	31.825	52.8125	34.2409	59.359	-28.0497	59.359	-10.6985	59.3589	-21.6343
53.125	29.5778	53.125	33.2294	59.7102	-29.5454	59.7102	-12.4016	59.7102	-20.2183
53.4375	26.1713	53.4375	30.8205	60.0614	-30.3452	60.0614	-14.4863	60.0614	-18.9829
53.75	21.902	53.75	27.3149	60.4127	-30.4524	60.4127	-15.8512	60.4126	-16.5927
54.0625	16.6704	54.0625	22.806	60.7639	-30.5394	60.7639	-17.008	60.7639	-13.0899
54.375	10.5363	54.375	17.599	61.1151	-30.4258	61.1151	-17.0475	61.1151	-9.53745
54.6875	4.46929	54.6875	12.0885	61.4664	-29.5735	61.4664	-17.9152	61.4664	-4.46085
55	-1.23222	55	5.84551	61.8176	-28.7478	61.8176	-17.3363	61.8176	2.08298
55.3125	-6.34496	55.3125	-0.50286	62.1688	-27.5377	62.1688	-17.2092	62.1688	9.01176
55.625	-10.5544	55.625	-6.12723	62.5201	-25.6036	62.5201	-17.2166	62.5201	17.059
55.9375	-13.8974	55.9375	-11.0723	62.8713	-22.0167	62.8713	-16.8253	62.8713	25.0206
56.25	-16.4579	56.25	-15.1562	63.2225	-16.8095	63.2225	-15.589	63.2225	30.2364
56.5625	-18.4158	56.5625	-18.3103	63.5738	-10.4348	63.5738	-14.0636	63.5738	34.2138
56.875	-19.8023	56.875	-20.6854	63.925	-2.62532	63.925	-11.6695	63.925	35.7122
57.1875	-20.6126	57.1875	-22.2263	64.2763	6.333	64.2763	-9.29718	64.2763	33.7614
57.5	-21.3859	57.5	-23.5131	64.6275	14.9907	64.6275	-5.3831	64.6275	30.0727
57.8125	-21.8311	57.8125	-24.1612	64.9787	23.9336	64.9787	-0.13989	64.9787	25.735
58.125	-22.1888	58.125	-24.7036	65.33	31.3462	65.33	6.7451	65.33	18.9622
58.4375	-22.1537	58.4375	-24.8719	65.6812	37.6688	65.6812	14.397	65.6812	11.8753
58.75	-22.0597	58.75	-25.0194	66.0324	42.0697	66.0324	21.5983	66.0324	5.34472
59.0625	-21.736	59.0625	-25.05	66.3837	45.0833	66.3837	28.353	66.3837	-2.00236
59.375	-21.2411	59.375	-24.5727	66.7349	46.9121	66.7349	34.1118	66.7349	-8.26969
59.6875	-20.4948	59.6875	-24.1397	67.0862	47.0296	67.0862	37.9344	67.0861	-12.8607
60	-19.4366	60	-23.5342	67.4374	45.4389	67.4374	40.1258	67.4374	-17.4577
60.3125	-18.0694	60.3125	-22.7765	67.7886	41.9258	67.7886	39.462	67.7886	-20.9029
60.625	-15.7972	60.625	-21.4571	68.1399	35.4483	68.1399	36.4829	68.1398	-22.3459
60.9375	-12.9106	60.9375	-19.7292	68.4911	26.4479	68.4911	32.5453	68.4911	-23.71
61.25	-9.32482	61.25	-17.4048	68.8423	16.3007	68.8423	25.653	68.8423	-25.198
61.5625	-4.90931	61.5625	-14.4805	69.1936	5.76817	69.1936	18.2234	69.1936	-25.5613
61.875	0.28409	61.875	-10.407	69.5448	-4.18411	69.5448	10.9013
62.1875	5.77252	62.1875	-5.2384	69.896	-12.5242	69.896	3.59078
62.5	11.5922	62.5	0.59758	70.2473	-19.2093	70.2473	-3.05466
62.8125	17.1919	62.8125	6.34348	70.5985	-24.2443	70.5985	-8.70866
63.125	22.283	63.125	12.3039	70.9497	-27.7665	70.9497	-12.9457
63.4375	26.383	63.4375	18.1249	71.301	-30.1178	71.301	-15.4376
63.75	29.7847	63.75	24.182	71.6522	-31.5464	71.6522	-18.0316
64.0625	32.7621	64.0625	28.0238	72.0035	-32.373	72.0035	-19.6209
64.375	32.7272	64.375	31.0497	72.3547	-32.9001	72.3547	-21.1508
64.6875	31.9394	64.6875	32.3456	72.7059	-33.2873	72.7059	-22.0685
65	29.5998	65	32.7548	73.0572	-33.3392	73.0572	-22.5487
65.3125	26.42	65.3125	31.3258	73.4084	-33.1319	73.4084	-22.8259
65.625	22.3419	65.625	28.4386			73.7596	-24.273
65.9375	16.8584	65.9375	23.9043			74.1109	-23.7052
66.25	10.5003	66.25	18.3118			74.4621	-23.5286
66.5625	3.85132	66.5625	11.7499
66.875	-2.60828	66.875	4.90998
67.1875	-8.39262	67.1875	-2.06861
67.5	-13.1973	67.5	-8.59977
67.8125	-16.8954	67.8125	-13.7782
68.125	-19.7619	68.125	-18.222
68.4375	-21.8715	68.4375	-21.6609
68.75	-23.5956	68.75	-24.8419
69.0625	-24.8728	69.0625	-27.0265
69.375	-25.6137	69.375	-28.7482
69.6875	-26.3372

## Sheet: Figure-2u
X1	Y1	X2	Y2
0	-39.062	0	-3.40118
0.36328	-30.0602	0.36328	-2.60173
0.72656	-20.3632	0.72656	-2.044
1.08984	6.45028	1.08984	-1.15723
1.45313	31.4565	1.45313	-0.81627
1.81641	40.9196	1.81641	-0.5375
2.17969	33.0714	2.17969	0.0109
2.54297	8.84896	2.54297	0.58885
2.90625	-18.0123	2.90625	0.89771
3.26953	-27.3671	3.26953	1.44915
3.63281	-11.4477	3.63281	1.62819
3.99609	16.8056	3.99609	1.54242
4.35938	38.1332	4.35938	1.93782
4.72266	44.0911	4.72266	2.47794
5.08594	31.2335	5.08594	2.29222
5.44922	4.61608	5.44922	2.40156
5.8125	-19.6167	5.8125	2.39839
6.17578	-21.7715	6.17578	2.35391
6.53906	-0.32463	6.53906	2.12328
6.90234	27.205	6.90234	1.85997
7.26563	43.9909	7.26563	1.53602
7.62891	44.513	7.62891	1.55846
7.99219	25.7781	7.99219	1.98188
8.35547	-3.1407	8.35547	1.75865
8.71875	-22.6882	8.71875	1.23833
9.08203	-17.5733	9.08203	1.36558
9.44531	6.46809	9.44531	0.97464
9.80859	32.1366	9.80859	0.68016
10.1719	44.79	10.1719	0.86446
10.5352	39.5739	10.5352	0.62159
10.8984	17.0875	10.8984	0.47073
11.2617	-10.7437	11.2617	0.95517
11.625	-24.5722	11.625	0.99046
11.9883	-13.1912	11.9883	0.68775
12.3516	13.0555	12.3516	0.75089
12.7148	34.7078	12.7148	0.6513
13.0781	41.7783	13.0781	0.28023
13.4414	31.8162	13.4414	-0.55514
13.8047	7.51395	13.8047	-1.07936
14.168	-18.3135	14.168	-1.96423
14.5312	-25.0124	14.5312	-2.75216
14.8945	-8.40556	14.8945	-4.68316
15.2578	17.7066	15.2578	-8.17124
15.6211	34.7002	15.6211	-12.7757
15.9844	37.5934	15.9844	-14.163
16.3477	25.4891	16.3477	-4.42528
16.7109	4.79065	16.7109	13.4713
17.0742	-8.20749	17.0742	26.3688
17.4375	-8.24947	17.4375	25.3275
17.8008	-4.88045	17.8008	10.0686
18.1641	-1.36295	18.1641	-14.2344
18.5273	1.3138	18.5273	-33.112
18.8906	2.07124	18.8906	-32.4582
19.2539	2.80442	19.2539	-12.3614
19.6172	2.96428	19.6172	12.345
19.9805	2.95258	19.9805	26.891
20.3438	3.33186	20.3438	25.6454
20.707	3.13028	20.707	8.46871
21.0703	1.98502	21.0703	-17.2764
21.4336	1.28179	21.4336	-35.4118
21.7969	2.62432	21.7969	-33.0407
22.1602	2.21698	22.1602	-10.6024
22.5234	0.3883	22.5234	14.5948
22.8867	0.25358	22.8867	28.0991
23.25	1.68023	23.25	24.5205
23.6133	1.46919	23.6133	5.27098
23.9766	0.48787	23.9766	-19.8172
24.3398	-0.00817	24.3398	-35.8435
24.7031	-0.80691	24.7031	-29.3373
25.0664	-0.58166	25.0664	-4.8704
25.4297	0.07649	25.4297	20.1269
25.793	-1.02838	25.793	31.4984
26.1562	-1.74425	26.1562	25.5638
26.5195	-0.76111	26.5195	4.56097
26.8828	0.291	26.8828	-20.6114
27.2461	-0.66274	27.2461	-33.9467
27.6094	-0.87142	27.6094	-24.4158
27.9727	-1.06463	27.9727	1.48916
28.3359	0.42663	28.3359	24.2581
28.6992	1.25959	28.6992	33.8989
29.0625	1.30051	29.0625	24.6727
29.4258	0.09309	29.4258	2.22488
29.7891	1.05915	29.7891	-22.4548
30.1523	2.04929	30.1523	-32.5527
30.5156	2.51196	30.5156	-19.6722
30.8789	2.87503	30.8789	6.20721
31.2422	3.75037	31.2422	27.9804
31.6055	3.9895	31.6055	34.1496
31.9688	4.04221	31.9688	22.7323
32.332	3.65906	32.332	-1.12088
32.6953	2.12222	32.6953	-24.4948
33.0586	2.46111	33.0586	-30.7663
33.4219	3.88148	33.4219	-14.7874
33.7852	3.71933	33.7852	11.1151
34.1484	3.3491	34.1484	30.2669
34.5117	1.91519	34.5117	33.1557
34.875	1.22936	34.875	19.9061
35.2383	0.93854	35.2383	-5.35934
35.6016	-0.63327	35.6016	-27.2166
35.9648	-1.45437	35.9648	-30.4063
36.3281	-0.73681	36.3281	-11.8113
36.6914	0.55519	36.6914	13.8241
37.0547	-0.09221	37.0547	31.0084
37.418	-0.51625	37.418	31.5731
37.7812	-1.16189	37.7812	15.4281
38.1445	-0.70403	38.1445	-10.4408
38.5078	0.8665	38.5078	-30.4632
38.8711	2.00695	38.8711	-30.2336
39.2344	0.82325	39.2344	-9.32666
39.5977	2.25446	39.5977	15.9802
39.9609	4.01482	39.9609	30.9762
40.3242	4.08381	40.3242	28.6367
40.6875	3.18861	40.6875	10.3819
41.0508	2.63926	41.0508	-15.3147
41.4141	3.13014	41.4141	-33.2091
41.7773	3.68566	41.7773	-29.03
42.1406	4.28953	42.1406	-6.28692
42.5039	3.30584	42.5039	18.4344
42.8672	4.17444	42.8672	30.8053
43.2305	5.20462	43.2305	25.7508
43.5938	5.49004	43.5938	5.79545
43.957	5.67762	43.957	-19.8383
44.3203	4.56383	44.3203	-34.9099
44.6836	5.22093	44.6836	-27.0843
45.0469	5.29179	45.0469	-2.35364
45.4102	4.35205	45.4102	21.5978
45.7734	1.78533	45.7734	30.9209
46.1367	1.61107	46.1367	23.1546
46.5	2.52475	46.5	1.43071
46.8633	2.89786	46.8633	-24.2842
47.2266	2.08327	47.2266	-36.1342
47.5898	1.71327	47.5898	-24.2241
47.9531	2.41255	47.9531	1.7775
48.3164	3.63268	48.3164	23.8169
48.6797	3.1506	48.6797	29.8637
49.043	2.65256	49.043	19.3085
49.4062	2.7896	49.4062	-5.1469
49.7695	3.69688	49.7695	-29.556
50.1328	4.35456	50.1328	-37.2225
50.4961	4.8306	50.4961	-21.8399
50.8594	4.55122	50.8594	5.1767
51.2227	5.45339	51.2227	25.4208
51.5859	6.69412	51.5859	29.2147
51.9492	7.67879	51.9492	16.2817
52.3125	6.76492	52.3125	-8.80126
52.6758	7.4804	52.6758	-32.2049
53.0391	9.30632	53.0391	-36.5112
53.4023	10.9941	53.4023	-17.8755
53.7656	11.4531	53.7656	9.5123
54.1289	10.5151	54.1289	28.0253
54.4922	9.34368	54.4922	29.6605
54.8555	8.11632	54.8555	14.2531
55.2188	7.59976	55.2188	-11.4762
55.582	5.6336	55.582	-33.1334
55.9453	3.95938	55.9453	-33.9298
56.3086	4.39158	56.3086	-12.5532
56.6719	5.15183	56.6719	14.6178
57.0352	4.59557	57.0352	31.0226
57.3984	3.64889	57.3984	29.3414
57.7617	2.87407	57.7617	11.6218
58.125	4.29507	58.125	-15.0043
58.4883	3.97103	58.4883	-34.4713
58.8516	3.2642	58.8516	-31.1869
59.2148	1.8725	59.2148	-7.2236
59.5781	3.18298	59.5781	19.419
59.9414	4.05836	59.9414	33.6202
60.3047	4.87761	60.3047	29.1115
60.668	4.58144	60.668	8.93764
61.0312	3.79598	61.0312	-18.5578
61.3945	3.71895	61.3945	-35.5319
61.7578	5.17548	61.7578	-28.6247
62.1211	2.81121	62.1211	-2.9308
62.4844	2.6219	62.4844	22.9129
62.8477	4.20702	62.8477	33.7982
63.2109	5.58827	63.2109	26.7762
63.5742	5.70045	63.5742	4.87122
63.9375	5.47396	63.9375	-22.6324
64.3008	4.75633	64.3008	-35.9974
64.6641	5.07298	64.6641	-25.056
65.0273	5.44318	65.0273	2.44645
65.3906	4.52647	65.3906	26.2312
65.7539	3.05232	65.7539	34.8708
66.1172	4.19512	66.1172	24.8113
66.4805	5.31909	66.4805	0.78785
66.8438	5.19241	66.8438	-26.6358
67.207	3.72826	67.207	-37.0729
67.5703	3.23163	67.5703	-22.3299
67.9336	4.47716	67.9336	6.24804
68.2969	5.41462	68.2969	28.7682
68.6602	5.38796	68.6602	34.1298
69.0234	4.56068	69.0234	21.476
69.3867	4.58821	69.3867	-4.53884
69.75	5.65615	69.75	-30.6264
70.1133	5.15085	70.1133	-37.5527
70.4766	4.01931	70.4766	-19.3785
70.8398	3.34556	70.8398	9.72396
71.2031	3.67925	71.2031	30.3747
71.5664	3.98889	71.5664	33.7548
71.9297	1.87413	71.9297	21.0719
72.293	-1.40451	72.293	-0.49264
72.6562	-3.96994	72.6562	-14.922
73.0195	-8.00814	73.0195	-14.5834
73.3828	-6.15194	73.3828	-7.51528
73.7461	10.4756	73.7461	-3.49362
74.1094	29.6068	74.1094	-0.77236
74.4727	37.261	74.4727	0.33302
74.8359	29.2999	74.8359	0.62028
75.1992	7.88345	75.1992	0.33516
75.5625	-17.6349	75.5625	0.82289
75.9258	-27.9792	75.9258	1.01113
76.2891	-14.934	76.2891	0.55417
76.6523	11.8765	76.6523	0.47255
77.0156	31.1665	77.0156	1.10471
77.3789	35.9714	77.3789	0.67118
77.7422	24.3791	77.7422	0.39488
78.1055	0.9728	78.1055	0.42497
78.4688	-22.0076	78.4688	-0.78072
78.832	-24.7766	78.832	-0.34978
79.1953	-4.98331	79.1953	0.68939
79.5586	20.4208	79.5586	0.58771
79.9219	35.5473	79.9219	-0.08768
80.2852	35.1471	80.2852	-0.43361
80.6484	19.4414	80.6484	-0.72264
81.0117	-5.87377	81.0117	-0.71652
81.375	-24.677	81.375	-0.20227
81.7383	-19.8514	81.7383	-0.88457
82.1016	4.63614	82.1016	-0.99361
82.4648	27.6845	82.4648	-0.77049
82.8281	38.1852	82.8281	-1.13639
83.1914	33.443	83.1914	-1.55438
83.5547	12.2607	83.5547	-1.4348
83.918	-13.018	83.918	-1.33784
84.2812	-24.8888	84.2812	-1.43878
84.6445	-12.105	84.6445	-0.97522
85.0078	13.3784	85.0078	-1.12029
85.3711	34.6227	85.3711	-1.27633
85.7344	40.0779	85.7344	-0.57187
86.0977	30.2279	86.0977	-1.0123
86.4609	6.34059	86.4609	-0.9385
86.8242	-16.4135	86.8242	-0.69552
87.1875	-21.3058	87.1875	-1.08175
87.5508	-2.293	87.5508	-0.94126
87.9141	23.9062	87.9141	-1.01053
88.2773	40.7848	88.2773	-0.7891
88.6406	41.2828	88.6406	-0.38724
89.0039	25.9406	89.0039	-0.07226
89.3672	1.0048	89.3672	0.02355
89.7305	-18.3913	89.7305	-0.23087
90.0938	-14.0709	90.0938	0.25908
90.457	9.25142	90.457	0.4239
90.8203	34.2913	90.8203	0.65645
91.1836	45.8743	91.1836	0.80573
91.5469	41.0159	91.5469	0.78994
91.9102	20.6731	91.9102	1.18256
92.2734	-4.44927	92.2734	2.00449
92.6367	-39.0796

[truncated: 1 more sheets: Figure-2w]
