# Supplementary material for: Designed wrinkles for optical encryption and flexible integrated circuit carrier board
Source: Nat Commun. 2024 Jul 4;15:5616. doi: 10.1038/s41467-024-50069-7 (PMC11224375; doi:10.1038/s41467-024-50069-7)
Supplement: Supplementary file 9 — Source data [file 41467_2024_50069_MOESM9_ESM.zip › Soure Data/Soure Data-Manuscript/Figure-3b.xlsx]

## Sheet: Figure 3b
X	Y1	Y2	Y3	Y4	Y5	Y6	Y7	Y8	Y9	Y10	Y11	Y12	Y13	Y14	Y15	Y16	Y17	Y18	Y19	Y20	Y21	Y22	Y23	Y24	Y25	Y26
500.389	16.0094	15.5545	15.7122	15.1233	15.0466	15.334	15.6401	15.6362	15.0074	15.6835	16.2144	15.3149	15.6698	15.2997	15.5782	15.925	14.9038	15.8235	15.8723	15.7871	15.8504	15.5655	15.4616	16.1508	15.0321	15.3516
500.845	15.7754	15.3887	15.5271	15.1939	15.1254	15.2034	15.6184	15.4756	14.8641	15.723	16.0875	15.1414	15.3663	15.2576	15.6051	15.7894	14.9741	15.7134	16.0058	15.6811	15.614	15.7209	15.4736	16.0753	14.9915	15.3758
501.301	15.584	15.0695	14.8823	14.9946	14.989	14.9329	15.2698	15.3791	14.6584	15.3995	15.9005	14.9677	15.3761	15.0192	15.4566	15.4871	14.7855	15.4349	15.7114	15.6874	15.67	15.647	15.3167	15.9386	14.839	15.0071
501.757	15.4589	15.1267	14.7225	15.0214	14.8789	14.7663	15.1502	15.2025	14.5265	15.1867	15.6454	15.003	15.2758	14.9309	15.3941	15.246	14.6619	15.3935	15.5642	15.5613	15.3948	15.0858	15.1219	15.8472	14.9015	14.8659
502.214	15.5802	15.1332	14.937	14.9412	15.0852	14.6833	15.1387	15.1328	14.7163	15.3327	15.6841	15.212	15.3061	14.9886	15.3565	15.1723	14.507	15.3241	15.5497	15.5616	15.3303	15.0253	15.2019	15.6609	14.9553	14.9357
502.67	15.4249	15.1519	14.8992	14.9716	15.0821	14.7302	15.0724	15.1869	14.7855	15.5397	15.9208	15.2938	15.4175	14.9018	15.459	15.1919	14.7746	15.3124	15.3625	15.5813	15.389	14.9819	15.0108	15.4484	14.8933	14.8321
503.126	15.4025	14.9655	14.8807	14.9758	15.0302	14.6535	15.1141	15.3797	14.5863	15.3291	15.7134	15.1779	15.302	14.8787	15.3741	15.0111	14.7944	15.1708	15.3444	15.6083	15.3906	14.8149	14.7699	15.398	14.9046	14.6199
503.582	15.403	14.8464	14.8503	14.9422	15.0717	14.7056	15.3048	15.5042	14.6891	15.2726	15.5823	15.1683	15.3697	14.7669	15.3446	14.9895	14.7801	15.3639	15.4525	15.6481	15.2638	14.8065	14.8819	15.3655	14.8338	14.7017
504.038	15.3383	14.6859	14.9724	14.8762	15.1459	14.3351	15.2817	15.4446	14.7996	15.1677	15.452	15.0712	15.3657	14.6729	15.2054	14.9601	14.8791	15.2623	15.4159	15.4645	15.2166	14.6516	14.7903	15.2405	14.9267	14.6715
504.494	15.4816	14.8658	14.9002	15.1625	15.2136	14.4016	15.3571	15.3132	14.9571	15.3271	15.6963	15.392	15.3643	14.8922	15.4087	15.0917	15.0236	15.3692	15.4416	15.4475	15.3189	14.8203	14.9132	15.2454	15.0983	14.7533
504.95	15.4161	14.7739	14.8828	15.0852	15.1386	14.2628	15.3591	15.3126	15.0931	15.3002	15.7651	15.4805	15.2547	14.9527	15.2023	15.1279	15.247	15.2077	15.3415	15.5202	15.4613	14.7418	14.8398	15.241	15.0827	14.7744
505.406	15.4006	14.808	14.9962	15.1362	15.2033	14.1825	15.4976	15.2871	15.2363	15.2596	15.8173	15.5091	15.231	14.9695	15.263	15.1121	15.2389	15.2337	15.4863	15.7035	15.4059	14.827	14.7486	15.0811	15.2628	14.7681
505.862	15.452	14.9325	15.1165	15.1011	15.356	14.3905	15.4266	15.383	15.4717	15.2261	15.8142	15.6315	15.3847	15.0534	15.4119	15.2771	15.3588	15.4524	15.6019	15.9351	15.498	14.9565	14.7558	15.0385	15.3316	14.7505
506.317	15.6162	15.2018	15.36	15.383	15.3557	14.5581	15.5412	15.4756	15.7742	15.4355	15.9759	15.7666	15.4736	15.463	15.5612	15.4668	15.609	15.6023	15.7776	16.0586	15.5238	15.014	14.8829	15.1456	15.4961	15.0309
506.773	15.5411	15.076	15.4677	15.3069	15.3886	14.6734	15.4895	15.4505	15.8106	15.4152	15.8661	15.8746	15.6367	15.4296	15.5472	15.4245	15.637	15.6322	15.7424	15.913	15.6348	15.1751	14.8984	15.1699	15.4964	14.9492
507.229	15.4012	15.0587	15.3757	15.2874	15.1421	14.6199	15.4271	15.4248	15.7212	15.1914	15.7008	15.7174	15.5647	15.2729	15.5033	15.474	15.6324	15.5417	15.7261	15.9268	15.6067	15.1193	14.7382	15.1497	15.2938	14.8161
507.685	15.3285	15.015	15.3495	15.3703	15.1332	14.6523	15.3111	15.3693	15.7722	15.1271	15.5188	15.7931	15.5031	15.4461	15.491	15.5018	15.6062	15.6572	15.8782	15.9287	15.6368	15.1667	14.7456	15.1634	15.3683	14.9811
508.141	15.3349	15.0927	15.3505	15.6321	15.2897	14.7807	15.2531	15.3792	15.8396	15.2664	15.6414	15.9279	15.6974	15.6137	15.5226	15.5442	15.8148	15.7645	16.058	15.9912	15.6671	15.3523	14.8997	15.0941	15.3957	15.0409
508.596	15.267	15.0953	15.474	15.5227	15.2616	14.9174	15.1525	15.4788	15.7851	15.2774	15.6729	15.8292	15.7839	15.6997	15.4473	15.5618	15.8962	15.5942	15.9921	15.9719	15.7761	15.178	14.9053	15.1872	15.3351	14.9346
509.052	15.1891	15.2413	15.4015	15.6285	15.2954	15.161	15.3294	15.4715	15.8157	15.434	15.6298	15.9685	15.7582	15.8089	15.5703	15.6322	15.9352	15.6145	15.9687	16.0591	15.7758	15.3422	14.9086	15.1564	15.3636	15.0648
509.508	15.201	15.2285	15.5035	15.4441	15.33	15.3021	15.2923	15.6119	15.7886	15.4096	15.5362	15.8517	15.8524	15.8295	15.5837	15.6567	15.8526	15.5473	15.9961	16.1718	15.7888	15.3379	14.8048	15.0856	15.4134	15.0689
509.963	15.2988	15.2709	15.6236	15.4901	15.3513	15.4096	15.3595	15.628	15.7619	15.5212	15.6049	15.854	15.9318	15.8059	15.7001	15.7024	15.8577	15.6493	16.1022	16.0852	15.8027	15.4094	14.8872	15.1573	15.4338	15.0625
510.419	15.2754	15.1366	15.4196	15.4316	15.1861	15.5467	15.2827	15.6283	15.7967	15.4426	15.5935	15.889	15.8965	15.7577	15.6548	15.593	15.864	15.803	16.0268	15.9258	15.8718	15.2999	14.9201	15.1609	15.2732	15.0279
510.874	15.1866	15.0689	15.4354	15.394	15.0588	15.4688	15.3142	15.6236	15.692	15.5465	15.6123	15.8757	15.8989	15.858	15.5925	15.4662	15.8235	15.7709	15.9844	15.8638	15.8828	15.2674	15.032	15.3045	15.1196	15.1024
511.33	15.095	15.036	15.4397	15.1794	15.1754	15.4143	15.3464	15.5569	15.5989	15.4781	15.5511	15.9486	15.9441	15.7139	15.5447	15.4065	15.7049	15.8275	15.8355	15.7298	15.8204	15.3485	15.1262	15.2417	14.9797	14.9746
511.785	15.1494	15.1646	15.5189	15.3457	15.2553	15.5706	15.5195	15.6857	15.689	15.6215	15.734	15.9845	15.9838	15.8975	15.5823	15.5907	15.8023	15.869	16.0548	16.0208	15.8646	15.5328	15.2261	15.4088	15.1148	15.1148
512.241	15.1636	15.066	15.371	15.3475	15.3009	15.5472	15.462	15.5885	15.6394	15.67	15.6746	15.9334	15.8986	15.9036	15.5952	15.5386	15.8499	15.9173	15.9555	15.9212	15.8569	15.4115	15.2945	15.3382	15.2165	15.0883
512.696	15.1955	15.223	15.555	15.2379	15.3176	15.5994	15.5616	15.6445	15.575	15.7336	15.6939	15.8975	15.9731	15.8339	15.5665	15.4934	15.8613	15.8521	15.9131	15.8439	15.8527	15.342	15.3542	15.3277	15.1483	15.0411
513.152	15.0435	15.097	15.4516	14.992	15.1299	15.467	15.5555	15.475	15.4989	15.6499	15.6472	15.6854	15.8298	15.6884	15.6554	15.5587	15.6142	15.7293	15.7888	15.7086	15.7113	15.1363	15.2584	15.2558	15.0126	14.9221
513.607	15.0595	15.2021	15.3387	15.0761	15.1913	15.4995	15.5394	15.3377	15.5351	15.6789	15.6243	15.8096	15.7016	15.7673	15.7408	15.6487	15.6531	15.8015	15.8685	15.6762	15.7207	15.2043	15.3187	15.1873	15.1278	14.9684
514.062	15.0424	15.1199	15.4134	15.0067	15.1192	15.4214	15.3886	15.355	15.5435	15.5988	15.582	15.7431	15.6619	15.7836	15.772	15.5871	15.5693	15.9076	15.888	15.5995	15.7358	15.0634	15.2967	15.2699	15.0086	14.8672
514.518	14.9384	14.9796	15.334	15.0515	14.9984	15.2823	15.3269	15.2833	15.5088	15.5284	15.5519	15.7259	15.5199	15.7957	15.7152	15.5894	15.6022	15.8479	15.8828	15.4761	15.7187	14.9081	15.249	15.3082	14.8966	14.8393
514.973	14.8367	14.9595	15.2394	14.9103	14.963	15.2238	15.2843	15.2384	15.4759	15.4454	15.4726	15.6575	15.4212	15.7449	15.6386	15.5526	15.5282	15.7896	15.7423	15.407	15.6548	14.8071	15.2165	15.2448	14.8191	14.7948
515.428	14.8011	15.0274	15.305	14.9567	15.0154	15.264	15.3427	15.2958	15.4948	15.5166	15.4534	15.6505	15.431	15.8226	15.6393	15.6451	15.5799	15.794	15.7519	15.4915	15.6457	14.9653	15.2548	15.2773	14.8697	14.9151
515.883	14.7888	15.0096	15.3161	14.9797	15.0302	15.2273	15.3359	15.3021	15.4839	15.4749	15.4453	15.6386	15.4427	15.7708	15.7379	15.7223	15.5471	15.7782	15.7055	15.4108	15.6501	14.8809	15.2001	15.1958	14.9825	14.86
516.339	14.7899	14.9409	15.2146	15.0516	15.0743	15.2496	15.3044	15.307	15.5409	15.4904	15.4733	15.5635	15.4568	15.7546	15.7333	15.6942	15.6008	15.7231	15.7462	15.4185	15.6164	14.915	15.1187	15.2614	14.9818	14.8449
516.794	14.7484	14.9169	15.1162	14.9505	15.0788	15.1953	15.2744	15.2633	15.408	15.4032	15.3446	15.5187	15.417	15.6449	15.7485	15.6791	15.5524	15.6519	15.6074	15.2899	15.5736	14.8253	15.0533	15.0822	14.886	14.7623
517.249	14.7378	14.9203	15.1445	14.8358	15.1394	15.2345	15.25	15.3414	15.3964	15.4806	15.488	15.5757	15.4396	15.7224	15.8022	15.6939	15.5572	15.6023	15.6627	15.3484	15.5875	14.9202	15.0799	15.0806	14.889	14.7525
517.704	14.7523	14.891	15.166	14.9008	15.1244	15.2046	15.2703	15.3533	15.396	15.4888	15.5448	15.5961	15.4505	15.7587	15.9042	15.7672	15.5855	15.6016	15.6131	15.4716	15.5824	15.065	15.0596	15.1511	14.9717	14.7817
518.159	14.7743	14.9483	15.1652	14.9847	15.118	15.3191	15.2862	15.353	15.4245	15.4605	15.5329	15.6994	15.4689	15.6659	15.8485	15.6688	15.641	15.622	15.5918	15.5098	15.6178	15.0963	15.1536	15.2095	15.0001	14.8547
518.614	14.7265	14.8107	15.1303	14.9873	15.083	15.2515	15.3566	15.3815	15.3577	15.4843	15.4958	15.6917	15.572	15.5848	15.8066	15.6454	15.6191	15.594	15.5952	15.4478	15.5457	15.143	15.1062	15.2397	14.9717	14.8651
519.069	14.7936	14.8381	15.0547	14.9878	15.1076	15.2512	15.3048	15.4075	15.3521	15.433	15.5172	15.6841	15.6437	15.5852	15.8735	15.7816	15.6447	15.6378	15.5687	15.47	15.5752	15.2094	15.1909	15.244	14.9876	14.8641
519.524	14.7943	14.9052	14.9712	14.9483	15.2377	15.3428	15.3082	15.4046	15.4165	15.4855	15.5018	15.6926	15.6887	15.5685	15.9229	15.8232	15.6609	15.7187	15.5184	15.5383	15.6555	15.2651	15.2575	15.2154	15.0327	14.8731
519.979	14.7709	14.9088	14.9908	15.06	15.285	15.4054	15.3055	15.4361	15.4024	15.5352	15.458	15.7173	15.8299	15.6116	15.9699	15.8797	15.7435	15.8053	15.6241	15.6984	15.6465	15.3702	15.2822	15.2444	15.1325	14.9245
520.434	14.7823	14.9549	14.8966	15.0866	15.3103	15.3714	15.2715	15.3721	15.4114	15.5352	15.4306	15.6989	15.8794	15.5993	15.9515	15.846	15.6885	15.7577	15.577	15.5971	15.5932	15.3343	15.1771	15.2367	15.0922	14.8533
520.889	14.7862	14.9245	14.8581	15.0317	15.3056	15.3864	15.2318	15.3871	15.3603	15.5078	15.4107	15.6887	15.8969	15.6412	15.9074	15.8384	15.6644	15.7474	15.5473	15.582	15.5442	15.3557	15.2433	15.2431	15.0207	14.8353
521.344	14.7551	14.957	14.8632	15.0038	15.2144	15.3549	15.2355	15.4524	15.3504	15.5409	15.3462	15.6797	15.86	15.655	15.867	15.9367	15.6713	15.7577	15.5619	15.5732	15.5792	15.3019	15.2663	15.223	14.98	14.8628
521.799	14.7676	14.9639	14.8772	15.0284	15.2269	15.3547	15.1819	15.4908	15.4656	15.5739	15.3991	15.7233	15.8046	15.7054	15.9276	15.9129	15.7614	15.7825	15.6177	15.652	15.6363	15.325	15.3468	15.2761	15.0666	14.9497
522.253	14.7635	14.9889	14.9226	15.1484	15.2271	15.319	15.212	15.4938	15.5108	15.6046	15.3831	15.7351	15.871	15.7246	15.9266	15.9815	15.7663	15.8996	15.6068	15.676	15.6346	15.3748	15.2955	15.3898	15.0829	14.9671
522.708	14.6914	14.9144	14.8839	15.2168	15.2229	15.378	15.1941	15.5223	15.536	15.5438	15.3969	15.7214	15.8281	15.7118	15.8869	15.986	15.7374	15.9162	15.6244	15.6165	15.6378	15.3056	15.3524	15.4058	15.0248	14.972
523.163	14.744	14.8527	14.9267	15.2363	15.3204	15.3415	15.1994	15.5762	15.5247	15.6288	15.3793	15.7134	15.8668	15.8317	15.8818	16.0651	15.8141	15.9742	15.6684	15.6698	15.7329	15.3383	15.2888	15.3613	15.0625	14.9806
523.618	14.7078	14.859	14.9503	15.1927	15.2961	15.2822	15.1592	15.6237	15.5864	15.6023	15.4344	15.6618	15.7823	15.7862	15.8976	16.0681	15.7877	15.9541	15.5976	15.6572	15.7316	15.3041	15.2453	15.3018	15.0595	14.8683
524.072	14.6668	14.8338	14.9789	15.1553	15.334	15.3047	15.2087	15.5966	15.5203	15.6627	15.445	15.6952	15.7373	15.7397	15.86	15.9923	15.8119	15.8956	15.6007	15.6692	15.7469	15.312	15.1781	15.3269	15.1104	14.8876
524.527	14.6238	14.8569	15.1096	15.1902	15.2364	15.3251	15.3429	15.68	15.5107	15.6651	15.5481	15.7677	15.7622	15.8233	15.8942	16.0424	15.8615	15.9021	15.6789	15.7413	15.7474	15.3963	15.2355	15.3162	15.1327	14.946
524.982	14.5969	14.8452	15.1374	15.2323	15.2845	15.3684	15.3642	15.7311	15.5364	15.7012	15.6226	15.8199	15.7571	15.8726	15.9774	15.9997	15.832	15.88	15.6618	15.6936	15.8129	15.3523	15.1842	15.3262	15.0877	14.9564
525.436	14.6111	14.8459	15.2073	15.2768	15.3154	15.3919	15.3857	15.775	15.5588	15.7576	15.6742	15.8643	15.8151	15.8654	16.0646	16.065	15.9078	15.9446	15.6965	15.7466	15.8689	15.3653	15.2973	15.3387	15.184	14.986
525.891	14.6493	14.8669	15.1892	15.3152	15.3753	15.3878	15.4575	15.7655	15.6199	15.7816	15.768	15.9174	15.8334	15.8498	16.0819	16.0908	15.9412	15.9513	15.8069	15.8161	15.8893	15.4218	15.2533	15.353	15.2059	14.9798
526.345	14.5995	14.8618	15.2107	15.4103	15.3941	15.4604	15.551	15.7162	15.6087	15.7672	15.8238	15.9303	15.8619	15.9076	16.1126	16.0394	15.9875	15.9169	15.861	15.9113	15.8527	15.4337	15.232	15.3832	15.2875	14.972
526.8	14.5774	14.8193	15.1557	15.4208	15.3625	15.4613	15.5578	15.6171	15.5829	15.7277	15.8328	15.9449	15.8587	15.8802	16.0323	16.0576	15.8865	15.9324	15.8134	15.8383	15.8759	15.428	15.1774	15.2971	15.2135	14.8139
527.254	14.4879	14.9026	15.1498	15.4114	15.338	15.4974	15.6072	15.6186	15.5347	15.7212	15.8204	15.9251	15.9296	15.8933	16.0205	16.1106	15.8851	15.9243	15.8382	15.8765	15.8411	15.4034	15.2007	15.2513	15.2063	14.8157
527.709	14.4783	14.8697	15.1	15.3196	15.3277	15.5105	15.6198	15.5857	15.5319	15.7164	15.8769	15.8836	15.9342	15.9268	16.0295	16.0306	15.9003	15.8815	15.8295	15.8938	15.8011	15.3524	15.1084	15.1808	15.2394	14.7776
528.163	14.4742	14.909	15.1221	15.3238	15.262	15.4878	15.6013	15.6044	15.5921	15.678	15.8905	15.9011	15.9497	15.9143	16.036	16.0042	15.8941	15.8762	15.8059	15.8428	15.7431	15.4166	15.129	15.2134	15.1942	14.7468
528.618	14.5351	14.9612	15.127	15.375	15.278	15.5226	15.617	15.5517	15.6119	15.677	15.8938	15.9448	15.9962	15.9446	16.0637	15.9964	15.9817	15.9268	15.8673	15.9037	15.7958	15.4754	15.167	15.1987	15.1545	14.8128
529.072	14.5369	14.9681	15.102	15.4021	15.2141	15.5358	15.6346	15.6389	15.6991	15.6697	15.9153	15.9296	16.0824	16.003	16.1124	16.0615	15.9517	15.9479	15.866	15.8672	15.7577	15.5049	15.2133	15.1316	15.1102	14.8296
529.526	14.5733	14.94	15.0492	15.3818	15.2768	15.5051	15.5567	15.6177	15.6669	15.6885	15.8947	15.9428	16.076	15.9934	16.0894	15.9824	15.8827	15.9571	15.8172	15.8165	15.7562	15.4758	15.1426	15.1717	15.1003	14.7936
529.98	14.5718	14.9346	14.9654	15.2775	15.22	15.4244	15.5032	15.5385	15.6757	15.6564	15.8531	15.9079	16.0011	15.936	16.0209	15.9664	15.9083	15.8878	15.7821	15.7517	15.6668	15.4423	15.1992	15.1636	15.058	14.7508
530.435	14.561	14.8528	14.942	15.1863	15.1811	15.3277	15.49	15.5535	15.6165	15.6395	15.8353	15.9208	15.9166	15.9735	15.9489	15.9455	15.9046	15.8671	15.7664	15.7242	15.6013	15.4489	15.165	15.1578	15.0317	14.7917
530.889	14.5617	14.9061	14.9464	15.2222	15.1221	15.4137	15.4734	15.5497	15.6564	15.7141	15.838	15.9304	15.9427	16.0061	15.9652	15.977	15.9694	15.9069	15.7709	15.7582	15.6287	15.4598	15.2011	15.1484	15.0784	14.8733
531.343	14.6392	14.934	14.9577	15.2027	15.1111	15.3661	15.3951	15.5918	15.6455	15.7051	15.8411	15.9081	15.8946	15.9524	16.0261	16.002	15.9248	15.9287	15.7495	15.708	15.638	15.4983	15.1856	15.0832	15.0571	14.874
531.797	14.6817	14.9573	15.0075	15.1803	15.1217	15.3852	15.4637	15.6929	15.6746	15.7904	15.9196	15.945	15.9727	16.0374	16.0949	16.0344	15.9895	15.9406	15.8456	15.7329	15.6038	15.5598	15.226	15.1873	15.0775	15.0595
532.251	14.7383	14.8716	15.0127	15.168	15.1161	15.3841	15.4793	15.6739	15.7459	15.7817	15.9296	15.94	15.9008	16.0637	16.1257	15.9885	16.0026	15.9393	15.8556	15.7389	15.6115	15.5284	15.2165	15.1454	15.0907	15.0667
532.706	14.7776	14.9442	15.0273	15.2223	15.1384	15.3756	15.4951	15.7275	15.8331	15.8417	15.8942	15.9756	15.9777	16.072	16.1672	16.1235	16.0371	16.0103	15.8881	15.7919	15.6857	15.58	15.2588	15.1675	15.1194	15.0912
533.16	14.7707	14.9428	15.0041	15.2228	15.2203	15.4097	15.5212	15.7586	15.8095	15.8558	15.9243	16.0325	15.9896	16.1405	16.204	16.1497	16.0693	16.0421	15.9365	15.8793	15.7044	15.5878	15.239	15.1981	15.1497	15.0877
533.614	14.8043	14.9057	14.9388	15.2138	15.2776	15.45	15.5268	15.8439	15.8395	15.8987	15.9353	16.0879	16.0086	16.1408	16.231	16.1668	16.028	16.0348	15.9981	15.89	15.6845	15.5676	15.2829	15.2357	15.1611	15.0959
534.068	14.7922	14.9414	14.9095	15.2243	15.32	15.4665	15.5241	15.7652	15.8207	15.8902	15.9391	16.1408	15.9831	16.1933	16.2092	16.1137	16.1011	16.0515	16.0176	15.9247	15.6848	15.6059	15.2516	15.2904	15.2038	15.0936
534.522	14.8179	14.9144	14.9826	15.2151	15.3198	15.4362	15.5398	15.739	15.7923	15.9161	15.9511	16.1325	16.0417	16.1709	16.2224	16.1377	16.1721	16.0503	16.0588	15.9028	15.6769	15.6033	15.2952	15.3165	15.1942	15.1013
534.976	14.8792	14.9821	15.1012	15.3255	15.3904	15.4871	15.6266	15.803	15.8352	15.9546	15.9905	16.141	16.1206	16.2571	16.2427	16.207	16.165	16.1557	16.1753	16.0016	15.7739	15.6063	15.2993	15.2625	15.2167	15.1659
535.43	14.83	14.9964	15.1367	15.3316	15.3944	15.5681	15.6422	15.7842	15.8844	15.9726	16.0101	16.1164	16.1325	16.3118	16.2463	16.1703	16.1855	16.1715	16.2251	16.0236	15.8287	15.6074	15.2755	15.2783	15.1851	15.161
535.883	14.797	14.9243	15.1413	15.2819	15.3869	15.5046	15.6681	15.773	15.7938	15.8907	15.9828	16.1007	16.1179	16.2411	16.2239	16.1198	16.1547	16.177	16.1819	15.9407	15.802	15.5728	15.2542	15.2389	15.1737	15.0844
536.337	14.7569	14.9445	15.1081	15.2689	15.4087	15.5177	15.6723	15.7476	15.7932	15.935	15.9691	16.1362	16.1789	16.298	16.224	16.1013	16.1906	16.1826	16.1781	15.9806	15.8357	15.5228	15.2785	15.2534	15.145	15.0869
536.791	14.7675	14.9639	15.0741	15.212	15.3863	15.4566	15.6611	15.7175	15.8149	15.9097	15.9326	16.1168	16.1771	16.2315	16.1989	16.0895	16.1593	16.1739	16.1503	16.0053	15.8075	15.4421	15.2834	15.1972	15.1287	14.9756
537.245	14.7752	15.0298	15.1038	15.2461	15.4339	15.5418	15.6465	15.7376	15.8282	15.9392	15.9879	16.1993	16.276	16.2548	16.2062	16.1572	16.2123	16.1578	16.2217	15.9849	15.8392	15.4486	15.2781	15.1969	15.146	15.0477
537.699	14.8925	15.0672	15.1544	15.2519	15.4847	15.601	15.6982	15.7413	15.8102	15.9787	16.043	16.2411	16.315	16.3527	16.2188	16.189	16.2688	16.1628	16.2794	16.0058	15.8696	15.4759	15.3316	15.2721	15.2015	15.1147
538.152	14.8932	15.0425	15.136	15.2198	15.4382	15.6014	15.7366	15.7795	15.8485	15.987	16.077	16.2183	16.3104	16.3695	16.2263	16.1858	16.2833	16.2068	16.3057	15.9777	15.9473	15.5332	15.3802	15.2728	15.1664	15.1374
538.606	14.8913	15.0999	15.2215	15.1662	15.4164	15.6433	15.7618	15.783	15.7924	16.0084	16.126	16.1823	16.3393	16.4471	16.2235	16.216	16.3095	16.2431	16.2653	15.9873	15.9988	15.5361	15.3903	15.2718	15.1965	15.1632
539.06	14.8879	15.0595	15.2466	15.1326	15.4353	15.5708	15.7599	15.8191	15.7662	16.0276	16.1216	16.1294	16.3225	16.4039	16.2141	16.2178	16.2475	16.2252	16.2999	15.9898	15.9995	15.4367	15.3965	15.2086	15.1662	15.1348
539.513	14.8832	15.1023	15.2064	15.208	15.4498	15.6637	15.8227	15.8866	15.8485	16.1061	16.1394	16.1957	16.3074	16.4781	16.3167	16.2797	16.3064	16.2642	16.3267	16.0847	15.9924	15.5131	15.443	15.1591	15.2089	15.19
539.967	14.924	15.0706	15.2731	15.208	15.435	15.7418	15.8274	15.9199	15.908	16.1135	16.2111	16.2476	16.3822	16.5089	16.4525	16.3396	16.3712	16.3108	16.3193	16.1288	16.008	15.6146	15.5209	15.266	15.244	15.2151
540.421	14.9898	15.1115	15.2867	15.2832	15.4484	15.7463	15.909	15.9828	15.9124	16.1181	16.2203	16.2728	16.4511	16.4699	16.4719	16.3937	16.4014	16.3202	16.3347	16.1638	16.054	15.5869	15.565	15.2574	15.2499	15.1476
540.874	14.9631	15.1585	15.2502	15.3216	15.4899	15.7797	15.9256	16.0558	16.0017	16.174	16.2493	16.3158	16.5284	16.6033	16.5128	16.484	16.4339	16.3223	16.3461	16.2404	16.0986	15.6151	15.5597	15.3086	15.2736	15.1806
541.328	15.0062	15.182	15.3002	15.3066	15.5382	15.797	15.9724	16.0609	16.0476	16.1698	16.289	16.3585	16.5603	16.5965	16.4971	16.5051	16.447	16.3836	16.3947	16.2462	16.098	15.6464	15.6125	15.3725	15.3366	15.2096
541.781	14.9924	15.1659	15.368	15.4257	15.5876	15.8611	15.9807	16.0792	16.0424	16.2421	16.3014	16.3722	16.5802	16.6512	16.5697	16.5269	16.45	16.4452	16.423	16.2359	16.1232	15.6947	15.6022	15.4314	15.335	15.1976
542.235	15.0083	15.1425	15.3817	15.3941	15.5416	15.8242	15.9796	16.1335	16.0595	16.2555	16.3102	16.3579	16.5357	16.6698	16.5887	16.5125	16.4418	16.4789	16.3346	16.2494	16.1361	15.7075	15.6349	15.4431	15.331	15.1432
542.688	14.9247	15.1043	15.3648	15.3327	15.4943	15.7331	15.9252	16.1288	16.027	16.2433	16.3626	16.3274	16.5288	16.5592	16.594	16.4527	16.4116	16.4885	16.3091	16.215	16.0989	15.6373	15.5764	15.3848	15.2217	15.1147
543.142	14.9786	15.1494	15.4066	15.3537	15.5454	15.7433	15.968	16.0862	16.0769	16.2498	16.4101	16.3858	16.5611	16.5859	16.6842	16.474	16.4346	16.5161	16.2857	16.2717	16.029	15.642	15.5565	15.4191	15.2744	15.1371
543.595	14.9258	15.0917	15.4539	15.4093	15.6115	15.7321	16.0103	16.1014	16.136	16.2284	16.4242	16.437	16.5715	16.6488	16.6931	16.5201	16.4712	16.5266	16.3147	16.2878	16.047	15.6633	15.5636	15.4712	15.3093	15.1075
544.048	14.9437	15.0946	15.4694	15.4649	15.6157	15.8118	16.0323	16.1321	16.2025	16.2892	16.4848	16.5098	16.6828	16.6942	16.7415	16.5648	16.5455	16.6039	16.3318	16.3483	16.063	15.7395	15.5979	15.5534	15.3985	15.1905
544.502	14.95	15.127	15.4976	15.4778	15.6402	15.7983	16.0707	16.1483	16.2456	16.2797	16.5263	16.5315	16.7827	16.7029	16.7181	16.6326	16.5846	16.6146	16.3536	16.3179	16.1087	15.7433	15.6316	15.5739	15.402	15.1548
544.955	14.8748	15.1599	15.3993	15.4575	15.6502	15.7896	16.0987	16.1293	16.187	16.3172	16.5363	16.5357	16.7828	16.707	16.6642	16.6354	16.5695	16.5988	16.3605	16.3037	16.0894	15.746	15.5455	15.5724	15.4101	15.1229
545.408	14.8668	15.1966	15.4352	15.4499	15.7044	15.8926	16.0647	16.1376	16.2316	16.3851	16.6639	16.5522	16.888	16.7388	16.7475	16.6732	16.6192	16.676	16.4014	16.3638	16.1147	15.7946	15.6021	15.6549	15.4354	15.2232
545.861	14.8934	15.1819	15.4629	15.4474	15.7612	15.9128	16.0306	16.1422	16.2522	16.3815	16.6719	16.5511	16.8393	16.7012	16.7526	16.6659	16.6168	16.676	16.413	16.3792	16.0724	15.7999	15.6313	15.6275	15.3576	15.1741
546.315	14.8612	15.1566	15.4723	15.4464	15.717	15.9565	16.0853	16.1829	16.2673	16.4093	16.7008	16.553	16.8497	16.7746	16.7791	16.7137	16.6658	16.6581	16.397	16.3907	16.0829	15.784	15.6049	15.6195	15.348	15.1504
546.768	14.8735	15.15	15.4619	15.4199	15.693	15.9855	16.1055	16.2597	16.3061	16.3501	16.7562	16.5415	16.8559	16.8015	16.7803	16.7534	16.6963	16.6451	16.3966	16.4237	16.0785	15.7938	15.6118	15.5844	15.3642	15.1768
547.221	14.892	15.1877	15.4415	15.4273	15.7463	16.0016	16.1733	16.2373	16.3116	16.3518	16.737	16.58	16.8733	16.7889	16.8544	16.7999	16.7389	16.6936	16.4523	16.4465	16.0567	15.8639	15.6242	15.6392	15.3854	15.2431
547.674	14.8974	15.2344	15.436	15.5144	15.7888	16.0615	16.2374	16.3017	16.3493	16.366	16.6996	16.6679	16.8776	16.8657	16.8535	16.8486	16.7472	16.7562	16.4735	16.4927	16.0816	15.9268	15.6644	15.632	15.4243	15.2636
548.127	14.8865	15.2908	15.4519	15.5694	15.7719	16.0749	16.2683	16.3474	16.3664	16.4043	16.7067	16.7119	16.9256	16.8697	16.8436	16.9076	16.7946	16.7631	16.5601	16.4647	16.1047	15.8872	15.7552	15.6286	15.4542	15.2687
548.58	14.9188	15.3187	15.4591	15.6077	15.8195	16.1101	16.3066	16.3978	16.4152	16.4695	16.7121	16.7327	16.9551	16.8911	16.9022	16.9304	16.7749	16.7905	16.5442	16.4966	16.1125	15.9158	15.7729	15.6426	15.4898	15.3121
549.033	14.8933	15.3353	15.4778	15.5492	15.8154	16.118	16.3364	16.3579	16.4215	16.4489	16.6851	16.736	16.8568	16.8373	16.8993	16.9264	16.8125	16.7035	16.5682	16.442	16.1229	15.8779	15.7596	15.588	15.4116	15.2638
549.486	14.9334	15.2996	15.4654	15.5454	15.8221	16.1311	16.3027	16.4217	16.4143	16.418	16.7049	16.7398	16.8396	16.8972	16.9067	16.886	16.7832	16.734	16.6068	16.4943	16.1427	15.8326	15.7444	15.6462	15.3896	15.2967
549.939	14.9323	15.2566	15.4763	15.5733	15.8156	16.09	16.2916	16.4095	16.4491	16.4017	16.6996	16.7379	16.8291	16.9105	16.8678	16.839	16.8011	16.6918	16.582	16.4465	16.146	15.8169	15.7654	15.5899	15.385	15.27
550.392	14.9047	15.2593	15.4476	15.5768	15.7942	16.0385	16.3132	16.4581	16.4457	16.4167	16.6168	16.8169	16.7937	16.9155	16.8679	16.806	16.7601	16.666	16.5674	16.4262	16.1224	15.8653	15.732	15.5098	15.4127	15.1962
550.845	14.9476	15.335	15.5126	15.5703	15.7637	16.0707	16.3926	16.5077	16.4887	16.5066	16.6466	16.8841	16.8544	16.9702	16.8989	16.8159	16.8072	16.6652	16.6212	16.4607	16.171	15.9147	15.7463	15.534	15.4885	15.2905
551.298	14.9858	15.3002	15.4979	15.5798	15.845	16.0508	16.4082	16.5113	16.4828	16.5269	16.6477	16.9331	16.8559	16.98	16.9402	16.8616	16.7745	16.6805	16.671	16.469	16.1938	15.9545	15.778	15.5334	15.5007	15.317
551.75	14.9809	15.3283	15.4797	15.5699	15.8758	16.0649	16.4498	16.5011	16.515	16.6176	16.7209	16.993	16.8665	17.0125	16.9945	16.8914	16.8025	16.7122	16.6704	16.4755	16.2334	15.9811	15.8272	15.5858	15.4663	15.3305
552.203	15.0157	15.2808	15.5008	15.6211	15.8856	16.0854	16.4659	16.5499	16.5457	16.6516	16.8157	17.0181	16.9383	17.0729	17.0041	16.8971	16.7786	16.6987	16.6847	16.4811	16.3074	15.9619	15.8794	15.5568	15.4366	15.2769
552.656	15.04	15.3145	15.5788	15.6245	15.9466	16.1536	16.4951	16.5703	16.5771	16.7004	16.8686	17.0264	16.9729	17.1132	17.1009	16.9132	16.8236	16.6559	16.7299	16.5207	16.3278	16.0238	15.9159	15.602	15.4464	15.2428
553.109	15.038	15.2671	15.5833	15.5722	15.9822	16.2121	16.4794	16.5915	16.6184	16.7357	16.8695	17.0363	16.9879	17.1529	17.1111	16.941	16.8456	16.6583	16.7241	16.5766	16.3507	15.9939	15.8838	15.5829	15.4627	15.2407
553.561	15.0294	15.2651	15.527	15.5774	15.9389	16.2007	16.4514	16.5508	16.5666	16.7071	16.8736	17.0405	17.0058	17.1598	17.1191	16.9409	16.8663	16.6464	16.7525	16.5924	16.3571	15.9751	15.8767	15.559	15.3992	15.2392
554.014	15.0634	15.2881	15.4937	15.6483	15.9632	16.1916	16.4503	16.6377	16.6395	16.7195	16.9195	17.0652	17.0709	17.2257	17.1675	16.9787	16.8603	16.6988	16.7573	16.6494	16.399	16.0008	15.8802	15.5776	15.4265	15.2468
554.467	15.0406	15.2803	15.4938	15.6471	15.92	16.2391	16.4409	16.6056	16.6587	16.7524	16.9166	17.1163	17.1031	17.2451	17.191	17.0255	16.9124	16.6953	16.7498	16.6381	16.3385	16.0213	15.8561	15.5616	15.4527	15.1718
554.919	15.0523	15.2743	15.4518	15.6309	15.9682	16.2949	16.411	16.6372	16.6793	16.7924	16.9594	17.146	17.1258	17.2612	17.2779	17.0921	16.9552	16.6986	16.7763	16.6618	16.3525	16.0087	15.8825	15.5927	15.4381	15.1679
555.372	15.0595	15.2827	15.4318	15.6266	16.0073	16.315	16.4347	16.6804	16.6941	16.7844	16.9657	17.0708	17.0938	17.3066	17.2756	17.145	16.9278	16.6984	16.7927	16.6493	16.3272	15.9446	15.8565	15.6203	15.3904	15.1747
555.825	15.02	15.2196	15.4413	15.6477	16.0759	16.3456	16.4636	16.6788	16.7222	16.7841	16.9949	17.131	17.1947	17.2908	17.3148	17.2037	16.9521	16.7774	16.7964	16.6582	16.3444	15.9593	15.8738	15.6265	15.3683	15.1811
556.277	14.9741	15.2416	15.4288	15.6631	16.0649	16.4138	16.4876	16.7717	16.7438	16.7938	17.0107	17.1268	17.2407	17.3288	17.3157	17.1998	17.005	16.7733	16.7729	16.6512	16.3048	15.9836	15.8784	15.6469	15.3806	15.1562
556.73	14.948	15.217	15.4583	15.628	16.1279	16.4273	16.5088	16.8305	16.7439	16.8284	16.9901	17.1366	17.2598	17.3709	17.2927	17.2086	17.0644	16.7264	16.7621	16.6416	16.3348	16.0042	15.8627	15.6035	15.4403	15.1698
557.182	14.8755	15.2318	15.4367	15.611	16.1416	16.4661	16.516	16.8366	16.7857	16.8251	16.9314	17.1186	17.2484	17.3633	17.2763	17.2022	17.0682	16.7579	16.795	16.6599	16.3137	16.0241	15.8158	15.587	15.4635	15.1555
557.634	14.8693	15.1641	15.3492	15.6074	16.1605	16.4295	16.5632	16.8759	16.8507	16.8326	16.9739	17.1477	17.2899	17.4221	17.2602	17.21	17.0871	16.8043	16.7931	16.6374	16.3202	16.0227	15.7841	15.5914	15.4845	15.1839
558.087	14.8283	15.18	15.4153	15.6854	16.1807	16.4625	16.6328	16.9445	16.8021	16.8728	16.9766	17.1536	17.301	17.4614	17.3013	17.2668	17.0985	16.8613	16.7481	16.6092	16.3677	16.0735	15.8083	15.6307	15.4935	15.2012
558.539	14.8392	15.2031	15.4729	15.6706	16.223	16.5318	16.6622	17.0112	16.8494	16.9528	17.0565	17.2146	17.3672	17.4486	17.3347	17.2938	17.1978	16.9065	16.8068	16.6372	16.3387	16.1003	15.7806	15.6855	15.5255	15.1611
558.992	14.8397	15.222	15.5054	15.6759	16.2605	16.5786	16.7209	17.0268	16.8188	16.9949	17.1346	17.2308	17.4227	17.4907	17.3306	17.3475	17.215	16.954	16.7953	16.6642	16.3452	16.1356	15.7945	15.7088	15.5169	15.1532
559.444	14.8188	15.2397	15.5311	15.7356	16.359	16.599	16.7793	17.0711	16.9005	17.0139	17.148	17.208	17.4797	17.4597	17.3658	17.3558	17.2142	16.9824	16.815	16.6953	16.3987	16.1693	15.8526	15.7304	15.4942	15.1998
559.896	14.8816	15.2201	15.5848	15.807	16.4029	16.6295	16.9202	17.2273	16.9623	17.075	17.1612	17.3274	17.5622	17.5506	17.3875	17.3731	17.2024	17.0406	16.8657	16.7442	16.4328	16.2066	15.9156	15.7945	15.5674	15.2446
560.348	14.9022	15.1664	15.6103	15.8036	16.4317	16.6533	17.0004	17.2204	17.0063	17.0917	17.2889	17.3985	17.6341	17.5572	17.4424	17.413	17.2589	17.0583	16.8781	16.727	16.464	16.22	15.976	15.779	15.6022	15.2548
560.801	14.958	15.2346	15.6017	15.8772	16.4263	16.7256	17.0169	17.3016	17.0599	17.1588	17.3651	17.3914	17.6044	17.6444	17.4742	17.421	17.3128	17.0957	16.9284	16.7486	16.5341	16.243	16.044	15.8058	15.6389	15.2523
561.253	14.9887	15.2457	15.6622	15.9244	16.5074	16.7647	17.0514	17.3603	17.1134	17.1942	17.4126	17.4481	17.6683	17.6542	17.5761	17.4689	17.3039	17.137	17.014	16.7726	16.6706	16.2799	16.042	15.8438	15.6518	15.276
561.705	14.9768	15.248	15.6924	16.0308	16.5166	16.8006	17.0912	17.3582	17.1977	17.2279	17.4551	17.5182	17.7293	17.6773	17.6028	17.4918	17.3329	17.2145	17.0611	16.8643	16.6687	16.307	16.0914	15.8736	15.6431	15.2874
562.157	14.9852	15.2638	15.7362	16.0752	16.5249	16.8357	17.1293	17.4397	17.2187	17.2993	17.4933	17.5897	17.7627	17.7671	17.6359	17.5203	17.4348	17.1773	17.0615	16.8965	16.7429	16.317	16.1163	15.9085	15.6205	15.2818
562.609	15.0089	15.2977	15.8225	16.1188	16.5074	16.9438	17.1545	17.427	17.2725	17.3405	17.4636	17.6197	17.7941	17.7704	17.6984	17.5541	17.5114	17.2064	17.1148	16.9503	16.7787	16.3237	16.1725	15.9235	15.6374	15.3356
563.061	15.0767	15.3191	15.8118	16.1142	16.5638	16.9982	17.1547	17.4788	17.348	17.4311	17.5611	17.6917	17.8779	17.7905	17.7325	17.5517	17.5643	17.2061	17.23	17.0041	16.7897	16.3499	16.1898	15.9513	15.6349	15.3226
563.513	15.0739	15.3398	15.8123	16.1693	16.5438	17.0356	17.2303	17.5474	17.3954	17.4478	17.5627	17.716	17.8695	17.8424	17.7272	17.5693	17.5353	17.2336	17.2425	17.0299	16.8613	16.3592	16.1939	15.8948	15.6835	15.3516
563.965	15.1091	15.3197	15.8751	16.1835	16.604	17.0895	17.3108	17.6158	17.4351	17.4992	17.6073	17.7566	17.8733	17.8472	17.7528	17.6013	17.5808	17.2729	17.3283	17.0348	16.8943	16.3855	16.227	15.9105	15.6968	15.3237
564.417	15.1231	15.3956	15.9636	16.2272	16.6382	17.1426	17.3633	17.7009	17.4957	17.6005	17.7065	17.8121	17.9088	17.9118	17.8253	17.6549	17.6413	17.3443	17.4278	17.1161	16.9607	16.4596	16.2261	15.9404	15.7477	15.2973
564.869	15.0842	15.4729	15.9655	16.1987	16.6478	17.1577	17.319	17.6736	17.5519	17.6241	17.7653	17.7599	17.8816	17.9233	17.8572	17.6717	17.6431	17.377	17.4478	17.1273	16.9359	16.4738	16.1685	15.8993	15.7286	15.2441
565.321	15.0686	15.473	15.9858	16.2593	16.6374	17.1893	17.3212	17.6658	17.5712	17.7001	17.7314	17.8064	17.8996	17.9534	17.8835	17.7022	17.6711	17.4451	17.4636	17.2393	17.0041	16.4919	16.1651	15.918	15.7352	15.2504
565.773	15.0652	15.4627	15.9959	16.2492	16.6592	17.1913	17.4056	17.6786	17.6011	17.7472	17.7432	17.8272	17.8976	17.9779	17.939	17.771	17.6791	17.4443	17.4473	17.2214	16.9924	16.495	16.117	15.9346	15.7119	15.281
566.225	15.1005	15.4906	16.028	16.3014	16.6499	17.2703	17.4536	17.7623	17.7249	17.8622	17.8311	17.8789	17.9198	18.0146	17.9539	17.7386	17.7671	17.5246	17.4783	17.2936	16.9782	16.5124	16.1408	15.8888	15.7488	15.3244
566.677	15.1532	15.551	16.0512	16.2952	16.7098	17.3423	17.4589	17.8846	17.7592	17.8931	17.8722	17.9055	17.9981	18.075	18.0583	17.8252	17.7951	17.586	17.5233	17.3255	17.0159	16.5129	16.1345	15.8695	15.7827	15.3452
567.128	15.2103	15.5625	16.0838	16.3111	16.7613	17.4141	17.5042	17.9268	17.8226	17.9296	17.988	17.9642	17.992	18.0767	18.1582	17.8654	17.7672	17.6352	17.5236	17.3625	17.0217	16.5333	16.1488	15.9073	15.8127	15.3745
567.58	15.2112	15.5803	16.0769	16.3336	16.8177	17.4549	17.5223	18.0386	17.8392	17.9848	18.0418	18.0572	18.0192	18.1068	18.1535	17.9071	17.7373	17.6223	17.5122	17.3864	17.004	16.5809	16.1806	15.8888	15.7903	15.3163
568.032	15.2077	15.5983	16.0989	16.3556	16.8485	17.5078	17.6189	18.0764	17.9473	18.0227	18.0926	18.0785	18.0059	18.1363	18.1891	17.9732	17.7732	17.6193	17.4848	17.4065	17.0195	16.601	16.1932	15.8903	15.8181	15.3566
568.484	15.2451	15.5974	16.0937	16.3266	16.9084	17.5263	17.6398	18.1051	18.0123	18.0664	18.1536	18.1024	18.1393	18.191	18.2815	18.0241	17.8673	17.6503	17.511	17.4159	17.0422	16.6375	16.2415	15.9027	15.7958	15.3427
568.935	15.2529	15.6205	16.0834	16.3587	16.9108	17.5935	17.6477	18.1765	18.1088	18.1692	18.1372	18.1564	18.2213	18.2334	18.3759	18.0546	17.8944	17.6814	17.4997	17.4707	17.0465	16.6193	16.2789	15.9204	15.8164	15.4171
569.387	15.2662	15.5794	16.0462	16.3268	16.9793	17.6201	17.7331	18.1844	18.0993	18.177	18.1354	18.2048	18.248	18.2365	18.3327	18.0726	17.8733	17.6554	17.4346	17.4288	17.0489	16.53	16.2846	15.8996	15.8014	15.5105
569.839	15.3122	15.5739	16.1294	16.3384	17.0031	17.7155	17.8507	18.2618	18.1535	18.2598	18.196	18.2418	18.3081	18.2734	18.3582	18.1403	17.979	17.6933	17.466	17.4901	17.1263	16.5881	16.357	15.9161	15.7666	15.5953
570.29	15.3759	15.6458	16.173	16.4166	17.0717	17.8106	17.959	18.3793	18.255	18.3217	18.2535	18.2959	18.3739	18.3648	18.4374	18.2017	18.0751	17.6886	17.5371	17.5346	17.1616	16.6515	16.4314	15.9509	15.8357	15.6474
570.742	15.4308	15.658	16.2183	16.4713	17.1137	17.8387	18.0006	18.4652	18.2742	18.3776	18.3263	18.3803	18.4646	18.4463	18.4712	18.2222	18.1024	17.746	17.5867	17.6142	17.1569	16.6879	16.447	15.9792	15.8818	15.6296
571.193	15.4021	15.6593	16.2052	16.4125	17.0874	17.8209	18.0328	18.4421	18.2581	18.3798	18.2981	18.4201	18.4618	18.4952	18.4703	18.284	18.1151	17.7375	17.5591	17.5943	17.1048	16.625	16.4765	15.9786	15.8446	15.6411
571.645	15.4112	15.6638	16.2277	16.4531	17.088	17.8584	18.1308	18.501	18.3555	18.4115	18.3501	18.4915	18.4961	18.5121	18.4742	18.3084	18.1398	17.7493	17.552	17.5997	17.1349	16.6575	16.5166	16.0713	15.8624	15.6393
572.096	15.3933	15.6448	16.2011	16.4596	17.1058	17.8917	18.1862	18.5774	18.3924	18.4349	18.3446	18.4796	18.5498	18.5456	18.4638	18.3367	18.1803	17.8358	17.6424	17.5927	17.1228	16.6886	16.5111	16.0593	15.8234	15.6314
572.548	15.4178	15.6443	16.2282	16.5022	17.1315	17.8795	18.2266	18.6125	18.4598	18.4975	18.4511	18.4727	18.5994	18.5802	18.5355	18.4094	18.2221	17.9283	17.702	17.617	17.1925	16.6655	16.5025	16.0989	15.8437	15.6212
572.999	15.3854	15.6395	16.2135	16.5074	17.1911	17.9002	18.2764	18.6577	18.4924	18.5253	18.4976	18.5077	18.674	18.6287	18.5449	18.3965	18.2159	17.9833	17.7763	17.67	17.1791	16.6921	16.5097	16.0783	15.8105	15.5923
573.45	15.3895	15.6525	16.27	16.5888	17.2252	17.9963	18.3868	18.7336	18.5885	18.5769	18.571	18.5956	18.6606	18.6935	18.5792	18.4326	18.2287	18.0384	17.8201	17.7533	17.2282	16.734	16.5611	16.1463	15.816	15.6541
573.902	15.4082	15.6739	16.311	16.6679	17.2964	18.0865	18.4871	18.7985	18.7099	18.666	18.6673	18.7054	18.7356	18.799	18.6529	18.4691	18.2908	18.0929	17.8935	17.8045	17.2748	16.8488	16.6117	16.1782	15.876	15.6552
574.353	15.4403	15.6287	16.281	16.6908	17.2721	18.1387	18.5174	18.8996	18.7661	18.7252	18.7477	18.7366	18.7465	18.8996	18.7531	18.4714	18.3303	18.1779	17.9684	17.8486	17.3201	16.9426	16.6496	16.1511	15.9186	15.6356
574.804	15.485	15.7076	16.2757	16.7341	17.3505	18.1637	18.5852	18.9427	18.8527	18.7809	18.8189	18.87	18.8553	18.9248	18.8343	18.5624	18.3557	18.2511	18.0166	17.8978	17.3501	16.9998	16.6364	16.2067	15.9699	15.6151
575.255	15.4725	15.7217	16.2657	16.7517	17.4222	18.2244	18.6363	19.0223	18.9275	18.8673	18.9285	18.9366	18.8775	18.9586	18.8686	18.5923	18.4049	18.3278	18.0329	17.9165	17.3905	17.0213	16.6415	16.2194	15.9164	15.6151
575.707	15.4671	15.7183	16.2731	16.7723	17.4498	18.3237	18.6932	19.0982	19.0164	18.9049	18.9695	18.9603	18.9253	18.9461	18.9338	18.625	18.4941	18.3397	18.0757	17.9355	17.4538	17.0415	16.6485	16.1968	15.9189	15.5721
576.158	15.4646	15.7087	16.2963	16.8191	17.526	18.3869	18.7688	19.1808	19.084	18.957	19.0356	18.9925	18.9638	18.9808	18.9849	18.7518	18.5744	18.4063	18.1349	17.9729	17.501	17.1087	16.6792	16.2132	15.8949	15.53
576.609	15.5088	15.748	16.3187	16.8619	17.5979	18.467	18.7757	19.245	19.1221	19.0497	19.0873	19.0051	19.0141	19.0484	19.081	18.78	18.6601	18.4507	18.2586	17.9876	17.5512	17.1191	16.7091	16.1831	15.905	15.5679
577.06	15.5305	15.7774	16.3641	16.8624	17.6901	18.5534	18.8858	19.2961	19.2655	19.1979	19.1737	19.0761	19.1106	19.1266	19.1457	18.8548	18.734	18.5168	18.2716	18.058	17.6067	17.1262	16.7675	16.1763	15.9702	15.6283
577.511	15.5476	15.7767	16.3435	16.9242	17.7153	18.6792	19.0002	19.3503	19.3675	19.2671	19.2365	19.1379	19.1898	19.1498	19.2124	18.8691	18.7946	18.5386	18.2865	18.0743	17.6057	17.196	16.7279	16.1589	15.9812	15.6526
577.962	15.5927	15.8004	16.3713	17.0207	17.748	18.7955	19.0947	19.4937	19.4742	19.3358	19.3289	19.2035	19.2575	19.2159	19.3328	18.9808	18.9169	18.677	18.3292	18.0862	17.7384	17.2512	16.779	16.186	16.0197	15.6911
578.413	15.6375	15.8556	16.3674	17.0483	17.8106	18.8949	19.1294	19.5956	19.5136	19.4928	19.4288	19.3139	19.3471	19.2484	19.421	19.0809	18.9898	18.7496	18.3768	18.0804	17.7367	17.2776	16.8297	16.1926	16.0344	15.6988
578.864	15.6466	15.8762	16.3956	17.06	17.8559	18.9282	19.2378	19.6805	19.5755	19.563	19.5095	19.3804	19.3884	19.3366	19.4746	19.1756	19.0548	18.8017	18.4385	18.1285	17.8047	17.3129	16.8444	16.1943	16.0388	15.7366
579.315	15.649	15.9274	16.5099	17.1136	17.9298	19.013	19.2774	19.7421	19.6967	19.6793	19.5781	19.5038	19.468	19.3607	19.5427	19.3117	19.1475	18.8444	18.4778	18.195	17.8536	17.3188	16.871	16.2796	16.0257	15.69
579.766	15.6027	15.8506	16.5702	17.1825	17.9946	19.122	19.385	19.8897	19.7731	19.817	19.6874	19.5768	19.5196	19.47	19.5905	19.3795	19.2772	18.938	18.5681	18.2672	17.8657	17.3736	16.9199	16.2693	16.0119	15.7125
580.217	15.5944	15.8617	16.6044	17.1949	18.0053	19.1897	19.421	19.9543	19.8551	19.9132	19.717	19.6209	19.627	19.5759	19.6571	19.4794	19.3184	18.9737	18.673	18.3174	17.8704	17.3784	16.9606	16.2572	16.0516	15.7131
580.668	15.5765	15.9155	16.6847	17.2623	18.0851	19.2732	19.5604	20.05	19.9781	20.003	19.8188	19.7538	19.6979	19.6887	19.7133	19.593	19.3737	19.0764	18.7948	18.3767	17.9837	17.4442	17.0697	16.2984	16.0695	15.7701
581.119	15.5983	15.9685	16.735	17.3498	18.1555	19.4114	19.6528	20.1676	20.1258	20.1508	19.9422	19.8575	19.8768	19.7985	19.811	19.641	19.4515	19.1917	18.8888	18.5035	18.1017	17.5277	17.1077	16.366	16.1591	15.8017
581.57	15.6135	15.9897	16.737	17.3567	18.2295	19.4548	19.8246	20.2574	20.2396	20.2342	20.0414	20.0031	19.968	19.8583	19.8384	19.6784	19.5091	19.3043	18.9666	18.6095	18.1458	17.6433	17.0868	16.3869	16.1174	15.8118
582.02	15.6807	16.0813	16.8134	17.4905	18.3107	19.541	19.896	20.4103	20.3177	20.39	20.1889	20.1525	20.0854	19.9277	19.9481	19.7838	19.6476	19.3966	19.0857	18.6871	18.2199	17.8131	17.1719	16.5044	16.1227	15.8263
582.471	15.664	16.1217	16.8401	17.4148	18.3798	19.5936	20.0263	20.5571	20.4127	20.5068	20.2985	20.3019	20.1707	20.0463	20.0254	19.8987	19.7501	19.5533	19.2292	18.7656	18.2948	17.8623	17.2729	16.6168	16.1465	15.8399
582.922	15.709	16.1328	16.824	17.4275	18.4281	19.6759	20.0894	20.6149	20.5009	20.6375	20.3678	20.3717	20.2907	20.1351	20.0782	19.9376	19.8055	19.5824	19.348	18.8134	18.2952	17.9233	17.2627	16.6827	16.1586	15.8255
583.372	15.7096	16.1526	16.8552	17.4669	18.5275	19.7251	20.1904	20.7536	20.6956	20.7085	20.4793	20.4526	20.4	20.2223	20.1539	20.014	19.8949	19.6556	19.4711	18.8716	18.374	17.9707	17.2539	16.6809	16.1996	15.8056
583.823	15.705	16.1777	16.8628	17.4861	18.5247	19.8612	20.2632	20.8774	20.773	20.7898	20.592	20.4866	20.475	20.263	20.2094	20.1177	19.9956	19.751	19.5341	18.9982	18.4047	18.0039	17.2679	16.7264	16.1551	15.812
584.274	15.7096	16.197	16.8436	17.5022	18.595	19.9397	20.4375	21.0127	20.8293	20.9274	20.7089	20.5385	20.4986	20.3769	20.2707	20.1645	20.0763	19.8279	19.6379	19.0565	18.4075	18.0703	17.2687	16.7135	16.1481	15.8153
584.724	15.744	16.3106	16.8265	17.5249	18.636	20.0179	20.4476	21.115	20.9457	21.0648	20.7596	20.6172	20.5128	20.4345	20.3777	20.1761	20.1403	19.9142	19.6415	19.1018	18.4843	18.0831	17.2935	16.7839	16.1793	15.8499
585.175	15.7543	16.2861	16.8872	17.6131	18.7628	20.0629	20.55	21.2702	21.0276	21.1891	20.9063	20.7164	20.5845	20.4574	20.4303	20.2398	20.2502	20.0545	19.6706	19.1155	18.5384	18.1464	17.2824	16.8058	16.1724	15.8101
585.625	15.7945	16.3153	16.8637	17.666	18.8237	20.1649	20.619	21.3748	21.1352	21.3353	21.0346	20.8046	20.6809	20.5396	20.5155	20.2968	20.3555	20.1466	19.7425	19.1885	18.4938	18.162	17.2776	16.8389	16.2069	15.8062
586.076	15.831	16.3509	16.8701	17.7371	18.9408	20.2506	20.7056	21.5046	21.2854	21.4566	21.1681	20.9591	20.7633	20.6212	20.6424	20.4207	20.4775	20.2606	19.8472	19.2485	18.5348	18.2332	17.2749	16.8727	16.2428	15.8671
586.526	15.8074	16.3217	16.8987	17.8273	18.947	20.3986	20.8053	21.6532	21.387	21.6161	21.2949	21.0468	20.88	20.6936	20.7573	20.6036	20.5645	20.3266	19.8887	19.329	18.5861	18.2646	17.359	16.9248	16.2988	15.8766
586.977	15.7942	16.3328	16.8938	17.8841	19.0122	20.4537	20.9573	21.7305	21.5259	21.6958	21.4132	21.1576	20.942	20.8103	20.8617	20.7633	20.6585	20.4368	19.968	19.4289	18.6777	18.2986	17.405	16.943	16.352	15.87
587.427	15.8138	16.3405	16.9479	18.0272	19.1029	20.5377	21.0358	21.8807	21.6614	21.8423	21.5101	21.2327	20.9963	20.915	20.9157	20.8744	20.802	20.4875	20.0686	19.5114	18.7649	18.3585	17.4858	16.9224	16.3763	15.9281
587.878	15.7687	16.3539	17.0222	18.023	19.1691	20.577	21.1254	21.9885	21.761	21.9456	21.6118	21.3326	21.0042	20.964	20.9985	20.9797	20.9116	20.576	20.1337	19.5833	18.7902	18.4163	17.5465	16.8801	16.3561	15.8949
588.328	15.7846	16.3177	17.0694	18.0888	19.1901	20.6499	21.2168	22.1431	21.8453	22.0803	21.6528	21.4264	21.0584	21.0469	21.0941	21.0904	21.0034	20.6787	20.2505	19.6912	18.8477	18.4825	17.6066	16.9502	16.3608	15.9333
588.778	15.7935	16.3534	17.0871	18.1236	19.3147	20.7013	21.3398	22.2975	22.0118	22.199	21.7973	21.6147	21.1662	21.1561	21.1574	21.1668	21.1226	20.7896	20.3841	19.7101	18.9096	18.5624	17.6578	16.9792	16.4175	15.9027
589.229	15.8324	16.4087	17.1613	18.2037	19.4098	20.8294	21.4036	22.4778	22.228	22.3378	21.9157	21.7885	21.3784	21.2153	21.2964	21.2931	21.291	20.9276	20.4731	19.8212	18.9808	18.6448	17.7407	17.0754	16.4572	15.9979
589.679	15.7695	16.4043	17.2273	18.2362	19.4728	20.9354	21.6159	22.5864	22.3132	22.4396	22.0489	21.9016	21.5041	21.3122	21.3328	21.436	21.4369	21.0393	20.6137	19.9051	19.0604	18.6734	17.8092	17.0745	16.493	15.9689
590.129	15.7583	16.437	17.2499	18.2156	19.5303	21.0778	21.8102	22.7255	22.5077	22.567	22.1893	22.0426	21.5759	21.417	21.4899	21.5357	21.5744	21.0851	20.8093	20.0693	19.1069	18.8055	17.8817	17.1519	16.5056	15.9931
590.579	15.7642	16.4016	17.2655	18.2651	19.6534	21.1831	21.906	22.8993	22.6961	22.7136	22.3551	22.147	21.633	21.4732	21.6175	21.6885	21.7228	21.2041	20.8951	20.1573	19.2516	18.8847	17.9917	17.1999	16.5248	16.0218
591.029	15.8345	16.4485	17.3459	18.3193	19.7499	21.2882	22.0649	23.0499	22.8659	22.8921	22.4975	22.2653	21.7591	21.5547	21.7055	21.825	21.8917	21.297	21.03	20.2743	19.3483	18.9488	18.127	17.2227	16.5452	15.9986
591.48	15.8853	16.5279	17.4095	18.3839	19.8234	21.3705	22.2033	23.2161	23.0741	23.0649	22.6617	22.4017	21.7756	21.6911	21.8435	21.8954	22.0396	21.4335	21.182	20.3849	19.4477	18.992	18.2007	17.2802	16.5935	15.9747
591.93	15.8933	16.5739	17.4572	18.4209	19.8848	21.5214	22.3531	23.4465	23.2335	23.1984	22.8223	22.5525	21.8744	21.7632	21.9488	21.9854	22.1898	21.5303	21.3554	20.4776	19.482	18.9918	18.2741	17.3268	16.6045	15.9898
592.38	15.9356	16.6762	17.4805	18.4416	20.0128	21.7162	22.491	23.5822	23.3987	23.3354	22.9807	22.6572	22.0645	21.8906	22.1292	22.1077	22.3288	21.6561	21.448	20.5668	19.5794	19.0857	18.338	17.424	16.6452	15.941
592.83	15.9835	16.6753	17.5513	18.5737	20.1065	21.898	22.6251	23.7545	23.6049	23.5096	23.1653	22.8475	22.2124	22.0026	22.2387	22.2484	22.5103	21.7689	21.6273	20.7054	19.6728	19.1447	18.4078	17.4962	16.6895	16.005
593.28	15.9825	16.7958	17.599	18.5923	20.2097	22.0786	22.8788	23.8802	23.8236	23.7182	23.33	23.0093	22.3819	22.1334	22.3843	22.4191	22.6608	21.9137	21.6798	20.8452	19.7497	19.2892	18.4887	17.5432	16.7171	16.0214
593.73	16.0056	16.786	17.7128	18.6768	20.2949	22.2258	22.9941	24.0604	23.9958	23.9545	23.4533	23.1506	22.489	22.2812	22.5365	22.5384	22.8242	22.096	21.8035	20.9719	19.9038	19.3368	18.6222	17.6082	16.7479	16.0828
594.18	16.0195	16.8038	17.7276	18.7092	20.3897	22.4295	23.1821	24.1992	24.1906	24.0929	23.6671	23.2667	22.5786	22.4457	22.6683	22.6628	23.0011	22.2625	21.952	21.0513	20.0104	19.463	18.7463	17.632	16.8428	16.0791
594.63	16.1543	16.8351	17.7755	18.8429	20.5347	22.6204	23.3561	24.4787	24.4485	24.2728	23.8479	23.4696	22.7733	22.5924	22.8855	22.8273	23.1728	22.4189	22.1215	21.1948	20.1576	19.5936	18.8491	17.6885	16.8939	16.0848
595.08	16.2069	16.9354	17.8496	18.9444	20.6309	22.8426	23.5001	24.7339	24.7109	24.4896	24.0367	23.6966	23.0178	22.7711	22.9986	23.0105	23.3897	22.6579	22.2565	21.3602	20.3254	19.6428	18.9723	17.7972	16.9869	16.1854
595.529	16.2166	16.9859	17.918	18.9721	20.6649	22.9805	23.6998	24.9479	24.8676	24.6474	24.1462	23.8473	23.2091	22.8594	23.1489	23.1286	23.5356	22.8197	22.4016	21.4886	20.4081	19.7266	19.0234	17.8639	17.019	16.2211
595.979	16.2251	17.0134	17.9316	19.0603	20.7235	23.1202	23.8781	25.0981	25.0479	24.7948	24.3418	23.9911	23.2752	23.0323	23.2947	23.2556	23.66	22.9621	22.5428	21.5984	20.5078	19.8791	19.1048	17.9594	17.0381	16.2285
596.429	16.2209	17.0251	17.9884	19.0987	20.8575	23.3419	24.0508	25.3019	25.2328	25.0089	24.4833	24.1674	23.5091	23.1569	23.4421	23.4654	23.8897	23.1592	22.7022	21.6774	20.5791	19.9885	19.2348	18.0499	17.0215	16.2558
596.879	16.192	16.9964	18.0386	19.1499	21.001	23.4861	24.1982	25.4475	25.4156	25.249	24.5745	24.3086	23.6527	23.2733	23.5555	23.5515	24.0071	23.3672	22.8259	21.7671	20.6693	20.1081	19.2676	18.0756	17.0249	16.2657
597.329	16.2165	16.9803	18.133	19.221	21.0835	23.614	24.3981	25.6172	25.5868	25.4949	24.8098	24.4982	23.7667	23.396	23.6761	23.6646	24.1838	23.5253	23.0245	21.9385	20.7984	20.2346	19.3925	18.1072	17.0278	16.3082
597.778	16.2349	17.056	18.1837	19.3379	21.2541	23.7635	24.6515	25.8609	25.8326	25.7339	25.0479	24.665	23.9972	23.5988	23.8556	23.8213	24.3958	23.7755	23.1718	22.1187	20.9853	20.36	19.5699	18.2249	17.1048	16.3583
598.228	16.3072	17.0234	18.2321	19.5	21.4285	23.9331	24.813	26.092	26.0353	26.0012	25.2983	24.863	24.1588	23.7323	24.0164	23.9798	24.6088	24.0135	23.4291	22.2773	21.147	20.4371	19.6811	18.3115	17.1473	16.3873
598.678	16.2908	17.0797	18.2237	19.5422	21.5589	24.1264	25.0089	26.2829	26.256	26.1797	25.4499	24.9757	24.3388	23.8838	24.1953	24.1558	24.8501	24.1793	23.6252	22.4326	21.2048	20.5416	19.7137	18.3601	17.1937	16.352
599.127	16.2858	17.1188	18.2453	19.6413	21.663	24.2147	25.2067	26.5269	26.4649	26.4524	25.595	25.1487	24.4984	24.0101	24.2997	24.3799	25.0802	24.3887	23.865	22.6084	21.3366	20.6735	19.7779	18.4313	17.2004	16.3669
599.577	16.2752	17.1129	18.2857	19.684	21.8375	24.3627	25.3934	26.6789	26.716	26.6595	25.7727	25.293	24.66	24.1525	24.4584	24.5521	25.2632	24.568	24.0567	22.8104	21.5056	20.8214	19.9154	18.5476	17.2398	16.4456
600.026	16.3241	17.1203	18.3326	19.7275	21.965	24.4685	25.5669	26.8448	26.9062	26.8491	25.9624	25.4553	24.8093	24.2996	24.637	24.7099	25.4045	24.8024	24.2822	22.9088	21.6214	20.9675	20.0188	18.5791	17.2766	16.4206
600.476	16.3598	17.1778	18.4064	19.882	22.1335	24.672	25.7795	27.063	27.1822	27.1601	26.1738	25.6761	24.9942	24.5448	24.8364	24.9772	25.6654	25.0237	24.5307	23.1607	21.7504	21.0898	20.1412	18.6553	17.3416	16.3772
600.925	16.2918	17.1658	18.445	19.8984	22.2206	24.8479	25.9488	27.3179	27.3538	27.4144	26.3924	25.815	25.1908	24.6457	24.9813	25.1387	25.9014	25.2859	24.6971	23.3014	21.9004	21.1455	20.2257	18.6821	17.2804	16.3881
601.375	16.3389	17.1956	18.4747	20.0025	22.3674	24.925	26.1189	27.5094	27.5893	27.625	26.5887	26.0137	25.3412	24.7875	25.0889	25.2573	26.1042	25.5106	24.9091	23.5071	22.0419	21.2612	20.2683	18.7252	17.3823	16.3513
601.824	16.3624	17.2181	18.5415	20.0911	22.5284	25.0844	26.3792	27.7876	27.8823	27.8662	26.8757	26.2268	25.6202	25.0463	25.342	25.5137	26.3969	25.7918	25.175	23.7662	22.2125	21.4482	20.427	18.8225	17.4584	16.4051
602.274	16.3063	17.2144	18.6112	20.2508	22.6489	25.2868	26.605	28.0821	28.18	28.0657	27.0648	26.4441	25.7705	25.1914	25.5348	25.8177	26.6536	26.0662	25.3739	23.9895	22.3054	21.5597	20.5085	18.927	17.5667	16.4327
602.723	16.3342	17.2792	18.6958	20.3036	22.7987	25.4966	26.8018	28.3748	28.4701	28.2656	27.2545	26.7253	25.9114	25.3267	25.7903	26.0971	26.9359	26.3463	25.5991	24.2203	22.4142	21.7216	20.6082	18.9788	17.6061	16.4694
603.172	16.281	17.3037	18.7698	20.3547	22.9345	25.6476	27.0155	28.6101	28.6826	28.3936	27.4681	26.8836	26.0312	25.5015	25.9003	26.3165	27.2294	26.5939	25.7977	24.4354	22.5863	21.8532	20.6443	19.0032	17.6432	16.4475
603.622	16.3545	17.3421	18.8807	20.5596	23.0487	25.8203	27.2604	28.9014	28.9204	28.6257	27.7934	27.1133	26.2423	25.6517	26.1855	26.6237	27.4265	26.858	26.0339	24.6719	22.7314	22.0508	20.8072	19.1004	17.6835	16.5183
604.071	16.3626	17.4113	18.9739	20.6993	23.1893	26.0816	27.5287	29.1804	29.2001	28.8787	27.983	27.3725	26.5011	25.8254	26.4441	26.8823	27.6659	27.168	26.2504	24.9067	22.9055	22.1684	20.953	19.2114	17.7051	16.4997
604.52	16.3602	17.4645	19.0083	20.7652	23.2681	26.2752	27.747	29.4402	29.4206	29.0791	28.2175	27.5389	26.7124	26.0271	26.6757	27.1493	27.9811	27.5097	26.4476	25.0614	22.9688	22.2442	21.0462	19.2102	17.6933	16.4671
604.969	16.375	17.4709	19.0431	20.9045	23.4508	26.4933	27.9887	29.7201	29.6895	29.417	28.4142	27.7241	26.8574	26.2579	26.8509	27.4079	28.2822	27.8094	26.6648	25.2599	23.1326	22.4448	21.1259	19.2631	17.7087	16.484
605.419	16.3861	17.5387	19.1054	20.9822	23.5856	26.7287	28.2607	29.9784	29.9552	29.6394	28.6462	27.9413	27.1076	26.4994	27.1063	27.6517	28.6269	28.1279	26.9213	25.4881	23.3054	22.6593	21.2554	19.3732	17.7112	16.6178
605.868	16.4602	17.5833	19.1835	21.0501	23.7626	26.9414	28.5708	30.3099	30.2964	29.9354	28.872	28.2096	27.3694	26.819	27.3668	27.9505	28.9144	28.4634	27.2312	25.7686	23.4707	22.8627	21.3961	19.4963	17.7982	16.6653
606.317	16.3897	17.591	19.222	21.1413	23.9157	27.2844	28.8502	30.6053	30.5326	30.2351	29.1879	28.3717	27.6137	27.0801	27.6953	28.2857	29.3129	28.7945	27.5254	26.0123	23.6867	23.0956	21.5368	19.5743	17.8238	16.7335
606.766	16.4224	17.6831	19.3037	21.2971	24.0679	27.5741	29.0827	30.9846	30.8329	30.5009	29.4399	28.6113	27.7354	27.3264	27.9461	28.6048	29.7187	29.117	27.7299	26.2767	23.9195	23.2862	21.6949	19.7175	17.8668	16.7513
607.215	16.5102	17.7898	19.4186	21.3845	24.2925	27.8807	29.4174	31.3083	31.2198	30.8266	29.7276	28.8873	28.0936	27.6314	28.2326	28.9129	30.141	29.4782	28.1115	26.573	24.1686	23.5197	21.8788	19.7974	17.9147	16.8048
607.664	16.5097	17.8008	19.4508	21.481	24.4382	28.1242	29.6728	31.6288	31.4691	31.1796	29.9836	29.1067	28.3778	27.9229	28.4794	29.2619	30.4312	29.841	28.427	26.776	24.3854	23.7846	21.9894	19.9089	17.924	16.8266
608.113	16.5384	17.9153	19.5228	21.6126	24.6166	28.4162	29.9714	32.0036	31.7933	31.5567	30.23	29.3524	28.69	28.2279	28.8738	29.6292	30.8084	30.2334	28.7785	27.005	24.5967	24.0612	22.2391	20.0384	18.0066	16.8713
608.562	16.5703	17.9724	19.5552	21.6862	24.9127	28.7697	30.254	32.3629	32.1766	31.9805	30.5104	29.7106	28.9967	28.5484	29.1641	29.9667	31.2873	30.6316	29.1427	27.2801	24.9384	24.3052	22.3979	20.1506	18.1255	16.8769
609.011	16.6113	17.9892	19.6521	21.7499	25.1217	29.042	30.4924	32.6947	32.5605	32.2975	30.8944	29.965	29.2303	28.9504	29.5781	30.3069	31.6967	30.9708	29.4962	27.5003	25.2492	24.5669	22.5985	20.2493	18.2191	16.9902
609.46	16.6366	18.0434	19.7528	21.9063	25.2617	29.3216	30.7753	33.0572	32.9044	32.7386	31.2225	30.2489	29.4524	29.238	29.9143	30.634	32.0634	31.3353	29.8644	27.82	25.4638	24.8623	22.7313	20.3984	18.3303	17.0697
609.909	16.6486	18.0512	19.8588	21.9888	25.4171	29.5429	31.0187	33.4057	33.2298	32.972	31.579	30.5393	29.7927	29.4915	30.3328	30.9847	32.5345	31.6984	30.1771	28.1416	25.733	25.0792	22.9011	20.5788	18.4035	17.1224
610.357	16.6474	17.9974	19.892	22.0422	25.6058	29.7129	31.3188	33.7773	33.5257	33.2956	31.8514	30.8214	30.0164	29.8076	30.5561	31.3083	32.9047	32.0765	30.5233	28.3837	26.0159	25.2611	23.0618	20.6635	18.4161	17.0437
610.806	16.5969	18.0384	19.9614	22.2456	25.8189	29.9971	31.5688	34.1231	33.9099	33.6109	32.1803	31.144	30.3198	30.0739	30.9451	31.6986	33.417	32.4554	30.9311	28.7345	26.2725	25.4908	23.2825	20.7838	18.5026	17.0544
611.255	16.7067	18.1033	20.0822	22.4259	26.0694	30.2746	31.9012	34.5297	34.2885	33.9931	32.4733	31.5137	30.6226	30.4345	31.3324	32.1199	33.8872	32.8569	31.309	29.0884	26.4969	25.7668	23.5184	20.9697	18.5843	17.1203
611.704	16.762	18.1179	20.1391	22.54	26.2624	30.5694	32.2257	34.8619	34.6521	34.3439	32.8202	31.812	31.0157	30.7525	31.7202	32.5641	34.2978	33.3096	31.83	29.4233	26.7509	25.992	23.7535	21.1149	18.6997	17.1484
612.153	16.8004	18.1689	20.1609	22.6519	26.4991	30.8409	32.496	35.2853	34.9349	34.7497	33.1561	32.1049	31.2784	31.1037	32.0845	32.983	34.7276	33.8123	32.1669	29.7316	27.0658	26.2111	23.9752	21.3043	18.7259	17.164
612.601	16.8465	18.2561	20.2703	22.8457	26.6712	31.1644	32.8435	35.6523	35.346	35.2089	33.5362	32.422	31.5801	31.5222	32.5088	33.4424	35.1841	34.276	32.6067	30.1402	27.4058	26.4246	24.2523	21.5064	18.8431	17.133
613.05	16.8529	18.2559	20.3669	22.9823	26.7764	31.4666	33.1748	35.9534	35.7094	35.5103	33.8685	32.7375	31.8863	31.8431	32.8604	33.8301	35.6627	34.7449	32.9851	30.545	27.7053	26.61	24.4091	21.6281	18.8904	17.1164
613.499	16.927	18.2441	20.461	23.1411	26.9941	31.7413	33.5374	36.3331	36.0896	35.8723	34.2275	33.0654	32.1634	32.2044	33.2514	34.2563	36.1201	35.2948	33.4575	30.9474	28.036	26.8185	24.6707	21.7937	18.908	17.1359
613.947	16.9594	18.3378	20.5003	23.3211	27.2268	32.0218	33.944	36.7276	36.3417	36.2251	34.5416	33.3864	32.5456	32.4816	33.5438	34.691	36.6617	35.8246	33.9295	31.4067	28.2915	27.0349	24.8805	21.921	18.9332	17.1189
614.396	16.9365	18.3645	20.5699	23.436	27.4862	32.351	34.3083	37.0456	36.6987	36.5686	34.8528	33.8244	32.9375	32.808	33.8883	35.2247	37.2575	36.3175	34.459	31.7869	28.6885	27.2771	25.1188	22.0724	18.9617	17.1213
614.844	16.9933	18.4262	20.5644	23.5941	27.7292	32.6832	34.6776	37.4691	37.02	36.934	35.1966	34.0944	33.29	33.2111	34.2467	35.705	37.7716	36.7744	34.9256	32.1901	29.0455	27.5297	25.3747	22.1771	19.0349	17.1413
615.293	17.06	18.5348	20.7341	23.7768	27.9641	33.08	34.9886	37.8717	37.5057	37.3036	35.6284	34.4276	33.6298	33.5336	34.725	36.2007	38.2833	37.3873	35.4294	32.6071	29.3222	27.8726	25.602	22.3167	19.1563	17.2193
615.741	17.1883	18.597	20.8497	23.9067	28.2404	33.4316	35.4521	38.3172	37.8303	37.7302	36.0033	34.7565	34.0086	33.913	35.1366	36.7851	38.7934	37.9979	35.9161	33.057	29.6891	28.2082	25.803	22.4646	19.2384	17.2588
616.19	17.2608	18.6919	20.9535	24.0399	28.5292	33.7848	35.8446	38.7815	38.3165	38.1259	36.369	35.1923	34.3962	34.3275	35.5451	37.2898	39.2961	38.6001	36.4621	33.526	30.1723	28.5282	26.1051	22.6409	19.3453	17.3083
616.638	17.306	18.7713	21.0322	24.16	28.7405	34.0493	36.1895	39.1386	38.6449	38.5414	36.7431	35.6314	34.7662	34.6746	35.9739	37.6683	39.8265	39.1018	36.8809	33.9664	30.5874	28.8207	26.2891	22.7032	19.4348	17.3525
617.086	17.2537	18.7977	21.1415	24.3065	28.9178	34.3163	36.5208	39.4521	39.055	38.9143	37.0246	35.9958	35.1312	35.0404	36.4147	38.1434	40.364	39.6407	37.401	34.4074	30.8723	29.0768	26.4978	22.7989	19.5177	17.3941
617.535	17.2986	18.7733	21.1739	24.3642	29.1141	34.6041	36.8458	39.7952	39.4131	39.1803	37.3312	36.3559	35.5465	35.3229	36.7491	38.5504	40.9238	40.0924	37.8291	34.8586	31.1752	29.3674	26.6869	22.9035	19.5161	17.4324
617.983	17.309	18.7837	21.2207	24.495	29.4841	34.9263	37.2523	40.2502	39.8001	39.5823	37.7157	36.7036	35.963	35.6484	37.2154	38.9943	41.5148	40.5932	38.2986	35.2848	31.5105	29.6801	27.0036	23.0774	19.579	17.5535
618.431	17.2751	18.868	21.3135	24.571	29.6496	35.1642	37.6557	40.6463	40.1504	39.9142	38.102	37.0226	36.3599	36.0086	37.6355	39.5569	42.0987	41.1191	38.7419	35.698	31.8401	29.9784	27.2606	23.205	19.6432	17.6378
618.88	17.3078	18.8854	21.4254	24.7325	29.8596	35.4824	37.9965	41.0331	40.6562	40.2892	38.4611	37.421	36.7232	36.3896	38.0811	40.1036	42.6056	41.6278	39.1871	36.1119	32.2385	30.2932	27.4942	23.3885	19.6937	17.6385
619.328	17.394	18.9196	21.4849	24.8823	30.0582	35.7671	38.3234	41.487	41.0475	40.6193	38.8649	37.7854	37.1403	36.7586	38.5716	40.5448	43.0794	42.2128	39.6707	36.5355	32.5731	30.6171	27.77	23.5362	19.7953	17.7
619.776	17.3737	18.9361	21.6011	25.0237	30.2354	36.1266	38.6782	41.8638	41.5569	41.0804	39.1596	38.2341	37.5126	37.0493	39.0684	41.0034	43.6131	42.7976	40.2501	36.9984	32.9234	30.9577	28.0619	23.6657	19.7904	17.7063
620.224	17.4107	18.9963	21.551	25.2002	30.4384	36.4486	39.0986	42.31	41.8771	41.5572	39.5801	38.6409	38.0033	37.5122	39.5209	41.5129	44.2319	43.2715	40.7501	37.477	33.349	31.2097	28.3397	23.8296	19.8518	17.752
620.672	17.3503	19.0183	21.6365	25.3458	30.7068	36.8077	39.4524	42.6566	42.3406	41.9969	40.0385	39.0197	38.4158	37.881	39.9363	41.8866	44.761	43.7657	41.1853	37.8413	33.7475	31.5027	28.6421	23.9488	19.8941	17.822
621.12	17.3178	18.9974	21.6885	25.435	30.8263	37.0074	39.8169	42.96	42.6925	42.3498	40.3925	39.3309	38.7353	38.1994	40.2796	42.2986	45.1956	44.3354	41.5689	38.1954	34.0467	31.7317	28.8036	23.9465	19.8211	17.7711
621.569	17.3188	18.9513	21.7499	25.593	30.9631	37.4209	40.1994	43.3717	43.1653	42.8391	40.7362	39.5766	39.0452	38.5526	40.7411	42.769	45.78	44.8945	42.1075	38.5422	34.4139	32.0109	29.0509	24.1304	19.8314	17.7701
622.017	17.4132	18.9384	21.8056	25.6955	31.2927	37.8149	40.5987	43.877	43.5012	43.219	41.2258	40.0046	39.4488	38.9372	41.1929	43.2572	46.3442	45.4329	42.548	38.9281	34.8503	32.3797	29.3456	24.2677	19.8528	17.8229
622.465	17.423	19.0106	21.9621	25.8779	31.5935	38.2001	41.0358	44.3156	44.0185	43.7045	41.6245	40.3331	39.7744	39.4076	41.6743	43.7366	46.9644	46.0367	43.1627	39.3465	35.31	32.655	29.5497	24.4476	19.9776	17.8532
622.913	17.4811	19.1208	22.0891	26.0295	31.7789	38.4944	41.3068	44.7495	44.4934	44.1845	42.0949	40.779	40.1301	39.8721	42.1008	44.3011	47.4531	46.5322	43.6725	39.7262	35.6926	32.9951	29.7149	24.6028	19.9997	17.8596
623.36	17.4746	19.1719	22.1327	26.2422	32.0502	38.9215	41.696	45.0917	44.8651	44.5679	42.3677	41.2053	40.5692	40.247	42.5244	44.6736	48.0246	47.094	44.1144	40.1895	36.0074	33.3332	29.8662	24.72	20.0118	17.8296
623.808	17.5019	19.2518	22.1785	26.3623	32.2294	39.2891	42.0761	45.541	45.2442	44.9699	42.7769	41.548	40.9634	40.6979	43.0026	45.2298	48.4926	47.6542	44.6327	40.609	36.3861	33.5902	30.0815	24.8632	20.1125	17.8926
624.256	17.4942	19.2967	22.3156	26.489	32.5205	39.6176	42.5142	46.0162	45.7899	45.5007	43.1398	41.8574	41.3178	41.1223	43.3681	45.6199	49.0238	48.0527	45.0513	41.0526	36.7655	33.8808	30.2773	25.0108	20.0753	17.8911
624.704	17.5007	19.4012	22.3996	26.6667	32.8086	40.0426	43.0301	46.4448	46.2258	45.9037	43.6071	42.3461	41.7553	41.6085	43.8746	46.1587	49.4909	48.5846	45.4547	41.3967	37.066	34.0762	30.4566	25.1656	20.1608	17.9755
625.152	17.4661	19.3741	22.5744	26.702	33.1	40.3305	43.4209	46.7869	46.6801	46.308	43.8884	42.6899	42.0363	41.9858	44.3513	46.6654	49.8819	49.0591	45.8223	41.7678	37.3811	34.3685	30.6457	25.2851	20.2092	17.9682
625.6	17.5031	19.4062	22.726	26.9656	33.3122	40.736	43.7703	47.3313	47.1276	46.6926	44.2489	43.2126	42.5089	42.4389	44.8272	47.1668	50.4671	49.5302	46.2993	42.2052	37.7013	34.721	30.8564	25.4947	20.3982	17.9517
626.048	17.4605	19.4138	22.856	27.1251	33.5998	41.1059	44.1775	47.7828	47.5046	47.0856	44.6052	43.5335	42.9512	42.7909	45.3529	47.7207	51.0204	49.9176	46.7768	42.6015	38.0631	34.9761	31.0741	25.6701	20.4647	17.9255
626.495	17.4786	19.5302	23.0088	27.2782	33.9431	41.4301	44.6157	48.2748	47.9875	47.3927	45.0313	44.0091	43.4625	43.2839	45.7516	48.3067	51.51	50.3638	47.0916	43.0366	38.4215	35.3898	31.3094	25.7738	20.5523	17.9202
626.943	17.5292	19.6131	23.1858	27.4914	34.1129	41.7758	45.1054	48.6853	48.5041	47.7729	45.3472	44.3109	43.9113	43.7071	46.1261	48.7836	51.9612	50.7749	47.4726	43.4477	38.7446	35.6824	31.4572	25.9137	20.6548	17.9219
627.391	17.576	19.6705	23.1566	27.7045	34.3848	42.0791	45.498	49.1329	48.7956	48.1114	45.7966	44.7547	44.2743	44.0826	46.6758	49.2626	52.4293	51.2134	47.7663	43.7317	39.0489	36.0001	31.6457	25.926	20.6973	18.0244
627.838	17.6415	19.6393	23.1827	27.7785	34.6111	42.4987	45.9115	49.6083	49.2131	48.5489	46.0988	45.102	44.7583	44.4991	47.1461	49.6678	52.8714	51.6959	48.2014	44.099	39.4051	36.2706	31.8772	25.9901	20.7771	18.0194
628.286	17.6784	19.6407	23.3279	27.911	34.8061	42.8003	46.2959	50.068	49.6713	48.9491	46.5125	45.3721	45.0896	44.866	47.4243	50.1032	53.2744	51.977	48.5438	44.4108	39.7208	36.6072	32.0642	26.1397	20.8194	18.0641
628.733	17.729	19.6383	23.3417	27.9987	35.1044	43.0425	46.6509	50.3561	50.0513	49.3903	46.9828	45.7376	45.4408	45.242	47.8679	50.419	53.6683	52.3309	48.832	44.6551	40.0015	36.923	32.1718	26.1805	20.7804	18.0356
629.181	17.7867	19.7126	23.4449	28.2713	35.402	43.4019	47.0498	50.7717	50.3788	49.7719	47.4278	46.1444	45.8888	45.806	48.4104	51.0481	54.2141	52.8929	49.3434	44.9699	40.3559	37.2168	32.393	26.2543	20.9627	18.0465
629.628	17.8393	19.7426	23.623	28.4726	35.7453	43.72	47.4856	51.2234	50.7694	50.2518	47.8599	46.5027	46.2224	46.2546	48.778	51.6772	54.8956	53.3289	49.7232	45.4261	40.7409	37.6547	32.6575	26.4914	21.0342	18.0342
630.076	17.9264	19.8015	23.7181	28.7027	36.0192	44.0031	47.8545	51.6529	51.1377	50.5981	48.2348	46.9915	46.6481	46.7052	49.2068	52.1274	55.3159	53.864	50.0681	45.75	41.0533	38.0005	32.9408	26.6233	21.1432	18.0806
630.523	18.0121	19.8299	23.8024	28.8077	36.2394	44.3379	48.2312	51.998	51.5271	50.9717	48.4895	47.2301	46.8582	47.0348	49.5698	52.5478	55.6265	54.2668	50.456	46.0456	41.3346	38.1876	33.1317	26.6499	21.0469	18.1166
630.971	18.09	19.9241	23.8193	28.9237	36.3868	44.6278	48.5138	52.3739	51.9034	51.2966	48.8985	47.4803	47.2305	47.4481	49.885	52.9382	56.1031	54.6409	50.7842	46.2897	41.5936	38.4322	33.2859	26.6948	21.166	18.1306
631.418	18.1234	19.939	23.8923	29.0838	36.6992	44.9496	48.8217	52.7115	52.2212	51.7678	49.1688	47.873	47.5857	47.9277	50.3205	53.4072	56.5253	55.0811	51.2167	46.6052	41.8	38.6194	33.4314	26.8126	21.195	18.2186
631.866	18.095	19.9593	23.9059	29.2669	36.9109	45.1476	49.0405	53.0981	52.6327	52.1575	49.5936	48.2357	47.8708	48.3446	50.8328	53.8117	56.9979	55.4144	51.5548	46.842	42.177	38.9259	33.5711	26.8688	21.219	18.2644
632.313	18.0406	19.9863	24.0423	29.327	37.0707	45.429	49.4084	53.5075	52.9953	52.5558	49.7983	48.5756	48.244	48.6958	51.1369	54.2663	57.3089	55.8244	51.8596	47.1061	42.4533	39.1192	33.8407	26.9569	21.258	18.1959
632.76	18.0759	20.0889	24.1751	29.6126	37.3012	45.7503	49.8469	53.7823	53.327	52.9068	50.153	48.9637	48.6079	49.1714	51.4782	54.7245	57.7368	56.2534	52.1863	47.459	42.7603	39.4716	34.1504	27.1478	21.3493	18.2713
633.207	18.0618	20.1554	24.1655	29.7	37.5021	46.0806	50.2026	54.157	53.6356	53.284	50.564	49.2293	48.9583	49.5825	52.0705	55.118	58.0695	56.5931	52.4179	47.6232	43.1236	39.5987	34.4216	27.2133	21.4447	18.1713
633.655	18.1272	20.2337	24.3842	29.9489	37.7648	46.421	50.5795	54.6825	54.0633	53.7448	50.8446	49.6287	49.4187	50.0095	52.4804	55.6149	58.6817	57.064	52.8422	48.0994	43.4869	39.9861	34.7519	27.4496	21.5958	18.2447
634.102	18.145	20.3678	24.4543	30.0569	37.9615	46.8255	50.9538	55.0643	54.542	54.2133	51.1374	50.117	49.6858	50.3755	52.8605	56.1165	58.9897	57.415	53.059	48.3867	43.9034	40.3131	34.9618	27.6603	21.6629	18.313
634.549	18.1804	20.4065	24.5498	30.1172	38.0513	47.007	51.2709	55.3768	54.8873	54.5143	51.4942	50.4729	50.0618	50.6841	53.2653	56.2999	59.3096	57.7264	53.2448	48.5535	44.19	40.576	35.0838	27.6777	21.7305	18.312
634.996	18.1569	20.4544	24.6249	30.3373	38.2611	47.545	51.6416	55.8563	55.3154	55.01	51.9319	50.7982	50.4842	51.0727	53.6357	56.6997	59.8998	58.027	53.7673	48.8591	44.6844	40.9176	35.3893	27.7072	21.7115	18.2339
635.443	18.1784	20.4947	24.6669	30.3416	38.4882	47.7272	52.023	56.2097	55.6539	55.3981	52.3081	51.1579	50.926	51.5025	54.0953	57.2164	60.3703	58.2984	53.9828	49.2326	45.0879	41.2442	35.5126	27.7847	21.7846	18.2877
635.89	18.216	20.6413	24.8807	30.6231	38.8102	48.1456	52.5323	56.6895	56.2108	55.9567	52.7784	51.6991	51.4234	52.0189	54.7292	57.7449	60.8092	58.7126	54.4146	49.7967	45.4781	41.7243	35.8807	27.9819	21.7187	18.3848
636.337	18.2534	20.8205	24.9282	30.7333	38.9462	48.4501	52.9635	57.1866	56.5909	56.2767	53.2715	51.9662	51.8809	52.3032	55.1869	58.0955	61.1793	59.0358	54.6634	50.1106	45.9137	42.1358	36.12	28.0529	21.7643	18.3672
636.784	18.2614	20.9239	25.0708	30.9225	39.2333	48.8279	53.435	57.556	57.065	56.7873	53.6879	52.4796	52.3054	52.7581	55.6496	58.5718	61.6362	59.5838	55.1552	50.6516	46.2931	42.5485	36.488	28.1755	21.8335	18.2906
637.231	18.3695	20.9986	25.1946	31.0701	39.5814	49.2016	53.7595	57.8873	57.5056	57.2902	54.3489	52.8628	52.8183	53.2232	56.1816	59.0023	62.1126	59.9234	55.4892	51.0956	46.7958	42.9595	36.6955	28.3689	21.8876	18.397
637.678	18.4016	21.0339	25.3392	31.1352	39.8604	49.4633	54.0294	58.3594	57.968	57.6329	54.8918	53.2804	53.1657	53.5568	56.5806	59.3927	62.4798	60.1918	55.7693	51.3366	47.2536	43.2127	36.9125	28.4596	21.862	18.3925
638.125	18.525	21.1117	25.4606	31.3164	40.0811	49.773	54.3228	58.7651	58.3774	58.0663	55.2947	53.6975	53.5809	54.0417	56.845	59.8263	62.8343	60.6239	56.2597	51.7873	47.5387	43.62	37.0648	28.6088	21.9443	18.5548
638.572	18.5143	21.1546	25.6422	31.4152	40.2813	50.1215	54.703	59.0776	58.7294	58.3557	55.6731	54.104	54.0413	54.3644	57.262	60.1884	63.1657	60.8488	56.6065	52.1517	47.9061	43.8699	37.3006	28.657	21.9709	18.5914
639.019	18.5348	21.1083	25.6894	31.4667	40.5131	50.3736	54.9209	59.4218	59.018	58.63	56.0427	54.3851	54.3508	54.7265	57.6104	60.4606	63.5396	61.037	56.9608	52.4736	48.2019	44.1992	37.4277	28.6798	21.9846	18.4617
639.466	18.585	21.1883	25.7746	31.7172	40.7993	50.7936	55.1552	59.8377	59.5379	59.1482	56.3861	54.6322	54.7649	55.254	57.9872	60.9674	63.7231	61.4768	57.435	52.926	48.6221	44.6271	37.6998	28.7851	22.0339	18.5338
639.913	18.6291	21.2835	25.8748	31.791	41.0657	50.9541	55.5433	60.0945	59.8133	59.5337	56.8017	54.9876	55.0996	55.4588	58.3926	61.3146	64.0039	61.712	57.6353	53.334	48.891	45.0199	37.7594	28.9419	22.2188	18.6237
640.36	18.662	21.4132	25.9403	32.0239	41.2017	51.3468	55.9963	60.5175	60.1777	59.9706	57.3543	55.4289	55.6119	56.0068	58.7833	61.6337	64.4034	62.0522	58.1468	53.7463	49.2976	45.4002	38.1275	29.0822	22.3417	18.5784
640.806	18.6396	21.4012	25.9364	32.0694	41.3368	51.588	56.2256	60.7957	60.399	60.2471	57.5867	55.7458	55.8546	56.3047	59.0251	61.8736	64.5633	62.2859	58.2642	53.8643	49.5122	45.5303	38.1707	29.1498	22.5316	18.5813
641.253	18.7385	21.41	26.0219	32.2122	41.5182	51.922	56.5138	61.0466	60.7859	60.6668	57.9339	56.0762	56.1468	56.6096	59.3318	62.1862	64.9436	62.5398	58.6459	54.2276	49.9677	45.8356	38.4207	29.2431	22.5436	18.5885
641.7	18.7853	21.5461	26.1031	32.3069	41.804	52.3824	56.8678	61.4836	61.039	61.0816	58.2035	56.3591	56.4484	56.9826	59.5571	62.4799	65.306	62.7687	58.8687	54.433	50.3195	46.0138	38.5958	29.3927	22.5564	18.7089
642.146	18.7417	21.5612	26.1564	32.4288	41.9094	52.6806	57.16	61.79	61.3595	61.3078	58.2308	56.6547	56.6867	57.2247	59.698	62.7082	65.5477	62.8496	59.1378	54.738	50.4513	46.1976	38.8192	29.3947	22.528	18.6505
642.593	18.8221	21.6428	26.2219	32.5882	41.9792	52.9618	57.5266	62.0496	61.694	61.7309	58.4155	56.9676	56.9835	57.4403	60.0148	63.0193	65.7455	62.9723	59.5213	55.058	50.6994	46.5503	38.9372	29.41	22.6706	18.6934
643.039	18.7955	21.6761	26.3669	32.8378	42.1762	53.1948	57.8361	62.3206	62.1169	61.9922	58.6781	57.283	57.2949	57.6974	60.3443	63.2265	66.0067	63.2122	59.7439	55.3381	51.0543	46.865	39.1355	29.4938	22.6881	18.6328
643.486	18.7584	21.7052	26.3056	32.9641	42.455	53.4911	58.1906	62.6462	62.5979	62.3916	58.9454	57.5391	57.6042	58.0588	60.6569	63.3749	66.1566	63.546	59.9481	55.6721	51.3703	47.2578	39.3162	29.4918	22.6484	18.4855
643.933	18.7458	21.7115	26.2876	33.1558	42.5656	53.7045	58.4172	62.9305	62.8219	62.6236	59.2617	57.6264	57.8086	58.1511	60.8412	63.4956	66.3107	63.7981	60.0283	55.9187	51.6329	47.4391	39.502	29.5072	22.5703	18.4645
644.379	18.722	21.7737	26.3298	33.3405	42.7107	53.9937	58.7227	63.419	63.0561	62.8856	59.5486	58.0072	58.0735	58.4117	61.0802	63.6735	66.5806	63.8665	60.264	56.2094	51.943	47.6646	39.6992	29.589	22.632	18.4583
644.825	18.8153	21.8132	26.3848	33.4894	42.8909	54.2891	59.0118	63.9282	63.6142	63.1659	59.8906	58.3514	58.5114	58.9257	61.2927	63.8513	66.8338	64.0826	60.4547	56.5136	52.4519	47.9112	39.9625	29.7196	22.6338	18.5212
645.272	18.815	21.8685	26.3715	33.5744	43.1519	54.4711	59.0562	64.0131	63.9287	63.2964	59.9873	58.6199	58.559	58.9642	61.5205	63.9195	66.9716	64.2138	60.4398	56.6276	52.6733	48.0086	39.9991	29.8245	22.5534	18.5146
645.718	18.9057	21.8885	26.512	33.8376	43.2994	54.67	59.3678	64.3071	64.3024	63.5476	60.3535	58.9957	58.9593	59.2368	61.7927	64.1147	67.1461	64.3498	60.7342	57.0191	53.1552	48.4368	40.2567	29.8634	22.5745	18.659
646.165	18.8968	21.86	26.7097	33.9978	43.5843	54.872	59.6351	64.6308	64.5448	63.8099	60.4855	59.3498	59.3207	59.6072	61.9797	64.3446	67.2703	64.5543	60.7784	57.3607	53.4122	48.6174	40.3894	30.0095	22.6573	18.6524
646.611	18.8852	21.8188	26.6861	34.0435	43.6148	54.9178	59.7278	64.7125	64.8249	64.0082	60.725	59.5001	59.6477	59.765	62.2559	64.3446	67.1818	64.5813	60.9273	57.6585	53.6671	48.7996	40.481	30.0251	22.6508	18.5195
647.057	18.957	21.9144	26.7162	34.1664	43.7357	54.9935	59.9259	65.0657	65.1132	64.2796	61.1155	59.6394	59.7949	60.0849	62.5035	64.5263	67.2071	64.8364	61.1367	57.9058	54.0387	49.1264	40.6242	30.164	22.7089	18.5313
647.504	18.9139	21.8918	26.7725	34.3133	44.0153	55.2193	60.1352	65.3822	65.4528	64.5395	61.4734	59.9257	60.058	60.5211	62.7518	64.6571	67.4061	65.0525	61.256	58.2587	54.3763	49.3547	40.8097	30.2233	22.6584	18.4128
647.95	18.9363	21.9843	26.8279	34.2521	44.2048	55.3552	60.3834	65.6844	65.7852	64.9031	61.7194	60.2742	60.3873	60.707	62.9507	64.9001	67.525	65.1321	61.2828	58.5232	54.6328	49.6662	41.0167	30.2179	22.7092	18.5271
648.396	18.8825	21.8859	26.8689	34.2958	44.1911	55.4852	60.4684	65.9663	65.8685	65.0997	62.0225	60.3951	60.4232	60.8966	62.9806	65.0921	67.5018	65.0441	61.3315	58.6486	54.9999	49.7028	41.1726	30.178	22.6521	18.5824
648.842	18.9989	21.9964	27.1775	34.3788	44.3219	55.7604	60.798	66.3537	66.308	65.5052	62.3416	60.8374	61.0187	61.2553	63.3451	65.3017	67.663	65.2694	61.6788	58.966	55.5015	50.0271	41.4575	30.2847	22.8222	18.7419
649.288	19.1096	22.0398	27.2402	34.4118	44.5899	55.8124	61.1286	66.4997	66.6686	65.799	62.6021	61.0609	61.2541	61.4971	63.5163	65.4924	67.5913	65.3547	61.7814	59.2745	55.8236	50.1374	41.5976	30.3568	22.8076	18.8262
649.734	19.1051	22.0636	27.3082	34.584	44.7373	56.0741	61.2505	66.6546	66.8581	66.0682	62.6859	61.2576	61.4811	61.7725	63.7802	65.6088	67.6038	65.4073	62.0207	59.6478	55.9687	50.369	41.755	30.3808	22.7826	18.8483
650.181	19.0589	22.1032	27.4407	34.7011	44.7612	56.1806	61.4636	66.956	67.0281	66.3538	62.801	61.3482	61.7462	62.0414	63.9086	65.5916	67.5354	65.468	62.2585	59.9098	56.2599	50.7903	41.9154	30.4345	22.9308	19.0332
650.627	19.0794	22.0853	27.3237	34.6995	44.9722	56.4505	61.6591	67.1757	67.2365	66.6752	63.1143	61.4715	61.9051	62.3321	64.0956	65.6487	67.7721	65.4781	62.4686	60.2089	56.5029	50.9517	42.043	30.529	22.8461	18.9162
651.073	19.0355	22.1191	27.2092	34.8067	44.9376	56.5743	61.6975	67.295	67.383	66.7308	63.324	61.5896	61.9783	62.4223	64.2444	65.618	67.5763	65.3926	62.6654	60.3465	56.6527	51.1621	42.2442	30.5691	22.8245	18.9327
651.519	19.1953	22.15	27.3653	34.9759	45.0705	56.6526	61.7754	67.5467	67.5891	66.9664	63.7211	61.8451	62.1957	62.6315	64.3904	65.9134	67.6385	65.4571	62.8071	60.6484	56.9556	51.5198	42.5231	30.666	22.9865	19.0145
651.965	19.1903	22.0528	27.4506	35.092	45.0961	56.7414	61.9518	67.5848	67.7016	67.1077	63.8097	62.0828	62.528	62.7061	64.5507	65.7866	67.7169	65.441	62.8475	60.8464	57.2029	51.8062	42.6916	30.5439	22.9924	19.0189
652.411	19.1012	22.1224	27.4398	35.0632	45.2005	56.8944	61.9752	67.7671	67.8503	67.3402	63.9203	62.1885	62.632	62.8817	64.745	65.9072	67.7372	65.5506	62.9709	61.0769	57.4055	51.957	42.8242	30.503	23.0066	19.0767
652.856	19.1213	22.1121	27.5801	35.2864	45.3693	57.0335	62.2065	68.041	67.9988	67.5547	64.2741	62.5725	62.9972	63.2612	65.0705	66.0255	67.8769	65.6584	63.407	61.3974	57.808	52.2667	43.0018	30.683	22.9687	19.1395
653.302	19.187	22.2214	27.7282	35.4894	45.4649	57.1805	62.3297	68.2053	68.2711	67.9018	64.5061	62.8814	63.198	63.5524	65.2094	66.2179	68.0435	65.7824	63.5747	61.6939	58.1242	52.4911	43.2598	30.8807	23.1829	19.3507
653.748	19.1608	22.3336	27.7624	35.7072	45.7168	57.3056	62.5354	68.3021	68.4484	68.0984	64.8811	63.1276	63.4706	63.9652	65.4359	66.3919	68.091	65.6982	63.7457	62.099	58.2913	52.8623	43.5647	30.9773	23.2549	19.3352
654.194	19.1878	22.3386	27.7827	35.691	45.7655	57.4851	62.5325	68.3265	68.4824	68.2741	65.1212	63.2477	63.7877	64.0901	65.6775	66.4847	68.2445	65.7645	63.8693	62.2928	58.6832	53.2453	43.692	30.954	23.3139	19.2717
654.64	19.3003	22.3636	27.9056	35.7564	45.9104	57.5383	62.7707	68.4066	68.5769	68.3945	65.4656	63.4158	63.9762	64.1314	65.865	66.6804	68.2621	65.9554	64.0677	62.3608	58.9766	53.3109	43.7758	31.1091	23.4012	19.2403
655.085	19.3968	22.3907	27.9286	35.786	46.0937	57.6289	62.7626	68.5322	68.7481	68.6806	65.845	63.5989	64.0947	64.4731	66.0799	66.9064	68.3716	65.9986	64.1406	62.6949	59.3303	53.5292	43.9689	31.2223	23.4708	19.1197
655.531	19.3904	22.5745	28.0968	35.7707	46.2489	57.6207	62.8475	68.6239	68.9129	68.8769	65.9828	63.8836	64.4057	64.4889	66.1771	67.0572	68.3974	66.3309	64.243	62.9828	59.765	53.8443	44.1544	31.2496	23.5901	19.1106
655.977	19.3483	22.5279	28.2032	35.7905	46.3971	57.6328	63.0042	68.6614	69.0765	69.097	66.1345	64.1279	64.4765	64.65	66.2888	67.1859	68.3866	66.4618	64.4923	63.1802	60.1222	54.0079	44.2693	31.2049	23.5726	19.0589
656.423	19.221	22.5383	28.0772	35.6501	46.3471	57.7178	63.1125	68.6673	69.1769	69.1539	65.9766	64.2395	64.5725	64.8653	66.4443	67.2028	68.2953	66.5246	64.5856	63.1617	60.2709	54.1476	44.1483	31.2121	23.5226	19.0176
656.868	19.1543	22.589	28.0437	35.7385	46.4982	57.7537	63.2066	68.8241	69.3378	69.3657	66.2025	64.5282	64.7404	65.1138	66.5591	67.2926	68.2463	66.4814	64.8449	63.3656	60.5694	54.3759	44.2246	31.3439	23.689	18.9653
657.314	19.2007	22.5089	27.9979	35.8018	46.4398	57.801	63.3496	68.9375	69.3364	69.3184	66.2733	64.5732	65.1061	65.2417	66.5973	67.1988	68.3216	66.6249	64.9729	63.6374	60.9546	54.8031	44.3382	31.451	23.6468	18.9398
657.759	19.2898	22.5029	27.9496	35.6988	46.5032	57.9854	63.3036	68.767	69.4658	69.4308	66.2757	64.4716	64.9226	65.3393	66.6064	67.1631	68.1282	66.4921	64.9882	63.7737	61.2089	54.9244	44.3944	31.327	23.7084	18.7862
658.205	19.2326	22.5753	27.919	35.8479	46.7758	58.1546	63.4966	68.9912	69.6143	69.3126	66.416	64.6899	65.2674	65.6791	66.8688	67.1573	68.406	66.6577	65.2569	64.2115	61.4836	55.3347	44.3783	31.4565	23.6699	18.6803
658.65	19.1808	22.3381	27.8618	35.7992	46.6179	58.0306	63.4175	68.9439	69.4759	69.2134	66.2673	64.6119	65.0749	65.579	66.7669	67.1741	68.2635	66.689	65.2021	64.2846	61.6135	55.2709	44.2684	31.3764	23.5465	18.6757
659.096	19.1219	22.5583	27.9831	35.9314	46.5721	58.1617	63.663	69.0602	69.5886	69.2207	66.3846	64.9121	65.1607	65.9115	66.7903	67.1318	68.4444	66.8812	65.4978	64.4963	61.7362	55.4891	44.4396	31.509	23.5924	18.67
659.541	19.0616	22.6906	28.0256	36.0744	46.5249	58.2997	63.5643	69.0733	69.5595	69.3507	66.4267	64.9545	65.1321	65.8676	66.9442	67.1439	68.4374	66.8985	65.6023	64.7118	61.9787	55.7747	44.5725	31.4611	23.5378	18.7389
659.987	18.965	22.6439	28.0777	36.1702	46.5244	58.391	63.6856	69.18	69.7191	69.3733	66.5272	65.099	65.4249	66.0031	67.0683	67.2555	68.4365	66.9275	65.6446	64.9023	62.3394	55.8256	44.6077	31.447	23.474	18.5854
660.432	18.9536	22.4523	27.9776	36.1486	46.5144	58.343	63.5982	69.2651	69.694	69.2662	66.6506	65.1787	65.3524	66.2264	67.08	67.0288	68.2468	66.7531	65.7366	65.0087	62.5892	55.8107	44.6349	31.5116	23.3865	18.6393
660.877	18.967	22.453	28.1668	36.2641	46.6673	58.5076	63.7567	69.5475	69.8651	69.3888	66.9226	65.3253	65.694	66.4226	67.2921	67.1754	68.3651	66.8739	65.9091	65.2333	62.8252	55.9901	44.7314	31.6192	23.5142	18.7608
661.323	18.977	22.5066	28.2609	36.4546	46.69	58.4475	63.8382	69.5302	69.8018	69.2972	67.0268	65.3466	65.7867	66.4544	67.1637	67.0734	68.3048	66.6509	66.0173	65.599	63.004	56.1831	44.816	31.6395	23.4882	18.795
661.768	19.0869	22.612	28.4298	36.4912	46.8171	58.761	63.8718	69.6881	70.0409	69.5156	67.1723	65.4113	66.0082	66.7889	67.2614	67.2531	68.5266	66.9276	66.1751	65.9137	63.4314	56.373	45.0049	31.7778	23.504	18.9215
662.213	19.1148	22.7111	28.5643	36.6837	46.9664	58.874	64.086	69.5435	70.3359	69.661	67.3607	65.8164	66.0096	67.1505	67.4709	67.4936	68.4323	66.8451	66.3085	66.1423	63.6815	56.3858	45.1544	31.8358	23.5221	18.9772
662.658	19.0175	22.6706	28.4714	36.784	46.9393	58.8197	63.928	69.6865	70.2447	69.7725	67.4208	66.0361	66.2614	67.3384	67.5997	67.6588	68.547	67.0107	66.6328	66.4474	63.7968	56.5605	45.1836	31.8681	23.4987	18.9474
663.104	19.1606	22.7164	28.4793	36.6202	46.8303	58.6182	63.8705	69.5024	70.074	69.8355	67.3944	66.0631	66.2489	67.1438	67.5888	67.5756	68.165	67.0857	66.6514	66.4204	63.7651	56.5817	45.1112	31.739	23.5155	18.9445
663.549	19.2542	22.8683	28.421	36.6881	47.0402	58.5842	63.7859	69.5017	70.1616	69.9464	67.6359	66.2972	66.4128	67.249	67.7109	67.3769	68.1744	67.1346	67.0089	66.6673	63.986	56.907	45.1999	31.8847	23.5328	18.9819
663.994	19.2527	22.5379	28.3406	36.6851	46.993	58.3971	63.6156	69.2094	69.9459	69.7771	67.6153	66.2857	66.4973	67.1622	67.818	67.4746	68.0007	66.9711	67.1308	66.7218	64.2616	56.7905	45.1349	31.6109	23.506	18.8394
664.439	19.0083	22.3466	28.2622	36.3895	46.8954	58.0272	63.4389	68.911	69.7916	69.4292	67.6632	66.2989	66.5972	67.3226	67.6176	67.3358	67.7176	66.7409	66.9706	66.7265	64.1663	56.8417	44.9272	31.4147	23.2238	18.5909
664.884	19.1105	22.3904	28.3533	36.4066	46.9079	58.0261	63.6347	68.7037	69.776	69.371	67.6463	66.5863	66.6396	67.255	67.4773	67.3717	67.4371	66.8026	67.269	66.7798	64.1176	56.9151	45.0203	31.4425	23.2575	18.7696
665.329	18.9942	22.3917	28.4518	36.5127	46.9938	57.9676	63.7043	68.5307	69.8156	69.3166	67.5612	66.7499	66.7739	67.2834	67.5513	67.534	67.3945	66.9587	67.3622	66.9191	64.2955	57.0682	44.9543	31.3942	23.3281	18.6895
665.774	18.8824	22.3161	28.3273	36.3223	46.8777	57.6239	63.3777	68.2337	69.7064	69.2384	67.6425	66.8045	66.6682	67.4059	67.3766	67.2422	67.3139	66.841	67.39	67.0152	64.2731	57.0182	44.8415	31.2052	23.0879	18.5417
666.219	18.8157	22.1444	28.2596	36.2647	46.9899	57.6542	63.4696	68.2939	69.6659	69.2205	67.9677	67.0608	66.8396	67.5431	67.5542	67.2857	67.3584	67.2131	67.5592	67.2557	64.565	57.0845	44.9316	31.2302	22.9655	18.4569
666.664	18.8153	22.0391	28.2447	36.2255	46.9142	57.4919	63.3645	68.0876	69.3614	68.8816	68.0457	67.1589	66.7702	67.2761	67.5674	67.1055	67.0216	66.9656	67.593	67.3588	64.4875	56.9688	44.7641	31.0991	22.9113	18.5407
667.109	18.745	21.961	28.304	36.1491	46.8472	57.3767	63.0986	67.9743	69.1557	68.8325	68.0113	67.0493	66.9314	67.2499	67.4573	66.7735	66.9729	66.9974	67.6517	67.4502	64.5825	56.9841	44.6284	31.0772	22.9823	18.4685
667.554	18.8613	21.9677	28.2472	36.1747	46.9431	57.3434	63.1386	67.9444	69.1124	68.7115	68.0929	67.0995	66.9319	67.3141	67.4556	66.6059	66.8626	67.0367	67.572	67.6013	64.8879	56.942	44.7109	31.072	23.0452	18.6395
667.998	18.7437	21.8998	28.3438	36.119	46.9296	57.2306	62.9322	67.7883	69.0837	68.7249	68.2568	67.0464	66.8791	67.3067	67.311	66.3944	66.769	66.8185	67.6245	67.6716	65.0294	56.9098	44.6921	31.0616	22.9235	18.5428
668.443	18.6776	21.8379	28.3879	36.0035	46.7248	57.2937	63.0529	67.6206	69.06	68.6559	68.1004	67.1833	67.193	67.5692	67.4282	66.4114	66.8368	66.8142	67.5896	67.9068	65.1409	56.8252	44.4326	30.9269	22.9402	18.5541
668.888	18.668	21.9437	28.44	36.0258	46.8069	57.3229	62.8483	67.6859	69.0937	68.904	68.1491	67.3855	67.3846	67.7074	67.2782	66.1056	66.6448	67.009	67.608	68.1435	65.0961	56.8191	44.4262	31.1614	22.9552	18.5575
669.333	18.7032	21.9669	28.3394	36.1513	46.822	57.2995	62.9835	67.6552	68.9889	69.0181	68.0015	67.4696	67.4543	67.8396	67.2872	66.0914	66.4473	67.1711	67.8532	68.3593	65.239	56.7948	44.3818	31.1217	23.297	18.6207
669.778	18.721	21.7754	28.3273	36.0325	46.7633	57.0665	62.7212	67.5244	68.6388	68.9242	67.9878	67.3021	67.6284	67.954	67.4339	65.9087	66.4587	67.2507	68.1194	68.6895	65.3268	56.8341	44.2415	30.9351	23.109	18.3267
670.222	18.9965	21.8678	28.4539	36.1052	46.715	57.0522	62.553	67.4368	68.623	68.8463	67.9095	67.1831	67.7056	68.1408	67.3179	65.9385	66.4488	67.1055	68.4219	68.8456	65.2227	56.7699	44.1594	30.7884	23.1111	18.5048
670.667	19.1251	21.9212	28.2758	36.1814	46.634	57.1317	62.487	67.1316	68.3745	68.6764	67.7748	67.27	67.8667	68.096	67.3447	65.9738	66.4222	66.9645	68.4916	69.0294	65.3158	56.9247	44.1215	30.7364	23.218	18.5987
671.111	19.0888	21.9198	28.3342	36.0505	46.3936	56.9963	62.1525	67.1024	68.2289	68.7646	67.558	67.2365	67.8706	68.0099	67.3044	65.8138	66.21	66.853	68.5537	68.9687	65.2363	56.7875	43.9953	30.6217	23.2698	18.4749
671.556	19.2562	21.9955	28.3839	36.1423	46.3824	56.7482	61.98	66.9484	68.1221	68.7428	67.5375	67.2944	67.9784	68.2575	67.2131	65.833	66.1477	66.9735	68.5544	69.1177	65.3921	56.6417	44.08	30.5156	23.1121	18.3249
672.001	19.36	21.9886	28.2527	36.0904	46.2735	56.4704	61.8523	66.9104	67.9556	68.6621	67.6176	67.3641	67.7277	68.1118	67.3989	66.0049	66.0008	67.0088	68.4889	69.2774	65.2365	56.6026	43.9658	30.4491	23.0432	18.3086
672.445	19.2858	22.0515	28.517	36.0722	46.0706	56.2959	61.7691	66.5788	67.7627	68.4463	67.5283	67.3035	67.6935	68.1042	67.327	65.9325	65.9381	66.678	68.5039	69.3321	65.2136	56.6306	43.9326	30.4556	22.8188	18.0664
672.89	19.293	21.8862	28.2632	36.2013	45.8764	56.2093	61.6228	66.266	67.6404	68.1179	67.1687	67.0687	67.7133	68.0988	67.4837	65.9435	65.8708	66.6127	68.5184	69.2889	65.0742	56.4791	43.7804	30.2418	22.8162	18.0882
673.334	19.1388	21.9307	28.1378	36.2414	45.8278	56.0667	61.5284	66.2284	67.3363	67.8899	67.0269	66.9853	67.6302	68.0086	67.2534	65.9844	65.484	66.6739	68.4979	69.2086	65.0227	56.3442	44.035	30.2124	22.7094	18.0165
673.779	19.0538	21.8966	28.063	36.0655	45.6622	55.8742	61.2187	66.0501	66.8662	67.4474	66.7629	66.7448	67.2276	67.8187	67.207	65.9948	65.5584	66.3896	68.4482	69.1102	64.8738	56.223	43.8907	30.011	22.4763	18.0945
674.223	19.0088	21.8761	28.1378	35.9006	45.4405	55.6415	60.8596	65.9681	66.6958	67.1623	66.5435	66.6513	67.1866	67.7352	67.1298	65.7062	65.776	66.1747	68.3746	68.9227	64.7408	55.8814	43.9688	29.8758	22.1609	18.0606
674.667	18.9145	22.0021	27.9118	35.8285	45.3912	55.6808	60.7343	65.8992	66.6407	66.7035	66.1847	66.4527	66.8773	67.6298	66.9592	65.5627	65.7802	66.0309	68.0403	68.508	64.4505	55.6684	43.8999	29.8631	21.9522	18.2353
675.112	18.7944	22.0109	27.6929	35.7067	45.0852	55.6729	60.3651	65.5919	66.0725	66.4505	66.0682	66.2934	66.664	67.6248	67.0511	65.3485	65.5371	65.9986	67.9508	68.3973	64.3038	55.6645	43.8456	29.9299	22.1394	18.0536
675.556	18.711	21.8956	27.7462	35.6289	45.0219	55.7663	60.3909	65.4614	66.1194	66.3064	65.7477	66.0675	66.6247	67.5444	67.0693	65.4452	65.4675	66.1022	67.841	68.4235	64.2377	55.454	43.798	30.0047	22.0604	18.0588
676	18.9177	21.9819	27.6707	35.6351	45.0791	55.4622	60.2595	65.0967	65.8854	65.8898	65.3685	65.9964	66.3447	67.5952	67.063	65.3532	65.3137	65.6862	67.4867	68.2655	64.1704	55.1829	43.5738	29.7837	22.1416	18.2052
676.445	18.5465	21.8248	27.5574	35.4617	44.9376	55.1805	60.1255	64.6777	65.7116	65.3683	64.9223	65.7776	66.1638	67.3736	66.8833	65.0485	65.0378	65.4401	67.283	67.9156	63.8153	54.9054	43.0528	29.6526	22.0419	18.2369
676.889	18.5027	21.8411	27.4192	35.2793	44.7576	54.9317	59.9189	64.3581	65.2303	64.8705	64.3927	65.5207	66.0786	67.2783	66.6597	64.7792	64.8166	65.2337	67.1161	67.6998	63.6312	54.5044	42.9063	29.5888	21.8227	18.1433
677.333	18.4394	21.7797	27.3386	35.2896	44.5397	54.8791	59.6443	63.9462	64.8144	64.532	64.0843	65.4255	66.0149	67.0001	66.7312	64.653	64.541	65.421	66.9168	67.3911	63.1927	54.1089	42.4382	29.263	21.8499	18.2482
677.777	18.4563	21.931	27.5731	35.0284	44.5346	54.6891	59.5429	63.803	64.5495	64.3841	63.8953	65.6444	66.0594	67.0659	66.4619	64.6078	64.5863	65.2853	66.687	67.1219	63.2123	53.9224	42.3937	29.2234	21.9316	18.3721
678.221	18.5255	22.0179	27.6571	34.7854	44.3643	54.5401	59.0336	63.4551	64.2682	63.9609	63.7147	65.3871	65.7599	66.8625	66.3936	64.1646	64.3972	64.9767	66.4235	66.8505	62.882	53.745	42.1416	29.0207	21.9201	18.3255
678.665	18.5163	21.8952	27.5355	34.7483	44.154	54.1034	58.8213	63.0939	64.1119	63.522	63.3513	65.113	65.7817	66.8977	66.3216	63.7856	63.9383	64.8607	66.3797	66.6724	62.6669	53.4353	41.8613	28.7618	21.8397	18.2306
679.109	18.8121	21.987	27.5657	34.6423	43.9432	54.0817	58.511	62.7286	63.8484	63.1117	63.1307	64.9642	65.6069	66.9164	66.1046	63.5937	63.6281	64.6735	66.1111	66.6484	62.5611	53.3357	41.6207	28.6436	21.9919	18.3489
679.553	18.712	21.7977	27.673	34.4934	43.4968	53.5556	58.0836	62.2411	63.2945	63.0416	62.9603	64.9573	65.3076	66.6437	66.0118	63.1407	63.184	64.4702	65.7084	66.5747	62.4391	53.0227	41.2433	28.2061	21.9533	18.1844
679.997	18.6221	21.8298	27.7439	34.3008	43.3378	53.1773	57.9083	61.9419	62.9848	62.8838	62.6344	64.7768	65.2293	66.3945	65.8781	63.0872	62.9857	64.2745	65.3122	66.2962	62.2694	52.7079	41.1016	28.079	21.6497	18.125
680.441	18.6734	21.8588	27.5666	34.2943	43.0513	52.7144	57.4061	61.6581	62.4582	62.4054	62.5332	64.542	65.0675	66.3555	65.715	62.705	62.8751	63.9841	65.0645	65.843	61.8589	52.4132	40.6784	27.6443	21.5163	18.0544
680.885	18.5329	21.7711	27.5174	34.1433	42.6622	52.4175	56.8792	61.0817	61.874	61.9676	62.318	64.3749	64.9647	66.0202	65.3682	62.586	62.6302	63.7415	65.0017	65.5434	61.4877	52.1017	40.5641	27.4888	21.3561	18.2293
681.329	18.6585	21.8437	27.4546	33.9866	42.3098	52.3893	56.466	60.9616	61.3743	61.7637	62.1231	63.9517	64.8471	65.8132	65.3113	62.48	62.464	63.5266	64.6987	65.472	61.0325	51.9641	40.3525	27.3542	21.2628	18.1225
681.773	18.6587	21.8619	27.5452	34.0807	42.2241	52.344	56.2275	60.5628	61.164	61.6017	61.9235	63.7406	64.9322	65.6743	65.1501	62.3804	62.3396	63.2443	64.6676	65.2378	60.7494	51.6762	40.0721	27.2072	21.2964	18.3686
682.217	18.4739	21.707	27.2666	33.688	42.2436	51.821	55.6114	60.2031	60.497	61.0552	61.3835	63.2201	64.65	65.3601	64.563	61.8974	62.0037	62.8389	64.1026	64.6806	60.3975	51.2084	39.9771	27.0741	21.1177	18.2184
682.661	18.5995	21.7376	26.8875	33.6504	41.8804	51.4804	55.0651	59.846	59.9866	60.6097	61.2091	63.0817	64.2874	65.0838	64.3116	61.5664	61.4452	62.6343	63.7709	64.4961	59.6994	51.1127	39.5799	27.0087	20.9463	18.1051
683.104	18.6422	21.5819	26.7907	33.6597	41.8601	51.1837	54.884	59.4427	59.5959	60.394	60.7315	62.5958	64.188	65.1034	63.971	61.5146	61.5465	62.3472	63.5342	64.1961	59.5387	50.6569	39.3598	26.922	20.8281	18.2083
683.548	18.7524	21.6742	26.7376	33.4301	41.6385	51.0658	54.5718	58.8156	59.0434	60.0904	60.4064	62.3816	63.9147	64.749	63.5649	61.3575	61.1516	62.0024	63.0104	63.6732	59.1916	50.4671	39.1213	26.8511	20.8889	18.395
683.992	18.5728	21.6459	26.5428	33.5103	41.6305	50.7209	54.3164	58.3472	58.7158	59.7641	60.3375	61.9986	63.7588	64.3818	63.3582	61.1964	60.8545	61.7358	62.7494	63.1465	58.6302	50.1721	38.8736	26.9452	20.7191	18.3598
684.436	18.7789	21.8224	26.5221	33.491	41.7334	50.5518	54.0809	58.1389	58.5446	59.3229	60.0257	61.7124	63.8305	64.2047	63.0749	61.2679	60.5993	61.5579	62.7081	62.7148	58.2878	50.1333	38.6363	27.0459	20.8273	18.6231
684.879	18.8502	21.5299	26.346	33.5126	41.5189	50.0894	53.5874	57.7311	58.272	58.725	59.6181	61.2174	63.5781	63.895	62.4068	60.8697	60.079	61.0928	62.0785	62.0477	57.6649	49.6083	38.206	26.8742	20.7163	18.7291
685.323	18.611	21.4685	26.5189	33.3562	41.1128	49.63	53.0442	56.8965	57.6691	58.0478	58.8466	60.6752	63.0013	63.3942	61.7146	60.416	59.1416	60.548	61.282	61.2841	57.218	48.9855	37.7875	26.879	20.6718	18.4919
685.766	18.6528	21.4142	26.4477	33.2616	41.1455	49.3905	52.5515	56.5727	57.4406	57.6895	58.5411	60.1647	62.4857	63.1275	61.2018	59.9061	58.7198	60.2473	60.8207	60.7044	56.6337	48.6847	37.3993	26.6516	20.6002	18.3151
686.21	18.3941	21.3201	26.3239	33.1161	41.0117	48.9394	52.1765	55.7544	56.7713	57.1996	58.017	59.9571	62.1149	62.7049	60.8062	59.4428	58.2893	59.7475	60.6184	60.0189	56.1391	48.4826	37.2035	26.5573	20.4906	18.3332
686.654	18.2326	21.2105	26.2192	32.7092	40.764	48.4556	51.5212	55.1186	56.0941	56.5516	57.5821	59.4345	61.5765	62.2864	60.3564	58.9529	57.7667	59.2556	59.9015	59.394	55.4419	47.9457	36.8717	26.2838	20.4179	18.2717
687.097	18.4166	21.3351	26.2428	32.7815	40.3486	48.2398	51.1939	54.7035	55.9127	56.2717	57.383	59.0853	61.2889	61.8415	60.1689	58.7715	57.4392	58.8124	59.6978	59.2862	54.9253	47.5842	36.6002	26.3651	20.5129	18.1998
687.541	18.1403	20.9617	26.1747	32.3383	39.876	48.0072	50.7079	53.9197	55.2159	55.5699	56.7388	58.1246	60.7535	61.3674	59.5735	58.2178	56.817	58.2735	59.2246	58.7647	54.345	46.9312	36.2412	26.0354	20.2209	18.0256
687.984	18.0372	20.8373	25.91	31.9429	39.3515	47.343	50.0583	53.2594	54.6194	54.8658	56.2623	57.7797	60.1624	60.5319	59.124	57.311	55.9498	57.4537	58.4846	58.0355	53.5484	46.4498	35.6948	25.7751	19.9376	17.7123
688.427	17.8949	20.7732	25.9819	31.8869	39.1436	47.0111	49.5506	52.9154	54.2032	54.2422	55.9244	57.1983	59.7575	60.0987	58.8161	56.6924	55.4614	56.758	57.9771	57.619	53.0042	46.0799	35.4215	25.5929	19.6952	17.5016
688.871	17.7584	20.5435	25.7253	31.6128	38.766	46.2638	48.9659	52.5181	53.5856	53.6565	55.1988	56.7754	59.0983	59.7678	58.596	56.1859	54.9834	56.4393	57.5691	57.3887	52.7439	45.6453	34.9855	25.2924	19.4682	17.3601
689.314	17.5511	20.4433	25.4797	31.5324	38.3901	45.6165	48.3722	51.744	52.7716	53.0832	54.7166	56.2092	58.4207	59.1529	57.9578	55.4767	54.4941	55.7226	56.8733	56.8049	52.0522	44.8453	34.7125	25.1638	19.4565	17.1434
689.757	17.422	20.4069	25.5583	31.2361	37.9818	45.4409	48.0621	51.0816	52.0314	52.6484	54.2323	55.9505	57.8141	58.6066	57.6255	54.9651	54.041	55.3481	56.6066	56.5843	51.6368	44.4021	34.4339	25.0539	19.4638	16.906
690.201	17.5993	20.5585	25.2572	31.0588	37.8973	45.1147	47.9241	50.9378	51.5545	52.4616	53.9119	55.686	57.4861	58.2093	57.5489	54.585	54.1925	55.1293	56.4117	56.4335	51.1994	44.0973	34.2739	25.0688	19.3628	17.0315
690.644	17.3686	20.5627	25.2017	30.7832	37.4766	44.7974	47.6745	50.3439	51.0057	51.6269	53.2314	55.1159	57.1051	57.5692	57.2367	54.0428	53.6032	54.9659	56.1225	56.0804	50.7704	43.673	33.961	24.9958	19.3089	16.8834
691.087	17.5398	20.5043	25.2464	30.5836	37.035	44.4792	47.4188	50.111	50.6044	51.2072	52.7388	54.669	56.618	57.2577	56.895	53.788	53.318	54.5974	55.5916	55.7683	50.3612	43.1827	33.8762	24.8679	19.4718	16.8076
691.53	17.8337	20.667	25.2008	30.546	36.9042	44.1344	47.0608	49.4742	50.1912	50.7176	52.4109	54.2003	56.1536	56.7685	56.3862	53.3343	52.9087	54.3033	55.2553	55.4517	50.0685	42.9712	33.7809	24.9823	19.7061	16.8584
691.973	17.8175	20.4136	25.0762	30.2051	36.6169	43.5262	46.6647	49.0616	49.4751	49.8479	51.8528	53.7668	55.6723	56.3978	55.6319	52.6832	52.1871	53.8059	54.7168	54.8793	49.7172	42.5933	33.4781	24.4869	19.4025	16.787
692.417	17.8133	20.4928	25.0597	30.2615	36.7905	43.3112	46.3266	48.7326	48.9639	49.577	51.3086	53.547	55.3299	56.0764	55.4327	52.2912	52.0018	53.4726	54.4419	54.4168	49.6388	42.2458	33.1669	24.4396	19.4381	16.8379
692.86	17.8211	20.5056	25.0164	30.2427	36.6945	43.1949	46.1763	48.1732	48.4966	49.242	50.8728	53.2094	54.6514	55.4959	54.8659	52.0874	51.6811	53.427	54.2792	54.108	49.3584	41.8503	32.9851	24.4151	19.5826	16.8761
693.303	17.9237	20.3891	24.9133	30.1729	36.4115	42.7386	45.882	47.64	47.9968	48.8691	50.3069	52.7487	54.0641	54.8842	54.2172	51.8488	51.4634	53.1881	53.8023	53.9535	48.8865	41.4414	32.8306	24.4564	19.7063	16.9729
693.746	18.0511	20.5523	24.9717	30.0745	36.3085	42.7801	45.5595	47.1443	47.7374	48.4734	49.9194	52.4765	53.7503	54.3147	53.4586	51.5588	51.039	52.6452	53.3318	53.2743	48.4859	41.1045	32.7756	24.5693	19.7723	16.8612
694.189	18.0846	20.4492	24.7722	29.7597	36.1168	42.6403	45.2822	46.698	47.3168	47.8518	49.2679	51.7512	53.1767	53.8441	52.8934	51.1884	50.5835	52.4031	52.9984	52.8631	48.1641	40.8984	32.4827	24.4101	19.6001	17.0234
694.632	17.9168	20.5311	24.5166	29.7989	36.2376	42.3869	44.8831	46.3218	46.8426	47.2668	48.5453	51.1157	52.5967	53.4748	52.4503	50.9496	50.3097	51.8327	52.6108	52.3246	47.8361	40.7136	32.3766	24.2636	19.5083	17.115
695.075	18.029	20.3932	24.4042	29.6283	36.0154	42.2861	44.3613	45.8999	46.2632	46.8185	48.1163	50.7129	51.9171	53.1455	51.7655	50.3732	49.5115	51.4434	52.5591	51.9661	47.5016	40.4272	32.1768	23.99	19.5247	17.0327
695.518	18.1443	20.1089	24.2406	29.622	35.8712	42.0616	44.0438	45.3706	45.7015	46.494	47.6375	50.3051	51.4228	52.5521	51.1579	49.9449	49.2455	50.8957	51.8267	51.4869	46.9592	39.9816	31.9574	23.9114	19.4758	17.0059
695.96	18.1031	20.0958	24.0798	29.5299	35.8954	41.7745	43.6938	44.8532	45.3072	45.8763	47.0334	49.7454	50.8488	52.0776	50.5951	49.5047	48.8446	50.6121	51.2321	50.9057	46.6498	39.5142	31.7993	23.7691	19.4795	16.8626
696.403	17.8074	19.7807	23.8557	29.3408	35.5005	41.4811	43.5536	44.7413	44.8294	45.517	46.6846	49.2931	50.3048	51.5293	50.0035	49.0379	48.4115	50.0767	51.019	50.2602	46.1787	39.2537	31.6944	23.4131	19.206	16.6195
696.846	17.7441	19.8962	23.6593	29.1741	35.2236	41.2367	43.2436	44.284	44.5427	45.2457	46.0904	48.72	49.7575	51.0715	49.5121	48.6634	48.271	49.6795	50.5076	49.8581	45.5411	38.983	31.3476	23.4992	19.4156	16.8538
697.289	17.8708	19.9506	23.5297	29.068	34.7723	40.9069	43.0964	43.9934	44.1429	44.6509	45.5558	48.2876	49.4853	50.3708	48.9588	48.2589	47.8147	49.1955	50.1807	49.5784	45.1177	38.6795	31.1872	23.604	19.5252	16.8205
697.732	17.8104	19.9546	23.5747	29.0958	34.5121	40.5715	42.8332	43.7392	43.774	44.3236	45.4292	47.5927	49.0758	50.2615	48.6712	48.2768	47.4385	48.8698	49.8182	49.4168	44.6532	38.7214	31.2232	23.4652	19.595	17.0473
698.174	17.7753	19.9744	23.1515	28.8373	34.3387	40.4568	42.4406	43.4185	43.2202	43.8124	45.1109	47.063	48.558	49.9111	48.1906	47.6747	46.8545	48.5667	49.546	48.8539	44.2659	38.5065	30.9018	23.2903	19.4805	16.9151
698.617	17.5171	19.8482	22.9064	28.8019	33.949	40.3041	42.2031	43.0381	42.5973	43.4284	44.6469	46.3957	48.0971	49.4349	48.0035	47.1126	46.5516	48.4556	49.1636	48.6745	43.7705	38.2537	30.4576	22.8758	19.4527	17.0859
699.06	17.4734	19.8125	22.9593	28.8206	33.693	40.0196	41.8384	42.7388	42.434	43.315	44.2337	46.0463	47.6339	48.8832	47.6947	46.6328	46.4806	47.913	48.6243	48.3948	43.503	37.8664	30.3778	22.8746	19.4165	16.8434
699.502	17.5548	19.7843	22.7558	28.5858	33.2499	39.5821	41.4788	42.3524	42.1553	42.7077	43.8575	45.3095	47.3693	48.2467	47.2651	45.8196	46.214	47.458	47.9126	47.724	42.8212	37.3762	30.1586	22.72	19.3824	16.7301
699.945	17.5199	19.7157	22.77	28.3432	33.0959	39.1654	41.2266	42.0488	41.5974	42.2086	43.3884	44.6694	47.0573	47.8134	46.8751	45.7326	45.9057	47.1281	47.3514	47.4235	42.6306	37.2547	30.2062	22.7781	19.2477	16.7389
700.387	17.3571	19.7433	22.5787	28.1198	32.7816	38.7096	40.9267	41.7087	41.1146	41.6274	42.7948	44.0692	46.6666	47.3329	46.4237	45.031	45.5692	46.6988	47.0507	46.9099	42.3922	37.1093	30.2704	22.631	18.9764	16.6087
700.83	17.3592	19.7731	22.2955	27.9011	32.6338	38.5097	40.6239	41.2796	40.5125	41.3989	42.5266	43.5583	46.189	46.8539	45.633	44.66	45.1131	46.3099	46.9542	46.6464	42.2406	36.9822	29.8366	22.5773	18.8902	16.6408
701.272	17.4854	19.968	22.4051	27.7658	32.6407	38.3143	40.2978	40.9813	40.1077	40.9336	41.7454	43.357	45.8453	46.4961	45.3584	44.2471	44.6596	46.0918	46.4425	46.4526	42.1693	36.8431	29.5258	22.8235	18.8163	16.645
701.715	17.3431	19.8798	22.4024	27.6812	32.389	37.9815	40.0623	40.4909	39.6752	40.5296	41.3122	42.868	45.2821	45.8876	44.9903	43.8498	44.3655	45.7546	46.0618	45.9384	42.0674	36.4747	29.4173	22.8874	18.7852	16.5056
702.157	17.1227	19.7724	22.3213	27.6245	32.3318	37.6159	39.4596	40.0257	39.308	40.1615	40.9853	42.4604	44.5777	45.4023	44.4323	43.3865	43.8561	45.5946	45.6215	45.2747	41.7263	36.2766	29.6111	22.5764	18.7201	16.6169
702.6	17.5136	19.8508	22.2765	27.4784	32.3672	37.4263	39.1136	39.7626	39.0222	39.6409	40.3428	42.2501	44.28	44.6855	43.9501	42.7783	43.7173	45.3519	45.542	44.8891	41.5801	35.8525	29.422	22.7821	18.6962	16.7093
703.042	17.4561	19.654	22.4034	27.3081	32.2102	36.9879	38.8963	39.261	38.5759	39.2604	39.7544	41.6276	43.9023	44.1026	43.3698	42.3137	43.4369	44.89	44.9038	44.4009	41.247	35.5403	29.3728	22.6985	18.6125	16.6176
703.484	17.4168	19.2841	22.4424	26.6976	32.0524	36.7841	38.5513	38.8825	38.2382	39.011	39.3162	41.0586	43.1744	43.557	42.4168	41.7936	42.7608	44.3592	44.4574	43.616	41.0069	35.2098	29.2516	22.601	18.4198	16.4606
703.927	17.3479	19.1583	22.5374	26.4395	31.8083	36.4893	38.3474	38.4125	37.7087	38.3801	38.9132	40.5219	42.724	43.1497	42.0916	41.5595	42.0929	44.1464	44.4086	43.3541	40.6444	34.9671	29.0544	22.543	18.3742	16.3844
704.369	17.2064	18.895	22.6181	26.2377	31.7048	36.3044	38.0779	38.0849	37.2624	38.1955	38.4546	40.4841	42.261	42.6323	41.5259	41.2732	41.5564	44.1169	44.3137	43.4627	40.4215	34.8571	28.9983	22.5336	18.347	16.5686
704.811	17.0383	18.8039	22.549	26.1744	31.4215	36.0857	37.8992	37.7201	37.0413	37.7779	38.075	40.2596	41.606	41.9146	41.1265	40.6098	41.2209	43.6457	44.0238	43.2553	40.1011	34.5303	28.6323	22.443	18.3739	16.4863
705.253	17.2032	18.9738	22.7111	26.3817	31.3072	36.0932	37.7597	37.7561	36.8927	37.8595	38.0564	40.1037	41.3197	41.8834	41.0731	40.693	40.9624	43.5846	43.9483	43.4648	40.0754	34.507	28.4525	22.6047	18.6861	16.6915
705.696	17.1635	18.8989	22.7359	26.3743	30.8737	35.8496	37.5074	37.5895	36.6983	37.3824	37.8724	39.8134	41.0268	41.3542	41.1009	40.1453	40.6866	43.189	43.4524	43.1705	39.4096	34.3262	28.4006	22.5619	18.5483	16.5771
706.138	16.9159	18.5454	22.4331	26.2614	30.623	35.3312	37.0874	37.0379	36.3342	37.0103	37.7258	39.1282	40.5215	40.7238	40.577	39.6068	40.4707	42.7006	43.3582	42.5502	38.895	33.9766	28.1963	22.3176	18.4626	16.4565
706.58	16.8376	18.5198	22.5508	26.1652	30.5017	35.2079	36.7713	36.9703	36.2691	36.8615	37.5286	38.8395	40.1332	40.4823	40.3917	39.0416	40.0416	42.5188	43.3548	42.4569	38.5405	33.853	28.1866	22.2699	18.4908	16.5953
707.022	17.1044	18.6544	22.637	26.1328	30.3049	34.9791	36.7996	36.8418	35.9864	36.7249	37.3353	38.4436	39.6833	40.1893	40.2312	38.8025	39.7702	42.0258	43.0486	42.5507	38.2932	33.7701	28.0544	22.3291	18.6415	16.6403
707.464	16.731	18.3157	22.295	25.813	29.9361	34.6227	36.5575	36.2473	35.3755	36.054	36.8075	37.7728	39.2227	39.8605	39.672	38.1817	39.1254	41.4535	42.3249	41.8797	37.8742	33.5563	27.5644	22.0919	18.6393	16.3929
707.906	16.5789	18.4332	22.2141	25.7955	29.7841	34.6318	36.5081	36.1931	35.4522	35.7064	36.5302	37.5973	38.9692	39.4828	39.6261	37.9516	38.9313	41.2388	42.2988	41.7087	37.6366	33.1681	27.3562	22.2335	18.726	16.6099
708.348	16.5028	18.6776	22.1577	25.9964	29.515	34.2404	36.3085	35.8886	35.2495	35.2006	36.4349	37.4367	38.7141	38.9582	39.7016	37.8167	38.709	41.0426	42.0127	41.4537	37.3748	33.1448	27.351	22.3525	18.9221	16.6052
708.79	16.3877	18.5088	21.9138	25.9106	29.4118	34.1176	35.8388	35.8268	34.9053	34.9029	36.0254	37.0579	38.3058	38.6349	39.0774	37.1641	38.4158	40.6876	41.4252	40.8441	36.9466	33.0762	27.2384	22.0649	18.8629	16.7504
709.232	16.4099	18.6688	21.7548	25.6935	29.173	34.074	35.7498	35.724	34.642	34.6396	35.9125	36.6548	37.9545	38.4472	38.7925	36.8302	38.307	40.4037	41.0535	40.4315	36.9474	32.833	27.1367	21.9505	19.0217	16.6805
709.674	16.5103	18.7938	21.83	25.6281	29.2834	33.8676	35.3343	35.5726	34.7409	34.2846	35.8407	36.1787	37.7754	38.1553	38.2364	36.6071	38.0398	40.205	40.6403	40.0184	36.6446	32.8991	27.228	21.8662	19.0091	16.8497
710.116	16.2617	18.6916	21.5574	25.3081	29.0562	33.3725	35.0275	35.0045	34.3054	33.5665	35.2751	35.5908	37.285	37.4007	37.6219	36.1535	37.5628	39.5888	40.2297	39.1082	36.1167	32.5999	27.0659	21.7089	18.7802	16.763
710.557	16.3264	18.7342	21.5866	25.1213	29.1295	33.1341	34.6121	34.8476	34.1038	33.5209	34.9178	35.3494	37.0564	37.2135	37.2644	36.0502	37.2685	39.3627	40.1997	39.0137	36.1564	32.2809	27.0929	21.7575	18.9385	16.9107
710.999	16.2846	18.7452	21.3893	24.8763	28.763	32.9189	34.2612	34.6403	33.6531	33.13	34.7326	34.8947	36.4993	36.7917	36.6911	35.5937	36.7201	38.8556	39.6	38.7154	35.9067	31.847	26.8835	21.5824	18.7982	16.9606
711.441	16.5	18.7624	21.1646	24.7544	28.8416	32.8203	34.2129	34.3167	33.1779	33.0374	34.3071	34.7707	36.2358	36.5068	36.1574	35.4411	36.5012	38.4627	39.2256	38.5652	35.6582	31.8671	26.6839	21.5986	18.8211	16.8656
711.883	16.4629	18.6715	21.0618	24.4468	28.6409	32.6431	34.0733	34.0751	32.9327	32.8305	33.9684	34.2756	35.8865	36.1085	35.5032	35.2057	36.1944	38.2007	38.7278	38.2094	35.3598	31.4709	26.5679	21.5304	18.6223	16.8491
712.324	16.4094	18.4212	20.9201	24.1025	28.5042	32.6624	33.8152	34.0987	32.8814	32.9097	33.8602	34.1081	35.7469	35.725	35.4251	35.0056	35.9147	38.133	38.4768	38.1305	35.0464	31.1808	26.6317	21.3696	18.5335	16.907
712.766	16.3105	18.1833	20.6408	23.7794	28.5018	32.2173	33.3727	33.7752	32.5214	32.7095	33.4459	33.9613	35.1146	35.2859	34.8725	34.6725	35.4401	37.7445	38.0535	37.8794	34.848	31.065	26.5896	21.1036	18.3437	16.376
713.208	16.7295	18.1914	20.6546	23.689	28.7143	32.0701	32.9919	33.7356	32.1807	32.7382	32.9447	33.3699	34.8887	35.281	34.3305	34.3211	35.3594	37.3114	37.8524	38.1292	34.5356	30.8155	26.4486	21.1758	18.2705	16.5177
713.649	16.8755	18.4637	20.452	23.6099	28.7175	31.7337	32.9152	33.3888	32.0995	32.4812	32.9778	33.3559	34.7275	34.8013	34.1191	34.2112	35.0217	37.0309	37.8283	38.0539	34.5181	30.7106	26.4538	21.2632	18.2129	16.2465
714.091	17.3184	18.448	20.6036	23.7636	28.7821	31.3854	32.8699	33.1298	32.1415	32.3688	32.8164	33.165	34.4884	34.5398	33.9341	33.7969	34.7242	36.569	37.7044	37.8601	34.1363	30.7184	26.3415	21.248	18.1423	16.2981
714.532	17.4403	18.4708	20.5017	23.6542	28.5495	31.3153	32.8267	32.9716	31.8718	32.4186	32.5553	33.0556	34.3446	34.5423	33.8199	33.507	34.6425	36.3513	37.5937	37.8194	33.8893	30.5768	26.131	21.1716	18.1996	16.2481
714.974	17.5546	18.2357	20.482	23.6628	28.2456	31.2528	32.364	32.8907	31.6667	32.6362	32.471	32.9523	34.1651	34.3991	33.5007	33.3092	34.4597	36.2717	37.55	37.9563	33.7033	30.2689	26.1249	21.1054	18.1412	16.249
715.415	17.5851	18.0823	20.4319	23.6937	28.4287	31.4924	32.443	32.8835	31.6188	32.5894	32.3446	32.6871	33.9958	34.1733	33.1551	33.3254	34.3563	36.3063	37.4312	37.9566	33.917	30.4462	26.0952	21.1905	18.3445	16.2411
715.857	17.8189	18.185	20.6684	23.737	28.5876	31.682	32.6541	32.9397	31.897	32.7283	32.0986	32.6804	33.9487	34.0836	32.9177	33.4404	34.4172	36.223	37.4789	38.1368	33.9542	30.6108	26.1848	21.2774	18.5924	16.1843
716.298	17.7305	17.9876	20.6715	24.0281	28.3407	31.5964	32.5175	32.9147	31.9666	32.2502	32.0666	32.2284	33.814	33.6876	32.7185	33.3339	34.3808	36.1367	37.3086	37.8451	34.1028	30.1742	26.2749	21.2236	18.5016	15.9585
716.74	17.5207	17.7422	20.457	24.1336	28.5096	31.2657	32.4045	32.9291	31.9901	32.0113	31.8911	32.297	33.6965	33.5296	32.8141	32.9205	34.2196	35.9528	37.4113	37.6917	34.0695	30.2258	25.9906	21.1415	18.7079	15.8369
717.181	17.7912	18.098	20.8067	24.4975	28.5701	31.089	32.3693	32.9689	31.8775	32.0491	31.7179	32.4925	33.353	33.4615	32.4898	32.8822	34.3355	35.7389	37.5087	37.7156	34.3107	30.3738	26.0974	21.1675	18.6154	15.8188
717.622	17.8589	18.0685	20.9361	24.4586	28.2482	30.9	32.3773	32.8582	31.7292	31.963	31.6834	32.3227	33.2247	33.1523	32.414	32.6706	34.3135	35.5573	37.368	37.4344	34.24	30.3872	25.9249	21.1335	18.5968	16.1468
718.064	17.8354	18.0449	20.7876	24.5268	28.3216	30.9838	32.4115	32.8532	31.7972	31.7792	31.6308	32.553	33.0897	32.7302	32.4242	32.7491	34.4002	35.3881	37.5201	37.1753	34.218	30.4083	26.0511	21.0217	18.6854	16.0618
718.505	17.7091	17.5572	20.8006	24.4573	28.1142	31.1582	32.3087	32.9662	31.2716	31.6759	31.4017	32.1812	32.6178	32.6835	32.0449	32.2892	34.4235	35.0675	37.1314	37.0626	34.1027	30.1511	25.8078	20.7264	18.5058	15.8768
718.946	17.5286	17.6038	20.6524	24.153	27.7443	31.1976	31.7845	32.9306	30.9497	31.5175	31.0335	32.0027	32.4252	32.3632	31.6259	32.2794	34.1902	35.0701	37.0537	36.7322	34.0772	30.0468	25.533	20.843	18.3654	15.8959
719.387	17.312	17.5292	20.5536	24.1968	27.6989	31.0275	31.6754	32.7862	30.6364	31.5163	31.0946	31.823	32.2926	32.0323	31.415	32.2306	33.9358	34.9858	36.7393	36.3902	34.0607	29.8303	25.515	20.8995	18.3656	16.1634
719.829	17.3224	17.6555	20.6116	24.2015	27.9627	31.1369	31.8444	32.6418	30.5015	31.1928	31.043	31.4926	32.0361	31.9414	31.398	32.0622	33.8872	34.7943	36.3636	36.3981	34.0195	29.9323	25.357	20.9004	18.4772	16.2967
720.27	17.2662	17.9138	20.5782	24.1034	27.6448	30.7008	31.76	32.4346	30.3422	31.0599	31.0017	31.234	31.6181	31.593	31.1898	31.6667	33.6938	34.7147	35.981	35.8404	33.7982	29.7951	25.3646	20.7221	18.0676	16.5501
720.711	17.3086	17.779	20.4957	24.0332	27.4166	30.461	31.5275	32.2571	29.8477	30.7077	30.8099	31.2474	31.3005	31.2236	31.2671	31.3979	33.4676	34.8882	35.5972	35.394	33.2543	29.5527	25.3939	20.6989	18.0664	16.5692
721.152	17.201	17.6882	20.2249	23.5372	27.2521	30.0966	31.3888	31.9522	29.3909	30.7411	30.4807	31.2882	30.6539	30.9528	30.7889	31.0765	32.9775	34.5942	35.3121	34.8769	32.8307	29.4148	25.2428	20.3487	17.6857	16.5046
721.593	17.284	17.8094	20.4594	23.4975	26.8815	30.4765	31.3772	31.6368	29.3989	30.6677	30.2821	30.9729	30.2866	30.7043	30.6929	31.0471	33.0485	34.5589	35.4009	34.8006	32.8	29.3773	25.4037	20.3457	17.6146	16.6494
722.034	16.9302	17.566	20.398	23.4583	26.466	30.1975	31.1812	31.3719	29.405	30.289	30.3179	30.3175	30.0776	30.2997	30.5132	30.6972	32.8081	34.2781	34.9706	34.3282	32.5491	29.0125	25.0124	20.0675	17.3087	16.4185
722.475	16.9957	17.5889	20.3459	23.4358	26.5728	30.325	30.7221	31.2937	29.2842	30.1739	30.2463	30.106	29.8912	30.3612	30.4494	30.7213	32.5992	34.2453	35.092	34.3056	32.4186	28.7959	24.9766	20.0266	17.1102	16.3541
722.916	16.714	17.4841	20.478	23.4181	26.2308	30.0139	30.8247	31.0218	28.9838	30.174	30.1496	30.1257	29.4417	30.0505	29.9581	30.3265	32.3728	34.2725	34.8716	34.1116	32.2107	28.5919	24.9057	20.0919	16.9035	16.285
723.357	16.9464	17.5891	20.5632	23.4088	26.3427	29.9957	31.0715	30.9485	29.3416	30.1939	30.3722	30.2974	29.6838	29.8939	30.1964	30.8002	32.2973	34.4176	34.9661	33.9313	32.239	28.6904	25.0572	20.5298	17.306	16.5048
723.798	16.7941	17.6711	20.8271	23.5757	26.4	29.8671	31.1245	30.9725	29.4374	30.328	30.5463	30.0289	29.5341	29.7126	30.1799	30.8189	32.2496	34.2602	34.8362	33.973	32.3823	28.8224	25.2898	20.403	17.1926	16.4084
724.239	16.9372	17.5951	21.0199	23.5484	26.3369	29.9687	31.2324	30.9751	29.7109	30.2684	29.9492	29.9107	29.4557	29.5323	30.1637	30.6849	32.2069	33.9862	34.98	33.9416	31.9915	28.5704	25.3533	20.3387	17.2326	15.9939
724.679	17.0429	17.4206	20.9941	23.1839	26.0974	29.7716	30.9673	30.931	29.8397	30.3607	29.8427	29.8388	29.2326	29.3379	29.8742	30.3864	32.1014	33.919	35.0903	33.4723	31.9154	28.5308	25.23	20.2224	16.9952	15.9156
725.12	17.2272	17.1112	20.9646	23.1027	26.187	29.888	30.8983	31.0841	29.8298	29.915	29.8152	30.076	29.2836	29.1676	29.7023	30.3257	31.864	33.8414	35.014	33.5383	31.7114	28.4547	25.0708	20.0933	17.0591	15.6826
725.561	17.052	17.2196	20.8905	23.1203	26.1546	30.0062	30.5799	31.162	30.0578	30.0511	29.723	29.9431	29.2938	29.1733	29.8048	30.3869	31.9874	33.5999	35.0416	33.86	31.83	28.7464	24.8801	19.82	17.0675	15.5554
726.002	17.1229	17.3031	20.9577	23.1925	26.2401	30.1672	30.4988	31.0437	30.2193	29.8064	30.0751	29.841	29.5481	29.013	30.1398	30.3074	32.0034	33.4635	35.071	34.0893	31.8731	28.7758	24.6649	19.6678	17.2285	15.7584
726.442	17.3814	17.5634	20.7892	23.1874	26.3701	29.8566	30.2749	31.2172	30.1887	29.8044	30.5403	30.1152	29.7867	29.4097	29.8689	30.4736	31.8487	33.4828	34.9681	34.0204	31.6808	28.7709	24.5544	19.9331	17.2303	15.8837
726.883	17.3901	17.5071	20.5807	22.9659	26.3969	29.7285	29.9371	31.0722	29.8506	29.5706	30.1343	30.2722	29.5601	29.2072	29.5332	30.0309	31.717	33.4299	34.8987	34.0933	31.5704	29.0141	24.673	20.0931	17.3222	15.9999
727.324	17.2117	17.5295	20.5468	22.9958	26.0356	29.65	30.1343	30.8671	29.7773	29.704	30.0093	30.2487	29.5679	28.9448	29.478	29.8751	31.712	33.3474	34.6839	34.0857	31.5155	29.0777	24.5183	19.9016	17.3533	15.7889
727.764	17.4334	17.6755	20.5375	22.8641	25.8493	29.5584	29.9162	31.0265	30.0585	29.5087	30.1435	30.0873	30.0557	29.2902	29.7011	30.2759	31.599	33.1392	34.6161	34.2067	31.6799	29.2977	24.5768	19.8539	17.4757	15.7913
728.205	17.7342	18.5225	20.8215	22.9854	25.765	29.4365	29.4712	31.1805	30.2637	29.7202	30.1244	30.1165	30.0996	29.6911	29.7905	30.0818	31.792	33.2861	34.5551	34.4871	31.566	29.5373	24.9199	19.8052	17.5892	16.1973
728.645	17.5176	18.1162	20.4013	22.5682	25.5967	29.3251	29.3489	31.0657	29.9061	29.4951	30.0504	30.2404	29.8347	29.6142	29.9247	29.7251	31.5419	33.2573	34.4964	34.4312	31.1029	29.176	24.5137	19.4759	17.5228	16.0026
729.086	17.2274	17.774	19.9996	22.4137	25.432	29.0607	29.177	30.8944	29.8355	29.3284	30.3696	30.0384	29.5019	29.537	29.7966	29.4837	31.5405	33.1565	34.1919	34.3067	31.1857	29.3255	24.4081	19.2694	17.2981	16.0444
729.526	17.1304	17.8938	20.0299	22.5396	25.5481	28.9447	29.444	31.1435	29.803	29.5427	30.5499	30.3509	29.7884	29.3179	29.8025	29.6415	31.3965	33.149	33.8934	34.5975	31.0958	29.4075	24.3871	19.4504	17.3654	15.8005
729.967	16.7235	17.8371	19.6573	22.3506	25.1152	28.6378	29.0597	30.7573	29.863	29.6039	30.3188	30.0075	29.3605	29.3138	29.7327	29.3222	31.2765	32.6344	33.6776	34.5227	30.5085	29.0464	24.0522	19.2447	17.2323	15.4741
730.407	16.8321	18.1205	19.6729	22.3585	25.1754	28.4905	29.3395	30.8437	30.022	29.7293	30.5723	30.0408	29.6822	29.2746	29.8551	29.1562	31.228	32.8655	33.544	34.229	30.6248	28.9338	24.37	19.495	17.0991	15.8865
