# Supplementary material for: Designed wrinkles for optical encryption and flexible integrated circuit carrier board
Source: Nat Commun. 2024 Jul 4;15:5616. doi: 10.1038/s41467-024-50069-7 (PMC11224375; doi:10.1038/s41467-024-50069-7)
Supplement: Supplementary file 9 — Source data [file 41467_2024_50069_MOESM9_ESM.zip › Soure Data/Soure Data-Manuscript/Figure-4c.xlsx]

## Sheet: Figure 4c
X	Y
0	-645.679
0.35124	-653.897
0.70247	-655.52
1.05371	-664.989
1.40495	-668.95
1.75618	-669.294
2.10742	-665.38
2.45865	-661.327
2.80989	-655.042
3.16113	-651.245
3.51236	-648.005
3.8636	-645.486
4.21484	-656.884
4.56607	-661.118
4.91731	-667.2
5.26855	-664.931
5.61978	-654.263
5.97102	-642.786
6.32225	-638.938
6.67349	-633.494
7.02473	-622.191
7.37596	-616.516
7.7272	-612.1
8.07844	-607.134
8.42967	-601.602
8.78091	-590.625
9.13214	-576.387
9.48338	-523.602
9.83462	-373.206
10.1859	-86.7962
10.5371	273.849
10.8883	595.56
11.2396	803.268
11.5908	925.375
11.942	996.274
12.2933	1038.38
12.6445	1066.88
12.9957	1091.58
13.347	1104.72
13.6982	1093
14.0495	1083.48
14.4007	1068.4
14.7519	1044.03
15.1032	1007.98
15.4544	971.889
15.8056	949
16.1569	944.122
16.5081	935.056
16.8593	920.489
17.2106	913.772
17.5618	907.612
17.913	907.132
18.2643	909.394
18.6155	907.504
18.9668	924.029
19.318	943.618
19.6692	974.943
20.0205	1001.19
20.3717	1024.2
20.7229	1052.79
21.0742	1075.11
21.4254	1083.06
21.7767	1094.76
22.1279	1093.96
22.4791	1069.86
22.8304	1014.03
23.1816	926.387
23.5328	792.083
23.8841	586.055
24.2353	260.21
24.5865	-185.296
24.9378	-468.515
25.289	-535.156
25.6403	-550.412
25.9915	-569.723
26.3427	-581.043
26.694	-592.468
27.0452	-601.85
27.3964	-613.248
27.7477	-622.675
28.0989	-629.968
28.4501	-634.322
28.8014	-636.077
29.1526	-641.682
29.5038	-646.123
29.8551	-650.234
30.2063	-651.253
30.5576	-652.531
30.9088	-656.972
31.26	-658.061
31.6113	-658.066
31.9625	-663.394
32.3137	-667.037
32.665	-670.996
33.0162	-662.881
33.3674	-660.863
33.7187	-658.523
34.0699	-661.924
34.4212	-655.966
34.7724	-658.673
35.1236	-648.499
35.4749	-641.61
35.8261	-636.508
36.1773	-630.762
36.5286	-626.061
36.8798	-627.635
37.2311	-619.536
37.5823	-612.508
37.9335	-598.12
38.2848	-583.083
38.636	-541.287
38.9872	-402.091
39.3385	-167.128
39.6897	170.891
40.0409	501.983
40.3922	729.952
40.7434	868.439
41.0947	949.551
41.4459	998.673
41.7971	1025.12
42.1484	1044.54
42.4996	1063.15
42.8508	1068.75
43.2021	1049.34
43.5533	1027.15
43.9045	1006.64
44.2558	973.163
44.607	933.744
44.9582	910.247
45.3095	894.49
45.6607	888.651
46.012	883.91
46.3632	867.714
46.7144	853.143
47.0657	848.967
47.4169	848.235
47.7681	857.717
48.1194	865.666
48.4706	877.921
48.8218	905.126
49.1731	939.863
49.5243	971.82
49.8756	1007.72
50.2268	1030.49
50.578	1056.61
50.9293	1077.98
51.2805	1080.62
51.6317	1067.91
51.983	1030.61
52.3342	966.249
52.6855	860.081
53.0367	687.418
53.3879	431.696
53.7392	73.9687
54.0904	-311.575
54.4416	-517.834
54.7929	-554.364
55.1441	-564.459
55.4953	-574.811
55.8466	-591.224
56.1978	-603.825
56.5491	-612.77
56.9003	-620.222
57.2515	-633.274
57.6028	-641.113
57.954	-642.63
58.3052	-649.733
58.6565	-646.132
59.0077	-651.617
59.3589	-652.472
59.7102	-659.384
60.0614	-662.259
60.4126	-655.922
60.7639	-664.79
61.1151	-671.981
61.4664	-670.287
61.8176	-670.135
62.1688	-666.79
62.5201	-664.188
62.8713	-662.527
63.2225	-664.834
63.5738	-655.229
63.925	-659.218
64.2763	-661.573
64.6275	-652.096
64.9787	-650.229
65.33	-643.591
65.6812	-637.263
66.0324	-631.905
66.3837	-619.053
66.7349	-613.396
67.0861	-603.366
67.4374	-581.735
67.7886	-546.684
68.1398	-413.434
68.4911	-187.214
68.8423	103.133
69.1936	413.09
69.5448	646.578
69.896	801.672
70.2473	897.967
70.5985	953.987
70.9497	987.583
71.301	1013.21
71.6522	1026.91
72.0035	1036.59
72.3547	1024.39
72.7059	1001.04
73.0572	965.216
73.4084	929.036
73.7596	901.832
74.1109	880.6
74.4621	861.055
74.8133	844.247
75.1646	840.664
75.5158	840.268
75.8671	833.564
76.2183	829.597
76.5695	836.596
76.9207	841.65
77.272	852.539
77.6232	866.609
77.9745	873.654
78.3257	891.724
78.6769	922.792
79.0282	955.487
79.3794	981.488
79.7306	1000.28
80.0819	1017.56
80.4331	1034.17
80.7844	1032.07
81.1356	1007.74
81.4868	965.626
81.8381	877.862
82.1893	735.043
82.5405	533.133
82.8918	235.739
83.243	-172.143
83.5943	-481.954
83.9455	-550.535
84.2967	-567.988
84.648	-579.305
84.9992	-592.308
85.3504	-604.315
85.7017	-616.959
86.0529	-625.81
86.4041	-636.122
86.7554	-639.801
87.1066	-641.288
87.4578	-644.535
87.8091	-648.04
88.1603	-649.41
88.5116	-656.658
88.8628	-652.571
89.214	-650.836
89.5653	-652.937
