# Supplementary material for: Designed wrinkles for optical encryption and flexible integrated circuit carrier board
Source: Nat Commun. 2024 Jul 4;15:5616. doi: 10.1038/s41467-024-50069-7 (PMC11224375; doi:10.1038/s41467-024-50069-7)
Supplement: Supplementary file 9 — Source data [file 41467_2024_50069_MOESM9_ESM.zip › Soure Data/Soure Data-Supplementary Infromation/SI-Fig. 10.xlsx]

## Sheet: SI-Fig. 10a
X1	Y1	X2	Y2	X3	Y3
30.8	100	30.361	100	30.387	100
31.8	99.8074	31.361	100.119	31.387	100.288
32.8	99.7133	32.361	100	32.387	100.165
33.8	99.6388	33.361	99.9144	33.387	100.055
34.8	99.5829	34.361	99.8316	34.387	99.9343
35.8	99.5332	35.361	99.7485	35.387	99.885
36.8	99.4811	36.361	99.6488	36.387	99.8668
37.8	99.4261	37.361	99.5814	37.387	99.86
38.8	99.3692	38.361	99.5228	38.387	99.8596
39.8	99.3131	39.361	99.4681	39.387	99.8613
40.8	99.2581	40.361	99.4132	40.387	99.8638
41.8	99.2017	41.361	99.3553	41.387	99.8648
42.8	99.1444	42.361	99.2957	42.387	99.863
43.8	99.0871	43.361	99.2379	43.387	99.8588
44.8	99.0304	44.361	99.1832	44.387	99.8526
45.8	98.9744	45.361	99.1299	45.387	99.8445
46.8	98.9175	46.361	99.0775	46.387	99.8337
47.8	98.8603	47.361	99.0282	47.387	99.8187
48.8	98.8048	48.361	98.981	48.387	99.7978
49.8	98.751	49.361	98.9359	49.387	99.7755
50.8	98.699	50.361	98.893	50.387	99.7524
51.8	98.6492	51.361	98.8523	51.387	99.7283
52.8	98.6018	52.361	98.8107	52.387	99.7042
53.8	98.5556	53.361	98.7689	53.387	99.6788
54.8	98.5109	54.361	98.7297	54.387	99.6504
55.8	98.4662	55.361	98.695	55.387	99.6175
56.8	98.4219	56.361	98.6613	56.387	99.5837
57.8	98.3805	57.361	98.6266	57.387	99.5537
58.8	98.3444	58.361	98.5903	58.387	99.5226
59.8	98.3123	59.361	98.5555	59.387	99.4915
60.8	98.28	60.361	98.523	60.387	99.4589
61.8	98.253	61.361	98.4901	61.387	99.4262
62.8	98.2296	62.361	98.4592	62.387	99.3958
63.8	98.2057	63.361	98.4311	63.387	99.367
64.8	98.1795	64.361	98.4048	64.387	99.3384
65.8	98.151	65.361	98.3789	65.387	99.3084
66.8	98.1289	66.361	98.3551	66.387	99.2775
67.8	98.1069	67.361	98.3303	67.387	99.2464
68.8	98.0865	68.361	98.3044	68.387	99.2168
69.8	98.0679	69.361	98.281	69.387	99.1868
70.8	98.0498	70.361	98.2623	70.387	99.155
71.8	98.0322	71.361	98.247	71.387	99.1218
72.8	98.0101	72.361	98.2335	72.387	99.0893
73.8	97.9861	73.361	98.2221	73.387	99.0575
74.8	97.9595	74.361	98.2099	74.387	99.0268
75.8	97.9315	75.361	98.1957	75.387	98.9969
76.8	97.9014	76.361	98.1777	76.387	98.9658
77.8	97.8724	77.361	98.1616	77.387	98.9332
78.8	97.8426	78.361	98.1461	78.387	98.8982
79.8	97.8075	79.361	98.1356	79.387	98.8609
80.8	97.7711	80.361	98.1259	80.387	98.8221
81.8	97.7328	81.361	98.1145	81.387	98.7852
82.8	97.6951	82.361	98.1039	82.387	98.7488
83.8	97.6569	83.361	98.0954	83.387	98.7125
84.8	97.6194	84.361	98.0864	84.387	98.6745
85.8	97.584	85.361	98.0749	85.387	98.6351
86.8	97.5444	86.361	98.0651	86.387	98.5945
87.8	97.5009	87.361	98.0553	87.387	98.5569
88.8	97.4511	88.361	98.0498	88.387	98.5224
89.8	97.3973	89.361	98.0472	89.387	98.4857
90.8	97.3377	90.361	98.0453	90.387	98.4437
91.8	97.277	91.361	98.0403	91.387	98.3973
92.8	97.215	92.361	98.0322	92.387	98.3518
93.8	97.1502	93.361	98.0241	93.387	98.3075
94.8	97.081	94.361	98.0149	94.387	98.2656
95.8	97.0047	95.361	98.0036	95.387	98.2247
96.8	96.9202	96.361	97.994	96.387	98.1821
97.8	96.8284	97.361	97.985	97.387	98.1375
98.8	96.7288	98.361	97.9753	98.387	98.0938
99.8	96.6206	99.361	97.9634	99.387	98.0509
100.8	96.5022	100.361	97.9477	100.387	98.0088
101.8	96.3725	101.361	97.9294	101.387	97.9641
102.8	96.2424	102.361	97.9128	102.387	97.9161
103.8	96.1082	103.361	97.8987	103.387	97.8635
104.8	95.9592	104.361	97.8844	104.387	97.8105
105.8	95.7973	105.361	97.8688	105.387	97.7578
106.8	95.6326	106.361	97.8503	106.387	97.7084
107.8	95.4694	107.361	97.8312	107.387	97.6574
108.8	95.2922	108.361	97.808	108.387	97.6036
109.8	95.1017	109.361	97.7818	109.387	97.5464
110.8	94.9106	110.361	97.753	110.387	97.4869
111.8	94.7183	111.361	97.7257	111.387	97.4281
112.8	94.5171	112.361	97.7001	112.387	97.3663
113.8	94.306	113.361	97.6741	113.387	97.3058
114.8	94.0934	114.361	97.6437	114.387	97.2413
115.8	93.8711	115.361	97.6109	115.387	97.1701
116.8	93.6394	116.361	97.5752	116.387	97.0958
117.8	93.404	117.361	97.5368	117.387	97.0171
118.8	93.1649	118.361	97.4994	118.387	96.9346
119.8	92.916	119.361	97.464	119.387	96.8498
120.8	92.6564	120.361	97.4274	120.387	96.7641
121.8	92.3992	121.361	97.3896	121.387	96.6754
122.8	92.1404	122.361	97.3535	122.387	96.5767
123.8	91.8739	123.361	97.315	123.387	96.4736
124.8	91.5973	124.361	97.2732	124.387	96.3711
125.8	91.3207	125.361	97.2285	125.387	96.2609
126.8	91.0426	126.361	97.1821	126.387	96.143
127.8	90.7552	127.361	97.1342	127.387	96.021
128.8	90.4578	128.361	97.0849	128.387	95.8944
129.8	90.1556	129.361	97.036	129.387	95.7651
130.8	89.8528	130.361	96.9857	130.387	95.63
131.8	89.5412	131.361	96.9341	131.387	95.4906
132.8	89.2163	132.361	96.879	132.387	95.3403
133.8	88.8804	133.361	96.8215	133.387	95.1786
134.8	88.5423	134.361	96.7607	134.387	95.0194
135.8	88.1949	135.361	96.6966	135.387	94.8522
136.8	87.8346	136.361	96.6263	136.387	94.6772
137.8	87.4608	137.361	96.5542	137.387	94.4939
138.8	87.0738	138.361	96.4836	138.387	94.2987
139.8	86.6749	139.361	96.4132	139.387	94.0974
140.8	86.2585	140.361	96.3388	140.387	93.893
141.8	85.8283	141.361	96.2596	141.387	93.6846
142.8	85.3814	142.361	96.174	142.387	93.47
143.8	84.9197	143.361	96.0828	143.387	93.2439
144.8	84.4474	144.361	95.9851	144.387	93.0118
145.8	83.9608	145.361	95.8851	145.387	92.7741
146.8	83.4621	146.361	95.7833	146.387	92.5288
147.8	82.9522	147.361	95.6773	147.387	92.2781
148.8	82.4379	148.361	95.5654	148.387	92.0241
149.8	81.921	149.361	95.4539	149.387	91.7601
150.8	81.4011	150.361	95.3328	150.387	91.4859
151.8	80.88	151.361	95.1971	151.387	91.2135
152.8	80.3638	152.361	95.0518	152.387	90.9454
153.8	79.8573	153.361	94.8948	153.387	90.6771
154.8	79.3587	154.361	94.7281	154.387	90.4022
155.8	78.8747	155.361	94.5508	155.387	90.1247
156.8	78.4042	156.361	94.364	156.387	89.8459
157.8	77.9501	157.361	94.1692	157.387	89.5609
158.8	77.5077	158.361	93.9603	158.387	89.2837
159.8	77.0793	159.361	93.7374	159.387	89.0022
160.8	76.6692	160.361	93.505	160.387	88.717
161.8	76.276	161.361	93.2572	161.387	88.4291
162.8	75.9013	162.361	92.9957	162.387	88.145
163.8	75.5474	163.361	92.7288	163.387	87.8668
164.8	75.2105	164.361	92.4526	164.387	87.5906
165.8	74.891	165.361	92.1666	165.387	87.3196
166.8	74.5895	166.361	91.8734	166.387	87.0541
167.8	74.3058	167.361	91.5732	167.387	86.7985
168.8	74.0345	168.361	91.271	168.387	86.5506
169.8	73.7761	169.361	90.9616	169.387	86.3137
170.8	73.5288	170.361	90.6435	170.387	86.0851
171.8	73.2916	171.361	90.321	171.387	85.8648
172.8	73.0695	172.361	89.9925	172.387	85.6573
173.8	72.8573	173.361	89.6645	173.387	85.462
174.8	72.6494	174.361	89.3438	174.387	85.2686
175.8	72.4545	175.361	89.0252	175.387	85.0842
176.8	72.2733	176.361	88.7186	176.387	84.9072
177.8	72.0995	177.361	88.4252	177.387	84.7366
178.8	71.9246	178.361	88.147	178.387	84.5728
179.8	71.7508	179.361	87.8808	179.387	84.4207
180.8	71.5963	180.361	87.6268	180.387	84.2763
181.8	71.4423	181.361	87.3766	181.387	84.1336
182.8	71.2953	182.361	87.1401	182.387	83.9946
183.8	71.1554	183.361	86.9182	183.387	83.8594
184.8	71.0207	184.361	86.7141	184.387	83.7286
185.8	70.8962	185.361	86.5253	185.387	83.6059
186.8	70.772	186.361	86.3403	186.387	83.4869
187.8	70.6555	187.361	86.1618	187.387	83.3717
188.8	70.5412	188.361	85.9959	188.387	83.2587
189.8	70.4311	189.361	85.8337	189.387	83.1478
190.8	70.3312	190.361	85.6785	190.387	83.0385
191.8	70.2349	191.361	85.5278	191.387	82.9371
192.8	70.1394	192.361	85.3833	192.387	82.84
193.8	70.0494	193.361	85.2465	193.387	82.7434
195.358	69.9502	194.361	85.118	194.387	82.6505
195.8	69.883	195.361	84.9959	195.387	82.5618
196.8	69.8021	196.361	84.8765	196.387	82.4718
197.8	69.7196	197.361	84.7617	197.387	82.382
198.8	69.6413	198.361	84.6523	198.387	82.2955
199.8	69.5652	199.361	84.5482	199.387	82.2137
200.8	69.491	200.361	84.4444	200.387	82.1343
201.8	69.4191	201.361	84.3442	201.387	82.0568
202.8	69.3504	202.361	84.247	202.387	81.9768
203.8	69.2878	203.361	84.148	203.387	81.8959
204.8	69.2292	204.361	84.0504	204.387	81.8175
205.8	69.1737	205.361	83.9551	205.387	81.74
206.8	69.117	206.361	83.8577	206.387	81.6637
207.8	69.0633	207.361	83.7622	207.387	81.5818
208.8	69.0108	208.361	83.6654	208.387	81.4943
209.8	68.9595	209.361	83.5695	209.387	81.4095
210.8	68.9079	210.361	83.4739	210.387	81.3289
211.8	68.8553	211.361	83.3851	211.387	81.2522
212.8	68.806	212.361	83.3019	212.387	81.1751
213.8	68.7584	213.361	83.2183	213.387	81.0963
214.8	68.7126	214.361	83.1328	214.387	81.0212
215.8	68.6696	215.361	83.0514	215.387	80.9498
216.8	68.6295	216.361	82.974	216.387	80.8871
217.8	68.5905	217.361	82.8976	217.387	80.8257
218.8	68.5503	218.361	82.825	218.387	80.7625
219.8	68.5106	219.361	82.7562	219.387	80.7002
220.8	68.4715	220.361	82.6921	220.387	80.6361
221.8	68.4261	221.361	82.6303	221.387	80.5742
222.8	68.3768	222.361	82.5695	222.387	80.51
223.8	68.3279	223.361	82.5077	223.387	80.4411
224.8	68.2779	224.361	82.4477	224.387	80.3716
225.8	68.2278	225.361	82.3876	225.387	80.3009
226.8	68.1747	226.361	82.3332	226.387	80.2322
227.8	68.1254	227.361	82.2783	227.387	80.1639
228.8	68.0776	228.361	82.2221	228.387	80.0978
229.8	68.0282	229.361	82.1694	229.387	80.0329
230.8	67.9747	230.361	82.1169	230.387	79.969
231.8	67.9154	231.361	82.0658	231.387	79.91
232.8	67.8566	232.361	82.014	232.387	79.8509
233.8	67.7955	233.361	81.9608	233.387	79.7923
234.8	67.7345	234.361	81.9095	234.387	79.7349
235.8	67.6716	235.361	81.8608	235.387	79.677
236.8	67.61	236.361	81.8136	236.387	79.6166
237.8	67.5483	237.361	81.766	237.387	79.5573
238.8	67.4814	238.361	81.7168	238.387	79.4989
239.8	67.415	239.361	81.6667	239.387	79.4399
240.8	67.3456	240.361	81.6201	240.387	79.3824
241.8	67.2767	241.361	81.5752	241.387	79.3278
242.8	67.2047	242.361	81.5293	242.387	79.2757
243.8	67.1336	243.361	81.4865	243.387	79.2223
244.8	67.0658	244.361	81.4414	244.387	79.1693
245.8	66.9968	245.361	81.3991	245.387	79.1166
246.8	66.9273	246.361	81.3588	246.387	79.0627
247.8	66.854	247.361	81.32	247.387	79.0087
248.8	66.7836	248.361	81.2811	248.387	78.9551
249.8	66.7112	249.361	81.2425	249.387	78.9013
250.8	66.6389	250.361	81.2021	250.387	78.846
251.8	66.5653	251.361	81.1603	251.387	78.7942
252.8	66.4937	252.361	81.118	252.387	78.7425
253.8	66.4225	253.361	81.0739	253.387	78.6827
254.8	66.3502	254.361	81.03	254.387	78.6251
255.8	66.28	255.361	80.986	255.387	78.5722
256.8	66.2105	256.361	80.9429	256.387	78.5146
257.8	66.1418	257.361	80.9005	257.387	78.4473
258.8	66.0704	258.361	80.8561	258.387	78.3798
259.8	65.9996	259.361	80.8099	259.387	78.3145
260.8	65.9299	260.361	80.7609	260.387	78.2497
261.8	65.8617	261.361	80.708	261.387	78.1932
262.8	65.7941	262.361	80.6566	262.387	78.1413
263.8	65.7267	263.361	80.6086	263.387	78.0871
264.8	65.661	264.361	80.56	264.387	78.0276
265.8	65.5961	265.361	80.5113	265.387	77.9722
266.8	65.5313	266.361	80.4622	266.387	77.9253
267.8	65.4651	267.361	80.4126	267.387	77.8751
268.8	65.3978	268.361	80.3565	268.387	77.8211
269.8	65.3328	269.361	80.3004	269.387	77.7648
270.8	65.2676	270.361	80.2456	270.387	77.707
271.8	65.2008	271.361	80.1877	271.387	77.6455
272.8	65.133	272.361	80.1277	272.387	77.5844
273.8	65.0695	273.361	80.0681	273.387	77.5261
274.8	65.0028	274.361	80.0126	274.387	77.4695
275.8	64.9357	275.361	79.9547	275.387	77.4125
276.8	64.8685	276.361	79.8958	276.387	77.3571
277.8	64.806	277.361	79.8374	277.387	77.3012
278.8	64.7443	278.361	79.7774	278.387	77.2432
279.8	64.6835	279.361	79.7134	279.387	77.1804
280.8	64.6288	280.361	79.6507	280.387	77.1174
281.8	64.5763	281.361	79.5917	281.387	77.059
282.8	64.5271	282.361	79.5315	282.387	77.0102
283.8	64.4761	283.361	79.4742	283.387	76.9592
284.8	64.425	284.361	79.4204	284.387	76.9045
285.8	64.3784	285.361	79.3686	285.387	76.8467
286.8	64.3354	286.361	79.3195	286.387	76.7955
287.8	64.2932	287.361	79.2679	287.387	76.7533
288.8	64.2516	288.361	79.2179	288.387	76.7177
289.8	64.2124	289.361	79.1716	289.387	76.6821
290.8	64.1782	290.361	79.1285	290.387	76.6333
291.8	64.1365	291.361	79.0891	291.387	76.5837
292.8	64.0914	292.361	79.0513	292.387	76.5393
293.8	64.0474	293.361	79.013	293.387	76.4994
294.8	64.0039	294.361	78.9754	294.387	76.4628
295.8	63.9617	295.361	78.9349	295.387	76.4237
296.8	63.9198	296.361	78.8932	296.387	76.3849
297.8	63.8813	297.361	78.8518	297.387	76.3423
298.8	63.8417	298.361	78.8079	298.387	76.2915
299.8	63.8022	299.361	78.7658	299.387	76.246
300.8	63.7631	300.361	78.7262	300.387	76.1978
301.8	63.7257	301.361	78.6864	301.387	76.141
302.8	63.6877	302.361	78.6454	302.387	76.0831
303.8	63.6473	303.361	78.6008	303.387	76.0254
304.8	63.6101	304.361	78.5533	304.387	75.9672
305.8	63.5723	305.361	78.5061	305.387	75.9092
306.8	63.5318	306.361	78.4566	306.387	75.8641
307.8	63.4885	307.361	78.4094	307.387	75.8204
308.8	63.4436	308.361	78.3635	308.387	75.7726
309.8	63.3981	309.361	78.3181	309.387	75.7291
310.8	63.352	310.361	78.2759	310.387	75.6902
311.8	63.3089	311.361	78.2295	311.387	75.6489
312.8	63.267	312.361	78.184	312.387	75.6056
313.8	63.2232	313.361	78.1367	313.387	75.5597
314.8	63.1792	314.361	78.0859	314.387	75.5114
315.8	63.1368	315.361	78.0336	315.387	75.4644
316.8	63.0906	316.361	77.9845	316.387	75.4174
317.8	63.0394	317.361	77.9348	317.387	75.3663
318.8	62.9884	318.361	77.8882	318.387	75.3146
319.8	62.9371	319.361	77.8397	319.387	75.2609
320.8	62.8889	320.361	77.7918	320.387	75.2063
321.8	62.8374	321.361	77.7435	321.387	75.151
322.8	62.7867	322.361	77.6957	322.387	75.0965
323.8	62.7413	323.361	77.6449	323.387	75.0407
324.8	62.6994	324.361	77.5916	324.387	74.9848
325.8	62.6591	325.361	77.536	325.387	74.9275
326.8	62.6151	326.361	77.4799	326.387	74.8744
327.8	62.5688	327.361	77.4242	327.387	74.8209
328.8	62.5242	328.361	77.3665	328.387	74.7671
329.8	62.4721	329.361	77.3076	329.387	74.7159
330.8	62.4127	330.361	77.2496	330.387	74.6618
331.8	62.3534	331.361	77.19	331.387	74.6038
332.8	62.2971	332.361	77.1291	332.387	74.5408
333.8	62.243	333.361	77.0634	333.387	74.48
334.8	62.1897	334.361	76.9915	334.387	74.4201
335.8	62.1342	335.361	76.9194	335.387	74.3581
336.8	62.0798	336.361	76.8486	336.387	74.2941
337.8	62.0238	337.361	76.7763	337.387	74.2258
338.8	61.9642	338.361	76.7064	338.387	74.1569
339.8	61.9029	339.361	76.6325	339.387	74.093
340.8	61.8413	340.361	76.5594	340.387	74.0304
341.8	61.7839	341.361	76.4862	341.387	73.9702
342.8	61.729	342.361	76.4111	342.387	73.9095
343.8	61.6726	343.361	76.336	343.387	73.8477
344.8	61.615	344.361	76.2592	344.387	73.7869
345.8	61.5573	345.361	76.1858	345.387	73.7336
346.8	61.4979	346.361	76.1154	346.387	73.6757
347.8	61.4397	347.361	76.0485	347.387	73.6093
348.8	61.378	348.361	75.9788	348.387	73.5403
349.8	61.316	349.361	75.909	349.387	73.4761
350.8	61.2584	350.361	75.8364	350.387	73.4177
351.8	61.2069	351.361	75.7646	351.387	73.3631
352.8	61.1566	352.361	75.6933	352.387	73.3105
353.8	61.1027	353.361	75.6184	353.387	73.2502
354.8	61.0494	354.361	75.5438	354.387	73.1837
355.8	60.998	355.361	75.4715	355.387	73.1251
356.8	60.942	356.361	75.3957	356.387	73.0732
357.8	60.8837	357.361	75.3205	357.387	73.0231
358.8	60.8204	358.361	75.2446	358.387	72.9686
359.8	60.7572	359.361	75.1687	359.387	72.9063
360.8	60.6985	360.361	75.0951	360.387	72.8414
361.8	60.6396	361.361	75.0244	361.387	72.7803
362.8	60.5828	362.361	74.9539	362.387	72.7247
363.8	60.5293	363.361	74.8877	363.387	72.6722
364.8	60.4774	364.361	74.8223	364.387	72.6182
365.8	60.4283	365.361	74.7613	365.387	72.5642
366.8	60.3755	366.361	74.7086	366.387	72.5095
367.8	60.3222	367.361	74.6389	367.387	72.4574
368.8	60.2705	368.361	74.5658	368.387	72.4081
369.8	60.2189	369.361	74.5036	369.387	72.3598
370.8	60.17	370.361	74.4454	370.387	72.3097
371.8	60.1192	371.361	74.3893	371.387	72.2614
372.8	60.0718	372.361	74.3242	372.387	72.2141
373.8	60.027	373.361	74.2531	373.387	72.1674
374.8	59.9819	374.361	74.184	374.387	72.1201
375.8	59.9314	375.361	74.1231	375.387	72.0724
376.8	59.8783	376.361	74.062	376.387	72.021
377.8	59.8289	377.361	73.9857	377.387	71.9651
378.8	59.7727	378.361	73.8987	378.387	71.9038
379.8	59.7084	379.361	73.8246	379.387	71.8409
380.8	59.6456	380.361	73.7687	380.387	71.7797
381.8	59.586	381.361	73.7102	381.387	71.7209
382.8	59.526	382.361	73.6405	382.387	71.6585
383.8	59.4637	383.361	73.5615	383.387	71.5905
384.8	59.4024	384.361	73.4824	384.387	71.5208
385.8	59.3453	385.361	73.4087	385.387	71.4522
386.8	59.2848	386.361	73.3379	386.387	71.3872
387.8	59.2239	387.361	73.2593	387.387	71.325
388.8	59.1671	388.361	73.1717	388.387	71.2623
389.8	59.1084	389.361	73.0878	389.387	71.1931
390.8	59.0496	390.361	73.0172	390.387	71.1202
391.8	58.9937	391.361	72.942	391.387	71.0472
392.8	58.9384	392.361	72.8581	392.387	70.9758
393.8	58.8768	393.361	72.7676	393.387	70.9035
394.8	58.8102	394.361	72.6726	394.387	70.8302
395.8	58.7449	395.361	72.582	395.387	70.7529
396.8	58.6798	396.361	72.4909	396.387	70.6676
397.8	58.6073	397.361	72.397	397.387	70.5751
398.8	58.5325	398.361	72.2999	398.387	70.4874
399.8	58.4606	399.361	72.2011	399.387	70.4018
400.8	58.3899	400.361	72.1038	400.387	70.3165
401.8	58.3149	401.361	72.0097	401.387	70.2302
402.8	58.2376	402.361	71.912	402.387	70.1445
403.8	58.1662	403.361	71.8114	403.387	70.0594
404.8	58.096	404.361	71.7074	404.387	69.9763
405.8	58.0231	405.361	71.6044	405.387	69.8961
406.8	57.9482	406.361	71.5049	406.387	69.8135
407.8	57.8753	407.361	71.4066	407.387	69.7165
408.8	57.8039	408.361	71.3073	408.387	69.6105
409.8	57.7292	409.361	71.2016	409.387	69.5051
410.8	57.6509	410.361	71.0978	410.387	69.4001
411.8	57.5684	411.361	70.9938	411.387	69.2928
412.8	57.4841	412.361	70.8878	412.387	69.1859
413.8	57.4001	413.361	70.7798	413.387	69.0804
414.8	57.3139	414.361	70.6707	414.387	68.9773
415.8	57.2233	415.361	70.5613	415.387	68.8777
416.8	57.1378	416.361	70.4495	416.387	68.7839
417.8	57.0585	417.361	70.3383	417.387	68.683
418.8	56.9806	418.361	70.2265	418.387	68.5787
419.8	56.8982	419.361	70.1094	419.387	68.4722
420.8	56.8127	420.361	69.9901	420.387	68.3667
421.8	56.7306	421.361	69.8731	421.387	68.2604
422.8	56.6438	422.361	69.7605	422.387	68.1503
423.8	56.5537	423.361	69.649	423.387	68.0338
424.8	56.4617	424.361	69.5349	424.387	67.9181
425.8	56.374	425.361	69.4217	425.387	67.8101
426.8	56.2896	426.361	69.3025	426.387	67.7055
427.8	56.2063	427.361	69.1809	427.387	67.6024
428.8	56.1221	428.361	69.0632	428.387	67.4969
429.8	56.0368	429.361	68.9464	429.387	67.3908
430.8	55.9507	430.361	68.8294	430.387	67.2841
431.8	55.8658	431.361	68.716	431.387	67.1852
432.8	55.7813	432.361	68.6078	432.387	67.0885
433.8	55.6957	433.361	68.5024	433.387	66.9904
434.8	55.6108	434.361	68.3992	434.387	66.8932
435.8	55.5269	435.361	68.2958	435.387	66.7965
436.8	55.4457	436.361	68.1922	436.387	66.7007
437.8	55.3615	437.361	68.0861	437.387	66.6048
438.8	55.2794	438.361	67.9851	438.387	66.5108
439.8	55.1985	439.361	67.8911	439.387	66.4148
440.8	55.1166	440.361	67.7963	440.387	66.3165
441.8	55.0358	441.361	67.6935	441.387	66.2172
442.8	54.954	442.361	67.581	442.387	66.1162
443.8	54.8755	443.361	67.473	443.387	66.0181
444.8	54.7978	444.361	67.3675	444.387	65.9214
445.8	54.7203	445.361	67.2657	445.387	65.8313
446.8	54.6501	446.361	67.1638	446.387	65.7388
447.8	54.5791	447.361	67.064	447.387	65.6409
448.8	54.5026	448.361	66.9633	448.387	65.5377
449.8	54.4189	449.361	66.8622	449.387	65.4422
450.8	54.3324	450.361	66.7636	450.387	65.3573
451.8	54.2485	451.361	66.659	451.387	65.2733
452.8	54.1621	452.361	66.5532	452.387	65.1801
453.8	54.0768	453.361	66.4557	453.387	65.0836
454.8	53.9957	454.361	66.3601	454.387	64.9783
455.8	53.9176	455.361	66.2677	455.387	64.875
456.8	53.8383	456.361	66.172	456.387	64.7785
457.8	53.754	457.361	66.071	457.387	64.6871
458.8	53.6646	458.361	65.9617	458.387	64.5847
459.8	53.5703	459.361	65.8547	459.387	64.4684
460.8	53.4741	460.361	65.7469	460.387	64.3506
461.8	53.3742	461.361	65.64	461.387	64.2341
462.8	53.2692	462.361	65.5209	462.387	64.1207
463.8	53.1646	463.361	65.3905	463.387	64.0135
464.8	53.0578	464.361	65.2508	464.387	63.9084
465.8	52.9447	465.361	65.1119	465.387	63.7922
466.8	52.8188	466.361	64.9829	466.387	63.6659
467.8	52.6868	467.361	64.8615	467.387	63.5277
468.8	52.5606	468.361	64.7354	468.387	63.3905
469.8	52.4333	469.361	64.6022	469.387	63.2534
470.8	52.2939	470.361	64.46	470.387	63.1042
471.8	52.1471	471.361	64.3035	471.387	62.9516
472.8	52.005	472.361	64.1328	472.387	62.787
473.8	51.863	473.361	63.9544	473.387	62.6147
474.8	51.7049	474.361	63.7782	474.387	62.4376
475.8	51.5355	475.361	63.6103	475.387	62.2647
476.8	51.3687	476.361	63.447	476.387	62.0961
477.8	51.202	477.361	63.2737	477.387	61.921
478.8	51.0335	478.361	63.0817	478.387	61.7432
479.8	50.8603	479.361	62.8732	479.387	61.5528
480.8	50.6861	480.361	62.6574	480.387	61.3573
481.8	50.5054	481.361	62.4329	481.387	61.1606
482.8	50.3211	482.361	62.2045	482.387	60.961
483.8	50.1343	483.361	61.9785	483.387	60.7584
484.8	49.9425	484.361	61.7515	484.387	60.5491
485.8	49.7445	485.361	61.5276	485.387	60.3349
486.8	49.542	486.361	61.2936	486.387	60.1166
487.8	49.3392	487.361	61.0508	487.387	59.8959
488.8	49.135	488.361	60.8015	488.387	59.6775
489.8	48.9288	489.361	60.5471	489.387	59.4549
490.8	48.7204	490.361	60.2939	490.387	59.2323
491.8	48.5134	491.361	60.0391	491.387	59.001
492.8	48.3037	492.361	59.7826	492.387	58.7634
493.8	48.0861	493.361	59.5291	493.387	58.5239
494.8	47.8651	494.361	59.2803	494.387	58.2909
495.8	47.6451	495.361	59.0248	495.387	58.0602
496.8	47.427	496.361	58.7692	496.387	57.8284
497.8	47.2097	497.361	58.5069	497.387	57.5909
498.8	46.9948	498.361	58.2392	498.387	57.3501
499.8	46.7844	499.361	57.9753	499.387	57.1092
500.8	46.5779	500.361	57.7116	500.387	56.8778
501.8	46.3715	501.361	57.4547	501.387	56.6524
502.8	46.1606	502.361	57.2074	502.387	56.4308
503.8	45.9472	503.361	56.9594	503.387	56.2029
504.8	45.7399	504.361	56.7139	504.387	55.9774
505.8	45.5421	505.361	56.464	505.387	55.7526
506.8	45.3426	506.361	56.2122	506.387	55.5249
507.8	45.1475	507.361	55.9789	507.387	55.3113
508.8	44.9686	508.361	55.76	508.387	55.1139
509.8	44.7987	509.361	55.5439	509.387	54.9244
510.8	44.6326	510.361	55.3431	510.387	54.7319
511.8	44.4707	511.361	55.1487	511.387	54.541
512.8	44.3198	512.361	54.9625	512.387	54.3575
513.8	44.1688	513.361	54.7784	513.387	54.1843
514.8	44.0116	514.361	54.5964	514.387	54.0257
515.8	43.8572	515.361	54.4149	515.387	53.8769
516.8	43.7025	516.361	54.2405	516.387	53.7127
517.8	43.5448	517.361	54.075	517.387	53.5241
518.8	43.3852	518.361	53.9109	518.387	53.3346
519.8	43.2296	519.361	53.7522	519.387	53.1692
520.8	43.083	520.361	53.5817	520.387	53.0242
521.8	42.9432	521.361	53.4107	521.387	52.8862
522.8	42.8152	522.361	53.2378	522.387	52.7382
523.8	42.6958	523.361	53.0603	523.387	52.5893
524.8	42.5832	524.361	52.8995	524.387	52.4487
525.8	42.4756	525.361	52.748	525.387	52.3155
526.8	42.366	526.361	52.6003	526.387	52.188
527.8	42.2535	527.361	52.4522	527.387	52.0574
528.8	42.1362	528.361	52.3103	528.387	51.9193
529.8	42.0155	529.361	52.1626	529.387	51.7758
530.8	41.8916	530.361	52.0167	530.387	51.6358
531.8	41.77	531.361	51.8749	531.387	51.5069
532.8	41.6493	532.361	51.7299	532.387	51.372
533.8	41.5291	533.361	51.5987	533.387	51.2418
534.8	41.4075	534.361	51.4774	534.387	51.1202
535.8	41.298	535.361	51.3614	535.387	51.0089
536.8	41.1947	536.361	51.2449	536.387	50.888
537.8	41.0891	537.361	51.1238	537.387	50.7607
538.8	40.9846	538.361	51.0018	538.387	50.6398
539.8	40.8751	539.361	50.875	539.387	50.5236
540.8	40.7634	540.361	50.7258	540.387	50.4085
541.8	40.6441	541.361	50.5785	541.387	50.2911
542.8	40.524	542.361	50.4552	542.387	50.1666
543.8	40.4144	543.361	50.3382	543.387	50.0415
544.8	40.3047	544.361	50.2171	544.387	49.9208
545.8	40.2	545.361	50.098	545.387	49.8125
546.8	40.0989	546.361	49.9798	546.387	49.7066
547.8	40.0037	547.361	49.8643	547.387	49.5994
548.8	39.9069	548.361	49.7442	548.387	49.4883
549.8	39.8001	549.361	49.6204	549.387	49.3714
550.8	39.6871	550.361	49.4934	550.387	49.2545
551.8	39.572	551.361	49.3619	551.387	49.1447
552.8	39.4604	552.361	49.2442	552.387	49.0351
553.8	39.3396	553.361	49.1441	553.387	48.9201
554.8	39.224	554.361	49.0307	554.387	48.8057
555.8	39.1135	555.361	48.9097	555.387	48.6948
556.8	39.0065	556.361	48.7911	556.387	48.5752
557.8	38.8971	557.361	48.677	557.387	48.4611
558.8	38.7867	558.361	48.5618	558.387	48.3526
559.8	38.6791	559.361	48.4451	559.387	48.2414
560.8	38.5655	560.361	48.3263	560.387	48.1302
561.8	38.4515	561.361	48.2019	561.387	48.0232
562.8	38.3319	562.361	48.0695	562.387	47.9114
563.8	38.2144	563.361	47.9384	563.387	47.791
564.8	38.1026	564.361	47.8161	564.387	47.6745
565.8	37.9935	565.361	47.7039	565.387	47.5679
566.8	37.8869	566.361	47.5971	566.387	47.4525
567.8	37.7743	567.361	47.4815	567.387	47.3368
568.8	37.6694	568.361	47.3521	568.387	47.2243
569.8	37.571	569.361	47.2152	569.387	47.105
570.8	37.4727	570.361	47.0849	570.387	46.9852
571.8	37.3722	571.361	46.9536	571.387	46.8685
572.8	37.2648	572.361	46.8256	572.387	46.7507
573.8	37.1555	573.361	46.7027	573.387	46.6262
574.8	37.0411	574.361	46.5741	574.387	46.5025
575.8	36.9227	575.361	46.4448	575.387	46.3864
576.8	36.7977	576.361	46.32	576.387	46.2743
577.8	36.6817	577.361	46.1949	577.387	46.1666
578.8	36.5723	578.361	46.065	578.387	46.061
579.8	36.4657	579.361	45.9299	579.387	45.9554
580.8	36.363	580.361	45.7923	580.387	45.8491
581.8	36.2647	581.361	45.6781	581.387	45.7466
582.8	36.1644	582.361	45.5667	582.387	45.6466
583.8	36.0549	583.361	45.4483	583.387	45.5478
584.8	35.9423	584.361	45.3266	584.387	45.4489
585.8	35.8363	585.361	45.2052	585.387	45.3413
586.8	35.7344	586.361	45.0926	586.387	45.223
587.8	35.6326	587.361	44.9932	587.387	45.1033
588.8	35.5236	588.361	44.8912	588.387	44.9903
589.8	35.4194	589.361	44.7754	589.387	44.8843
590.8	35.3177	590.361	44.6507	590.387	44.7807
591.8	35.2127	591.361	44.5303	591.387	44.6762
592.8	35.1095	592.361	44.4217	592.387	44.5677
593.8	35.0022	593.361	44.3079	593.387	44.4579
594.8	34.9009	594.361	44.1811	594.387	44.3566
595.8	34.7982	595.361	44.058	595.387	44.268
596.8	34.6962	596.361	43.9475	596.387	44.178
597.8	34.5989	597.361	43.8376	597.387	44.087
598.8	34.5018	598.361	43.7242	598.387	43.9932
599.8	34.4051	599.361	43.6018	599.387	43.8986
600.8	34.3099	600.361	43.477	600.387	43.8055
601.8	34.223	601.361	43.3635	601.387	43.7185
602.8	34.1406	602.361	43.2635	602.387	43.6343
603.8	34.052	603.361	43.1707	603.387	43.5505
604.8	33.9596	604.361	43.0773	604.387	43.467
605.8	33.8734	605.361	42.9706	605.387	43.3806
606.8	33.7822	606.361	42.8638	606.387	43.2916
607.8	33.6824	607.361	42.7658	607.387	43.2044
608.8	33.5828	608.361	42.6635	608.387	43.121
609.8	33.4909	609.361	42.5568	609.387	43.0392
610.8	33.4026	610.361	42.4379	610.387	42.9554
611.8	33.3131	611.361	42.3188	611.387	42.8736
612.8	33.2287	612.361	42.2135	612.387	42.7895
613.8	33.1422	613.361	42.105	613.387	42.6997
614.8	33.05	614.361	41.9936	614.387	42.614
615.8	32.9607	615.361	41.8795	615.387	42.5308
616.8	32.874	616.361	41.765	616.387	42.4477
617.8	32.7891	617.361	41.6583	617.387	42.3679
618.8	32.7087	618.361	41.5726	618.387	42.2914
619.8	32.6328	619.361	41.4834	619.387	42.2185
620.8	32.5651	620.361	41.3877	620.387	42.1469
621.8	32.4969	621.361	41.2957	621.387	42.0784
622.8	32.4255	622.361	41.2152	622.387	42.0184
623.8	32.3543	623.361	41.154	623.387	41.9548
624.8	32.2852	624.361	41.0955	624.387	41.8921
625.8	32.2215	625.361	41.0277	625.387	41.8314
626.8	32.1564	626.361	40.9457	626.387	41.7722
627.8	32.0868	627.361	40.8608	627.387	41.7086
628.8	32.0191	628.361	40.782	628.387	41.6434
629.8	31.9565	629.361	40.7043	629.387	41.58
630.8	31.8953	630.361	40.6279	630.387	41.5179
631.8	31.8319	631.361	40.5526	631.387	41.4559
632.8	31.7666	632.361	40.4796	632.387	41.3973
633.8	31.702	633.361	40.4037	633.387	41.3366
634.8	31.6412	634.361	40.3285	634.387	41.2752
635.8	31.5827	635.361	40.2492	635.387	41.2166
636.8	31.526	636.361	40.1658	636.387	41.1598
637.8	31.467	637.361	40.08	637.387	41.1012
638.8	31.4064	638.361	40.0127	638.387	41.042
639.8	31.3491	639.361	39.9624	639.387	40.9855
640.8	31.2925	640.361	39.9108	640.387	40.9286
641.8	31.2347	641.361	39.8507	641.387	40.8732
642.8	31.1725	642.361	39.7866	642.387	40.818
643.8	31.1156	643.361	39.7238	643.387	40.7649
644.8	31.0715	644.361	39.6517	644.387	40.7102
645.8	31.025	645.361	39.5763	645.387	40.6559
646.8	30.9701	646.361	39.5021	646.387	40.6006
647.8	30.9069	647.361	39.4288	647.387	40.5443
648.8	30.8495	648.361	39.3634	648.387	40.4914
649.8	30.7977	649.361	39.2972	649.387	40.4403
650.8	30.7408	650.361	39.2313	650.387	40.3915
651.8	30.6875	651.361	39.161	651.387	40.3423
652.8	30.6425	652.361	39.0888	652.387	40.2916
653.8	30.6022	653.361	39.0238	653.387	40.2433
654.8	30.5592	654.361	38.9684	654.387	40.2001
655.8	30.5117	655.361	38.917	655.387	40.157
656.8	30.468	656.361	38.867	656.387	40.1126
657.8	30.4282	657.361	38.8267	657.387	40.0677
658.8	30.389	658.361	38.7907	658.387	40.0249
659.8	30.3514	659.361	38.7572	659.387	39.983
660.8	30.3138	660.361	38.7154	660.387	39.9443
661.8	30.273	661.361	38.6681	661.387	39.9016
662.8	30.2279	662.361	38.6164	662.387	39.8571
663.8	30.179	663.361	38.566	663.387	39.8124
664.8	30.1284	664.361	38.5168	664.387	39.7747
665.8	30.0799	665.361	38.4634	665.387	39.7425
666.8	30.0353	666.361	38.401	666.387	39.7091
667.8	29.9974	667.361	38.3329	667.387	39.6779
668.8	29.9603	668.361	38.2704	668.387	39.6394
669.8	29.9201	669.361	38.2105	669.387	39.5963
670.8	29.8785	670.361	38.1582	670.387	39.5619
671.8	29.8358	671.361	38.1063	671.387	39.5283
672.8	29.7961	672.361	38.0461	672.387	39.4954
673.8	29.7538	673.361	37.9951	673.387	39.4596
674.8	29.7119	674.361	37.958	674.387	39.4211
675.8	29.6805	675.361	37.9237	675.387	39.385
676.8	29.6566	676.361	37.8853	676.387	39.3497
677.8	29.6329	677.361	37.855	677.387	39.3254
678.8	29.6066	678.361	37.8292	678.387	39.3011
679.8	29.5815	679.361	37.8078	679.387	39.2762
680.8	29.5573	680.361	37.7821	680.387	39.2516
681.8	29.5278	681.361	37.7526	681.387	39.224
682.8	29.4937	682.361	37.7192	682.387	39.1944
683.8	29.4608	683.361	37.6817	683.387	39.1614
684.8	29.4282	684.361	37.6518	684.387	39.1309
685.8	29.3959	685.361	37.6277	685.387	39.1028
686.8	29.3624	686.361	37.5987	686.387	39.0742
687.8	29.3291	687.361	37.5605	687.387	39.0468
688.8	29.2983	688.361	37.5288	688.387	39.0216
689.8	29.2718	689.361	37.4938	689.387	38.9956
690.8	29.243	690.361	37.451	690.387	38.9701
691.8	29.2145	691.361	37.4136	691.387	38.9496
692.8	29.188	692.361	37.3814	692.387	38.9271
693.8	29.1621	693.361	37.3646	693.387	38.9002
694.8	29.1343	694.361	37.346	694.387	38.8721
695.8	29.1029	695.361	37.314	695.387	38.8441
696.8	29.0739	696.361	37.2563	696.387	38.8152
697.8	29.0467	697.361	37.1979	697.387	38.7851
698.8	29.0201	698.361	37.1452	698.387	38.7565
699.8	28.9922	699.361	37.0988	699.387	38.728
700.8	28.9639	700.361	37.061	700.387	38.703
701.8	28.9361	701.361	37.0278	701.387	38.6801
702.8	28.9084	702.361	36.996	702.387	38.6554
703.8	28.8781	703.361	36.9742	703.387	38.6302
704.8	28.845	704.361	36.9224	704.387	38.6043
705.8	28.8129	705.361	36.8406	705.387	38.58
706.8	28.786	706.361	36.8473	706.387	38.5569
707.8	28.7543	707.361	36.8684	707.387	38.5273
708.8	28.7306	708.361	36.8832	708.387	38.5005
		709.361	36.9372	709.387	38.4798

## Sheet: SI-Fig. 10b
X1	Y1	X2	Y2	X3	Y3
30.8	0	30.361	0	30.387	0
31.8	0.19262	31.361	-0.11854	31.387	-0.28792
32.8	0.28675	32.361	0	32.387	-0.16466
33.8	0.36118	33.361	0.08564	33.387	-0.05542
34.8	0.41708	34.361	0.16841	34.387	0.06569
35.8	0.46677	35.361	0.25145	35.387	0.115
36.8	0.51886	36.361	0.35117	36.387	0.1332
37.8	0.57387	37.361	0.4186	37.387	0.13996
38.8	0.63077	38.361	0.47719	38.387	0.14042
39.8	0.68688	39.361	0.53188	39.387	0.13873
40.8	0.74191	40.361	0.58682	40.387	0.13624
41.8	0.79826	41.361	0.64471	41.387	0.13518
42.8	0.85561	42.361	0.70427	42.387	0.13702
43.8	0.91293	43.361	0.76205	43.387	0.14121
44.8	0.96959	44.361	0.81683	44.387	0.14738
45.8	1.02564	45.361	0.87005	45.387	0.15553
46.8	1.08249	46.361	0.92252	46.387	0.16633
47.8	1.13972	47.361	0.97182	47.387	0.18135
48.8	1.19521	48.361	1.01902	48.387	0.20215
49.8	1.24903	49.361	1.0641	49.387	0.22451
50.8	1.30101	50.361	1.10704	50.387	0.24759
51.8	1.35076	51.361	1.1477	51.387	0.27175
52.8	1.39822	52.361	1.18931	52.387	0.29579
53.8	1.44442	53.361	1.23114	53.387	0.32119
54.8	1.48915	54.361	1.27031	54.387	0.34962
55.8	1.53381	55.361	1.30495	55.387	0.38249
56.8	1.5781	56.361	1.33865	56.387	0.41632
57.8	1.61951	57.361	1.3734	57.387	0.44633
58.8	1.65556	58.361	1.40973	58.387	0.47741
59.8	1.68774	59.361	1.44445	59.387	0.50852
60.8	1.72002	60.361	1.477	60.387	0.54107
61.8	1.74701	61.361	1.50993	61.387	0.57379
62.8	1.77042	62.361	1.54077	62.387	0.60417
63.8	1.79428	63.361	1.56886	63.387	0.63298
64.8	1.82053	64.361	1.59517	64.387	0.66163
65.8	1.84904	65.361	1.62107	65.387	0.6916
66.8	1.87113	66.361	1.64486	66.387	0.72255
67.8	1.89308	67.361	1.66967	67.387	0.7536
68.8	1.91349	68.361	1.69557	68.387	0.78318
69.8	1.93207	69.361	1.71895	69.387	0.81321
70.8	1.95018	70.361	1.73772	70.387	0.84496
71.8	1.96785	71.361	1.75298	71.387	0.87815
72.8	1.98988	72.361	1.7665	72.387	0.91071
73.8	2.0139	73.361	1.77794	73.387	0.94249
74.8	2.04049	74.361	1.79006	74.387	0.97315
75.8	2.06853	75.361	1.80426	75.387	1.00305
76.8	2.09858	76.361	1.82234	76.387	1.03421
77.8	2.12764	77.361	1.83845	77.387	1.06684
78.8	2.15736	78.361	1.85394	78.387	1.10183
79.8	2.19249	79.361	1.86438	79.387	1.13908
80.8	2.2289	80.361	1.87412	80.387	1.17785
81.8	2.26723	81.361	1.88553	81.387	1.21476
82.8	2.30488	82.361	1.89612	82.387	1.25118
83.8	2.3431	83.361	1.90462	83.387	1.2875
84.8	2.38061	84.361	1.91356	84.387	1.32551
85.8	2.41598	85.361	1.9251	85.387	1.36494
86.8	2.45562	86.361	1.93493	86.387	1.40548
87.8	2.49913	87.361	1.94471	87.387	1.44309
88.8	2.54888	88.361	1.95018	88.387	1.47756
89.8	2.60271	89.361	1.95278	89.387	1.51429
90.8	2.66231	90.361	1.95471	90.387	1.5563
91.8	2.723	91.361	1.95975	91.387	1.60266
92.8	2.78503	92.361	1.96776	92.387	1.6482
93.8	2.84978	93.361	1.97594	93.387	1.69253
94.8	2.91905	94.361	1.98505	94.387	1.73445
95.8	2.99532	95.361	1.99636	95.387	1.7753
96.8	3.07976	96.361	2.00598	96.387	1.81793
97.8	3.17165	97.361	2.01502	97.387	1.86253
98.8	3.27116	98.361	2.02469	98.387	1.90619
99.8	3.37937	99.361	2.03657	99.387	1.94912
100.8	3.49779	100.361	2.0523	100.387	1.99124
101.8	3.62753	101.361	2.07061	101.387	2.03595
102.8	3.75762	102.361	2.08722	102.387	2.08392
103.8	3.89178	103.361	2.10126	103.387	2.13653
104.8	4.04077	104.361	2.11563	104.387	2.18951
105.8	4.20267	105.361	2.13122	105.387	2.24218
106.8	4.36743	106.361	2.1497	106.387	2.29163
107.8	4.53063	107.361	2.16878	107.387	2.34255
108.8	4.70781	108.361	2.19198	108.387	2.39638
109.8	4.89828	109.361	2.2182	109.387	2.45356
110.8	5.08943	110.361	2.247	110.387	2.51306
111.8	5.28166	111.361	2.27429	111.387	2.57193
112.8	5.4829	112.361	2.29995	112.387	2.63374
113.8	5.69402	113.361	2.32588	113.387	2.6942
114.8	5.90664	114.361	2.3563	114.387	2.75866
115.8	6.12889	115.361	2.38906	115.387	2.82992
116.8	6.36059	116.361	2.42484	116.387	2.90424
117.8	6.59602	117.361	2.46322	117.387	2.98288
118.8	6.8351	118.361	2.50061	118.387	3.06542
119.8	7.08402	119.361	2.53598	119.387	3.15016
120.8	7.34356	120.361	2.57256	120.387	3.23588
121.8	7.60082	121.361	2.61043	121.387	3.32457
122.8	7.85958	122.361	2.64646	122.387	3.42328
123.8	8.12615	123.361	2.68499	123.387	3.52643
124.8	8.40273	124.361	2.72676	124.387	3.6289
125.8	8.6793	125.361	2.77153	125.387	3.73905
126.8	8.95742	126.361	2.81794	126.387	3.85703
127.8	9.2448	127.361	2.86579	127.387	3.979
128.8	9.54222	128.361	2.91512	128.387	4.10556
129.8	9.84445	129.361	2.96397	129.387	4.23493
130.8	10.1472	130.361	3.01429	130.387	4.36997
131.8	10.4588	131.361	3.06587	131.387	4.5094
132.8	10.7837	132.361	3.121	132.387	4.65973
133.8	11.1197	133.361	3.17847	133.387	4.82142
134.8	11.4577	134.361	3.23929	134.387	4.98058
135.8	11.8051	135.361	3.30337	135.387	5.14775
136.8	12.1654	136.361	3.37369	136.387	5.32278
137.8	12.5392	137.361	3.44585	137.387	5.50611
138.8	12.9261	138.361	3.51641	138.387	5.70125
139.8	13.3251	139.361	3.58685	139.387	5.90255
140.8	13.7415	140.361	3.66115	140.387	6.10699
141.8	14.1717	141.361	3.74042	141.387	6.31545
142.8	14.6186	142.361	3.82603	142.387	6.52997
143.8	15.0803	143.361	3.91721	143.387	6.75605
144.8	15.5526	144.361	4.01494	144.387	6.98821
145.8	16.0392	145.361	4.11491	145.387	7.22593
146.8	16.5379	146.361	4.21674	146.387	7.47118
147.8	17.0478	147.361	4.32274	147.387	7.72188
148.8	17.5621	148.361	4.43457	148.387	7.97586
149.8	18.079	149.361	4.54614	149.387	8.23989
150.8	18.5989	150.361	4.66715	150.387	8.51412
151.8	19.12	151.361	4.80291	151.387	8.78647
152.8	19.6362	152.361	4.94819	152.387	9.05462
153.8	20.1427	153.361	5.10525	153.387	9.32294
154.8	20.6413	154.361	5.27192	154.387	9.59784
155.8	21.1253	155.361	5.4492	155.387	9.87528
156.8	21.5958	156.361	5.63598	156.387	10.1541
157.8	22.0498	157.361	5.83079	157.387	10.4391
158.8	22.4923	158.361	6.03971	158.387	10.7163
159.8	22.9207	159.361	6.26257	159.387	10.9978
160.8	23.3308	160.361	6.49496	160.387	11.283
161.8	23.724	161.361	6.74283	161.387	11.5709
162.8	24.0987	162.361	7.00427	162.387	11.855
163.8	24.4526	163.361	7.27122	163.387	12.1332
164.8	24.7895	164.361	7.54742	164.387	12.4094
165.8	25.109	165.361	7.83336	165.387	12.6804
