# Supplementary material for: Designed wrinkles for optical encryption and flexible integrated circuit carrier board
Source: Nat Commun. 2024 Jul 4;15:5616. doi: 10.1038/s41467-024-50069-7 (PMC11224375; doi:10.1038/s41467-024-50069-7)
Supplement: Supplementary file 9 — Source data [file 41467_2024_50069_MOESM9_ESM.zip › Soure Data/Soure Data-Supplementary Infromation/SI-Fig. 15c.xlsx]

## Sheet: SI-Fig. 15c
X1	Y1	X2	Y2
0	-0.26063	0	-2.01834
0.19531	-1.16171	0.19531	-1.9048
0.39063	-2.14317	0.39063	-1.73926
0.58594	-3.15131	0.58594	-1.41611
0.78125	-3.59911	0.78125	-0.95506
0.97656	-3.6705	0.97656	-0.28749
1.17188	-3.27461	1.17188	0.30266
1.36719	-2.60307	1.36719	0.88493
1.5625	-1.80524	1.5625	1.48637
1.75781	-1.08362	1.75781	1.96033
1.95313	-0.19814	1.95313	2.05831
2.14844	0.44706	2.14844	2.00586
2.34375	0.79777	2.34375	1.83606
2.53906	1.23243	2.53906	1.38684
2.73438	1.55693	2.73438	0.86667
2.92969	1.65747	2.92969	0.41917
3.125	1.67643	3.125	0.03861
3.32031	1.7552	3.32031	-0.34599
3.51563	1.35481	3.51563	-0.52348
3.71094	0.80227	3.71094	-0.66071
3.90625	0.16377	3.90625	-0.72142
4.10156	-0.65482	4.10156	-0.65008
4.29688	-1.44529	4.29688	-0.4298
4.49219	-1.99199	4.49219	-0.0463
4.6875	-2.40881	4.6875	0.46713
4.88281	-2.6848	4.88281	1.02977
5.07813	-2.20801	5.07813	1.63491
5.27344	-1.32762	5.27344	2.26507
5.46875	-0.63484	5.46875	2.72688
5.66406	0.41486	5.66406	3.06018
5.85938	1.16538	5.85938	3.20236
6.05469	1.59642	6.05469	3.16931
6.25	2.13581	6.25	2.76442
6.44531	2.60696	6.44531	2.36284
6.64063	2.87461	6.64063	1.81978
6.83594	2.90105	6.83594	1.20081
7.03125	2.91498	7.03125	0.6005
7.22656	2.66297	7.22656	0.14362
7.42188	2.28201	7.42188	-0.18443
7.61719	1.80305	7.61719	-0.4772
7.8125	0.9274	7.8125	-0.67677
8.00781	-0.0086	8.00781	-0.68118
8.20313	-0.85807	8.20313	-0.50762
8.39844	-1.74673	8.39844	-0.16031
8.59375	-2.44127	8.59375	0.27436
8.78906	-2.75226	8.78906	0.55007
8.98438	-2.66684	8.98438	1.10125
9.17969	-2.17104	9.17969	1.52874
9.375	-1.46536	9.375	1.99358
9.57031	-0.56471	9.57031	2.4121
9.76563	0.09147	9.76563	2.50878
9.96094	0.825	9.96094	2.3395
10.1562	1.3981	10.1562	1.9725
10.3516	1.68973	10.3516	1.44108
10.5469	1.8918	10.5469	1.00841
10.7422	2.06541	10.7422	0.46747
10.9375	2.01492	10.9375	-0.10487
11.1328	1.95227	11.1328	-0.49163
11.3281	1.62033	11.3281	-0.92795
11.5234	1.09563	11.5234	-1.21646
11.7188	0.44845	11.7188	-1.28124
11.9141	-0.43884	11.9141	-1.3414
12.1094	-1.42679	12.1094	-1.10418
12.3047	-2.23088	12.3047	-0.89588
12.5	-2.98866	12.5	-0.52554
12.6953	-3.25759	12.6953	-0.03194
12.8906	-3.07601	12.8906	0.52218
13.0859	-2.62957	13.0859	1.02721
13.2812	-1.74582	13.2812	1.42391
13.4766	-0.83706	13.4766	1.78202
13.6719	0.04316	13.6719	2.11627
13.8672	0.78384	13.8672	1.99763
14.0625	1.39761	14.0625	1.67712
14.2578	1.79732	14.2578	1.23145
14.4531	2.17649	14.4531	0.6637
14.6484	2.38364	14.6484	0.19897
14.8438	2.48643	14.8438	-0.27702
15.0391	2.33393	15.0391	-0.60912
15.2344	1.98637	15.2344	-0.92498
15.4297	1.60762	15.4297	-1.0586
15.625	0.96313	15.625	-1.30587
15.8203	0.12306	15.8203	-1.41212
16.0156	-0.83476	16.0156	-1.14284
16.2109	-1.73655	16.2109	-0.78611
16.4062	-2.35248	16.4062	-0.43822
16.6016	-2.87315	16.6016	0.01792
16.7969	-2.88234	16.7969	0.4203
16.9922	-2.63411	16.9922	1.01773
17.1875	-1.93987	17.1875	1.50086
17.3828	-1.15475	17.3828	1.85948
17.5781	-0.28997	17.5781	2.15508
17.7734	0.39924	17.7734	2.28795
17.9688	0.92198	17.9688	2.26
18.1641	1.45026	18.1641	1.83884
18.3594	1.92715	18.3594	1.43291
18.5547	2.11702	18.5547	0.98642
18.75	2.209	18.75	0.38943
18.9453	2.15317	18.9453	-0.0222
19.1406	1.78682	19.1406	-0.35575
19.3359	1.40954	19.3359	-0.78002
19.5312	0.8735	19.5312	-0.80734
19.7266	-0.04922	19.7266	-0.93364
19.9219	-0.87849	19.9219	-0.75323
20.1172	-1.78506	20.1172	-0.55308
20.3125	-2.59147	20.3125	-0.26969
20.5078	-3.14226	20.5078	0.14639
20.7031	-3.3844	20.7031	0.66442
20.8984	-2.99584	20.8984	1.10952
21.0938	-2.3248	21.0938	1.62447
21.2891	-1.31188	21.2891	2.15723
21.4844	-0.38465	21.4844	2.24237
21.6797	0.43366	21.6797	2.26194
21.875	0.99266	21.875	2.13877
22.0703	1.54235	22.0703	1.76687
22.2656	1.85043	22.2656	1.25457
22.4609	2.24575	22.4609	0.61244
22.6562	2.29905	22.6562	0.0378
22.8516	2.35446	22.8516	-0.38664
23.0469	2.15566	23.0469	-0.76193
23.2422	1.74267	23.2422	-1.17825
23.4375	1.31836	23.4375	-1.21373
23.6328	0.61092	23.6328	-1.16509
23.8281	-0.3401	23.8281	-0.90591
24.0234	-1.32283	24.0234	-0.6832
24.2188	-2.25652	24.2188	-0.23241
24.4141	-2.84927	24.4141	0.34322
24.6094	-3.10133	24.6094	0.84818
24.8047	-2.98156	24.8047	1.33604
25	-2.42983	25	1.92023
25.1953	-1.52646	25.1953	2.29474
25.3906	-0.56079	25.3906	2.49623
25.5859	0.22845	25.5859	2.41696
25.7812	0.85647	25.7812	2.17117
25.9766	1.42318	25.9766	1.80649
26.1719	1.83384	26.1719	1.29732
26.3672	2.13927	26.3672	0.73246
26.5625	2.28529	26.5625	0.19684
26.7578	2.21278	26.7578	-0.26821
26.9531	1.96374	26.9531	-0.57207
27.1484	1.69646	27.1484	-0.84516
27.3438	1.37333	27.3438	-0.90693
27.5391	0.70338	27.5391	-0.92699
27.7344	-0.12103	27.7344	-0.69319
27.9297	-1.03447	27.9297	-0.30554
28.125	-1.96344	28.125	0.06155
28.3203	-2.5987	28.3203	0.49984
28.5156	-2.85413	28.5156	1.16057
28.7109	-2.70029	28.7109	1.83247
28.9062	-2.24479	28.9062	2.52025
29.1016	-1.44013	29.1016	2.95642
29.2969	-0.54844	29.2969	3.1775
29.4922	0.26135	29.4922	3.26689
29.6875	1.01783	29.6875	3.14168
29.8828	1.48676	29.8828	2.8652
30.0781	1.81846	30.0781	2.44572
30.2734	2.09533	30.2734	1.92941
30.4688	2.34542	30.4688	1.50474
30.6641	2.36825	30.6641	1.04282
30.8594	2.17531	30.8594	0.68294
31.0547	1.85495	31.0547	0.41811
31.25	1.33896	31.25	0.15404
31.4453	0.74148	31.4453	0.21318
31.6406	0.0487	31.6406	0.36999
31.8359	-0.95983	31.8359	0.70296
32.0312	-1.8942	32.0312	1.0028
32.2266	-2.5551	32.2266	1.49852
32.4219	-3.03333	32.4219	2.07031
32.6172	-3.12615	32.6172	2.65893
32.8125	-2.75408	32.8125	3.16069
33.0078	-2.03722	33.0078	3.58462
33.2031	-1.17599	33.2031	3.82134
33.3984	-0.10187	33.3984	3.83278
33.5938	0.50054	33.5938	3.51466
33.7891	1.18896	33.7891	3.19051
33.9844	1.68821	33.9844	2.63144
34.1797	2.04491	34.1797	2.09907
34.375	2.32864	34.375	1.46581
34.5703	2.37909	34.5703	0.80533
34.7656	2.285	34.7656	0.54686
34.9609	1.94165	34.9609	0.17868
35.1562	1.60539	35.1562	-0.09949
35.3516	0.88208	35.3516	-0.13059
35.5469	0.25845	35.5469	-0.00786
35.7422	-0.62729	35.7422	0.22001
35.9375	-1.47262	35.9375	0.56493
36.1328	-2.29246	36.1328	0.88136
36.3281	-2.82986	36.3281	1.39697
36.5234	-2.83816	36.5234	1.7346
36.7188	-2.69184	36.7188	2.3649
36.9141	-2.2663	36.9141	2.84298
37.1094	-1.39762	37.1094	3.06074
37.3047	-0.51104	37.3047	3.10702
37.5	0.08393	37.5	2.93224
		37.6953	2.56356
		37.8906	1.92792
		38.0859	1.52485
		38.2812	0.86448
		38.4766	0.38522
		38.6719	-0.04793
		38.8672	-0.32013
		39.0625	-0.48719
		39.2578	-0.5713
		39.4531	-0.4353
		39.6484	-0.27598
