# Supplementary material for: Designed wrinkles for optical encryption and flexible integrated circuit carrier board
Source: Nat Commun. 2024 Jul 4;15:5616. doi: 10.1038/s41467-024-50069-7 (PMC11224375; doi:10.1038/s41467-024-50069-7)
Supplement: Supplementary file 9 — Source data [file 41467_2024_50069_MOESM9_ESM.zip › Soure Data/Soure Data-Supplementary Infromation/SI-Fig. 16.xlsx]

## Sheet: SI-Fig. 16
X1	Y1	X2	Y2	X3	Y3	X4	Y4
1350	140831	1350	112161	1350	110246	1350	100110
1349	142046	1349	110405	1349	110325	1349	101226
1348	141073	1348	110291	1348	110779	1348	102847
1347	140857	1347	110605	1347	110361	1347	101230
1346	140406	1346	110828	1346	110702	1346	101384
1345	140619	1345	111535	1345	110981	1345	101770
1344	139312	1344	111154	1344	111528	1344	101492
1343	139203	1343	110376	1343	111421	1343	101960
1342	139977	1342	109947	1342	111464	1342	103041
1341	139850	1341	110805	1341	111151	1341	100846
1340	139836	1340	110658	1340	111722	1340	100667
1339	139597	1339	110431	1339	110903	1339	101724
1338	139589	1338	110781	1338	111055	1338	101724
1337	138679	1337	110737	1337	111036	1337	101653
1336	138783	1336	111282	1336	110069	1336	102337
1335	138406	1335	110457	1335	111051	1335	102030
1334	138325	1334	110379	1334	111559	1334	102738
1333	139683	1333	110693	1333	110934	1333	101486
1332	139806	1332	110819	1332	110444	1332	100625
1331	139337	1331	110634	1331	111100	1331	101808
1330	139701	1330	110800	1330	110111	1330	102570
1329	140827	1329	111075	1329	110169	1329	102833
1328	139663	1328	111199	1328	110471	1328	101433
1327	139516	1327	110542	1327	110402	1327	101564
1326	140364	1326	110813	1326	110805	1326	103287
1325	140297	1325	110853	1325	111577	1325	102274
1324	139921	1324	111207	1324	111122	1324	102999
1323	140502	1323	110956	1323	110678	1323	102496
1322	140512	1322	111120	1322	111308	1322	102369
1321	139013	1321	111952	1321	111011	1321	102486
1320	139366	1320	111249	1320	111406	1320	101719
1319	140293	1319	112569	1319	111080	1319	102344
1318	140439	1318	112116	1318	112087	1318	102235
1317	139377	1317	111480	1317	112349	1317	102376
1316	140938	1316	111195	1316	113078	1316	103264
1315	140353	1315	111675	1315	112570	1315	102479
1314	138604	1314	111400	1314	113341	1314	101949
1313	138529	1313	111622	1313	113173	1313	103225
1312	138669	1312	111506	1312	112999	1312	102146
1311	140157	1311	112046	1311	112396	1311	102464
1310	139607	1310	113112	1310	113166	1310	101874
1309	140173	1309	112941	1309	113181	1309	102375
1308	138939	1308	111731	1308	114271	1308	103025
1307	139972	1307	111712	1307	112923	1307	103104
1306	141407	1306	113165	1306	111747	1306	104132
1305	142411	1305	112713	1305	113941	1305	104454
1304	142194	1304	112008	1304	114307	1304	104634
1303	141904	1303	113039	1303	113384	1303	103903
1302	141692	1302	113292	1302	113343	1302	103220
1301	142225	1301	113644	1301	114464	1301	104339
1300	142351	1300	113168	1300	113898	1300	104675
1299	141199	1299	113781	1299	112667	1299	103994
1298	140491	1298	113117	1298	113393	1298	103388
1297	141173	1297	112748	1297	115158	1297	104566
1296	139665	1296	113729	1296	114820	1296	105104
1295	139436	1295	114107	1295	115237	1295	105886
1294	140455	1294	113801	1294	115526	1294	105108
1293	140910	1293	114962	1293	115823	1293	105252
1292	140184	1292	114923	1292	114767	1292	105149
1291	141075	1291	114299	1291	114376	1291	105782
1290	141515	1290	114757	1290	115613	1290	106209
1289	141572	1289	115865	1289	114948	1289	105719
1288	141608	1288	114720	1288	115247	1288	105410
1287	142279	1287	114993	1287	116583	1287	106435
1286	141981	1286	116666	1286	117496	1286	105733
1285	142320	1285	116337	1285	117262	1285	106315
1284	141287	1284	115648	1284	116466	1284	106674
1283	141387	1283	115565	1283	115409	1283	106570
1282	143083	1282	116706	1282	117972	1282	106124
1281	142706	1281	117101	1281	118296	1281	106042
1280	143245	1280	117461	1280	118179	1280	107702
1279	143416	1279	116308	1279	117882	1279	106965
1278	142909	1278	117386	1278	117805	1278	107350
1277	144518	1277	117729	1277	118844	1277	108118
1276	143313	1276	117344	1276	117817	1276	108438
1275	142694	1275	117403	1275	118107	1275	109171
1274	144951	1274	118010	1274	119129	1274	107994
1273	144553	1273	119557	1273	119000	1273	107154
1272	143631	1272	119002	1272	119298	1272	107666
1271	145436	1271	119098	1271	119876	1271	108343
1270	146063	1270	118983	1270	119425	1270	108046
1269	146958	1269	118884	1269	119121	1269	109457
1268	146490	1268	118828	1268	119071	1268	109246
1267	146341	1267	119669	1267	119401	1267	110682
1266	146553	1266	120121	1266	118646	1266	109987
1265	147401	1265	120359	1265	120289	1265	109035
1264	147745	1264	121240	1264	120334	1264	110420
1263	147535	1263	120667	1263	120342	1263	110073
1262	146993	1262	121411	1262	121915	1262	109442
1261	146231	1261	121818	1261	121290	1261	110399
1260	147102	1260	120685	1260	121100	1260	111332
1259	147897	1259	122033	1259	121180	1259	111373
1258	147885	1258	121585	1258	120604	1258	110327
1257	147589	1257	121625	1257	120710	1257	110717
1256	149145	1256	122478	1256	122128	1256	110930
1255	149364	1255	121994	1255	122939	1255	110901
1254	148401	1254	123190	1254	122626	1254	111417
1253	149536	1253	122638	1253	121451	1253	111039
1252	149692	1252	122581	1252	121020	1252	111309
1251	150175	1251	122545	1251	122978	1251	112130
1250	150775	1250	125115	1250	123588	1250	113027
1249	152148	1249	125304	1249	125457	1249	113093
1248	153683	1248	126199	1248	126238	1248	114959
1247	154390	1247	126876	1247	126527	1247	115828
1246	154115	1246	126754	1246	128200	1246	115219
1245	154428	1245	126581	1245	128394	1245	115894
1244	155315	1244	126943	1244	127851	1244	115430
1243	154243	1243	127452	1243	127979	1243	116187
1242	155006	1242	128369	1242	126966	1242	113769
1241	155471	1241	128126	1241	127062	1241	114201
1240	154090	1240	126850	1240	128495	1240	115240
1239	153808	1239	127722	1239	127049	1239	114948
1238	152356	1238	128461	1238	127344	1238	115444
1237	153149	1237	127623	1237	126186	1237	114458
1236	153368	1236	126149	1236	125565	1236	113604
1235	151607	1235	126839	1235	123747	1235	111573
1234	151604	1234	126604	1234	122802	1234	110559
1233	152105	1233	126967	1233	123130	1233	111479
1232	153193	1232	127267	1232	125339	1232	111795
1231	156478	1231	129627	1231	126860	1231	114112
1230	158909	1230	132477	1230	129704	1230	118854
1229	162442	1229	136086	1229	134316	1229	123147
1228	164879	1228	138292	1228	139284	1228	125900
1227	167219	1227	139825	1227	141367	1227	127285
1226	167821	1226	140515	1226	141123	1226	127294
1225	163586	1225	138021	1225	138481	1225	125384
1224	160112	1224	135598	1224	134165	1224	122712
1223	159650	1223	134066	1223	131406	1223	118668
1222	155758	1222	130554	1222	127207	1222	114888
1221	151826	1221	126435	1221	123611	1221	111269
1220	149371	1220	123202	1220	120824	1220	108720
1219	144405	1219	119080	1219	117460	1219	106630
1218	140698	1218	117240	1218	113618	1218	101737
1217	136907	1217	113510	1217	109994	1217	98514.7
1216	134451	1216	109436	1216	105286	1216	94594.2
1215	131484	1215	106985	1215	102400	1215	93340.4
1214	126590	1214	103428	1214	99931.1	1214	91153.4
1213	124248	1213	101864	1213	96979.5	1213	88680.3
1212	122846	1212	99408.5	1212	94783.9	1212	87255.4
1211	120768	1211	97859.5	1211	94818.6	1211	86872.3
1210	119146	1210	96132	1210	93845.5	1210	86715.9
1209	116841	1209	95212.6	1209	93263.2	1209	85794.2
1208	116114	1208	93646	1208	91999.5	1208	84130.7
1207	115480	1207	93208.1	1207	92065.9	1207	83588.9
1206	113537	1206	92897	1206	91614.3	1206	84815.7
1205	114258	1205	92458.2	1205	91553.8	1205	84841.1
1204	114018	1204	91996.6	1204	91388.1	1204	83419.9
1203	114672	1203	92633.3	1203	90758.7	1203	83870
1202	114927	1202	92018.4	1202	90747.9	1202	82796.8
1201	113537	1201	91513.2	1201	90239.5	1201	83283
1200	112909	1200	90901.5	1200	91386.9	1200	84360.9
1199	114451	1199	90930.5	1199	91511.9	1199	84157.6
1198	113007	1198	92292.6	1198	90648.5	1198	84598.9
1197	113375	1197	91710.1	1197	89895.3	1197	83844
1196	114494	1196	92192	1196	89968.7	1196	83877.2
1195	114137	1195	92002.1	1195	90928.7	1195	84892.8
1194	113806	1194	92743.1	1194	91476.2	1194	84794.7
1193	113900	1193	92813.7	1193	92272.2	1193	84477.5
1192	113414	1192	92915.8	1192	92782.7	1192	85227.6
1191	114530	1191	92740.6	1191	92258.6	1191	83972.1
1190	114529	1190	92439.3	1190	92003.6	1190	85442.8
1189	114414	1189	93473.2	1189	92645.2	1189	85390.2
1188	114765	1188	93802	1188	92326.9	1188	85320.7
1187	114176	1187	93322.5	1187	93805.8	1187	86004.1
1186	114722	1186	94187.9	1186	94141.1	1186	86636.3
1185	116235	1185	94031	1185	92824.4	1185	86255.5
1184	116462	1184	93511.4	1184	92602.2	1184	85614.8
1183	116006	1183	92893.1	1183	92514.6	1183	85479.1
1182	116482	1182	93286.8	1182	92783.6	1182	86158.7
1181	117713	1181	94910	1181	92879	1181	85311.8
1180	117276	1180	95153.7	1180	93020.3	1180	85504.5
1179	116086	1179	95257.3	1179	93250.5	1179	86535.4
1178	115260	1178	93440.9	1178	93744.6	1178	86134.4
1177	115055	1177	94514	1177	95280.2	1177	87001.3
1176	116165	1176	95429	1176	94458.9	1176	86588.6
1175	115653	1175	95264.6	1175	94404.7	1175	87351.6
1174	115579	1174	95604.6	1174	93766.7	1174	87629.8
1173	116319	1173	95115.6	1173	94766.5	1173	87803
1172	117081	1172	93775.4	1172	94779.7	1172	87636.1
1171	115373	1171	94360.7	1171	94684.8	1171	87172.1
1170	116391	1170	94672.3	1170	94910.3	1170	87336.4
1169	117277	1169	94994.4	1169	94330.3	1169	87131.8
1168	116742	1168	94580.4	1168	95036.9	1168	87815.7
1167	118496	1167	94927.8	1167	95164.7	1167	87976.2
1166	117867	1166	95830.4	1166	95607.5	1166	87335.2
1165	119479	1165	96347.2	1165	95175.7	1165	87122.7
1164	121314	1164	96444.4	1164	95019.9	1164	87169.3
1163	121081	1163	95212.2	1163	94664.1	1163	87279
1162	121694	1162	96430.6	1162	96684.3	1162	88095.3
1161	120683	1161	96450.5	1161	94882	1161	87588
1160	120460	1160	97802.8	1160	94114.8	1160	88025.4
1159	119488	1159	98046	1159	94788.1	1159	87536.8
1158	119042	1158	96452	1158	95923.4	1158	87671.4
1157	119232	1157	97821.5	1157	95979.4	1157	88767.6
1156	119842	1156	97704.6	1156	96681.8	1156	88438.1
1155	119363	1155	97650.8	1155	96083.1	1155	87663.8
1154	118364	1154	98792.4	1154	95737.2	1154	88126.8
1153	117351	1153	98292.7	1153	96512.2	1153	88031.7
1152	117145	1152	98477.9	1152	96661.6	1152	89170.2
1151	117652	1151	98664.4	1151	96229.3	1151	89413.5
1150	117901	1150	99263.7	1150	96208.3	1150	89574.8
1149	117522	1149	98831.5	1149	97954.4	1149	89072.7
1148	117776	1148	98009.2	1148	97425.8	1148	88590.3
1147	117156	1147	97675.4	1147	97211.2	1147	89293.5
1146	118042	1146	98600	1146	97416.5	1146	89338.6
1145	119001	1145	98789.7	1145	96679.4	1145	90390.6
1144	117472	1144	99258.7	1144	96912.5	1144	90640.3
1143	118079	1143	98998.8	1143	97793.2	1143	90154.1
1142	119023	1142	97829.2	1142	97052.2	1142	91270.7
1141	118760	1141	98246.1	1141	97245.1	1141	91266
1140	118916	1140	99340.6	1140	97262.7	1140	90122.7
1139	119115	1139	99031.1	1139	97139	1139	89991.4
1138	120381	1138	98569.3	1138	97902.5	1138	89940.6
1137	119939	1137	99031.8	1137	97910.4	1137	90528.3
1136	118992	1136	99195	1136	97828.5	1136	90505.6
1135	119152	1135	99088.7	1135	98627.8	1135	90476.9
1134	118525	1134	99526.3	1134	99715.7	1134	90978.2
1133	120460	1133	101204	1133	98876.2	1133	90293.2
1132	119869	1132	100583	1132	99367.3	1132	90358.3
1131	120461	1131	99820.1	1131	98753.1	1131	90661.7
1130	120191	1130	100608	1130	98746.5	1130	91100.1
1129	119082	1129	100614	1129	98041.6	1129	90663.4
1128	121202	1128	100646	1128	98875.8	1128	90589.2
1127	120928	1127	101492	1127	99781.3	1127	90695.8
1126	120313	1126	101535	1126	98462.6	1126	90120.8
1125	119887	1125	101579	1125	98374.5	1125	90677.6
1124	119674	1124	100657	1124	99374	1124	91039.6
1123	120214	1123	101321	1123	98948	1123	91583.3
1122	120903	1122	101240	1122	98171.1	1122	92644.6
1121	120989	1121	102175	1121	97424.3	1121	90953.6
1120	120338	1120	102072	1120	98544.1	1120	91283
1119	120408	1119	101154	1119	99021.5	1119	92391.6
1118	121003	1118	102041	1118	98607.8	1118	92705.8
1117	120528	1117	102139	1117	99964.6	1117	92353.8
1116	120317	1116	101455	1116	99059.8	1116	92745
1115	120554	1115	101672	1115	99915.2	1115	92261.2
1114	120973	1114	102129	1114	99877	1114	92684.2
1113	121114	1113	102397	1113	99555.7	1113	92826
1112	120118	1112	102710	1112	99628.7	1112	92435.7
1111	122654	1111	102205	1111	98734.4	1111	92230.8
1110	122322	1110	102995	1110	100258	1110	92802.4
1109	123106	1109	103973	1109	100458	1109	93032.7
1108	121801	1108	103206	1108	99778.7	1108	93326.6
1107	122007	1107	102576	1107	99696.9	1107	93918
1106	122942	1106	104333	1106	100063	1106	94172.2
1105	122901	1105	104587	1105	99390.2	1105	94243.9
1104	122881	1104	102762	1104	100077	1104	93818.2
1103	122599	1103	103285	1103	100934	1103	92818.6
1102	121530	1102	103039	1102	100924	1102	92568.6
1101	121377	1101	101935	1101	100044	1101	94418
1100	122045	1100	101979	1100	99597.1	1100	94491.5
1099	121441	1099	103483	1099	100344	1099	94077.9
1098	122413	1098	101216	1098	101480	1098	92686.9
1097	122466	1097	100548	1097	100861	1097	94136
1096	121791	1096	101414	1096	100319	1096	94155.8
1095	121240	1095	99872.9	1095	99561.5	1095	94083.9
1094	121513	1094	100193	1094	99695.6	1094	93955.6
1093	120225	1093	101528	1093	101195	1093	95143.2
1092	122022	1092	100992	1092	101994	1092	94806
1091	120551	1091	102467	1091	103218	1091	94578.6
1090	121065	1090	101803	1090	101781	1090	94968
1089	122073	1089	100613	1089	101293	1089	94843.2
1088	121457	1088	101684	1088	100642	1088	94404.8
1087	121813	1087	102849	1087	101142	1087	93965.6
1086	122146	1086	102633	1086	101689	1086	94793.4
1085	121366	1085	101771	1085	101565	1085	95491.6
1084	122010	1084	102584	1084	101553	1084	94479.7
1083	123164	1083	102671	1083	101725	1083	95321.2
1082	123397	1082	103505	1082	101871	1082	95496.3
1081	123594	1081	102983	1081	102773	1081	95632.9
1080	123263	1080	103048	1080	102257	1080	95242.4
1079	123598	1079	102921	1079	102881	1079	96285.2
1078	124443	1078	104228	1078	103314	1078	97191.3
1077	124823	1077	103837	1077	103730	1077	97253.2
1076	123086	1076	103060	1076	102817	1076	97418.3
1075	123645	1075	104518	1075	103565	1075	96141.4
1074	125460	1074	105876	1074	103520	1074	95941.4
1073	125301	1073	105916	1073	102892	1073	97059.6
1072	124959	1072	105354	1072	103252	1072	96921.2
1071	125660	1071	104335	1071	103502	1071	96358
1070	125761	1070	105724	1070	104934	1070	97452.4
1069	126291	1069	106895	1069	104266	1069	97767.3
1068	125399	1068	106393	1068	103445	1068	97324.9
1067	125389	1067	106456	1067	103891	1067	96769.5
1066	124952	1066	105293	1066	104978	1066	98457.1
1065	123409	1065	106478	1065	104146	1065	99051.6
1064	125109	1064	106250	1064	105312	1064	99071.4
1063	126072	1063	106268	1063	106187	1063	99289.5
1062	125790	1062	107041	1062	105230	1062	99418.9
1061	126227	1061	107099	1061	105190	1061	98665.4
1060	126693	1060	107675	1060	105816	1060	98301
1059	126850	1059	107503	1059	105997	1059	98607.9
1058	127767	1058	107513	1058	106671	1058	99146.8
1057	127563	1057	107522	1057	105694	1057	98967.2
1056	126744	1056	107549	1056	104935	1056	98541.2
1055	126012	1055	108503	1055	105054	1055	99757.5
1054	126839	1054	108526	1054	105956	1054	100090
1053	128206	1053	108748	1053	106710	1053	99124.8
1052	127544	1052	108571	1052	107193	1052	99108.9
1051	129320	1051	108870	1051	106494	1051	100008
1050	128177	1050	109071	1050	107717	1050	99577.6
1049	128596	1049	108535	1049	107988	1049	99956.8
1048	128617	1048	108559	1048	108021	1048	100141
1047	128636	1047	108756	1047	107482	1047	100623
1046	128295	1046	109892	1046	107637	1046	101130
1045	128807	1045	109058	1045	108487	1045	100579
1044	128610	1044	109837	1044	107921	1044	101010
1043	130117	1043	110113	1043	109316	1043	101526
1042	130131	1042	110501	1042	108711	1042	101331
1041	130675	1041	110378	1041	107713	1041	102039
1040	132033	1040	110129	1040	109288	1040	102085
1039	130835	1039	111810	1039	109312	1039	103349
1038	130218	1038	112641	1038	109199	1038	102770
1037	131585	1037	111601	1037	109156	1037	102864
1036	132031	1036	112043	1036	108754	1036	103075
1035	131721	1035	113233	1035	108931	1035	102880
1034	131615	1034	112920	1034	109711	1034	102781
1033	130394	1033	113354	1033	109495	1033	103066
1032	131667	1032	113206	1032	109615	1032	103438
1031	132595	1031	112642	1031	111417	1031	103518
1030	133023	1030	113204	1030	110807	1030	102918
1029	132933	1029	113882	1029	110683	1029	103105
1028	133140	1028	114753	1028	111024	1028	103038
1027	133945	1027	114747	1027	110601	1027	103716
1026	133840	1026	114330	1026	110495	1026	104168
1025	133566	1025	115630	1025	111639	1025	104853
1024	134437	1024	116536	1024	111464	1024	105924
1023	134400	1023	117157	1023	113102	1023	105572
1022	136413	1022	115496	1022	115137	1022	105878
1021	136773	1021	117340	1021	113687	1021	105790
1020	136402	1020	117715	1020	112476	1020	106879
1019	137743	1019	117335	1019	113051	1019	107316
1018	137962	1018	117344	1018	114788	1018	107839
1017	138622	1017	118716	1017	117036	1017	108592
1016	140024	1016	119181	1016	116333	1016	108729
1015	139170	1015	118638	1015	116088	1015	109461
1014	138636	1014	117604	1014	115256	1014	107218
1013	137406	1013	117714	1013	113446	1013	106174
1012	136413	1012	117364	1012	112336	1012	107189
1011	135829	1011	117690	1011	112591	1011	105373
1010	135841	1010	117288	1010	112515	1010	105938
1009	136940	1009	116768	1009	113018	1009	106043
1008	137187	1008	117822	1008	111333	1008	105855
1007	137470	1007	118387	1007	114198	1007	107205
1006	138243	1006	119242	1006	115536	1006	107387
1005	140174	1005	120345	1005	115840	1005	108734
1004	142371	1004	121997	1004	117248	1004	109598
1003	144553	1003	123331	1003	117764	1003	110825
1002	147009	1002	125879	1002	121379	1002	112273
1001	148711	1001	127495	1001	122558	1001	113569
1000	149878	1000	128991	1000	124213	1000	115555
999	150299	999	128888	999	123872	999	115774
998	147478	998	127972	998	121796	998	115190
997	144753	997	126426	997	119903	997	112743
996	143760	996	124402	996	118096	996	110410
995	142419	995	122203	995	116206	995	109229
994	141464	994	121497	994	115903	994	108910
993	140657	993	122639	993	113560	993	107773
992	138821	992	119758	992	112304	992	106630
991	136938	991	117438	991	110651	991	105112
990	134612	990	117206	990	110369	990	103886
989	134726	989	115915	989	110192	989	104580
988	135358	988	115215	988	110153	988	104839
987	134751	987	113103	987	109386	987	104550
986	132989	986	113483	986	109823	986	103805
985	133200	985	115906	985	110654	985	104492
984	136977	984	116491	984	112454	984	106912
983	141058	983	118652	983	116906	983	111311
982	145046	982	122791	982	120584	982	114969
981	151042	981	127338	981	124293	981	119660
980	156770	980	134415	980	128762	980	124676
979	163222	979	140690	979	134539	979	130200
978	165429	978	143959	978	137713	978	134263
977	161162	977	139562	977	131877	977	126344
976	153445	976	134991	976	122940	976	115621
975	146488	975	129216	975	116578	975	108884
974	140710	974	124736	974	110509	974	103668
973	136276	973	120186	973	108350	973	99159.9
972	132311	972	117069	972	104474	972	95835.3
971	128820	971	113216	971	102166	971	93293.5
970	127144	970	108620	970	99661.8	970	90741.4
969	122892	969	103694	969	94394.1	969	89147
968	115659	968	97645.3	968	91210.2	968	85814
967	109243	967	91842.2	967	87886.5	967	82549.1
966	105022	966	87027	966	84461.5	966	80453.5
965	101773	965	83636.7	965	82442.9	965	79247.6
964	99015.5	964	82464.7	964	81894.4	964	77650.5
963	98822.5	963	81726.1	963	81445.1	963	77118.9
962	98719.7	962	79827	962	81345.5	962	76406.9
961	97320.2	961	78578.7	961	81618.2	961	76791.3
960	96772.1	960	79278.1	960	80904.8	960	76633
959	96035.7	959	80374.1	959	79838.7	959	76926.4
958	96039.1	958	80068.8	958	80603	958	76260
957	96954.2	957	79365.8	957	80458.1	957	75994.4
956	96859.4	956	80088.9	956	81160.2	956	76526.8
955	96712.1	955	78855	955	81010.5	955	76484.2
954	96547.9	954	79331.7	954	79830.4	954	76452.5
953	96571.1	953	79961.3	953	80915.4	953	76375.3
952	97710.9	952	80763.6	952	80952.6	952	76997.7
951	98314.3	951	79833.7	951	81019.9	951	77146.6
950	98840.9	950	79070	950	81545.9	950	77922.8
949	97644.6	949	78897.6	949	81253.9	949	77080.6
948	97174.9	948	79167.8	948	81298.8	948	76606.2
947	97592.8	947	80239.2	947	81496.2	947	76815.4
946	97472	946	80346	946	82071.8	946	76714.3
945	96253.4	945	78928.1	945	81630.3	945	77124.8
944	96579.4	944	80068.7	944	82015.8	944	77119.2
943	97860.9	943	80581.5	943	81623.1	943	77668.3
942	99027.9	942	80503.4	942	82209.6	942	77663
941	98593.9	941	80912.6	941	82058	941	76727.9
940	97207.4	940	80446.1	940	81119.9	940	76856.4
939	98031	939	79844.8	939	80777	939	78009.7
938	98540.4	938	80158.9	938	80593.9	938	77257.4
937	98753.7	937	79746.7	937	82210.9	937	77599
936	99133.2	936	80380.2	936	81655.9	936	79039
935	99439.2	935	81276.1	935	81735.7	935	78445.3
934	99447.6	934	80893.7	934	82918.6	934	78383.8
933	98587.9	933	81097.5	933	83211.1	933	77551
932	98591	932	80566.9	932	82036	932	78055.6
931	100504	931	80906.7	931	82678.1	931	78611.6
930	101031	930	80866.5	930	82972.7	930	79001.8
929	100336	929	80339.7	929	83358.1	929	78639.7
928	100004	928	81080.9	928	82679	928	78164.8
927	100403	927	80881.5	927	82516.5	927	78590.7
926	100242	926	81780.4	926	82585.2	926	79460.2
925	100839	925	81361.4	925	83746.2	925	78916.4
924	99827.6	924	81090.8	924	84005.4	924	78901.4
923	99111.3	923	81600.6	923	83899.2	923	79334.5
922	99827.7	922	82509.6	922	82991.4	922	78893.9
921	100427	921	82380.7	921	83687.4	921	79151.5
920	100877	920	81987.3	920	84027.7	920	79511.8
919	100881	919	82449.4	919	84025.2	919	79547.7
918	100309	918	84110	918	83735.7	918	79700.8
917	99651.3	917	83358.5	917	84092.6	917	80658
916	100163	916	82553.4	916	83979.5	916	79453.3
915	100902	915	83824.5	915	83884.7	915	79022
914	101058	914	83358.8	914	83322	914	79958.8
913	102015	913	83099.7	913	84090.9	913	79888.7
912	101275	912	83489.9	912	84542.2	912	79231.1
911	99326.8	911	83075	911	83144.5	911	79657.2
910	100156	910	83046.7	910	84197.6	910	80903.6
909	100488	909	83309.7	909	84703	909	80908.3
908	100538	908	82901.6	908	84389.3	908	79901.2
907	100249	907	82887.4	907	83681.4	907	80772
906	100066	906	83157.8	906	84412.2	906	80723.1
905	101315	905	83745.2	905	84022.4	905	80995.7
904	101112	904	84401.9	904	85063.3	904	81673.8
903	101460	903	83519.7	903	85726.5	903	80386.7
902	102542	902	84197.1	902	86131.5	902	81115.9
901	101907	901	84034.8	901	85990.1	901	81147.4
900	101553	900	83385.1	900	85418	900	81130
899	102359	899	84154.4	899	85648.3	899	82151.7
898	102722	898	84259.2	898	85116.2	898	82405.7
897	101816	897	84821.1	897	85991.7	897	82089.8
896	101485	896	85249.3	896	85327.1	896	82196
895	102246	895	84075.6	895	85111.9	895	81692.2
894	102402	894	85002.1	894	85980.3	894	83559.3
893	101899	893	85385	893	86992.1	893	82774.5
892	101609	892	84602.6	892	85590.6	892	81995.8
891	102612	891	85010.1	891	86194.4	891	82556
890	103141	890	85229.5	890	86235.2	890	82696.5
889	103637	889	85776.6	889	85753.8	889	81743.3
888	103357	888	85283.5	888	85841.4	888	81393.5
887	102130	887	84641.9	887	85318.8	887	81386.8
886	102840	886	84745	886	86001.6	886	82061.5
885	103853	885	85279.1	885	87783.3	885	82629.8
884	103428	884	84516.8	884	87002.7	884	83306.2
883	103495	883	85367.9	883	87235.6	883	82837.4
882	104465	882	85705.3	882	86848.5	882	83345.5
881	103699	881	85684.8	881	86881.3	881	82414.3
880	104648	880	85035.3	880	87738	880	82760
879	104852	879	86345.1	879	87924.7	879	83881
878	104694	878	86465.4	878	88069.4	878	82779.8
877	105253	877	85479.5	877	87778.1	877	83772.8
876	106772	876	85682.3	876	87362.8	876	83862.4
875	107578	875	85275.7	875	86618.9	875	84549.8
874	105988	874	85554.6	874	87266.2	874	83142.1
873	105249	873	85718.9	873	87832.4	873	82855.1
872	106224	872	86038.1	872	87629.9	872	82670.5
871	105830	871	87038.7	871	88165.5	871	83026.1
870	104470	870	86867.4	870	87730.4	870	84094.5
869	104424	869	87059.8	869	87594.3	869	84085.1
868	103003	868	87045.2	868	87955.4	868	84379.9
867	103822	867	86997.5	867	88147.7	867	84652.4
866	104679	866	88170.5	866	88287.1	866	85445.7
865	104819	865	87945.7	865	87450.1	865	84080.7
864	104866	864	87752.6	864	88127.7	864	84057.9
863	104578	863	87714.8	863	88779.6	863	84449.1
862	104027	862	87660.8	862	89038.6	862	84363.1
861	105266	861	87220.1	861	88324	861	83885.6
860	104878	860	87682.3	860	88503.1	860	84174.1
859	104269	859	87928.3	859	88587.8	859	85315
858	104594	858	88561.6	858	89667.8	858	85312
857	105370	857	88203	857	89924.7	857	84426.5
856	107128	856	88458.7	856	89869.7	856	84684.7
855	105169	855	88667.2	855	89997.9	855	85487.6
854	105563	854	88616.3	854	89069.8	854	85753.1
853	105744	853	88676.5	853	90505.9	853	85041.3
852	104657	852	87949.5	852	90013.1	852	85336.7
851	105139	851	88682.6	851	90371.7	851	85250.3
850	106669	850	89425.8	850	90083.3	850	86093.3
849	106211	849	89609	849	90135.7	849	86032.9
848	106243	848	87696.6	848	90807	848	86210.1
847	106214	847	88637	847	89686	847	86270.8
846	106185	846	89973.4	846	89138.5	846	85817.1
845	105270	845	89494.9	845	89986.4	845	86626.5
844	105660	844	88676.5	844	90666.3	844	87397.5
843	106569	843	88539.1	843	90686.2	843	86771.8
842	106813	842	88603.5	842	90426.8	842	86213
841	106125	841	89476.1	841	89567	841	86473.6
840	106599	840	90908.2	840	91537.1	840	86922
839	107328	839	89977.9	839	91225.2	839	86992.4
838	107507	838	89318.5	838	91531.9	838	87485.5
837	106814	837	89973.9	837	92001.8	837	87660
836	107556	836	90019.9	836	91060.9	836	88509.9
835	108332	835	89774.3	835	90773.5	835	88375.8
834	106501	834	90362.6	834	90720.3	834	88894.4
833	106751	833	90486.4	833	91312.9	833	87479.7
832	108186	832	90022	832	91915.9	832	87680
831	108167	831	90650.7	831	91521.5	831	87366.9
830	108221	830	90096.2	830	92100.7	830	87822.8
829	108561	829	90121.6	829	92227.3	829	87628.4
828	108369	828	90893	828	92307.4	828	87824
827	108943	827	90832	827	92018.5	827	88349.6
826	108966	826	91473.1	826	92029.5	826	88769.3
825	109212	825	91228.7	825	92242.5	825	88427
824	108319	824	91116.7	824	93306.9	824	88110
823	107919	823	90528.5	823	93729	823	88506.5
822	108318	822	89576.6	822	93002.4	822	89408.5
821	108866	821	90725.3	821	93381.2	821	88692.7
820	108572	820	91743.3	820	92382.9	820	88690.2
819	109466	819	92961.8	819	91811	819	89112.7
818	109167	818	91377.1	818	91355.4	818	87991.9
817	109650	817	90795.5	817	93133.3	817	88408.7
816	109179	816	92567.9	816	92798.8	816	89324.1
815	110004	815	92831.7	815	93485.9	815	89757.5
814	110363	814	92759.7	814	93883.1	814	88935.5
813	110943	813	92471.1	813	94126.8	813	88542.1
812	110111	812	92655.9	812	92544.9	812	89790.2
811	110052	811	92517.7	811	93181.1	811	90039.7
810	111146	810	92147.9	810	93546.9	810	89695.3
809	110931	809	92908.7	809	92861.2	809	89882.4
808	110839	808	91636.4	808	93102.7	808	90324
807	110890	807	92966.5	807	94130.5	807	89118.4
806	110013	806	93560.2	806	93666.1	806	89229.3
805	111515	805	92752.1	805	93625.2	805	90665.4
804	112249	804	92739.5	804	95194.1	804	91124.4
803	111352	803	93573.6	803	95085.4	803	90192.8
802	110992	802	94719.4	802	94969.6	802	89471.7
801	110580	801	93528.5	801	94387.4	801	90196.4
800	111058	800	92425.3	800	93922.5	800	89736.7
799	111476	799	92819.5	799	93693.2	799	89812.5
798	112031	798	93751.9	798	94918	798	89435.4
797	112587	797	93999.9	797	94648.7	797	89962.9
796	112613	796	94767.8	796	94159.7	796	90270.8
795	112555	795	94551.9	795	94583.1	795	90621.3
794	113237	794	94818	794	94718	794	90192
793	112824	793	94513.9	793	94436.1	793	90931.8
792	113339	792	94736.1	792	94273.8	792	90308
791	113556	791	94286.6	791	95365.2	791	90066
790	112439	790	94953.8	790	95533.7	790	90573.6
789	112903	789	95561.6	789	95515.4	789	90575.7
788	113787	788	95032.7	788	95099.1	788	92030.5
787	113009	787	95186.8	787	94960	787	91808.4
786	113733	786	95183.4	786	96110.2	786	90703.6
785	113135	785	94223.6	785	96089	785	91490
784	113220	784	94737.2	784	95943.6	784	91750.8
783	112383	783	95908.2	783	96146.9	783	91956
782	112748	782	94991.9	782	97100.3	782	91678.4
781	112931	781	96321.7	781	95977.5	781	91405.8
780	113507	780	95976.2	780	96561.9	780	91753.1
779	114137	779	94506.6	779	97736.6	779	92319.1
778	113795	778	95252.1	778	96941.3	778	91928.5
777	114050	777	96374	777	97137.5	777	92354.6
776	113950	776	96439.9	776	96604.1	776	92951.9
775	114571	775	96574.5	775	96717.8	775	92835.9
774	115442	774	95877.2	774	96622.9	774	92238
773	116149	773	96421.4	773	96532.7	773	92550.2
772	114810	772	96356.3	772	96498.9	772	93220.6
771	114464	771	97547.5	771	96439.7	771	92869.7
770	113930	770	96459.4	770	97627.1	770	92580.4
769	114884	769	96710.5	769	97658.6	769	92691.7
768	116318	768	97780	768	96581.9	768	93583.2
767	114818	767	97119.8	767	97509.4	767	94027.7
766	115070	766	97082.9	766	98336.7	766	93927.3
765	114946	765	97668.2	765	97818.3	765	93961.6
764	114500	764	96491	764	97205.4	764	93822.5
763	116064	763	98005.1	763	97708.6	763	92647.2
762	117431	762	97995	762	98049.8	762	92884.9
761	116542	761	97489.8	761	99470.5	761	93345.4
760	116462	760	97183.9	760	98275.5	760	93531.6
759	116310	759	98061.7	759	97518.1	759	93885.2
758	115993	758	96937.6	758	97610.6	758	95112.4
757	116005	757	96840.9	757	98985.5	757	94022.7
756	117011	756	97580.6	756	99338.3	756	93466.6
755	117467	755	98898.7	755	98529.3	755	94435.3
754	117514	754	98153.9	754	99092.5	754	95416.1
753	117274	753	98233.9	753	98822.5	753	94373.9
752	117549	752	98243.5	752	99391.8	752	94351.5
751	118223	751	98421.1	751	99824.1	751	93828.1
750	119077	750	97906	750	98694.7	750	93642.2
749	118959	749	99047.7	749	98377.2	749	94318.3
748	118235	748	98909	748	98490.2	748	93532.1
747	117770	747	99037.2	747	99290	747	95517.2
746	117791	746	99348.6	746	100174	746	95129.3
745	118005	745	99885.1	745	101102	745	94950.8
744	118175	744	98895.5	744	100394	744	95939.2
743	118432	743	99855.6	743	100277	743	95986.3
742	118273	742	99719.5	742	99714.2	742	95325.1
741	119319	741	99740.8	741	99818.3	741	94651.7
740	119485	740	98992.5	740	99356.3	740	95631.4
739	117907	739	99437.9	739	99589.6	739	96450.9
738	117954	738	99314.6	738	99418.7	738	95559.8
737	118757	737	99009.1	737	99975.2	737	96202.8
736	118461	736	99467.2	736	100376	736	96974.2
735	118687	735	99835.5	735	100013	735	95950
734	120321	734	99537.5	734	100272	734	95095.2
733	119764	733	100070	733	99973.2	733	96359.5
732	118946	732	100222	732	100318	732	96929.4
731	120051	731	100908	731	100542	731	96261.9
730	119668	730	100849	730	100766	730	96054.2
729	119813	729	99964.7	729	99945.1	729	97273.1
728	119763	728	100041	728	100890	728	97483.2
727	120730	727	101840	727	100926	727	96067.9
726	121361	726	102051	726	100339	726	97052.2
725	119912	725	101831	725	101516	725	96721.3
724	120891	724	101459	724	101279	724	96394.9
723	121880	723	102068	723	101336	723	97034.5
722	121471	722	100520	722	101753	722	96658.9
721	120301	721	101742	721	101694	721	96527.4
720	120931	720	102690	720	101391	720	98423.3
719	120907	719	102121	719	100879	719	98006.2
718	120382	718	102862	718	101542	718	98234.7
717	120284	717	102669	717	101823	717	97205.3
716	121585	716	103055	716	102054	716	97793.2
715	121211	715	102660	715	101886	715	98451.5
714	121067	714	102468	714	102083	714	97983.5
713	123022	713	102653	713	101701	713	97947.3
712	122018	712	101968	712	102095	712	97501.5
711	120767	711	101710	711	101577	711	97361.7
710	121747	710	101595	710	102635	710	98446.9
709	121829	709	102379	709	103061	709	97516.2
708	121481	708	103557	708	102296	708	99538.1
707	121975	707	102557	707	102434	707	98983
706	122421	706	102167	706	102513	706	97771.9
705	123218	705	103125	705	103350	705	98339.2
704	123230	704	103199	704	102728	704	99035.5
703	123083	703	102765	703	103621	703	98971.9
702	123886	702	102314	702	102431	702	99265.5
701	123461	701	102883	701	102859	701	99773.1
700	122828	700	104341	700	103332	700	99071.1
699	122578	699	104571	699	102906	699	99105.2
698	123237	698	104765	698	102754	698	99572.5
697	124239	697	105486	697	104066	697	98314.8
696	124359	696	104322	696	103974	696	99315.1
695	124378	695	104869	695	103081	695	101241
694	124566	694	104308	694	103288	694	100857
693	124905	693	103701	693	103225	693	98992.5
692	125075	692	104076	692	102974	692	98760.1
691	125223	691	104289	691	103641	691	99647.5
690	124937	690	104371	690	104300	690	100632
689	125854	689	104436	689	104828	689	99760.4
688	125621	688	105829	688	105072	688	99458.8
687	125357	687	106050	687	104295	687	100320
686	125734	686	104856	686	105925	686	99613.9
685	124009	685	103991	685	105212	685	100251
684	125460	684	105127	684	105451	684	101501
683	125385	683	105075	683	104919	683	101065
682	125582	682	105626	682	104187	682	99927.2
681	125304	681	105699	681	105242	681	100272
680	126065	680	106023	680	105200	680	101884
679	127184	679	106327	679	104640	679	102010
678	125803	678	105189	678	104099	678	100831
677	126720	677	105062	677	106016	677	100015
676	126887	676	106713	676	105805	676	101080
675	126456	675	105055	675	107026	675	101502
674	127684	674	106277	674	106117	674	100160
673	129372	673	105661	673	106186	673	101402
672	127675	672	105215	672	106982	672	100657
671	128965	671	105080	671	107935	671	101852
670	128942	670	105686	670	106828	670	102630
669	128426	669	106486	669	105826	669	101362
668	126799	668	106567	668	106187	668	100584
667	128674	667	107046	667	105924	667	101576
666	129426	666	106691	666	106052	666	102522
665	128426	665	107776	665	106062	665	101194
664	128491	664	106919	664	105458	664	102901
663	128396	663	107353	663	106191	663	102710
662	127268	662	108769	662	106869	662	102087
661	128461	661	109121	661	107702	661	102122
660	129226	660	108065	660	106954	660	103355
659	128647	659	109039	659	107208	659	102822
658	128909	658	108494	658	107204	658	102737
657	129129	657	108247	657	106975	657	103197
656	128763	656	108272	656	107481	656	102983
655	129093	655	107750	655	107314	655	104003
654	130351	654	107804	654	106829	654	103788
653	130111	653	107600	653	107866	653	102998
652	130240	652	107577	652	107386	652	103115
651	129608	651	108276	651	108253	651	103212
650	128796	650	108606	650	107871	650	102166
649	130928	649	108055	649	108023	649	102258
648	131167	648	108786	648	108580	648	101710
647	128968	647	108701	647	107330	647	102324
646	129987	646	108496	646	108179	646	103227
645	131873	645	108845	645	108751	645	103612
644	132506	644	109021	644	110018	644	104456
643	130622	643	109484	643	109041	643	103603
642	130242	642	110052	642	108792	642	103066
641	130400	641	109459	641	109063	641	103533
640	130274	640	109434	640	109322	640	103707
639	131279	639	109698	639	108725	639	103101
638	130379	638	109908	638	107979	638	104352
637	130066	637	110120	637	108543	637	105105
636	130824	636	110352	636	108145	636	103776
635	131030	635	111121	635	109536	635	103233
634	131493	634	109902	634	108897	634	104228
633	132959	633	109834	633	110177	633	105522
632	138059	632	110140	632	109893	632	105646
631	144343	631	110340	631	109398	631	104681
630	142022	630	109779	630	110283	630	104691
629	135647	629	111403	629	110264	629	104800
628	130295	628	111239	628	108755	628	103863
627	127950	627	110478	627	107136	627	104275
626	129984	626	109822	626	108314	626	104473
625	130188	625	109765	625	109079	625	104813
624	129194	624	110595	624	108991	624	104284
623	130184	623	110325	623	109317	623	103737
622	131356	622	111548	622	109427	622	103703
621	134877	621	110670	621	109530	621	103867
620	144316	620	110922	620	109735	620	106165
619	149863	619	111954	619	110637	619	106236
618	144795	618	112383	618	110177	618	105767
617	134177	617	112831	617	109325	617	104889
616	130142	616	112173	616	109048	616	104956
615	130497	615	112473	615	109077	615	105410
614	129475	614	111205	614	109195	614	104925
613	129193	613	111706	613	109694	613	104660
612	129229	612	111747	612	110238	612	105095
611	128453	611	112514	611	109684	611	105222
610	128876	610	111870	610	109536	610	104576
609	128667	609	111699	609	110193	609	104658
608	129295	608	111963	608	110145	608	105570
607	129713	607	112147	607	109796	607	105171
606	128991	606	112797	606	109319	606	105517
605	129748	605	112493	605	109560	605	106043
604	128656	604	112222	604	109744	604	105353
603	128973	603	112627	603	109384	603	104726
602	129134	602	112381	602	109831	602	104113
601	129663	601	113018	601	110551	601	104938
600	129253	600	112987	600	109629	600	104693
599	129412	599	114123	599	109820	599	105732
598	129913	598	112842	598	109646	598	105702
597	129544	597	110973	597	109312	597	106798
596	129960	596	111212	596	108723	596	106094
595	130501	595	112607	595	110798	595	105338
594	129724	594	112384	594	110685	594	105452
593	130613	593	112184	593	110769	593	105640
592	130306	592	113559	592	109860	592	105678
591	130725	591	113822	591	110614	591	104969
590	131533	590	114198	590	110538	590	105781
589	130552	589	113884	589	110795	589	107030
588	130908	588	114888	588	110567	588	105779
587	131402	587	114899	587	110182	587	105516
586	130297	586	114049	586	109921	586	104810
585	129799	585	114049	585	110276	585	104864
584	131655	584	113807	584	110583	584	105673
583	132387	583	113976	583	112226	583	105836
582	132451	582	114690	582	110727	582	106463
581	131844	581	114314	581	110450	581	106013
580	132894	580	114085	580	110310	580	108363
579	132480	579	114576	579	110623	579	106921
578	132336	578	115000	578	110227	578	106235
577	131520	577	114425	577	110844	577	105643
576	130891	576	116100	576	110890	576	105276
575	129779	575	115006	575	111242	575	105153
574	131752	574	114196	574	109843	574	105103
573	130317	573	115126	573	109540	573	105014
572	130156	572	114261	572	110166	572	104641
571	131796	571	113684	571	110128	571	105415
570	129920	570	113350	570	109232	570	104890
569	129025	569	112998	569	108227	569	104116
568	129860	568	111964	568	107876	568	104207
567	129634	567	112859	567	107768	567	102746
566	131181	566	112225	566	108411	566	102709
565	130512	565	112336	565	107691	565	102073
564	131832	564	111795	564	108847	564	101466
563	135307	563	113698	563	107828	563	102183
562	136181	562	113671	562	108689	562	103574
561	135901	561	117417	561	109208	561	104017
560	136789	560	118795	560	112066	560	105475
559	137272	559	119332	559	112449	559	107746
558	137670	558	121053	558	113893	558	109228
557	138519	557	122542	557	114058	557	110600
556	139311	556	122293	556	115997	556	110213
555	137755	555	122698	555	116082	555	109136
554	136892	554	121354	554	116600	554	110463
553	138536	553	121439	553	115838	553	111187
552	136094	552	120472	552	116432	552	111625
551	132745	551	117174	551	114254	551	109387
550	129918	550	114160	550	110843	550	106815
549	126807	549	112126	549	108300	549	103769
548	123901	548	109025	548	106161	548	100144
547	122212	547	107097	547	105718	547	98615.8
546	119840	546	105666	546	102194	546	97371.4
545	116022	545	101846	545	98107.7	545	94724.1
544	112600	544	98181.9	544	94289.6	544	90627.8
543	109409	543	94420.9	543	91057.2	543	87366.5
542	104761	542	90132.6	542	86837.3	542	83974.4
541	103098	541	87283.1	541	84258.9	541	80955.3
540	103039	540	87270.6	540	81577.4	540	77917.9
539	102609	539	87659.2	539	80585.8	539	76498.7
538	102603	538	86224.6	538	79387.8	538	74923.1
537	101746	537	84443.1	537	78718.2	537	74055.5
536	104852	536	84927.4	536	78041.9	536	73137.9
535	123323	535	96980.3	535	84939.9	535	78232.2
534	176762	534	145930	534	113158	534	102968
533	273625	533	244183	533	189152	533	177939
532	358405	532	340128	532	296808	532	292107
531	328949	531	327466	531	314479	531	314199
530	195189	530	202379	530	195962	530	192114
529	107313	529	102877	529	98713.8	529	93343.3
528	87411.7	528	75228.1	528	74986.8	528	71438.2
527	83446.3	527	70754.3	527	70989.1	527	68897
526	83474.4	526	68909.7	526	69613.6	526	67717.4
525	82034	525	67843.8	525	69482.5	525	66497.7
524	80888.4	524	68217.3	524	69432.3	524	65672.9
523	80423.5	523	68099.4	523	68749.9	523	65704.1
522	81372.7	522	67734.8	522	68342.5	522	65336.8
521	80523.7	521	68188.7	521	68833.1	521	65436.4
520	81270.7	520	68065.3	520	68332.7	520	66237.3
519	80453.7	519	67397.2	519	68851.2	519	65466.1
518	80410.7	518	67669.2	518	69147.2	518	66345.8
517	80450.9	517	68095.8	517	68640.1	517	65305.6
516	80190.5	516	68813.3	516	68614	516	65121.1
515	81106.1	515	69155.8	515	69213.2	515	66730.1
514	81646.1	514	68109.6	514	69078.5	514	66527.6
513	80919.4	513	67629.5	513	69586.4	513	66939.8
512	81970.1	512	67977.1	512	69282.1	512	67189
511	81195.1	511	68077.4	511	68498.3	511	65729.3
510	81290.6	510	67610.4	510	68958.7	510	64976.8
509	83058.6	509	67788.7	509	68841	509	65197.3
508	81485.7	508	67983.3	508	68704.9	508	65646.7
507	80784.1	507	67796.3	507	68431.8	507	66391.6
506	81939.9	506	68514.7	506	68212.9	506	66199.3
505	81708.5	505	68390.3	505	68438.7	505	66471.6
504	81378.1	504	68664.1	504	68521.9	504	66145
503	81613.8	503	69129.7	503	69101.1	503	67316.9
502	81001.3	502	69067.5	502	68947.2	502	67725
501	82133.3	501	68967.5	501	68949.6	501	67736.1
500	81715.7	500	68930.7	500	68963.1	500	66946
499	81031.9	499	68905.9	499	68611.6	499	66299.9
498	81463.8	498	68684.5	498	68505.1	498	66481
497	82050.2	497	69313.4	497	69861.3	497	66397.7
496	82193.9	496	69046.3	496	69628.6	496	66080.2
495	82102.7	495	69427.1	495	69582.8	495	66736.1
494	82536.6	494	69040.1	494	69541.4	494	66471.9
493	82282.4	493	69040.2	493	69337.3	493	66620.6
492	82445.5	492	68692.1	492	69620.2	492	66915.6
491	82822.7	491	68571.2	491	68846.7	491	66875.4
490	82512.1	490	69099.4	490	69156.6	490	66358.3
489	82062	489	68963.3	489	69636	489	66616.8
488	82236.7	488	68976.3	488	69569.3	488	67527.2
487	83819.2	487	69397.7	487	69991.8	487	67503.9
486	82759.5	486	70158	486	70045.6	486	67551.5
485	82665.7	485	70229.1	485	70483.5	485	66293.4
484	82628.7	484	69558	484	69989.1	484	66678.8
483	82329.1	483	69769.3	483	69661.9	483	66987.3
482	82978.5	482	69516.7	482	70128.4	482	67706.2
481	82819.5	481	68921.6	481	70353.2	481	67740.4
480	81871.8	480	69146	480	70410.2	480	66784
479	82889.9	479	69450.6	479	69738.6	479	66507.8
478	83273.6	478	69806.9	478	69361.3	478	68468.7
477	83139.4	477	70603.7	477	70469.1	477	68786.4
476	82567.4	476	69248.9	476	70110.7	476	68039.8
475	82655.5	475	69478.5	475	69308.7	475	67261.6
474	83253.2	474	69542.5	474	70347.1	474	68239.8
473	83291.1	473	70411	473	70224.6	473	67953.6
472	83909.3	472	70352.9	472	69779.9	472	68184.1
471	84134.9	471	70008.6	471	69211.1	471	66808.1
470	84081.7	470	69518	470	69770.3	470	68008.1
469	83584.7	469	69172.6	469	70460.1	469	67541.7
468	84227.8	468	69652.9	468	71129.8	468	67601.9
467	84522.9	467	70045.8	467	70396.2	467	67776.6
466	83881.2	466	70319.9	466	70591.9	466	67645.4
465	84164.7	465	70170.5	465	71060.7	465	67931.6
464	83021.3	464	70647.8	464	70266.2	464	68021.1
463	83801.3	463	70840	463	69262.9	463	67313.8
462	85343.2	462	70880.3	462	70277.3	462	67574.7
461	85416.3	461	70640.8	461	70373	461	67783.2
460	84580	460	70836.4	460	70692	460	68677.7
459	84290.7	459	71412	459	69757.9	459	69452.8
458	83809.3	458	71686.7	458	70214.2	458	68116.2
457	84125.3	457	71578.2	457	71138.8	457	67736.6
456	83847.1	456	71546	456	70788.9	456	66992.5
455	84033.3	455	71061.8	455	71463.3	455	67216.6
454	84835.1	454	71061.6	454	71572.8	454	67839.6
453	85408.7	453	70956.1	453	72026	453	69146.6
452	84434.1	452	71603.9	452	70727.3	452	68763.2
451	84392.8	451	71699.1	451	71381.9	451	67202.2
450	84224.7	450	70719.8	450	70487	450	67533.7
449	84758.3	449	70602.3	449	70865.3	449	69091.9
448	84765	448	71739.6	448	70473.1	448	69095.6
447	83922.5	447	71178.7	447	69490	447	68324
446	84147	446	71276.2	446	70965.2	446	67874.7
445	85136	445	71189.9	445	71684.9	445	67722.2
444	85446.8	444	70905.7	444	71611.4	444	67997.9
443	85079.5	443	70883.8	443	71266.3	443	67659.8
442	85437	442	71720.3	442	70602	442	68061
441	84647.9	441	71292.8	441	71488.5	441	67696.4
440	85986.4	440	71234.6	440	70966.5	440	67806.3
439	86256.9	439	70513.6	439	71241	439	67838.1
438	86124.2	438	70875.9	438	71473.4	438	67755.7
437	86052.3	437	71688.3	437	71238.3	437	68092.9
436	84359	436	72246.8	436	71054.1	436	67967
435	86108.2	435	72390.1	435	70776.9	435	67785.7
434	86318.1	434	71350.4	434	70160.9	434	67518.1
433	86354.9	433	70744.1	433	69851	433	68221.5
432	85180.8	432	72177.4	432	70453.3	432	67606.6
431	86112.9	431	72727.1	431	70519	431	67621.8
430	86453.7	430	72071.9	430	70454	430	68625.4
429	86697.1	429	71724.6	429	70389.1	429	68215.5
428	86520.6	428	71393.5	428	71079.3	428	67924.8
427	87024.5	427	71937	427	71628.9	427	68154.1
426	86779.4	426	72807.4	426	72290.1	426	68713.2
425	85677.2	425	73372.4	425	71731.5	425	69064.5
424	87266.1	424	72910.5	424	72215.2	424	68500.2
423	88489.3	423	72895.4	423	71188	423	68879.1
422	87220.2	422	72205.3	422	71577.8	422	69206.1
421	86355.8	421	72455	421	71902	421	69360
420	86089.7	420	72421.8	420	71608.5	420	68782.5
419	86146.8	419	72561.5	419	72426	419	68084.9
418	85685.8	418	71590.9	418	71247.8	418	68172.7
417	84860.9	417	71044.2	417	70197.2	417	68015.1
416	84723.5	416	72762.3	416	69811.6	416	67331.1
415	84380.6	415	71658.7	415	70526	415	66587.3
414	84002.3	414	71454.7	414	70774.5	414	67458.3
413	83632.3	413	70559.7	413	69313.2	413	67002.9
412	82744.2	412	69659.1	412	69552	412	66078.5
411	82580.4	411	69026.5	411	69565	411	65174
410	82640.5	410	68217.9	410	68846.2	410	64928.5
409	82420.3	409	67710.9	409	67937.6	409	64335.5
408	82701.1	408	68489.2	408	67710.1	408	64098.7
407	82490.3	407	68246.6	407	67441.1	407	64464.8
406	82219.6	406	70042.2	406	67199.2	406	66261.6
405	82849.9	405	70468.1	405	66760.5	405	66316.3
404	82748.8	404	68952.2	404	67508.9	404	65167.3
403	84011.5	403	67927.6	403	67074.4	403	65218.3
402	89691.1	402	72362.9	402	69967.1	402	67687.6
401	105094	401	86472.8	401	78162.7	401	72875.4
400	123994	400	106621	400	92116.7	400	81995.8
399	115256	399	103579	399	92900.3	399	82468.2
398	91636.4	398	81628.7	398	79217	398	72551.4
397	80964.9	397	68369.2	397	68628.5	397	65214.3
396	80236.8	396	65910.1	396	66459	396	64272
395	80237.3	395	64562.4	395	66708.2	395	64342.1
394	80022.7	394	65334.9	394	67162.3	394	64510.3
393	80646.6	393	65414.5	393	66588.1	393	64524.4
392	79373.5	392	65572	392	66633.7	392	64499.8
391	79854.2	391	65800.7	391	66768.5	391	63973.9
390	80294.8	390	66072.5	390	66030.1	390	64660.6
389	80317.6	389	65637.1	389	65647.4	389	64594.3
388	80878.9	388	65682.4	388	66103.6	388	64495.8
387	80172.6	387	66927.9	387	66328	387	64367.9
386	81140.6	386	66569.6	386	66342.7	386	64251.3
385	81452	385	66840.3	385	67196.6	385	64899.6
384	81114.1	384	66138.9	384	67138.9	384	65190
383	79997.5	383	66440.5	383	66965.9	383	65580.8
382	81179.3	382	66251.9	382	66810.6	382	64674.5
381	80716.4	381	66523.2	381	67348.5	381	64960.3
380	80604.2	380	66807.1	380	66571.6	380	65935.7
379	80872.6	379	67120.7	379	66843.2	379	65340.1
378	81988.2	378	66930.9	378	66447.4	378	64980
377	81588.9	377	66146.1	377	67500.4	377	65087.4
376	80728.7	376	67085.3	376	67349	376	65442.7
375	81770	375	67019.9	375	67871.7	375	65506.4
374	81727.6	374	66568.9	374	67732.4	374	64967.2
373	81978.6	373	67408.1	373	67831.5	373	65685.4
372	82805	372	67352.1	372	67723.7	372	66239.5
371	82909.2	371	66468.7	371	67584.8	371	65692.5
370	82378.9	370	66558.9	370	67927.7	370	66461.2
369	83073.2	369	67355.2	369	67782.1	369	66269.7
368	83447.7	368	67252.2	368	67346.2	368	65967.1
367	83860	367	67004.1	367	67854.6	367	66023.2
366	83979.5	366	68519.1	366	69204.2	366	66371.9
365	83978.1	365	68539.2	365	68389.3	365	65980.2
364	84283.1	364	68109.1	364	69090.7	364	65987.7
363	84160.3	363	68643	363	68820	363	66833.6
362	85920.4	362	68142.2	362	69315.3	362	67230.3
361	85336.1	361	67449.2	361	68445.2	361	66390.5
360	84713.7	360	67873.2	360	67915.8	360	66905.3
359	84684	359	68146.6	359	68639.9	359	66813.9
358	85122.4	358	68581.4	358	68233	358	66762.9
357	84888.5	357	68594.6	357	68534.7	357	66737.9
356	83245.4	356	68716.4	356	70342.6	356	67456.6
355	83619.9	355	68970.5	355	70535.5	355	67716.9
354	83090	354	68553	354	70364.9	354	67644.1
353	83347	353	68880.9	353	70061.3	353	67620.5
352	83054.1	352	68874.8	352	69805.8	352	68513.6
351	84000	351	69359.5	351	70251.8	351	68701.2
350	84247	350	71018.4	350	70291.2	350	68460.3
349	82744.7	349	70718.6	349	69737.2	349	68537.6
348	82467.9	348	70652.3	348	70208	348	67506
347	83467.4	347	71091.7	347	70861.6	347	67222.1
346	83474.2	346	70026.9	346	71022.8	346	68213.6
345	86602.6	345	70419.7	345	70306.4	345	68520.8
344	95028.4	344	70772	344	70289.7	344	68584.5
343	100970	343	70509.6	343	70393.3	343	68722.6
342	95909.3	342	70379.9	342	69989	342	69223.9
341	86214.6	341	70884.7	341	71724.6	341	68760.4
340	84714.4	340	71037.1	340	71657.3	340	68097.3
339	94597.7	339	71347.8	339	72063.8	339	69455
338	109378	338	71122.2	338	70687.2	338	69058.5
337	105576	337	71971.7	337	71317.8	337	67901.5
336	89743.5	336	70845.6	336	71258.8	336	69717.7
335	80884.6	335	71561.8	335	70829.6	335	69525.6
334	79692.1	334	70600.2	334	70888.5	334	69289.7
333	79303.8	333	71199.8	333	71766.8	333	69302.1
332	78616.5	332	71333.9	332	71925.5	332	70021.7
331	79058.8	331	71829.3	331	70564.7	331	69498.4
330	79956.1	330	70738.8	330	71559.8	330	69969.9
329	79588.8	329	69787.8	329	72289.1	329	69400
328	78213	328	70278.7	328	71478	328	69525.6
327	78204.6	327	70444.5	327	70982.8	327	69561.3
326	78311.1	326	70843.7	326	71050.7	326	68622.2
325	77942.4	325	70485.1	325	70994.7	325	68362.9
324	77366.6	324	70224.5	324	70791	324	67875
323	77979.7	323	69852.3	323	70227.2	323	67570
322	78594.9	322	70360.6	322	70730.2	322	68017.1
321	77989.7	321	70555.2	321	70754.3	321	68282.5
320	79543.6	320	69756.4	320	70633.4	320	67208.1
319	79847	319	72059.7	319	71212.1	319	67419.2
318	79334.9	318	72879.1	318	70966.4	318	67572
317	80312.4	317	73228.3	317	70738.8	317	68308
316	81011	316	72426.8	316	71142.2	316	68378.4
315	81349	315	72827.9	315	72421.4	315	69033
314	81676	314	75235.9	314	73797.8	314	69833
313	82952.3	313	75195.9	313	74312.7	313	69444.8
312	84563.7	312	75391.8	312	75371.2	312	70791
311	84683.7	311	76410.5	311	75317.6	311	72063.2
310	84563.8	310	75561.3	310	75744.6	310	72641.2
309	83687.7	309	76537.5	309	76453.3	309	73450.8
308	82772.5	308	76260.5	308	76923.1	308	74107.9
307	82094.4	307	75317.6	307	77915.5	307	73525.9
306	80567.1	306	74692.2	306	76928.2	306	73477.9
305	80374.7	305	73100.6	305	75211.7	305	73303.7
304	78791.5	304	70731.8	304	73288.5	304	73619.8
303	75736.5	303	68847.9	303	71217	303	72290.8
302	71426.8	302	64099.7	302	68589.8	302	67949.9
301	67001.6	301	59880.3	301	64408	301	63237.1
300	62741.5	300	55447.4	300	59992.9	300	59260.2
299	59226.2	299	51107	299	55299.8	299	53943.6
298	55744.6	298	46573.7	298	50177.6	298	48264
297	51687.1	297	42913.4	297	44779.8	297	43235.3
296	47773.4	296	40124.1	296	40086.6	296	38499.4
295	44335	295	38149	295	36264.6	295	34162
294	42197.5	294	36009.4	294	32605.7	294	30805.7
293	42311.2	293	36165.6	293	30371.6	293	28281.9
292	44316.2	292	37991.2	292	29815	292	26330.4
291	47875.5	291	40697.2	291	30857.3	291	26558.8
290	58287.8	290	47959.6	290	35615	290	29313.3
289	73227.1	289	64343.5	289	45789.6	289	37111.7
288	82847.3	288	77014.9	288	56054.6	288	44802.6
287	113598	287	102004	287	73567.8	287	61796.3
286	212503	286	195101	286	152972	286	134040
285	340582	285	323318	285	310482	285	288991
284	323807	284	318481	284	361262	284	355017
283	153455	283	156581	283	192738	283	193493
282	40818.1	282	37421.1	282	44200	282	44370.7
281	17965.5	281	12999.6	281	13173.9	281	12492
280	14918.5	280	9437.73	280	9619.46	280	9249.62
279	13289.2	279	7794.68	279	8046.69	279	7746.19
278	12614.8	278	7112.36	278	7338.75	278	7256.5
277	12039	277	6550.87	277	6696.6	277	6465.59
276	11762.7	276	6075.88	276	6365.57	276	5928.01
275	11450.2	275	5814.65	275	6209.01	275	5907.43
274	11743.6	274	5995.18	274	6024.69	274	5882.2
273	12034.9	273	6128.44	273	5959.19	273	5789.36
272	12313.7	272	6187.24	272	6369.85	272	5911.63
271	13792.4	271	6278.04	271	6433.53	271	5993.1
270	15876.6	270	5796.84	270	6541.73	270	5841.53
269	16986.5	269	5651.03	269	6378.37	269	5969.1
268	15688.3	268	5628.16	268	6208.74	268	5813.57
267	13596.4	267	5708.83	267	6268.19	267	5674.74
266	11811.2	266	5744.29	266	6084.97	266	5766.5
265	11042.1	265	5728.33	265	5862.68	265	5806.66
264	11100.3	264	5583.5	264	5576.81	264	6063.65
263	10915.8	263	5709.37	263	5693.67	263	5807.7
262	10335.5	262	5488.84	262	5994.27	262	5613.04
261	10639.4	261	5516.49	261	6229.28	261	5655.74
260	10974.1	260	5483.77	260	5907.87	260	5825.52
259	10747.1	259	5615.16	259	5984.27	259	5714.6
258	10873.9	258	5585.04	258	6060.72	258	5848.74
257	10924.9	257	5681.76	257	6129.93	257	5976.79
256	11095.9	256	5719.47	256	5869.05	256	6031.68
255	11189.1	255	5406.51	255	6030.95	255	6140.74
254	11160.9	254	5761.85	254	6185.35	254	5794.43
253	10795.4	253	5726.26	253	5952.9	253	5643.79
252	10564.2	252	5899.22	252	5793.27	252	5720.29
251	10919.3	251	5647.2	251	5720.63	251	5622.31
250	10843.4	250	5558.87	250	5995.28	250	5869.81
249	10640.6	249	5413.04	249	6061.02	249	6045.9
248	10565.2	248	5869.19	248	6035.08	248	5947.31
247	10945.8	247	5932.69	247	5837.96	247	6194.21
246	11074.9	246	5491.51	246	6129.13	246	6148.08
245	10929.2	245	5733.49	245	6306.19	245	5937.66
244	10876.9	244	5707.38	244	5998.81	244	5707.07
243	10795.6	243	5806.49	243	6066.43	243	5769.6
242	10507.3	242	5865.37	242	6191.93	242	6081.61
241	10475.8	241	5774.26	241	6008.86	241	6315.4
240	10761.5	240	5704.31	240	5951.47	240	5835.93
239	10560.9	239	5838.97	239	6079.37	239	5825.89
238	10836.9	238	5697.75	238	5960.19	238	6019.84
237	10669.1	237	5449.61	237	6013.7	237	6349.02
236	10631.3	236	5478.07	236	6041.55	236	6421.13
235	10943.6	235	5587.89	235	6220.62	235	6085.27
234	10666.5	234	5960.6	234	6187.5	234	5922.84
233	10685.3	233	5935.35	233	6317.01	233	6206.24
232	10945.7	232	5915.12	232	6180.21	232	6106.19
231	11173.3	231	6163.11	231	6073.3	231	6126.2
230	11101.6	230	6000.01	230	6047.97	230	6104.08
229	11269.3	229	5787.82	229	5987.38	229	6269.68
228	11042.5	228	5896.86	228	5821.82	228	6292.87
227	11438.7	227	5956.81	227	5909.62	227	6447.09
226	11415.6	226	5970.63	226	6016.56	226	6168.88
225	11216.6	225	5952.52	225	6103.46	225	6008.55
224	11145.5	224	6122.53	224	6177.32	224	5895.85
223	11082.9	223	5886.06	223	6279.19	223	6275.83
222	11235.8	222	5664.75	222	5934.88	222	6170.77
221	11095.6	221	6036.15	221	5940.67	221	5966.36
220	11236	220	5896.52	220	6183.62	220	6231.37
219	11449.2	219	5732.8	219	6086.07	219	6402.09
218	11318.7	218	5711.09	218	6190.94	218	6386.43
217	11153.2	217	5684.49	217	6209.71	217	6246.37
216	11323.2	216	5961.39	216	6139.55	216	6159.79
215	11276.3	215	5763.89	215	6532.43	215	6227.15
214	10830.6	214	5770.13	214	6370.38	214	6459.02
213	11036.4	213	5717.91	213	6370.2	213	6278.97
212	11055.9	212	6078.23	212	6384.19	212	6300.54
211	10827.4	211	6176.83	211	5967	211	6272.12
210	10272.9	210	6176.37	210	6046.73	210	6439.09
209	9899.65	209	5982.33	209	6309.98	209	6591.21
208	9703.54	208	5998.65	208	6138.41	208	6929.48
207	9943.58	207	6027.54	207	6363.66	207	6952.51
206	10254.8	206	5986.72	206	6255.36	206	6738.94
205	10322.4	205	5965.66	205	6082.95	205	6707.95
204	10178.5	204	5801.02	204	6333.28	204	6637.88
203	9947.87	203	6111.42	203	6697.48	203	6954.84
202	10641.3	202	6372.2	202	6717.7	202	7012.27
201	12734.9	201	6785.47	201	7020.77	201	7006.17
200	16302.3	200	6852.07	200	7285.78	200	7157.89
199	19786.9	199	6685.4	199	6932.08	199	6913.51
198	20869.2	198	6391.96	198	6715.88	198	7021.28
197	16721.5	197	6103.91	197	6625.52	197	7238.02
196	11217.9	196	6069.98	196	6552.83	196	7188.49
195	9473.92	195	5837.7	195	6916.44	195	7049.1
194	9450.85	194	6235.29	194	7075.3	194	7118.01
193	9263.27	193	6664.03	193	6884.29	193	7387.75
192	9578.62	192	6520.49	192	7064.51	192	7490.14
191	9848.95	191	6516.32	191	6792.84	191	7497.08
190	9979.42	190	6743.63	190	6910.41	190	7511.12
189	10177.5	189	6511.23	189	7097.02	189	7748.23
188	10433	188	6436.23	188	7262.05	188	7562.87
187	10166.8	187	6618.33	187	7511.29	187	7611.98
186	10086.4	186	6552.98	186	7439.04	186	7725.77
185	9913.19	185	6730.23	185	7631.58	185	7821.45
184	10164	184	6816.77	184	7535.07	184	8230.67
183	10492	183	6818.04	183	7545.36	183	8116.08
182	10711.1	182	6621.2	182	8171.3	182	8370.02
181	10731.2	181	6926.85	181	8326.96	181	8386.02
180	10250.2	180	6802.66	180	8017.93	180	8286.23
179	10242.6	179	6697.76	179	8055.06	179	8815.64
178	10318.7	178	7070.1	178	8165.64	178	9213.8
177	10418.9	177	7261.74	177	8123.18	177	9367.9
176	10406.5	176	7258.88	176	8577.42	176	9316.99
175	10612.9	175	7338.95	175	8826.4	175	9132.4
174	10427.8	174	7395.49	174	8567.11	174	9522.86
173	10314.3	173	7370.69	173	8903.34	173	9579.55
172	10337.2	172	7438.6	172	8771.36	172	9685.52
171	10285.5	171	7475.58	171	8620.87	171	9799.48
170	10350.3	170	7457.07	170	8881.19	170	10219.2
169	10748.6	169	7624.35	169	9110.9	169	10338.6
168	11054.9	168	7706.11	168	8986.56	168	9915.71
167	11045.3	167	7487.97	167	8794.93	167	9478.37
166	10940.5	166	7147.05	166	8825.61	166	9262.82
165	10803.9	165	7078.45	165	8114.66	165	8867.16
164	10114.7	164	7067.58	164	7707.95	164	8664.37
163	9767.62	163	6833.38	163	7733.6	163	7995.95
162	9679.03	162	6766.19	162	7116.47	162	7609.05
161	9566.3	161	6619.8	161	6790.68	161	7103.08
160	9496.76	160	6693.44	160	6747.11	160	7353.88
159	9727.03	159	6823.34	159	7103.01	159	7417.55
158	10156.3	158	7171.21	158	7562.63	158	7812.46
157	10458.6	157	7464.74	157	8180.46	157	8657.72
156	11556	156	8615.42	156	10036.4	156	10544.4
155	16199.2	155	12388.6	155	15362.8	155	17005.4
154	27696.9	154	22711.7	154	30308.3	154	35288.5
153	38470.5	153	33710.7	153	45822	153	55104.9
152	34165.9	152	30733.9	152	40964.9	152	49160.1
151	21378.4	151	18277.4	151	23827	151	26831.6
150	13452.7	150	10447.3	150	13406.1	150	13976.5
149	11174.7	149	8299.63	149	9775.21	149	10390.3
148	10331.6	148	7639.14	148	8393.76	148	8765.02
147	9918.73	147	7307.74	147	7840.65	147	8087.28
146	9849.12	146	6584.52	146	7448.3	146	7945.82
145	9893.25	145	6216.31	145	7276.27	145	7680.64
144	9809.84	144	6493.71	144	7236.97	144	7538.1
143	9704.26	143	6790.96	143	7271.89	143	7382.71
142	9731.68	142	6523.35	142	7052.44	142	7141.48
141	9850.55	141	6686.74	141	7104.83	141	7735.9
140	10170	140	6652.13	140	7078.35	140	7532.79
139	9841.1	139	6491.6	139	6906.55	139	7346.52
138	9826.79	138	6441.82	138	7240.65	138	7467.2
137	9738	137	6747.46	137	7101.91	137	7569.67
136	10022.2	136	6817.08	136	6965.82	136	7579.38
135	9567.75	135	6850.02	135	7217.95	135	7617.67
134	9660.33	134	7023.88	134	7331.89	134	7529.54
133	9790.96	133	6952.3	133	7476.01	133	7486.52
132	9745.37	132	6758.68	132	7495.5	132	7642.08
131	9633.93	131	6820.9	131	7568.69	131	7784.53
130	9795.62	130	6917.99	130	7351.7	130	7519.1
129	9733.56	129	6775.08	129	7447.82	129	7572.33
128	10188.2	128	6876.62	128	7658.74	128	8035.22
127	9955.82	127	7064.02	127	7745.04	127	8157.09
126	10273.5	126	6806.22	126	8045.73	126	8201.78
125	10317.1	125	6943.8	125	8167.06	125	8710.3
124	10593.8	124	7191.96	124	8114.1	124	9049.33
123	10602.3	123	7637.88	123	8241.28	123	9058.91
122	10583.5	122	7408.59	122	7944.19	122	9028.97
121	10608.3	121	7318.13	121	8174.07	121	8900.59
120	10255.2	120	7135.96	120	8307.23	120	9107.28
119	10027.3	119	7411.22	119	8277.56	119	9000.89
118	9891.46	118	7561.97	118	8249.99	118	9181.71
117	9948.8	117	7336.84	117	8184.58	117	8574.77
116	9955.27	116	7152.26	116	8034.74	116	8432.35
115	9707.43	115	6902.08	115	7723.15	115	8491.45
114	9852.52	114	6752.34	114	7530.34	114	7874.68
113	9475.1	113	6934.01	113	7128.1	113	7306
112	9158.67	112	6468.39	112	6844.48	112	7064.53
111	8803.74	111	6162.75	111	6551.78	111	6725.88
110	8830.84	110	6161.83	110	6464.56	110	6170.36
109	8581.56	109	6030.36	109	6174.31	109	5932.18
108	8700.26	108	5973.9	108	5958.99	108	5856.63
107	8825.23	107	6080.93	107	6246.34	107	6022.16
106	8698.52	106	6061.49	106	6404.52	106	6110.98
105	9026.36	105	6086.85	105	6444.12	105	6310.31
104	12066.2	104	8196.79	104	9689.35	104	10302.9
103	23910.7	103	18690.4	103	25734.1	103	30145.4
102	40614.8	102	34836.7	102	48769.2	102	58968.7
101	37084.6	101	32743.9	101	44008.1	101	53606
100	18451.4	100	15346.1	100	19173.8	100	21947
99	10020.7	99	7447.47	99	7721.16	99	7618.68
98	8873.79	98	6545.79	98	6357.87	98	6171.11
97	8892.25	97	6306.39	97	6249.33	97	5876.99
96	9132.49	96	6012.43	96	5932.03	96	5525.16
95	8886.27	95	5889.27	95	6103.72	95	5377.18
94	9154.13	94	5762.36	94	6056.01	94	5739.17
93	9466.21	93	5837.85	93	6032.42	93	5763.05
92	9296.84	92	5927.77	92	6020.59	92	5645.88
91	9102.43	91	5964.89	91	5775.45	91	5781.29
90	9142.37	90	6326.48	90	5777.94	90	5625.28
89	9229.46	89	5991.93	89	5585.5	89	5599.17
88	9086.75	88	5900.47	88	5899.6	88	5484.44
87	9062.3	87	6158.47	87	5903.02	87	5488.48
86	9096.7	86	6180.86	86	5943.37	86	5856.75
85	8899.05	85	6087.51	85	6044.37	85	5883.05
84	8668.71	84	5744.86	84	6028.08	84	5866.06
83	8657.78	83	5829.88	83	5790.03	83	5552.24
82	8740.19	82	5946.46	82	5826.27	82	5760.23
81	8760.32	81	6343.98	81	5895.44	81	5823.52
80	9095.51	80	6497.77	80	5744.72	80	5707.27
79	9018.19	79	6278.23	79	6035.58	79	5736.3
78	8720.16	78	6170.5	78	6108.04	78	5786.32
77	8867.13	77	6265.2	77	6061.87	77	6005.75
76	9238.69	76	6210.28	76	6083.21	76	6062.03
75	9185.82	75	6165.29	75	6073.02	75	5982.62
74	9195.9	74	6150.5	74	5877.33	74	5937.92
73	9086.7	73	6468.91	73	5868.55	73	6126.39
72	9448.23	72	6446.77	72	6116.49	72	6013.51
71	8992.42	71	6559.84	71	6089.79	71	5848.9
70	9301.35	70	6443.31	70	6062.45	70	5937.01
69	9418.44	69	6417.38	69	6267.41	69	5775.13
68	9564.95	68	6340.24	68	6034.39	68	5688.47
67	9294.64	67	6158.18	67	5876.37	67	5972.64
66	8881.11	66	6263.63	66	6193.12	66	5969.89
65	8817.15	65	6249.65	65	6025.75	65	5884.33
64	8846.89	64	6343.36	64	6033.04	64	5993.98
63	8650.11	63	6221.83	63	5936.9	63	5815.16
62	8758.51	62	6319.63	62	6057.05	62	5855.49
61	8912.75	61	6524.75	61	6098.41	61	5802.03
60	8878.55	60	6580.77	60	5949.24	60	5740.75
59	9069.56	59	6564.44	59	6096.4	59	5665.08
58	9215.49	58	6357.07	58	6093.99	58	5543.07
57	9399.61	57	6321.39	57	6177.57	57	5555.91
56	9855.38	56	6468.93	56	6001.39	56	5678.59
55	9757.75	55	6571.75	55	6080.46	55	6252.4
54	10012	54	6832.71	54	6113.45	54	6036.5
53	10359.7	53	6849.87	53	6121.28	53	6046.47
52	11331.2	52	6925.98	52	6513.06	52	5895.57
51	12525.5	51	7203.9	51	6616.21	51	6185.94
50	13733.1	50	7366.86	50	6860.37	50	6189.32
49	13103.2	49	7098.64	49	7161.15	49	6242.91
48	10793.3	48	6932.97	48	6584.53	48	6387.36
47	8707.5	47	6610.76	47	6401.93	47	6138.14
46	8169.62	46	6522.6	46	6263.09	46	5918.1
45	8064.5	45	6592.94	45	6324.78	45	5874.8
44	7751.27	44	6556.02	44	6230.78	44	5783.97
43	7660.48	43	6478.66	43	6126.33	43	5995.72
42	7501.21	42	6331.06	42	5910.51	42	5751.69
41	7578.64	41	6252.08	41	5701.3	41	5547.23
40	7545.34	40	6286.95	40	5782.96	40	5984.91
39	7171.93	39	6194.25	39	5826.96	39	5666.65
38	6907.64	38	6154.17	38	5642.33	38	5507.84
37	6924.75	37	5972.77	37	5462.94	37	5447.36
36	6861.32	36	5985.11	36	5633.43	36	5262.22
35	6959.41	35	5791.93	35	5568.81	35	5292.63
34	7193.95	34	5685.63	34	5622.29	34	5215.74
33	6972.16	33	5976.93	33	5216.05	33	5285.62
32	7079	32	6185.73	32	5354.86	32	5298.87
31	7158.7	31	6066.18	31	5554.88	31	5425.97
30	7837.97	30	6843.6	30	6022.27	30	5612.65
29	9349.43	29	7863.18	29	6765.56	29	6323.7
28	10399.6	28	8992.44	28	7822.21	28	7233.31
27	11360.3	27	10302.3	27	8949.5	27	8221.25
26	11691.4	26	10744.4	26	9413.79	26	9134.96
25	11163.6	25	10602.4	25	9747.87	25	10205.4
24	10512.9	24	9319.61	24	9070.63	24	9131.98
23	9002.52	23	7749.69	23	7325.4	23	7253.38
22	7280	22	5977.44	22	5640.8	22	5163.26
21	6513.77	21	5191.23	21	4636.24	21	4271.96
20	6545.84	20	5543.54	20	4749.3	20	4571.15
19	6987.18	19	6060.51	19	5545.32	19	5047.19
18	8203.67	18	7270.29	18	6535.61	18	6245.89
17	9163.12	17	8001.53	17	7883.02	17	7646.49
16	8456.5	16	7712.79	16	7920.22	16	7782.31
15	7785.01	15	6692.95	15	6545.84	15	5872.65
14	7036.66	14	5926.7	14	5746.02	14	4909.6
13	6382.59	13	5797.81	13	5383.15	13	5219.31
12	5908.02	12	5394.57	12	5054.31	12	4794.07
11	5535.58	11	5119.7	11	4690.88	11	4057.7
10	5744.74	10	5169.13	10	4320.33	10	4244.72
9	5480.47	9	4872.88	9	4298.38	9	4319.28
8	5041.39	8	4354.44	8	4097.15	8	4382.18
7	5318.33	7	4018.52	7	3640.16	7	3960.12
6	5603.56	6	3276.03	6	3197.28	6	3357
5	6187.78	5	2859.8	5	2623.81	5	2709.44
4	6550.34	4	2083.78	4	1934.12	4	1838.66
3	5643.85	3	1174.09	3	1060.12	3	1008.46
2	3131.52	2	464.471	2	456.704	2	451.775
1	851.547	1	153.05	1	146.773	1	128.228
0	169.097	0	63.7528	0	46.3725	0	38.1519
-1	72.7484	-1	12.1555	-1	28.4364	-1	20.394
-2	58.4274	-2	10.8286	-2	19.6569	-2	21.0617
-3	37.3315	-3	9.17941	-3	20.3515	-3	23.3985
-4	26.282	-4	9.43551	-4	27.3017	-4	1.48806
-5	20.1123	-5	6.22329	-5	14.7643	-5	8.18074
-6	0	-6	11.8506	-6	10.1132	-6	16.9267
-7	2.32013	-7	10.4775	-7	8.0741	-7	17.302
-8	10.1032	-8	10.4983	-8	11.9339	-8	4.27591
-9	14.1591	-9	4.86948	-9	5.18127	-9	0
-10	9.08443	-10	0	-10	5.7423	-10	9.43551
