# Supplementary material for: Designed wrinkles for optical encryption and flexible integrated circuit carrier board
Source: Nat Commun. 2024 Jul 4;15:5616. doi: 10.1038/s41467-024-50069-7 (PMC11224375; doi:10.1038/s41467-024-50069-7)
Supplement: Supplementary file 9 — Source data [file 41467_2024_50069_MOESM9_ESM.zip › Soure Data/Soure Data-Supplementary Infromation/SI-Fig. 17c.xlsx]

## Sheet: SI-Fig. 17c
X1	Y1	X2	Y2	X3	Y3
3845.09	-0.02769	3845.09	-0.02109	3845.09	-0.02742
3841.23	-0.02769	3841.23	-0.02109	3841.23	-0.02742
3837.37	-0.02769	3837.37	-0.02109	3837.37	-0.02742
3833.52	-0.02769	3833.52	-0.02109	3833.52	-0.02742
3829.66	-0.02769	3829.66	-0.02109	3829.66	-0.02742
3825.8	-0.02769	3825.8	-0.02109	3825.8	-0.02742
3821.95	-0.02769	3821.95	-0.02109	3821.95	-0.02742
3818.09	-0.02828	3818.09	-0.0216	3818.09	-0.02737
3814.23	-0.02899	3814.23	-0.02277	3814.23	-0.02653
3810.38	-0.02961	3810.38	-0.02418	3810.38	-0.02556
3806.52	-0.02984	3806.52	-0.02546	3806.52	-0.02486
3802.66	-0.0295	3802.66	-0.02652	3802.66	-0.02434
3798.81	-0.02853	3798.81	-0.02699	3798.81	-0.02389
3794.95	-0.02736	3794.95	-0.02652	3794.95	-0.02339
3791.09	-0.02672	3791.09	-0.02564	3791.09	-0.02273
3787.24	-0.02674	3787.24	-0.02498	3787.24	-0.02223
3783.38	-0.02709	3783.38	-0.02455	3783.38	-0.02211
3779.52	-0.02739	3779.52	-0.02437	3779.52	-0.02226
3775.67	-0.02731	3775.67	-0.02423	3775.67	-0.02214
3771.81	-0.0266	3771.81	-0.02365	3771.81	-0.02155
3767.95	-0.02584	3767.95	-0.02275	3767.95	-0.02121
3764.1	-0.02561	3764.1	-0.02196	3764.1	-0.02154
3760.24	-0.02592	3760.24	-0.02157	3760.24	-0.02244
3756.38	-0.02679	3756.38	-0.02174	3756.38	-0.0236
3752.53	-0.02788	3752.53	-0.02208	3752.53	-0.02432
3748.67	-0.02881	3748.67	-0.02229	3748.67	-0.02437
3744.81	-0.02956	3744.81	-0.02261	3744.81	-0.02394
3740.96	-0.03017	3740.96	-0.02316	3740.96	-0.02331
3737.1	-0.03044	3737.1	-0.02371	3737.1	-0.02257
3733.24	-0.03012	3733.24	-0.02412	3733.24	-0.02154
3729.39	-0.029	3729.39	-0.02414	3729.39	-0.0199
3725.53	-0.02719	3725.53	-0.02359	3725.53	-0.01788
3721.67	-0.02541	3721.67	-0.02271	3721.67	-0.0165
3717.82	-0.02398	3717.82	-0.02168	3717.82	-0.01613
3713.96	-0.02293	3713.96	-0.02061	3713.96	-0.01654
3710.1	-0.02268	3710.1	-0.02008	3710.1	-0.01716
3706.25	-0.02302	3706.25	-0.01996	3706.25	-0.01738
3702.39	-0.02345	3702.39	-0.01976	3702.39	-0.01731
3698.53	-0.02393	3698.53	-0.01965	3698.53	-0.01725
3694.68	-0.02485	3694.68	-0.02001	3694.68	-0.0172
3690.82	-0.02593	3690.82	-0.0205	3690.82	-0.01699
3686.96	-0.02655	3686.96	-0.02075	3686.96	-0.01656
3683.11	-0.02648	3683.11	-0.02063	3683.11	-0.0159
3679.25	-0.0257	3679.25	-0.02011	3679.25	-0.01522
3675.39	-0.02437	3675.39	-0.01924	3675.39	-0.0147
3671.54	-0.0229	3671.54	-0.0181	3671.54	-0.01423
3667.68	-0.02155	3667.68	-0.01673	3667.68	-0.01354
3663.82	-0.02034	3663.82	-0.01533	3663.82	-0.0126
3659.97	-0.01912	3659.97	-0.0137	3659.97	-0.0116
3656.11	-0.01776	3656.11	-0.01167	3656.11	-0.01074
3652.25	-0.01654	3652.25	-0.00974	3652.25	-0.00989
3648.4	-0.01559	3648.4	-0.00856	3648.4	-0.00879
3644.54	-0.01432	3644.54	-0.00794	3644.54	-0.00756
3640.68	-0.01247	3640.68	-0.00765	3640.68	-0.00667
3636.83	-0.01041	3636.83	-0.00763	3636.83	-0.00636
3632.97	-0.00854	3632.97	-0.00786	3632.97	-0.00627
3629.11	-0.00713	3629.11	-0.00839	3629.11	-0.00602
3625.26	-0.00634	3625.26	-0.0091	3625.26	-0.00558
3621.4	-0.00615	3621.4	-0.00955	3621.4	-0.00516
3617.54	-0.00639	3617.54	-0.00952	3617.54	-0.00495
3613.69	-0.00696	3613.69	-0.00907	3613.69	-0.00489
3609.83	-0.0077	3609.83	-0.00843	3609.83	-0.00488
3605.97	-0.00859	3605.97	-0.008	3605.97	-0.00471
3602.12	-0.00943	3602.12	-0.00802	3602.12	-0.00438
3598.26	-0.01	3598.26	-0.00818	3598.26	-0.0043
3594.4	-0.01031	3594.4	-0.0082	3594.4	-0.00474
3590.55	-0.01039	3590.55	-0.00809	3590.55	-0.00555
3586.69	-0.01013	3586.69	-0.00789	3586.69	-0.00609
3582.83	-0.00958	3582.83	-0.00758	3582.83	-0.00618
3578.98	-0.00901	3578.98	-0.00721	3578.98	-0.00622
3575.12	-0.00866	3575.12	-0.0068	3575.12	-0.00633
3571.26	-0.00857	3571.26	-0.00624	3571.26	-0.0064
3567.41	-0.00853	3567.41	-0.00558	3567.41	-0.00631
3563.55	-0.00841	3563.55	-0.00511	3563.55	-0.00611
3559.69	-0.00831	3559.69	-0.00503	3559.69	-0.00585
3555.84	-0.00829	3555.84	-0.00516	3555.84	-0.00563
3551.98	-0.00829	3551.98	-0.00534	3551.98	-0.00559
3548.12	-0.00828	3548.12	-0.00562	3548.12	-0.00572
3544.27	-0.00831	3544.27	-0.00604	3544.27	-0.00592
3540.41	-0.00831	3540.41	-0.00641	3540.41	-0.00611
3536.55	-0.0083	3536.55	-0.00663	3536.55	-0.00624
3532.7	-0.00832	3532.7	-0.00681	3532.7	-0.00631
3528.84	-0.0084	3528.84	-0.00695	3528.84	-0.00629
3524.98	-0.00852	3524.98	-0.00695	3524.98	-0.00606
3521.13	-0.00851	3521.13	-0.00675	3521.13	-0.00554
3517.27	-0.00817	3517.27	-0.00642	3517.27	-0.0049
3513.41	-0.0075	3513.41	-0.00601	3513.41	-0.0042
3509.56	-0.00668	3509.56	-0.00551	3509.56	-0.00328
3505.7	-0.00592	3505.7	-0.00502	3505.7	-0.00213
3501.84	-0.0053	3501.84	-0.00464	3501.84	-0.00108
3497.99	-0.00471	3497.99	-0.00427	3497.99	-0.00035
3494.13	-0.00409	3494.13	-0.00374	3494.13	0
3490.27	-0.00347	3490.27	-0.0031	3490.27	4e-05
3486.42	-0.00292	3486.42	-0.00241	3486.42	-0.00016
3482.56	-0.00244	3482.56	-0.00171	3482.56	-0.00038
3478.7	-0.00202	3478.7	-0.00106	3478.7	-0.00041
3474.85	-0.00162	3474.85	-0.00045	3474.85	-0.00031
3470.99	-0.00129	3470.99	0.0001	3470.99	-0.00037
3467.13	-0.00114	3467.13	0.00038	3467.13	-0.00058
3463.28	-0.00127	3463.28	0.00025	3463.28	-0.0008
3459.42	-0.00169	3459.42	-0.00028	3459.42	-0.00108
3455.57	-0.00223	3455.57	-0.00111	3455.57	-0.00148
3451.71	-0.00275	3451.71	-0.0021	3451.71	-0.0019
3447.85	-0.00333	3447.85	-0.00301	3447.85	-0.00236
3444	-0.00409	3444	-0.00369	3444	-0.00293
3440.14	-0.00482	3440.14	-0.00411	3440.14	-0.00345
3436.28	-0.00522	3436.28	-0.00438	3436.28	-0.00362
3432.43	-0.00525	3432.43	-0.00453	3432.43	-0.0034
3428.57	-0.00512	3428.57	-0.00444	3428.57	-0.00307
3424.71	-0.00497	3424.71	-0.00412	3424.71	-0.00288
3420.86	-0.00484	3420.86	-0.00385	3420.86	-0.00294
3417	-0.0047	3417	-0.00376	3417	-0.00317
3413.14	-0.00453	3413.14	-0.00381	3413.14	-0.00342
3409.29	-0.00435	3409.29	-0.00403	3409.29	-0.00358
3405.43	-0.00421	3405.43	-0.00448	3405.43	-0.00368
3401.57	-0.00429	3401.57	-0.00499	3401.57	-0.00391
3397.72	-0.00469	3397.72	-0.00535	3397.72	-0.00432
3393.86	-0.00525	3393.86	-0.00563	3393.86	-0.00476
3390	-0.00569	3390	-0.00591	3390	-0.00501
3386.15	-0.00592	3386.15	-0.00605	3386.15	-0.005
3382.29	-0.00604	3382.29	-0.00597	3382.29	-0.00485
3378.43	-0.00618	3378.43	-0.00575	3378.43	-0.00471
3374.58	-0.00644	3374.58	-0.00556	3374.58	-0.00466
3370.72	-0.00675	3370.72	-0.00551	3370.72	-0.00471
3366.86	-0.00689	3366.86	-0.00562	3366.86	-0.00477
3363.01	-0.00677	3363.01	-0.00579	3363.01	-0.0048
3359.15	-0.00666	3359.15	-0.00602	3359.15	-0.00493
3355.29	-0.00687	3355.29	-0.00638	3355.29	-0.00537
3351.44	-0.00737	3351.44	-0.00682	3351.44	-0.00608
3347.58	-0.00778	3347.58	-0.00726	3347.58	-0.00681
3343.72	-0.00792	3343.72	-0.0076	3343.72	-0.00736
3339.87	-0.00791	3339.87	-0.00782	3339.87	-0.0077
3336.01	-0.008	3336.01	-0.008	3336.01	-0.00792
3332.15	-0.00829	3332.15	-0.00816	3332.15	-0.00815
3328.3	-0.00873	3328.3	-0.00827	3328.3	-0.00842
3324.44	-0.00916	3324.44	-0.00836	3324.44	-0.00865
3320.58	-0.00941	3320.58	-0.00845	3320.58	-0.0088
3316.73	-0.00956	3316.73	-0.00854	3316.73	-0.00883
3312.87	-0.00982	3312.87	-0.00872	3312.87	-0.0089
3309.01	-0.01015	3309.01	-0.00907	3309.01	-0.00916
3305.16	-0.01026	3305.16	-0.00948	3305.16	-0.00947
3301.3	-0.01004	3301.3	-0.00979	3301.3	-0.00963
3297.44	-0.00973	3297.44	-0.0099	3297.44	-0.00961
3293.59	-0.00957	3293.59	-0.00988	3293.59	-0.00949
3289.73	-0.00963	3289.73	-0.00985	3289.73	-0.0093
3285.87	-0.00984	3285.87	-0.00971	3285.87	-0.00907
3282.02	-0.01013	3282.02	-0.00934	3282.02	-0.00884
3278.16	-0.01035	3278.16	-0.00887	3278.16	-0.00868
3274.3	-0.0104	3274.3	-0.00856	3274.3	-0.00857
3270.45	-0.01031	3270.45	-0.00853	3270.45	-0.00849
3266.59	-0.01016	3266.59	-0.00866	3266.59	-0.00846
3262.73	-0.00988	3262.73	-0.00881	3262.73	-0.0085
3258.88	-0.00945	3258.88	-0.00885	3258.88	-0.00858
3255.02	-0.00903	3255.02	-0.00877	3255.02	-0.00872
3251.16	-0.00877	3251.16	-0.0086	3251.16	-0.00901
3247.31	-0.00867	3247.31	-0.00847	3247.31	-0.00937
3243.45	-0.00872	3243.45	-0.00846	3243.45	-0.00969
3239.59	-0.00897	3239.59	-0.00854	3239.59	-0.00991
3235.74	-0.00941	3235.74	-0.00873	3235.74	-0.01001
3231.88	-0.0099	3231.88	-0.00904	3231.88	-0.01002
3228.02	-0.01022	3228.02	-0.00955	3228.02	-0.00997
3224.17	-0.01035	3224.17	-0.01011	3224.17	-0.00985
3220.31	-0.01041	3220.31	-0.0105	3220.31	-0.00963
3216.45	-0.01045	3216.45	-0.01061	3216.45	-0.00935
3212.6	-0.01038	3212.6	-0.01046	3212.6	-0.00918
3208.74	-0.01025	3208.74	-0.01014	3208.74	-0.00932
3204.88	-0.01013	3204.88	-0.00988	3204.88	-0.00976
3201.03	-0.01002	3201.03	-0.00988	3201.03	-0.01026
3197.17	-0.00999	3197.17	-0.01014	3197.17	-0.01068
3193.31	-0.01021	3193.31	-0.01054	3193.31	-0.01099
3189.46	-0.01063	3189.46	-0.01094	3189.46	-0.01126
3185.6	-0.01105	3185.6	-0.01128	3185.6	-0.01154
3181.74	-0.01126	3181.74	-0.01157	3181.74	-0.01183
3177.89	-0.01134	3177.89	-0.01178	3177.89	-0.01202
3174.03	-0.01147	3174.03	-0.01183	3174.03	-0.01207
3170.17	-0.01165	3170.17	-0.01179	3170.17	-0.01202
3166.32	-0.01175	3166.32	-0.01171	3166.32	-0.012
3162.46	-0.01181	3162.46	-0.01167	3162.46	-0.01212
3158.6	-0.012	3158.6	-0.01175	3158.6	-0.01233
3154.75	-0.01232	3154.75	-0.01199	3154.75	-0.01246
3150.89	-0.01274	3150.89	-0.01221	3150.89	-0.01251
3147.03	-0.01315	3147.03	-0.01231	3147.03	-0.01261
3143.18	-0.0134	3143.18	-0.01234	3143.18	-0.01282
3139.32	-0.01341	3139.32	-0.01241	3139.32	-0.01305
3135.46	-0.0133	3135.46	-0.01254	3135.46	-0.01322
3131.61	-0.01315	3131.61	-0.01262	3131.61	-0.0132
3127.75	-0.01291	3127.75	-0.01255	3127.75	-0.01298
3123.89	-0.01246	3123.89	-0.01234	3123.89	-0.01259
3120.04	-0.01174	3120.04	-0.01201	3120.04	-0.01207
3116.18	-0.01084	3116.18	-0.01151	3116.18	-0.01146
3112.32	-0.00998	3112.32	-0.01087	3112.32	-0.01081
3108.47	-0.00931	3108.47	-0.01019	3108.47	-0.01017
3104.61	-0.00883	3104.61	-0.00952	3104.61	-0.0096
3100.75	-0.0085	3100.75	-0.00893	3100.75	-0.00921
3096.9	-0.00829	3096.9	-0.00852	3096.9	-0.00897
3093.04	-0.00824	3093.04	-0.00831	3093.04	-0.00889
3089.18	-0.00839	3089.18	-0.00821	3089.18	-0.00896
3085.33	-0.00865	3085.33	-0.00815	3085.33	-0.00909
3081.47	-0.0089	3081.47	-0.00812	3081.47	-0.00916
3077.61	-0.00904	3077.61	-0.00819	3077.61	-0.00922
3073.76	-0.00908	3073.76	-0.00839	3073.76	-0.0093
3069.9	-0.00908	3069.9	-0.00866	3069.9	-0.00939
3066.04	-0.0091	3066.04	-0.00899	3066.04	-0.00956
3062.19	-0.00922	3062.19	-0.00937	3062.19	-0.00982
3058.33	-0.00942	3058.33	-0.00974	3058.33	-0.01012
3054.47	-0.00961	3054.47	-0.01007	3054.47	-0.0104
3050.62	-0.00972	3050.62	-0.01039	3050.62	-0.0106
3046.76	-0.00981	3046.76	-0.01066	3046.76	-0.01074
3042.9	-0.00992	3042.9	-0.01088	3042.9	-0.01087
3039.05	-0.01	3039.05	-0.01105	3039.05	-0.01104
3035.19	-0.01003	3035.19	-0.01124	3035.19	-0.01129
3031.33	-0.01011	3031.33	-0.01155	3031.33	-0.01165
3027.48	-0.01026	3027.48	-0.01193	3027.48	-0.01209
3023.62	-0.01036	3023.62	-0.01227	3023.62	-0.01247
3019.76	-0.01032	3019.76	-0.01243	3019.76	-0.01278
3015.91	-0.0102	3015.91	-0.01248	3015.91	-0.01304
3012.05	-0.01003	3012.05	-0.01241	3012.05	-0.01318
3008.19	-0.00982	3008.19	-0.01218	3008.19	-0.0131
3004.34	-0.00954	3004.34	-0.01175	3004.34	-0.01281
3000.48	-0.00916	3000.48	-0.01108	3000.48	-0.01235
2996.62	-0.00855	2996.62	-0.01014	2996.62	-0.01174
2992.77	-0.00757	2992.77	-0.00901	2992.77	-0.01098
2988.91	-0.00628	2988.91	-0.00774	2988.91	-0.01007
2985.05	-0.00494	2985.05	-0.00637	2985.05	-0.00904
2981.2	-0.00365	2981.2	-0.00492	2981.2	-0.00789
2977.34	-0.00229	2977.34	-0.00329	2977.34	-0.00654
2973.48	-0.00067	2973.48	-0.0014	2973.48	-0.00482
2969.63	0.00148	2969.63	0.00077	2969.63	-0.00246
2965.77	0.00432	2965.77	0.00322	2965.77	0.00071
2961.91	0.00777	2961.91	0.006	2961.91	0.00456
2958.06	0.01173	2958.06	0.00925	2958.06	0.00874
2954.2	0.01595	2954.2	0.01283	2954.2	0.01284
2950.34	0.01996	2950.34	0.01628	2950.34	0.01645
2946.49	0.02326	2946.49	0.01908	2946.49	0.01922
2942.63	0.02533	2942.63	0.02093	2942.63	0.02078
2938.77	0.02577	2938.77	0.02157	2938.77	0.02083
2934.92	0.02455	2934.92	0.02093	2934.92	0.01933
2931.06	0.02198	2931.06	0.01918	2931.06	0.01666
2927.2	0.01856	2927.2	0.01659	2927.2	0.0134
2923.35	0.01484	2923.35	0.01338	2923.35	0.01005
2919.49	0.01115	2919.49	0.00979	2919.49	0.0068
2915.63	0.00776	2915.63	0.00614	2915.63	0.00369
2911.78	0.0048	2911.78	0.00283	2911.78	0.0008
2907.92	0.00222	2907.92	4e-05	2907.92	-0.00175
2904.06	-8e-05	2904.06	-0.00227	2904.06	-0.00388
2900.21	-0.00206	2900.21	-0.00406	2900.21	-0.0056
2896.35	-0.00361	2896.35	-0.00539	2896.35	-0.00694
2892.49	-0.0047	2892.49	-0.00632	2892.49	-0.00788
2888.64	-0.00519	2888.64	-0.00677	2888.64	-0.00823
2884.78	-0.00506	2884.78	-0.00661	2884.78	-0.00787
2880.92	-0.00445	2880.92	-0.00589	2880.92	-0.00693
2877.07	-0.00356	2877.07	-0.00481	2877.07	-0.0057
2873.21	-0.00258	2873.21	-0.00369	2873.21	-0.00451
2869.35	-0.0018	2869.35	-0.00281	2869.35	-0.00363
2865.5	-0.00148	2865.5	-0.00237	2865.5	-0.00327
2861.64	-0.00185	2861.64	-0.00247	2861.64	-0.00362
2857.78	-0.00299	2857.78	-0.00321	2857.78	-0.00474
2853.93	-0.00485	2853.93	-0.00468	2853.93	-0.00652
2850.07	-0.00726	2850.07	-0.00679	2850.07	-0.00878
2846.21	-0.00986	2846.21	-0.00928	2846.21	-0.01126
2842.36	-0.01228	2842.36	-0.01177	2842.36	-0.0137
2838.5	-0.01435	2838.5	-0.01394	2838.5	-0.01591
2834.64	-0.01605	2834.64	-0.01565	2834.64	-0.01772
2830.79	-0.01734	2830.79	-0.01687	2830.79	-0.01904
2826.93	-0.01825	2826.93	-0.01768	2826.93	-0.01989
2823.07	-0.01885	2823.07	-0.0182	2823.07	-0.02038
2819.22	-0.01922	2819.22	-0.01856	2819.22	-0.02064
2815.36	-0.01944	2815.36	-0.01881	2815.36	-0.0208
2811.5	-0.01963	2811.5	-0.01899	2811.5	-0.02086
2807.65	-0.01983	2807.65	-0.01907	2807.65	-0.02076
2803.79	-0.01989	2803.79	-0.01902	2803.79	-0.02055
2799.93	-0.01961	2799.93	-0.01882	2799.93	-0.02032
2796.08	-0.01905	2796.08	-0.01848	2796.08	-0.02006
2792.22	-0.01843	2792.22	-0.01804	2792.22	-0.01972
2788.36	-0.01781	2788.36	-0.01758	2788.36	-0.01936
2784.51	-0.01721	2784.51	-0.0172	2784.51	-0.01903
2780.65	-0.0167	2780.65	-0.01697	2780.65	-0.01878
2776.79	-0.0164	2776.79	-0.01692	2776.79	-0.01863
2772.94	-0.01633	2772.94	-0.01701	2772.94	-0.01861
2769.08	-0.01641	2769.08	-0.01712	2769.08	-0.01872
2765.22	-0.01661	2765.22	-0.01718	2765.22	-0.01886
2761.37	-0.01686	2761.37	-0.01716	2761.37	-0.01897
2757.51	-0.01705	2757.51	-0.01713	2757.51	-0.01902
2753.65	-0.01708	2753.65	-0.01713	2753.65	-0.01904
2749.8	-0.01706	2749.8	-0.01717	2749.8	-0.01904
2745.94	-0.01711	2745.94	-0.01726	2745.94	-0.01904
2742.08	-0.01723	2742.08	-0.01744	2742.08	-0.01908
2738.23	-0.01731	2738.23	-0.01769	2738.23	-0.01916
2734.37	-0.01739	2734.37	-0.01795	2734.37	-0.01927
2730.51	-0.01749	2730.51	-0.01814	2730.51	-0.01943
2726.66	-0.01758	2726.66	-0.01831	2726.66	-0.01961
2722.8	-0.0177	2722.8	-0.01844	2722.8	-0.01973
2718.94	-0.01793	2718.94	-0.01852	2718.94	-0.01974
2715.09	-0.01827	2715.09	-0.01855	2715.09	-0.01971
2711.23	-0.01863	2711.23	-0.01861	2711.23	-0.01975
2707.37	-0.0189	2707.37	-0.01871	2707.37	-0.0199
2703.52	-0.01911	2703.52	-0.0188	2703.52	-0.02014
2699.66	-0.01932	2699.66	-0.01889	2699.66	-0.02043
2695.8	-0.01948	2695.8	-0.01901	2695.8	-0.02077
2691.95	-0.01953	2691.95	-0.01918	2691.95	-0.02114
2688.09	-0.01946	2688.09	-0.01936	2688.09	-0.02152
2684.23	-0.01932	2684.23	-0.01956	2684.23	-0.02189
2680.38	-0.01917	2680.38	-0.01982	2680.38	-0.02223
2676.52	-0.01914	2676.52	-0.02014	2676.52	-0.02252
2672.66	-0.01929	2672.66	-0.02046	2672.66	-0.02274
2668.81	-0.01961	2668.81	-0.02078	2668.81	-0.02296
2664.95	-0.02006	2664.95	-0.02108	2664.95	-0.02321
2661.09	-0.02054	2661.09	-0.02135	2661.09	-0.02352
2657.24	-0.02094	2657.24	-0.02154	2657.24	-0.02384
2653.38	-0.02128	2653.38	-0.02167	2653.38	-0.02419
2649.52	-0.02159	2649.52	-0.0218	2649.52	-0.02456
2645.67	-0.02188	2645.67	-0.02195	2645.67	-0.02487
2641.81	-0.02208	2641.81	-0.02206	2641.81	-0.02507
2637.95	-0.02214	2637.95	-0.0221	2637.95	-0.02522
2634.1	-0.02208	2634.1	-0.0221	2634.1	-0.02533
2630.24	-0.02194	2630.24	-0.02212	2630.24	-0.02534
2626.38	-0.02177	2626.38	-0.02215	2626.38	-0.02522
2622.53	-0.02164	2622.53	-0.02216	2622.53	-0.02502
2618.67	-0.02162	2618.67	-0.02218	2618.67	-0.02483
2614.81	-0.02162	2614.81	-0.02227	2614.81	-0.02469
2610.96	-0.02157	2610.96	-0.02237	2610.96	-0.02462
2607.1	-0.02155	2607.1	-0.02242	2607.1	-0.02456
2603.24	-0.02157	2603.24	-0.02242	2603.24	-0.02448
2599.39	-0.02155	2599.39	-0.02237	2599.39	-0.02437
2595.53	-0.02146	2595.53	-0.02227	2595.53	-0.02425
2591.67	-0.02132	2591.67	-0.02208	2591.67	-0.02414
2587.82	-0.02112	2587.82	-0.02184	2587.82	-0.024
2583.96	-0.02081	2583.96	-0.02161	2583.96	-0.0238
2580.1	-0.02044	2580.1	-0.02134	2580.1	-0.02359
2576.25	-0.02014	2576.25	-0.02099	2576.25	-0.02339
2572.39	-0.01993	2572.39	-0.0206	2572.39	-0.02321
2568.53	-0.0197	2568.53	-0.02025	2568.53	-0.02304
2564.68	-0.01938	2564.68	-0.01994	2564.68	-0.02285
2560.82	-0.01903	2560.82	-0.01967	2560.82	-0.02262
2556.96	-0.01875	2556.96	-0.01947	2556.96	-0.02233
2553.11	-0.01854	2553.11	-0.01936	2553.11	-0.02203
2549.25	-0.01836	2549.25	-0.01933	2549.25	-0.02175
2545.39	-0.01813	2545.39	-0.01933	2545.39	-0.02148
2541.54	-0.0178	2541.54	-0.01927	2541.54	-0.02121
2537.68	-0.01744	2537.68	-0.01913	2537.68	-0.02096
2533.82	-0.01715	2533.82	-0.01889	2533.82	-0.02075
2529.97	-0.01695	2529.97	-0.01855	2529.97	-0.02058
2526.11	-0.01674	2526.11	-0.01813	2526.11	-0.02043
2522.25	-0.01648	2522.25	-0.01773	2522.25	-0.02033
2518.4	-0.01623	2518.4	-0.01743	2518.4	-0.02034
2514.54	-0.01613	2514.54	-0.01728	2514.54	-0.02038
2510.68	-0.0162	2510.68	-0.01728	2510.68	-0.02038
2506.83	-0.01634	2506.83	-0.0174	2506.83	-0.02038
2502.97	-0.01646	2502.97	-0.01761	2502.97	-0.02047
2499.11	-0.01657	2499.11	-0.01786	2499.11	-0.02063
2495.26	-0.0167	2495.26	-0.01811	2495.26	-0.02082
2491.4	-0.01693	2491.4	-0.01836	2491.4	-0.02101
2487.54	-0.01724	2487.54	-0.0186	2487.54	-0.02118
2483.69	-0.01756	2483.69	-0.01878	2483.69	-0.02134
2479.83	-0.01786	2479.83	-0.01893	2479.83	-0.02156
2475.97	-0.01815	2475.97	-0.01908	2475.97	-0.02187
2472.12	-0.01849	2472.12	-0.01923	2472.12	-0.02222
2468.26	-0.01887	2468.26	-0.01937	2468.26	-0.02255
2464.4	-0.01918	2464.4	-0.01952	2464.4	-0.02283
2460.55	-0.01937	2460.55	-0.0197	2460.55	-0.02311
2456.69	-0.0195	2456.69	-0.0199	2456.69	-0.02341
2452.83	-0.01966	2452.83	-0.02013	2452.83	-0.02368
2448.98	-0.01991	2448.98	-0.02039	2448.98	-0.02393
2445.12	-0.02023	2445.12	-0.02067	2445.12	-0.02417
2441.26	-0.02052	2441.26	-0.02093	2441.26	-0.02439
2437.41	-0.02072	2437.41	-0.02118	2437.41	-0.02459
2433.55	-0.02089	2433.55	-0.02144	2433.55	-0.02485
2429.69	-0.02111	2429.69	-0.02169	2429.69	-0.02517
2425.84	-0.02138	2425.84	-0.02191	2425.84	-0.0255
2421.98	-0.0216	2421.98	-0.02208	2421.98	-0.02583
2418.12	-0.02168	2418.12	-0.02225	2418.12	-0.02614
2414.27	-0.02164	2414.27	-0.02243	2414.27	-0.02642
2410.41	-0.02158	2410.41	-0.02258	2410.41	-0.02661
2406.55	-0.02156	2406.55	-0.02264	2406.55	-0.02676
2402.7	-0.02155	2402.7	-0.02262	2402.7	-0.02697
2398.84	-0.02138	2398.84	-0.02259	2398.84	-0.02723
2394.98	-0.02093	2394.98	-0.02263	2394.98	-0.02742
2391.13	-0.02038	2391.13	-0.02263	2391.13	-0.02739
2387.27	-0.02044	2387.27	-0.02232	2387.27	-0.02707
2383.41	-0.0217	2383.41	-0.02191	2383.41	-0.02568
2379.56	-0.02381	2379.56	-0.02246	2379.56	-0.02425
2375.7	-0.02572	2375.7	-0.02358	2375.7	-0.02116
2371.84	-0.0266	2371.84	-0.02467	2371.84	-0.0181
2367.99	-0.02645	2367.99	-0.02564	2367.99	-0.01576
2364.13	-0.0255	2364.13	-0.02659	2364.13	-0.01409
2360.27	-0.02352	2360.27	-0.02698	2360.27	-0.01301
2356.42	-0.02066	2356.42	-0.02613	2356.42	-0.01291
2352.56	-0.01793	2352.56	-0.02401	2352.56	-0.01329
2348.7	-0.01622	2348.7	-0.02091	2348.7	-0.01364
2344.85	-0.01568	2344.85	-0.01735	2344.85	-0.01412
2340.99	-0.01656	2340.99	-0.01413	2340.99	-0.01475
2337.13	-0.0187	2337.13	-0.01206	2337.13	-0.01503
2333.28	-0.0211	2333.28	-0.01162	2333.28	-0.01562
2329.42	-0.02273	2329.42	-0.01191	2329.42	-0.01522
2325.56	-0.02326	2325.56	-0.01277	2325.56	-0.01595
2321.71	-0.02298	2321.71	-0.01437	2321.71	-0.01731
2317.85	-0.02201	2317.85	-0.01646	2317.85	-0.01867
2313.99	-0.02032	2313.99	-0.01818	2313.99	-0.01992
2310.14	-0.01853	2310.14	-0.01903	2310.14	-0.02118
2306.28	-0.01762	2306.28	-0.01924	2306.28	-0.02186
2302.42	-0.01761	2302.42	-0.01909	2302.42	-0.02198
2298.57	-0.01785	2298.57	-0.01904	2298.57	-0.02211
2294.71	-0.01811	2294.71	-0.01928	2294.71	-0.02235
2290.85	-0.01838	2290.85	-0.01953	2290.85	-0.02256
2287	-0.01862	2287	-0.01961	2287	-0.02278
2283.14	-0.01886	2283.14	-0.01965	2283.14	-0.02307
2279.28	-0.01914	2279.28	-0.01984	2279.28	-0.02335
2275.43	-0.01942	2275.43	-0.02018	2275.43	-0.02352
2271.57	-0.01969	2271.57	-0.02063	2271.57	-0.0236
2267.71	-0.01996	2267.71	-0.02112	2267.71	-0.02367
2263.86	-0.02023	2263.86	-0.02162	2263.86	-0.0238
2260	-0.02052	2260	-0.02205	2260	-0.024
2256.14	-0.02084	2256.14	-0.02234	2256.14	-0.02426
2252.29	-0.02122	2252.29	-0.0225	2252.29	-0.02449
2248.43	-0.02166	2248.43	-0.02257	2248.43	-0.02468
2244.57	-0.02207	2244.57	-0.02261	2244.57	-0.02489
2240.72	-0.02244	2240.72	-0.02269	2240.72	-0.02514
2236.86	-0.02285	2236.86	-0.02284	2236.86	-0.02536
2233	-0.02326	2233	-0.0231	2233	-0.02552
2229.15	-0.02358	2229.15	-0.02347	2229.15	-0.02569
2225.29	-0.02378	2225.29	-0.02391	2225.29	-0.02592
2221.43	-0.0239	2221.43	-0.02431	2221.43	-0.02619
2217.58	-0.02405	2217.58	-0.02464	2217.58	-0.02652
2213.72	-0.02425	2213.72	-0.02489	2213.72	-0.02689
2209.86	-0.02451	2209.86	-0.02511	2209.86	-0.02723
2206.01	-0.02485	2206.01	-0.02531	2206.01	-0.02747
2202.15	-0.0252	2202.15	-0.0255	2202.15	-0.02765
2198.29	-0.02548	2198.29	-0.02568	2198.29	-0.02783
2194.44	-0.02572	2194.44	-0.02589	2194.44	-0.02798
2190.58	-0.02596	2190.58	-0.02611	2190.58	-0.02806
2186.72	-0.02619	2186.72	-0.02633	2186.72	-0.02812
2182.87	-0.02638	2182.87	-0.02656	2182.87	-0.02822
2179.01	-0.02656	2179.01	-0.02677	2179.01	-0.02831
2175.15	-0.02674	2175.15	-0.02689	2175.15	-0.02836
2171.3	-0.02691	2171.3	-0.02695	2171.3	-0.02839
2167.44	-0.02706	2167.44	-0.02703	2167.44	-0.0284
2163.58	-0.02714	2163.58	-0.02711	2163.58	-0.02837
2159.73	-0.02715	2159.73	-0.02717	2159.73	-0.02833
2155.87	-0.02707	2155.87	-0.02718	2155.87	-0.02827
2152.01	-0.02694	2152.01	-0.02711	2152.01	-0.02818
2148.16	-0.02683	2148.16	-0.02694	2148.16	-0.02805
2144.3	-0.02674	2144.3	-0.02669	2144.3	-0.02787
2140.44	-0.02668	2140.44	-0.0264	2140.44	-0.02771
2136.59	-0.02662	2136.59	-0.02611	2136.59	-0.02753
2132.73	-0.02651	2132.73	-0.02577	2132.73	-0.02729
2128.87	-0.02632	2128.87	-0.02538	2128.87	-0.02701
2125.02	-0.02602	2125.02	-0.02498	2125.02	-0.02675
2121.16	-0.0256	2121.16	-0.02463	2121.16	-0.02647
2117.3	-0.02508	2117.3	-0.02433	2117.3	-0.02615
2113.45	-0.0245	2113.45	-0.02412	2113.45	-0.0258
2109.59	-0.02397	2109.59	-0.02397	2109.59	-0.02548
2105.73	-0.02359	2105.73	-0.0238	2105.73	-0.02519
2101.88	-0.02339	2101.88	-0.02361	2101.88	-0.0249
2098.02	-0.0233	2098.02	-0.02343	2098.02	-0.02462
2094.16	-0.02327	2094.16	-0.0233	2094.16	-0.02436
2090.31	-0.02324	2090.31	-0.02318	2090.31	-0.02412
2086.45	-0.02318	2086.45	-0.02303	2086.45	-0.02395
2082.59	-0.02307	2082.59	-0.02284	2082.59	-0.02391
2078.74	-0.02289	2078.74	-0.02267	2078.74	-0.02395
2074.88	-0.02264	2074.88	-0.02252	2074.88	-0.02397
2071.03	-0.02239	2071.03	-0.02241	2071.03	-0.02393
2067.17	-0.02221	2067.17	-0.02236	2067.17	-0.02391
2063.31	-0.02217	2063.31	-0.02243	2063.31	-0.02396
2059.46	-0.02227	2059.46	-0.02258	2059.46	-0.02405
2055.6	-0.02249	2055.6	-0.0228	2055.6	-0.02413
2051.74	-0.02282	2051.74	-0.02308	2051.74	-0.0242
2047.89	-0.02321	2047.89	-0.0234	2047.89	-0.02429
2044.03	-0.02364	2044.03	-0.02372	2044.03	-0.02442
2040.17	-0.02405	2040.17	-0.02403	2040.17	-0.0246
2036.32	-0.02438	2036.32	-0.02432	2036.32	-0.02485
2032.46	-0.02465	2032.46	-0.02455	2032.46	-0.02515
2028.6	-0.02492	2028.6	-0.02469	2028.6	-0.02545
2024.75	-0.02524	2024.75	-0.02483	2024.75	-0.0257
2020.89	-0.02559	2020.89	-0.02506	2020.89	-0.02592
2017.03	-0.02593	2017.03	-0.02542	2017.03	-0.02619
2013.18	-0.02629	2013.18	-0.02587	2013.18	-0.02649
2009.32	-0.0267	2009.32	-0.02636	2009.32	-0.02678
2005.46	-0.02718	2005.46	-0.02687	2005.46	-0.02705
2001.61	-0.02768	2001.61	-0.02731	2001.61	-0.02732
1997.75	-0.02814	1997.75	-0.02767	1997.75	-0.0276
1993.89	-0.02851	1993.89	-0.02798	1993.89	-0.02788
1990.04	-0.02877	1990.04	-0.02822	1990.04	-0.02813
1986.18	-0.02897	1986.18	-0.02833	1986.18	-0.02833
1982.32	-0.02915	1982.32	-0.02833	1982.32	-0.02844
1978.47	-0.02931	1978.47	-0.02835	1978.47	-0.02848
1974.61	-0.02945	1974.61	-0.02842	1974.61	-0.0285
1970.75	-0.02954	1970.75	-0.02846	1970.75	-0.02853
1966.9	-0.02959	1966.9	-0.02845	1966.9	-0.02854
1963.04	-0.0296	1963.04	-0.02838	1963.04	-0.02849
1959.18	-0.02958	1959.18	-0.02823	1959.18	-0.02838
1955.33	-0.02952	1955.33	-0.02804	1955.33	-0.02824
1951.47	-0.02942	1951.47	-0.02786	1951.47	-0.02811
1947.61	-0.02923	1947.61	-0.02777	1947.61	-0.02799
1943.76	-0.02896	1943.76	-0.02776	1943.76	-0.0278
1939.9	-0.02865	1939.9	-0.02775	1939.9	-0.02751
1936.04	-0.02834	1936.04	-0.0277	1936.04	-0.02718
1932.19	-0.02809	1932.19	-0.02761	1932.19	-0.02686
1928.33	-0.02793	1928.33	-0.02746	1928.33	-0.0266
1924.47	-0.02779	1924.47	-0.0272	1924.47	-0.02635
1920.62	-0.02759	1920.62	-0.02688	1920.62	-0.02609
1916.76	-0.02734	1916.76	-0.02653	1916.76	-0.02581
1912.9	-0.02708	1912.9	-0.02621	1912.9	-0.0255
1909.05	-0.02683	1909.05	-0.02595	1909.05	-0.02515
1905.19	-0.02653	1905.19	-0.02575	1905.19	-0.0248
1901.33	-0.02613	1901.33	-0.02557	1901.33	-0.02446
1897.48	-0.02564	1897.48	-0.0254	1897.48	-0.02411
1893.62	-0.02515	1893.62	-0.02517	1893.62	-0.02376
1889.76	-0.02484	1889.76	-0.02492	1889.76	-0.02344
1885.91	-0.02478	1885.91	-0.02477	1885.91	-0.02321
1882.05	-0.02487	1882.05	-0.02474	1882.05	-0.02316
1878.19	-0.02499	1878.19	-0.02474	1878.19	-0.02329
1874.34	-0.02511	1874.34	-0.02477	1874.34	-0.02354
1870.48	-0.02523	1870.48	-0.02483	1870.48	-0.02384
1866.62	-0.02542	1866.62	-0.02498	1866.62	-0.02417
1862.77	-0.02569	1862.77	-0.02526	1862.77	-0.02449
1858.91	-0.02594	1858.91	-0.02558	1858.91	-0.02481
1855.05	-0.02613	1855.05	-0.02585	1855.05	-0.02509
1851.2	-0.0263	1851.2	-0.02604	1851.2	-0.02528
1847.34	-0.02655	1847.34	-0.02616	1847.34	-0.02531
1843.48	-0.02688	1843.48	-0.02623	1843.48	-0.02518
1839.63	-0.02712	1839.63	-0.02625	1839.63	-0.02502
1835.77	-0.02716	1835.77	-0.0261	1835.77	-0.02495
1831.91	-0.02702	1831.91	-0.02576	1831.91	-0.02495
1828.06	-0.02675	1828.06	-0.02531	1828.06	-0.02495
1824.2	-0.0264	1824.2	-0.0249	1824.2	-0.02493
1820.34	-0.026	1820.34	-0.02457	1820.34	-0.02484
1816.49	-0.02561	1816.49	-0.02429	1816.49	-0.0247
1812.63	-0.02506	1812.63	-0.02382	1812.63	-0.0243
1808.77	-0.02384	1808.77	-0.02279	1808.77	-0.02322
1804.92	-0.02166	1804.92	-0.02102	1804.92	-0.02133
1801.06	-0.01829	1801.06	-0.01811	1801.06	-0.01864
1797.2	-0.01276	1797.2	-0.01305	1797.2	-0.01448
1793.35	-0.00299	1793.35	-0.00429	1793.35	-0.0044
1789.49	0.01042	1789.49	0.008	1789.49	0.01118
1785.63	0.02447	1785.63	0.02129	1785.63	0.02765
1781.78	0.03678	1781.78	0.03314	1781.78	0.042
1777.92	0.04588	1777.92	0.04185	1777.92	0.05234
1774.06	0.05095	1774.06	0.04662	1774.06	0.05773
1770.21	0.05134	1770.21	0.04721	1770.21	0.05762
1766.35	0.04814	1766.35	0.04524	1766.35	0.05334
1762.49	0.04591	1762.49	0.0439	1762.49	0.04896
1758.64	0.04826	1758.64	0.04434	1758.64	0.04768
1754.78	0.05343	1754.78	0.04765	1754.78	0.04918
1750.92	0.06039	1750.92	0.05816	1750.92	0.05861
1747.07	0.07151	1747.07	0.07646	1747.07	0.07714
1743.21	0.0895	1743.21	0.09894	1743.21	0.09821
1739.35	0.10771	1739.35	0.11942	1739.35	0.11758
1735.5	0.12096	1735.5	0.13464	1735.5	0.13631
1731.64	0.13068	1731.64	0.14488	1731.64	0.14953
1727.78	0.13713	1727.78	0.15301	1727.78	0.15733
1723.93	0.14082	1723.93	0.15674	1723.93	0.15818
1720.07	0.14274	1720.07	0.15305	1720.07	0.1539
1716.21	0.14515	1716.21	0.15018	1716.21	0.14807
1712.36	0.14677	1712.36	0.14485	1712.36	0.14049
1708.5	0.1437	1708.5	0.13741	1708.5	0.13046
1704.64	0.13517	1704.64	0.13006	1704.64	0.12091
1700.79	0.12406	1700.79	0.12067	1700.79	0.1088
1696.93	0.11359	1696.93	0.10803	1696.93	0.09419
1693.07	0.09926	1693.07	0.09181	1693.07	0.08038
1689.22	0.08175	1689.22	0.07437	1689.22	0.06916
1685.36	0.06611	1685.36	0.05945	1685.36	0.05757
1681.5	0.05328	1681.5	0.049	1681.5	0.04819
1677.65	0.04385	1677.65	0.03931	1677.65	0.03986
1673.79	0.03705	1673.79	0.02962	1673.79	0.03321
1669.93	0.03207	1669.93	0.02615	1669.93	0.0281
1666.08	0.0283	1666.08	0.02317	1666.08	0.02364
1662.22	0.02574	1662.22	0.02096	1662.22	0.0205
1658.36	0.02313	1658.36	0.01889	1658.36	0.01828
1654.51	0.02009	1654.51	0.01647	1654.51	0.01638
1650.65	0.01753	1650.65	0.01442	1650.65	0.01489
1646.79	0.01562	1646.79	0.01314	1646.79	0.01381
1642.94	0.01422	1642.94	0.01261	1642.94	0.01311
1639.08	0.01369	1639.08	0.01268	1639.08	0.01304
1635.22	0.01436	1635.22	0.01324	1635.22	0.01383
1631.37	0.01605	1631.37	0.01418	1631.37	0.01522
1627.51	0.01814	1627.51	0.01527	1627.51	0.01659
1623.65	0.01985	1623.65	0.01645	1623.65	0.01753
1619.8	0.02129	1619.8	0.01773	1619.8	0.01834
1615.94	0.02276	1615.94	0.01903	1615.94	0.01927
1612.08	0.02402	1612.08	0.02022	1612.08	0.02022
1608.23	0.0248	1608.23	0.0211	1608.23	0.02092
1604.37	0.02498	1604.37	0.02168	1604.37	0.02108
1600.51	0.0245	1600.51	0.02192	1600.51	0.02058
1596.66	0.02349	1596.66	0.02152	1596.66	0.01962
1592.8	0.02205	1592.8	0.02015	1592.8	0.01852
1588.94	0.02024	1588.94	0.01806	1588.94	0.01734
1585.09	0.01807	1585.09	0.01576	1585.09	0.01591
1581.23	0.0157	1581.23	0.01356	1581.23	0.01418
1577.37	0.01373	1577.37	0.01188	1577.37	0.0125
1573.52	0.01277	1573.52	0.01089	1573.52	0.0114
1569.66	0.01285	1569.66	0.01059	1569.66	0.01101
1565.8	0.01357	1565.8	0.01074	1565.8	0.01108
1561.95	0.0144	1561.95	0.01095	1561.95	0.01139
1558.09	0.01511	1558.09	0.01119	1558.09	0.0115
1554.23	0.01573	1554.23	0.01156	1554.23	0.01127
1550.38	0.01621	1550.38	0.01185	1550.38	0.01084
1546.52	0.01623	1546.52	0.01167	1546.52	0.01038
1542.66	0.01551	1542.66	0.01142	1542.66	0.01009
1538.81	0.01557	1538.81	0.01261	1538.81	0.01069
1534.95	0.01862	1534.95	0.01552	1534.95	0.01322
1531.09	0.02516	1531.09	0.01878	1531.09	0.01928
1527.24	0.03387	1527.24	0.02569	1527.24	0.02832
1523.38	0.04587	1523.38	0.03617	1523.38	0.04186
1519.52	0.06149	1519.52	0.05559	1519.52	0.05896
1515.67	0.07698	1515.67	0.07461	1515.67	0.0761
1511.81	0.08915	1511.81	0.08937	1511.81	0.08916
1507.95	0.09534	1507.95	0.09753	1507.95	0.09538
1504.1	0.09434	1504.1	0.09804	1504.1	0.09388
1500.24	0.08627	1500.24	0.09105	1500.24	0.08516
1496.38	0.07233	1496.38	0.07781	1496.38	0.07051
1492.53	0.05632	1492.53	0.06113	1492.53	0.05275
1488.67	0.04188	1488.67	0.0434	1488.67	0.03572
1484.81	0.03017	1484.81	0.02687	1484.81	0.02261
1480.96	0.02261	1480.96	0.01733	1480.96	0.01503
1477.1	0.02233	1477.1	0.01592	1477.1	0.01604
1473.24	0.02816	1473.24	0.02437	1473.24	0.02288
1469.39	0.03578	1469.39	0.0318	1469.39	0.03148
1465.53	0.04298	1465.53	0.0384	1465.53	0.03916
1461.67	0.04824	1461.67	0.04336	1461.67	0.04465
1457.82	0.0516	1457.82	0.04664	1457.82	0.04783
1453.96	0.05316	1453.96	0.04831	1453.96	0.04897
1450.1	0.0525	1450.1	0.04783	1450.1	0.04778
1446.25	0.05011	1446.25	0.04567	1446.25	0.04463
1442.39	0.04661	1442.39	0.04268	1442.39	0.04034
1438.53	0.04249	1438.53	0.03911	1438.53	0.03555
1434.68	0.0388	1434.68	0.03554	1434.68	0.03158
1430.82	0.03604	1430.82	0.03232	1430.82	0.02921
1426.96	0.03446	1426.96	0.02954	1426.96	0.02809
1423.11	0.03527	1423.11	0.02886	1423.11	0.02936
1419.25	0.03955	1419.25	0.03223	1419.25	0.03383
1415.39	0.0477	1415.39	0.04138	1415.39	0.04268
1411.54	0.05844	1411.54	0.05626	1411.54	0.05595
1407.68	0.07077	1407.68	0.07484	1407.68	0.07586
1403.82	0.08649	1403.82	0.09303	1403.82	0.09673
1399.97	0.10314	1399.97	0.10834	1399.97	0.11354
1396.11	0.11979	1396.11	0.11932	1396.11	0.12904
1392.25	0.13433	1392.25	0.12656	1392.25	0.14218
1388.4	0.14453	1388.4	0.1307	1388.4	0.15157
1384.54	0.14923	1384.54	0.13904	1384.54	0.15653
1380.68	0.14973	1380.68	0.14593	1380.68	0.15629
1376.83	0.14847	1376.83	0.14976	1376.83	0.15202
1372.97	0.14534	1372.97	0.1511	1372.97	0.1443
1369.11	0.13892	1369.11	0.15023	1369.11	0.13423
1365.26	0.1284	1365.26	0.14615	1365.26	0.12286
1361.4	0.11612	1361.4	0.13767	1361.4	0.11227
1357.54	0.10544	1357.54	0.1237	1357.54	0.09853
1353.69	0.09466	1353.69	0.10528	1353.69	0.0831
1349.83	0.08449	1349.83	0.08427	1349.83	0.07132
1345.97	0.07369	1345.97	0.06421	1345.97	0.0613
1342.12	0.06185	1342.12	0.04866	1342.12	0.05247
1338.26	0.0501	1338.26	0.04206	1338.26	0.04493
1334.4	0.04061	1334.4	0.03595	1334.4	0.03823
1330.55	0.03464	1330.55	0.03091	1330.55	0.03308
1326.69	0.03128	1326.69	0.02763	1326.69	0.02931
1322.83	0.02942	1322.83	0.02564	1322.83	0.02659
1318.98	0.02847	1318.98	0.02469	1318.98	0.02492
1315.12	0.0283	1315.12	0.02476	1315.12	0.02436
1311.26	0.02892	1311.26	0.02569	1311.26	0.02492
1307.41	0.03027	1307.41	0.02714	1307.41	0.02659
1303.55	0.03206	1303.55	0.02885	1303.55	0.0289
1299.69	0.03377	1299.69	0.03055	1299.69	0.03109
1295.84	0.03498	1295.84	0.03192	1295.84	0.03286
1291.98	0.0355	1291.98	0.03291	1291.98	0.03438
1288.12	0.03599	1288.12	0.03413	1288.12	0.03583
1284.27	0.03769	1284.27	0.03657	1284.27	0.03756
1280.41	0.04097	1280.41	0.04036	1280.41	0.04022
1276.55	0.04581	1276.55	0.04512	1276.55	0.04412
1272.7	0.05277	1272.7	0.0519	1272.7	0.05053
1268.84	0.06174	1268.84	0.06174	1268.84	0.06197
1264.98	0.07234	1264.98	0.07335	1264.98	0.07692
1261.13	0.08427	1261.13	0.08505	1261.13	0.09237
1257.27	0.09578	1257.27	0.0955	1257.27	0.10534
1253.41	0.10422	1253.41	0.1028	1253.41	0.11356
1249.56	0.10776	1249.56	0.10526	1249.56	0.11603
1245.7	0.10586	1245.7	0.10242	1245.7	0.11261
1241.84	0.09918	1241.84	0.09503	1241.84	0.10362
1237.99	0.08877	1237.99	0.08428	1237.99	0.09004
1234.13	0.0755	1234.13	0.07113	1234.13	0.07352
1230.27	0.0612	1230.27	0.05697	1230.27	0.05647
1226.42	0.04796	1226.42	0.04431	1226.42	0.04235
1222.56	0.03658	1222.56	0.03435	1222.56	0.03323
1218.7	0.02779	1218.7	0.02636	1218.7	0.02689
1214.85	0.02195	1214.85	0.02009	1214.85	0.0219
1210.99	0.0178	1210.99	0.01528	1210.99	0.01746
1207.13	0.01399	1207.13	0.01104	1207.13	0.01322
1203.28	0.01026	1203.28	0.00697	1203.28	0.00924
1199.42	0.00666	1199.42	0.00318	1199.42	0.00564
1195.56	0.00321	1195.56	-6e-05	1195.56	0.00252
1191.71	0.00012	1191.71	-0.00247	1191.71	2e-05
1187.85	-0.0021	1187.85	-0.00377	1187.85	-0.00148
1183.99	-0.00271	1183.99	-0.00363	1183.99	-0.00136
1180.14	-0.00102	1180.14	-0.00161	1180.14	0.00081
1176.28	0.00268	1176.28	0.00194	1176.28	0.00458
1172.42	0.00695	1172.42	0.00575	1172.42	0.00872
1168.57	0.01042	1168.57	0.00876	1168.57	0.01208
1164.71	0.01233	1164.71	0.01043	1164.71	0.01397
1160.85	0.01259	1160.85	0.01065	1160.85	0.01425
1157	0.01156	1157	0.00965	1157	0.01309
1153.14	0.00984	1153.14	0.00787	1153.14	0.01073
1149.28	0.00803	1149.28	0.00609	1149.28	0.00807
1145.43	0.00699	1145.43	0.00564	1145.43	0.00707
1141.57	0.00829	1141.57	0.00799	1141.57	0.00925
1137.71	0.01318	1137.71	0.01359	1137.71	0.01473
1133.86	0.02107	1133.86	0.02151	1133.86	0.02262
1130	0.02971	1130	0.02996	1130	0.03108
1126.14	0.03664	1126.14	0.037	1126.14	0.03805
1122.29	0.04072	1122.29	0.0411	1122.29	0.04215
1118.43	0.04198	1118.43	0.0417	1118.43	0.04303
1114.57	0.04104	1114.57	0.03957	1114.57	0.04124
1110.72	0.03874	1110.72	0.03628	1110.72	0.03753
1106.86	0.03598	1106.86	0.03303	1106.86	0.03289
1103	0.03367	1103	0.03071	1103	0.0294
1099.15	0.0327	1099.15	0.03012	1099.15	0.02868
1095.29	0.03342	1095.29	0.03144	1095.29	0.03012
1091.43	0.03492	1091.43	0.03349	1091.43	0.03227
1087.58	0.0356	1087.58	0.03487	1087.58	0.0341
1083.72	0.03466	1083.72	0.03493	1083.72	0.03477
1079.86	0.03201	1079.86	0.03307	1079.86	0.03366
1076.01	0.02787	1076.01	0.02872	1076.01	0.03046
1072.15	0.02255	1072.15	0.02236	1072.15	0.02548
1068.29	0.01654	1068.29	0.01553	1068.29	0.01958
1064.44	0.0106	1064.44	0.00954	1064.44	0.01355
1060.58	0.00554	1060.58	0.00475	1060.58	0.00814
1056.72	0.00182	1056.72	0.00116	1056.72	0.00417
1052.87	-0.00076	1052.87	-0.00135	1052.87	0.00143
1049.01	-0.0029	1049.01	-0.0031	1049.01	-0.00074
1045.15	-0.00507	1045.15	-0.00451	1045.15	-0.00245
1041.3	-0.00714	1041.3	-0.00576	1041.3	-0.00371
1037.44	-0.00872	1037.44	-0.00675	1037.44	-0.00448
1033.58	-0.0096	1033.58	-0.00758	1033.58	-0.00476
1029.73	-0.01012	1029.73	-0.00855	1029.73	-0.00482
1025.87	-0.0108	1025.87	-0.00969	1025.87	-0.00503
1022.01	-0.01176	1022.01	-0.01086	1022.01	-0.00555
1018.16	-0.01272	1018.16	-0.01196	1018.16	-0.00637
1014.3	-0.01362	1014.3	-0.01296	1014.3	-0.0074
1010.44	-0.01465	1010.44	-0.01375	1010.44	-0.00853
1006.59	-0.0158	1006.59	-0.01436	1006.59	-0.00959
1002.73	-0.01684	1002.73	-0.0149	1002.73	-0.01047
998.874	-0.01765	998.874	-0.01527	998.874	-0.01112
995.018	-0.01806	995.018	-0.01524	995.018	-0.01139
991.161	-0.0179	991.161	-0.01472	991.161	-0.01093
987.304	-0.01723	987.304	-0.01385	987.304	-0.00978
983.448	-0.01645	983.448	-0.01303	983.448	-0.00855
979.591	-0.01602	979.591	-0.01268	979.591	-0.00789
975.734	-0.0162	975.734	-0.01304	975.734	-0.00816
971.878	-0.01709	971.878	-0.01416	971.878	-0.00939
968.021	-0.01873	968.021	-0.01594	968.021	-0.01138
964.164	-0.02098	964.164	-0.01821	964.164	-0.01379
960.308	-0.02341	960.308	-0.0208	960.308	-0.01636
956.451	-0.02566	956.451	-0.02338	956.451	-0.01884
952.594	-0.02754	952.594	-0.02548	952.594	-0.02108
948.738	-0.02886	948.738	-0.02685	948.738	-0.02283
944.881	-0.02953	944.881	-0.02759	944.881	-0.02378
941.024	-0.02963	941.024	-0.02775	941.024	-0.02385
937.168	-0.02921	937.168	-0.02736	937.168	-0.02323
933.311	-0.02839	933.311	-0.02662	933.311	-0.02215
929.454	-0.02763	929.454	-0.02589	929.454	-0.021
925.598	-0.02734	925.598	-0.02553	925.598	-0.02028
921.741	-0.02753	921.741	-0.02567	921.741	-0.02023
917.884	-0.02753	917.884	-0.02567	917.884	-0.02023
914.028	-0.02753	914.028	-0.02567	914.028	-0.02023
910.171	-0.02753	910.171	-0.02567	910.171	-0.02023
906.314	-0.02753	906.314	-0.02567	906.314	-0.02023
902.458	-0.02753	902.458	-0.02567	902.458	-0.02023
898.601	-0.02753	898.601	-0.02567	898.601	-0.02023
