# Supplementary material for: Designed wrinkles for optical encryption and flexible integrated circuit carrier board
Source: Nat Commun. 2024 Jul 4;15:5616. doi: 10.1038/s41467-024-50069-7 (PMC11224375; doi:10.1038/s41467-024-50069-7)
Supplement: Supplementary file 9 — Source data [file 41467_2024_50069_MOESM9_ESM.zip › Soure Data/Soure Data-Supplementary Infromation/SI-Fig. 18.xlsx]

## Sheet: SI-Fig. 18a1
X	Y
1350	100110
1349	101226
1348	102847
1347	101230
1346	101384
1345	101770
1344	101492
1343	101960
1342	103041
1341	100846
1340	100667
1339	101724
1338	101724
1337	101653
1336	102337
1335	102030
1334	102738
1333	101486
1332	100625
1331	101808
1330	102570
1329	102833
1328	101433
1327	101564
1326	103287
1325	102274
1324	102999
1323	102496
1322	102369
1321	102486
1320	101719
1319	102344
1318	102235
1317	102376
1316	103264
1315	102479
1314	101949
1313	103225
1312	102146
1311	102464
1310	101874
1309	102375
1308	103025
1307	103104
1306	104132
1305	104454
1304	104634
1303	103903
1302	103220
1301	104339
1300	104675
1299	103994
1298	103388
1297	104566
1296	105104
1295	105886
1294	105108
1293	105252
1292	105149
1291	105782
1290	106209
1289	105719
1288	105410
1287	106435
1286	105733
1285	106315
1284	106674
1283	106570
1282	106124
1281	106042
1280	107702
1279	106965
1278	107350
1277	108118
1276	108438
1275	109171
1274	107994
1273	107154
1272	107666
1271	108343
1270	108046
1269	109457
1268	109246
1267	110682
1266	109987
1265	109035
1264	110420
1263	110073
1262	109442
1261	110399
1260	111332
1259	111373
1258	110327
1257	110717
1256	110930
1255	110901
1254	111417
1253	111039
1252	111309
1251	112130
1250	113027
1249	113093
1248	114959
1247	115828
1246	115219
1245	115894
1244	115430
1243	116187
1242	113769
1241	114201
1240	115240
1239	114948
1238	115444
1237	114458
1236	113604
1235	111573
1234	110559
1233	111479
1232	111795
1231	114112
1230	118854
1229	123147
1228	125900
1227	127285
1226	127294
1225	125384
1224	122712
1223	118668
1222	114888
1221	111269
1220	108720
1219	106630
1218	101737
1217	98514.7
1216	94594.2
1215	93340.4
1214	91153.4
1213	88680.3
1212	87255.4
1211	86872.3
1210	86715.9
1209	85794.2
1208	84130.7
1207	83588.9
1206	84815.7
1205	84841.1
1204	83419.9
1203	83870
1202	82796.8
1201	83283
1200	84360.9
1199	84157.6
1198	84598.9
1197	83844
1196	83877.2
1195	84892.8
1194	84794.7
1193	84477.5
1192	85227.6
1191	83972.1
1190	85442.8
1189	85390.2
1188	85320.7
1187	86004.1
1186	86636.3
1185	86255.5
1184	85614.8
1183	85479.1
1182	86158.7
1181	85311.8
1180	85504.5
1179	86535.4
1178	86134.4
1177	87001.3
1176	86588.6
1175	87351.6
1174	87629.8
1173	87803
1172	87636.1
1171	87172.1
1170	87336.4
1169	87131.8
1168	87815.7
1167	87976.2
1166	87335.2
1165	87122.7
1164	87169.3
1163	87279
1162	88095.3
1161	87588
1160	88025.4
1159	87536.8
1158	87671.4
1157	88767.6
1156	88438.1
1155	87663.8
1154	88126.8
1153	88031.7
1152	89170.2
1151	89413.5
1150	89574.8
1149	89072.7
1148	88590.3
1147	89293.5
1146	89338.6
1145	90390.6
1144	90640.3
1143	90154.1
1142	91270.7
1141	91266
1140	90122.7
1139	89991.4
1138	89940.6
1137	90528.3
1136	90505.6
1135	90476.9
1134	90978.2
1133	90293.2
1132	90358.3
1131	90661.7
1130	91100.1
1129	90663.4
1128	90589.2
1127	90695.8
1126	90120.8
1125	90677.6
1124	91039.6
1123	91583.3
1122	92644.6
1121	90953.6
1120	91283
1119	92391.6
1118	92705.8
1117	92353.8
1116	92745
1115	92261.2
1114	92684.2
1113	92826
1112	92435.7
1111	92230.8
1110	92802.4
1109	93032.7
1108	93326.6
1107	93918
1106	94172.2
1105	94243.9
1104	93818.2
1103	92818.6
1102	92568.6
1101	94418
1100	94491.5
1099	94077.9
1098	92686.9
1097	94136
1096	94155.8
1095	94083.9
1094	93955.6
1093	95143.2
1092	94806
1091	94578.6
1090	94968
1089	94843.2
1088	94404.8
1087	93965.6
1086	94793.4
1085	95491.6
1084	94479.7
1083	95321.2
1082	95496.3
1081	95632.9
1080	95242.4
1079	96285.2
1078	97191.3
1077	97253.2
1076	97418.3
1075	96141.4
1074	95941.4
1073	97059.6
1072	96921.2
1071	96358
1070	97452.4
1069	97767.3
1068	97324.9
1067	96769.5
1066	98457.1
1065	99051.6
1064	99071.4
1063	99289.5
1062	99418.9
1061	98665.4
1060	98301
1059	98607.9
1058	99146.8
1057	98967.2
1056	98541.2
1055	99757.5
1054	100090
1053	99124.8
1052	99108.9
1051	100008
1050	99577.6
1049	99956.8
1048	100141
1047	100623
1046	101130
1045	100579
1044	101010
1043	101526
1042	101331
1041	102039
1040	102085
1039	103349
1038	102770
1037	102864
1036	103075
1035	102880
1034	102781
1033	103066
1032	103438
1031	103518
1030	102918
1029	103105
1028	103038
1027	103716
1026	104168
1025	104853
1024	105924
1023	105572
1022	105878
1021	105790
1020	106879
1019	107316
1018	107839
1017	108592
1016	108729
1015	109461
1014	107218
1013	106174
1012	107189
1011	105373
1010	105938
1009	106043
1008	105855
1007	107205
1006	107387
1005	108734
1004	109598
1003	110825
1002	112273
1001	113569
1000	115555
999	115774
998	115190
997	112743
996	110410
995	109229
994	108910
993	107773
992	106630
991	105112
990	103886
989	104580
988	104839
987	104550
986	103805
985	104492
984	106912
983	111311
982	114969
981	119660
980	124676
979	130200
978	134263
977	126344
976	115621
975	108884
974	103668
973	99159.9
972	95835.3
971	93293.5
970	90741.4
969	89147
968	85814
967	82549.1
966	80453.5
965	79247.6
964	77650.5
963	77118.9
962	76406.9
961	76791.3
960	76633
959	76926.4
958	76260
957	75994.4
956	76526.8
955	76484.2
954	76452.5
953	76375.3
952	76997.7
951	77146.6
950	77922.8
949	77080.6
948	76606.2
947	76815.4
946	76714.3
945	77124.8
944	77119.2
943	77668.3
942	77663
941	76727.9
940	76856.4
939	78009.7
938	77257.4
937	77599
936	79039
935	78445.3
934	78383.8
933	77551
932	78055.6
931	78611.6
930	79001.8
929	78639.7
928	78164.8
927	78590.7
926	79460.2
925	78916.4
924	78901.4
923	79334.5
922	78893.9
921	79151.5
920	79511.8
919	79547.7
918	79700.8
917	80658
916	79453.3
915	79022
914	79958.8
913	79888.7
912	79231.1
911	79657.2
910	80903.6
909	80908.3
908	79901.2
907	80772
906	80723.1
905	80995.7
904	81673.8
903	80386.7
902	81115.9
901	81147.4
900	81130
899	82151.7
898	82405.7
897	82089.8
896	82196
895	81692.2
894	83559.3
893	82774.5
892	81995.8
891	82556
890	82696.5
889	81743.3
888	81393.5
887	81386.8
886	82061.5
885	82629.8
884	83306.2
883	82837.4
882	83345.5
881	82414.3
880	82760
879	83881
878	82779.8
877	83772.8
876	83862.4
875	84549.8
874	83142.1
873	82855.1
872	82670.5
871	83026.1
870	84094.5
869	84085.1
868	84379.9
867	84652.4
866	85445.7
865	84080.7
864	84057.9
863	84449.1
862	84363.1
861	83885.6
860	84174.1
859	85315
858	85312
857	84426.5
856	84684.7
855	85487.6
854	85753.1
853	85041.3
852	85336.7
851	85250.3
850	86093.3
849	86032.9
848	86210.1
847	86270.8
846	85817.1
845	86626.5
844	87397.5
843	86771.8
842	86213
841	86473.6
840	86922
839	86992.4
838	87485.5
837	87660
836	88509.9
835	88375.8
834	88894.4
833	87479.7
832	87680
831	87366.9
830	87822.8
829	87628.4
828	87824
827	88349.6
826	88769.3
825	88427
824	88110
823	88506.5
822	89408.5
821	88692.7
820	88690.2
819	89112.7
818	87991.9
817	88408.7
816	89324.1
815	89757.5
814	88935.5
813	88542.1
812	89790.2
811	90039.7
810	89695.3
809	89882.4
808	90324
807	89118.4
806	89229.3
805	90665.4
804	91124.4
803	90192.8
802	89471.7
801	90196.4
800	89736.7
799	89812.5
798	89435.4
797	89962.9
796	90270.8
795	90621.3
794	90192
793	90931.8
792	90308
791	90066
790	90573.6
789	90575.7
788	92030.5
787	91808.4
786	90703.6
785	91490
784	91750.8
783	91956
782	91678.4
781	91405.8
780	91753.1
779	92319.1
778	91928.5
777	92354.6
776	92951.9
775	92835.9
774	92238
773	92550.2
772	93220.6
771	92869.7
770	92580.4
769	92691.7
768	93583.2
767	94027.7
766	93927.3
765	93961.6
764	93822.5
763	92647.2
762	92884.9
761	93345.4
760	93531.6
759	93885.2
758	95112.4
757	94022.7
756	93466.6
755	94435.3
754	95416.1
753	94373.9
752	94351.5
751	93828.1
750	93642.2
749	94318.3
748	93532.1
747	95517.2
746	95129.3
745	94950.8
744	95939.2
743	95986.3
742	95325.1
741	94651.7
740	95631.4
739	96450.9
738	95559.8
737	96202.8
736	96974.2
735	95950
734	95095.2
733	96359.5
732	96929.4
731	96261.9
730	96054.2
729	97273.1
728	97483.2
727	96067.9
726	97052.2
725	96721.3
724	96394.9
723	97034.5
722	96658.9
721	96527.4
720	98423.3
719	98006.2
718	98234.7
717	97205.3
716	97793.2
715	98451.5
714	97983.5
713	97947.3
712	97501.5
711	97361.7
710	98446.9
709	97516.2
708	99538.1
707	98983
706	97771.9
705	98339.2
704	99035.5
703	98971.9
702	99265.5
701	99773.1
700	99071.1
699	99105.2
698	99572.5
697	98314.8
696	99315.1
695	101241
694	100857
693	98992.5
692	98760.1
691	99647.5
690	100632
689	99760.4
688	99458.8
687	100320
686	99613.9
685	100251
684	101501
683	101065
682	99927.2
681	100272
680	101884
679	102010
678	100831
677	100015
676	101080
675	101502
674	100160
673	101402
672	100657
671	101852
670	102630
669	101362
668	100584
667	101576
666	102522
665	101194
664	102901
663	102710
662	102087
661	102122
660	103355
659	102822
658	102737
657	103197
656	102983
655	104003
654	103788
653	102998
652	103115
651	103212
650	102166
649	102258
648	101710
647	102324
646	103227
645	103612
644	104456
643	103603
642	103066
641	103533
640	103707
639	103101
638	104352
637	105105
636	103776
635	103233
634	104228
633	105522
632	105646
631	104681
630	104691
629	104800
628	103863
627	104275
626	104473
625	104813
624	104284
623	103737
622	103703
621	103867
620	106165
619	106236
618	105767
617	104889
616	104956
615	105410
614	104925
613	104660
612	105095
611	105222
610	104576
609	104658
608	105570
607	105171
606	105517
605	106043
604	105353
603	104726
602	104113
601	104938
600	104693
599	105732
598	105702
597	106798
596	106094
595	105338
594	105452
593	105640
592	105678
591	104969
590	105781
589	107030
588	105779
587	105516
586	104810
585	104864
584	105673
583	105836
582	106463
581	106013
580	108363
579	106921
578	106235
577	105643
576	105276
575	105153
574	105103
573	105014
572	104641
571	105415
570	104890
569	104116
568	104207
567	102746
566	102709
565	102073
564	101466
563	102183
562	103574
561	104017
560	105475
559	107746
558	109228
557	110600
556	110213
555	109136
554	110463
553	111187
552	111625
551	109387
550	106815
549	103769
548	100144
547	98615.8
546	97371.4
545	94724.1
544	90627.8
543	87366.5
542	83974.4
541	80955.3
540	77917.9
539	76498.7
538	74923.1
537	74055.5
536	73137.9
535	78232.2
534	102968
533	177939
532	292107
531	314199
530	192114
529	93343.3
528	71438.2
527	68897
526	67717.4
525	66497.7
524	65672.9
523	65704.1
522	65336.8
521	65436.4
520	66237.3
519	65466.1
518	66345.8
517	65305.6
516	65121.1
515	66730.1
514	66527.6
513	66939.8
512	67189
511	65729.3
510	64976.8
509	65197.3
508	65646.7
507	66391.6
506	66199.3
505	66471.6
504	66145
503	67316.9
502	67725
501	67736.1
500	66946
499	66299.9
498	66481
497	66397.7
496	66080.2
495	66736.1
494	66471.9
493	66620.6
492	66915.6
491	66875.4
490	66358.3
489	66616.8
488	67527.2
487	67503.9
486	67551.5
485	66293.4
484	66678.8
483	66987.3
482	67706.2
481	67740.4
480	66784
479	66507.8
478	68468.7
477	68786.4
476	68039.8
475	67261.6
474	68239.8
473	67953.6
472	68184.1
471	66808.1
470	68008.1
469	67541.7
468	67601.9
467	67776.6
466	67645.4
465	67931.6
464	68021.1
463	67313.8
462	67574.7
461	67783.2
460	68677.7
459	69452.8
458	68116.2
457	67736.6
456	66992.5
455	67216.6
454	67839.6
453	69146.6
452	68763.2
451	67202.2
450	67533.7
449	69091.9
448	69095.6
447	68324
446	67874.7
445	67722.2
444	67997.9
443	67659.8
442	68061
441	67696.4
440	67806.3
439	67838.1
438	67755.7
437	68092.9
436	67967
435	67785.7
434	67518.1
433	68221.5
432	67606.6
431	67621.8
430	68625.4
429	68215.5
428	67924.8
427	68154.1
426	68713.2
425	69064.5
424	68500.2
423	68879.1
422	69206.1
421	69360
420	68782.5
419	68084.9
418	68172.7
417	68015.1
416	67331.1
415	66587.3
414	67458.3
413	67002.9
412	66078.5
411	65174
410	64928.5
409	64335.5
408	64098.7
407	64464.8
406	66261.6
405	66316.3
404	65167.3
403	65218.3
402	67687.6
401	72875.4
400	81995.8
399	82468.2
398	72551.4
397	65214.3
396	64272
395	64342.1
394	64510.3
393	64524.4
392	64499.8
391	63973.9
390	64660.6
389	64594.3
388	64495.8
387	64367.9
386	64251.3
385	64899.6
384	65190
383	65580.8
382	64674.5
381	64960.3
380	65935.7
379	65340.1
378	64980
377	65087.4
376	65442.7
375	65506.4
374	64967.2
373	65685.4
372	66239.5
371	65692.5
370	66461.2
369	66269.7
368	65967.1
367	66023.2
366	66371.9
365	65980.2
364	65987.7
363	66833.6
362	67230.3
361	66390.5
360	66905.3
359	66813.9
358	66762.9
357	66737.9
356	67456.6
355	67716.9
354	67644.1
353	67620.5
352	68513.6
351	68701.2
350	68460.3
349	68537.6
348	67506
347	67222.1
346	68213.6
345	68520.8
344	68584.5
343	68722.6
342	69223.9
341	68760.4
340	68097.3
339	69455
338	69058.5
337	67901.5
336	69717.7
335	69525.6
334	69289.7
333	69302.1
332	70021.7
331	69498.4
330	69969.9
329	69400
328	69525.6
327	69561.3
326	68622.2
325	68362.9
324	67875
323	67570
322	68017.1
321	68282.5
320	67208.1
319	67419.2
318	67572
317	68308
316	68378.4
315	69033
314	69833
313	69444.8
312	70791
311	72063.2
310	72641.2
309	73450.8
308	74107.9
307	73525.9
306	73477.9
305	73303.7
304	73619.8
303	72290.8
302	67949.9
301	63237.1
300	59260.2
299	53943.6
298	48264
297	43235.3
296	38499.4
295	34162
294	30805.7
293	28281.9
292	26330.4
291	26558.8
290	29313.3
289	37111.7
288	44802.6
287	61796.3
286	134040
285	288991
284	355017
283	193493
282	44370.7
281	12492
280	9249.62
279	7746.19
278	7256.5
277	6465.59
276	5928.01
275	5907.43
274	5882.2
273	5789.36
272	5911.63
271	5993.1
270	5841.53
269	5969.1
268	5813.57
267	5674.74
266	5766.5
265	5806.66
264	6063.65
263	5807.7
262	5613.04
261	5655.74
260	5825.52
259	5714.6
258	5848.74
257	5976.79
256	6031.68
255	6140.74
254	5794.43
253	5643.79
252	5720.29
251	5622.31
250	5869.81
249	6045.9
248	5947.31
247	6194.21
246	6148.08
245	5937.66
244	5707.07
243	5769.6
242	6081.61
241	6315.4
240	5835.93
239	5825.89
238	6019.84
237	6349.02
236	6421.13
235	6085.27
234	5922.84
233	6206.24
232	6106.19
231	6126.2
230	6104.08
229	6269.68
228	6292.87
227	6447.09
226	6168.88
225	6008.55
224	5895.85
223	6275.83
222	6170.77
221	5966.36
220	6231.37
219	6402.09
218	6386.43
217	6246.37
216	6159.79
215	6227.15
214	6459.02
213	6278.97
212	6300.54
211	6272.12
210	6439.09
209	6591.21
208	6929.48
207	6952.51
206	6738.94
205	6707.95
204	6637.88
203	6954.84
202	7012.27
201	7006.17
200	7157.89
199	6913.51
198	7021.28
197	7238.02
196	7188.49
195	7049.1
194	7118.01
193	7387.75
192	7490.14
191	7497.08
190	7511.12
189	7748.23
188	7562.87
187	7611.98
186	7725.77
185	7821.45
184	8230.67
183	8116.08
182	8370.02
181	8386.02
180	8286.23
179	8815.64
178	9213.8
177	9367.9
176	9316.99
175	9132.4
174	9522.86
173	9579.55
172	9685.52
171	9799.48
170	10219.2
169	10338.6
168	9915.71
167	9478.37
166	9262.82
165	8867.16
164	8664.37
163	7995.95
162	7609.05
161	7103.08
160	7353.88
159	7417.55
158	7812.46
157	8657.72
156	10544.4
155	17005.4
154	35288.5
153	55104.9
152	49160.1
151	26831.6
150	13976.5
149	10390.3
148	8765.02
147	8087.28
146	7945.82
145	7680.64
144	7538.1
143	7382.71
142	7141.48
141	7735.9
140	7532.79
139	7346.52
138	7467.2
137	7569.67
136	7579.38
135	7617.67
134	7529.54
133	7486.52
132	7642.08
131	7784.53
130	7519.1
129	7572.33
128	8035.22
127	8157.09
126	8201.78
125	8710.3
124	9049.33
123	9058.91
122	9028.97
121	8900.59
120	9107.28
119	9000.89
118	9181.71
117	8574.77
116	8432.35
115	8491.45
114	7874.68
113	7306
112	7064.53
111	6725.88
110	6170.36
109	5932.18
108	5856.63
107	6022.16
106	6110.98
105	6310.31
104	10302.9
103	30145.4
102	58968.7
101	53606
100	21947
99	7618.68
98	6171.11
97	5876.99
96	5525.16
95	5377.18
94	5739.17
93	5763.05
92	5645.88
91	5781.29
90	5625.28
89	5599.17
88	5484.44
87	5488.48
86	5856.75
85	5883.05
84	5866.06
83	5552.24
82	5760.23
81	5823.52
80	5707.27
79	5736.3
78	5786.32
77	6005.75
76	6062.03
75	5982.62
74	5937.92
73	6126.39
72	6013.51
71	5848.9
70	5937.01
69	5775.13
68	5688.47
67	5972.64
66	5969.89
65	5884.33
64	5993.98
63	5815.16
62	5855.49
61	5802.03
60	5740.75
59	5665.08
58	5543.07
57	5555.91
56	5678.59
55	6252.4
54	6036.5
53	6046.47
52	5895.57
51	6185.94
50	6189.32
49	6242.91
48	6387.36
47	6138.14
46	5918.1
45	5874.8
44	5783.97
43	5995.72
42	5751.69
41	5547.23
40	5984.91
39	5666.65
38	5507.84
37	5447.36
36	5262.22
35	5292.63
34	5215.74
33	5285.62
32	5298.87
31	5425.97
30	5612.65
29	6323.7
28	7233.31
27	8221.25
26	9134.96
25	10205.4
24	9131.98
23	7253.38
22	5163.26
21	4271.96
20	4571.15
19	5047.19
18	6245.89
17	7646.49
16	7782.31
15	5872.65
14	4909.6
13	5219.31
12	4794.07
11	4057.7
10	4244.72
9	4319.28
8	4382.18
7	3960.12
6	3357
5	2709.44
4	1838.66
3	1008.46
2	451.775
1	128.228
0	38.1519
-1	20.394
-2	21.0617
-3	23.3985
-4	1.48806
-5	8.18074
-6	16.9267
-7	17.302
-8	4.27591
-9	0
-10	9.43551

## Sheet: SI-Fig. 18a2
X	Y
410.3	6046.87
410.25	6173.9
410.2	6111.81
410.15	6152.89
410.1	6110.38
410.05	6145.25
410	6107.67
409.95	6122.63
409.9	6272.91
409.85	6229.68
409.8	6166.08
409.75	6147.91
409.7	6209.3
409.65	6268.73
409.6	6117.31
409.55	6141.29
409.5	6205.95
409.45	6118.42
409.4	6196.62
409.35	6190.94
409.3	6111.41
409.25	6063.25
409.2	6190.22
409.15	6149.26
409.1	6142.13
409.05	6123.12
409	6099.21
408.95	6136.77
408.9	6137.59
408.85	6163.82
408.8	6075.87
408.75	6072.47
408.7	6056.56
408.65	6140.31
408.6	6271.71
408.55	6149.45
408.5	6132.86
408.45	6132.46
408.4	6077.52
408.35	6143.2
408.3	6161.02
408.25	6079.46
408.2	6099.25
408.15	6142.75
408.1	6112.37
408.05	6158.49
408	6098
407.95	6211.83
407.9	6192.03
407.85	6109.83
407.8	6260.66
407.75	6148.2
407.7	6116.43
407.65	6163.53
407.6	6213.93
407.55	6195.22
407.5	6263.12
407.45	6192.82
407.4	6182.78
407.35	6143.04
407.3	6138.92
407.25	6160.11
407.2	6215.01
407.15	6184.27
407.1	6189.61
407.05	6119.85
407	6233.37
406.95	6178.69
406.9	6171.65
406.85	6228.3
406.8	6253.18
406.75	6260.2
406.7	6184.82
406.65	6184.98
406.6	6132.5
406.55	6259.93
406.5	6255.57
406.45	6198.91
406.4	6118.85
406.35	6182.26
406.3	6313.2
406.25	6287.17
406.2	6206.63
406.15	6319.1
406.1	6265.21
406.05	6202.08
406	6252.78
405.95	6274.43
405.9	6275.7
405.85	6242.47
405.8	6405.81
405.75	6265.19
405.7	6378.06
405.65	6306.28
405.6	6288.46
405.55	6186.05
405.5	6247.43
405.45	6328.96
405.4	6318.85
405.35	6226.67
405.3	6263.23
405.25	6212.68
405.2	6148.04
405.15	6117.96
405.1	6160.42
405.05	6148.58
405	6148.62
404.95	6091.92
404.9	6130.64
404.85	6175.08
404.8	6139.6
404.75	6068.3
404.7	6080.43
404.65	6114.08
404.6	6056.75
404.55	6121.51
404.5	6045.63
404.45	6084.07
404.4	6175.15
404.35	6074.1
404.3	6046.14
404.25	6088.33
404.2	6130.72
404.15	6002.88
404.1	6038.01
404.05	6042.72
404	6093.02
403.95	6070.54
403.9	6133.01
403.85	6100.33
403.8	6018.35
403.75	6102.76
403.7	6119.27
403.65	6062.1
403.6	6057.8
403.55	6014.46
403.5	6041.28
403.45	6152
403.4	6148.61
403.35	6063.22
403.3	6134.43
403.25	6154.28
403.2	6162.85
403.15	6145.87
403.1	6156.03
403.05	6102.09
403	6130.37
402.95	6095.96
402.9	6228.28
402.85	6252.1
402.8	6212.17
402.75	6219.87
402.7	6260.42
402.65	6145.25
402.6	6222.46
402.55	6229.13
402.5	6301.46
402.45	6224.21
402.4	6328.68
402.35	6353.09
402.3	6393.82
402.25	6383.71
402.2	6402.36
402.15	6371.11
402.1	6419.46
402.05	6462.61
402	6426.78
401.95	6484.31
401.9	6536.59
401.85	6577.33
401.8	6494.61
401.75	6476.5
401.7	6487.07
401.65	6543.26
401.6	6517.04
401.55	6553
401.5	6606.38
401.45	6669.28
401.4	6708.41
401.35	6797
401.3	6783.17
401.25	6819.65
401.2	6840.09
401.15	7040.23
401.1	7120.67
401.05	7214.62
401	7235.64
400.95	7476.59
400.9	7616.19
400.85	7722.12
400.8	7889.87
400.75	8050.06
400.7	8148.8
400.65	8284.52
400.6	8477.87
400.55	8644.99
400.5	8856.49
400.45	8975.78
400.4	9011.52
400.35	9190.64
400.3	9389.55
400.25	9217.6
400.2	9318.5
400.15	9290.24
400.1	9351.45
400.05	9284.54
400	9319.62
399.95	9164.12
399.9	9045.31
399.85	9002.14
399.8	8760.05
399.75	8776.14
399.7	8525.5
399.65	8370.25
399.6	8212.6
399.55	8033.38
399.5	7994.72
399.45	7888.08
399.4	7694.88
399.35	7537.22
399.3	7439.94
399.25	7319.91
399.2	7083.83
399.15	7058.36
399.1	7079.79
399.05	6982.43
399	6806.05
398.95	6850.38
398.9	6765.24
398.85	6642.48
398.8	6544.94
398.75	6574.53
398.7	6459.81
398.65	6415.16
398.6	6451.55
398.55	6468.45
398.5	6326.96
398.45	6227.3
398.4	6249.31
398.35	6234.79
398.3	6201.64
398.25	6178.13
398.2	6153.65
398.15	6048.46
398.1	6052.92
398.05	6126.89
398	6097.77
397.95	6069.13
397.9	6030.59
397.85	6055.34
397.8	5992.99
397.75	6075.72
397.7	5991.71
397.65	6007.79
397.6	6101.65
397.55	6141
397.5	6053.69
397.45	6045.58
397.4	6081.66
397.35	6071.36
397.3	5983.06
397.25	5983.86
397.2	5875.47
397.15	5987.38
397.1	5975.01
397.05	5943.36
397	6002.24
396.95	6149.75
396.9	6030.39
396.85	5975.71
396.8	6078.75
396.75	6006.8
396.7	6058.83
396.65	6046.98
396.6	5985.6
396.55	6007.91
396.5	5937.67
396.45	6014.81
396.4	5977.68
396.35	5972.21
396.3	6004.02
396.25	6107.9
396.2	6089.81
396.15	5975.75
396.1	5950.72
396.05	6096.68
396	6099.43
395.95	5916.56
395.9	5951.88
395.85	5957.81
395.8	6050.75
395.75	5958.72
395.7	5927.88
395.65	6035.99
395.6	5982.24
395.55	5913.43
395.5	5993.7
395.45	6049.7
395.4	6050.13
395.35	5978.97
395.3	5939.51
395.25	5954.46
395.2	5939.98
395.15	5970.23
395.1	5898.82
395.05	5914.05
395	5982.02
394.95	6107.37
394.9	6130.22
394.85	6039.37
394.8	6089.26
394.75	6010.65
394.7	5965.69
394.65	5962.38
394.6	6005.96
394.55	5984.34
394.5	5950.86
394.45	5982.7
394.4	6011.72
394.35	6038.07
394.3	5993.66
394.25	6112.81
394.2	6047.47
394.15	6026.96
394.1	6039.06
394.05	6081.57
394	6066.26
393.95	6070.2
393.9	6069.23
393.85	6009.43
393.8	6027.01
393.75	5968.15
393.7	6033.91
393.65	6047.49
393.6	6090.77
393.55	6018.09
393.5	5958.94
393.45	5954.1
393.4	5989.84
393.35	6051.48
393.3	5984.49
393.25	5985.51
393.2	5964.83
393.15	5943.22
393.1	5965.97
393.05	6017.52
393	6042.68
392.95	6015.88
392.9	5943.62
392.85	5965.62
392.8	6021.33
392.75	6081.03
392.7	6006.41
392.65	5969.91
392.6	6053.13
392.55	5971.04
392.5	6012.42
392.45	6017.38
392.4	5960.41
392.35	6037.07
392.3	6042.28

## Sheet: SI-Fig. 18a3
X	Y
298.3	4195.27
298.25	4191.01
298.2	4128.44
298.15	4073.9
298.1	3910.03
298.05	4044.23
298	3969.91
297.95	4047.65
297.9	4194.97
297.85	4028.39
297.8	3985.89
297.75	3854.27
297.7	3923.75
297.65	3918.78
297.6	4057.89
297.55	3837.4
297.5	3732.05
297.45	3843.05
297.4	3723.18
297.35	3704.02
297.3	3665.92
297.25	3800.77
297.2	3570.62
297.15	3569.35
297.1	3771.64
297.05	3823.85
297	3518
296.95	3548.21
296.9	3648.5
296.85	3611.28
296.8	3430.39
296.75	3352.01
296.7	3543.39
296.65	3406.36
296.6	3242.68
296.55	3489.92
296.5	3534.1
296.45	3304.22
296.4	3376.87
296.35	3371.9
296.3	3294.42
296.25	3308.92
296.2	3220.26
296.15	3373.17
296.1	3350.52
296.05	3174.88
296	3103.21
295.95	3045.28
295.9	3055.27
295.85	3076.3
295.8	3139.3
295.75	3097.5
295.7	3060.27
295.65	3046.34
295.6	3068.63
295.55	3100.59
295.5	3108.49
295.45	2888.09
295.4	3026.88
295.35	2897.1
295.3	2951.67
295.25	2924.48
295.2	2925.57
295.15	3038.71
295.1	2803.25
295.05	2807.56
295	2736.38
294.95	2768.84
294.9	2950.13
294.85	2799.15
294.8	2784.94
294.75	2691.7
294.7	2602.71
294.65	2793.32
294.6	2597.47
294.55	2490.15
294.5	2591.03
294.45	2489.2
294.4	2612.7
294.35	2690.03
294.3	2656.45
294.25	2436.34
294.2	2418.5
294.15	2412.19
294.1	2594.11
294.05	2503.81
294	2450.12
293.95	2588.31
293.9	2625.78
293.85	2617.62
293.8	2488.97
293.75	2470.89
293.7	2526.67
293.65	2534.34
293.6	2419.01
293.55	2450.26
293.5	2452.35
293.45	2506.98
293.4	2434.91
293.35	2423.69
293.3	2254.75
293.25	2428.85
293.2	2304.78
293.15	2446.12
293.1	2259.19
293.05	2208.23
293	2279.25
292.95	2396.88
292.9	2456.03
292.85	2390.7
292.8	2320.1
292.75	2298.08
292.7	2219.19
292.65	2350.7
292.6	2363.8
292.55	2419.57
292.5	2347.55
292.45	2263.7
292.4	2325.27
292.35	2398.09
292.3	2322.77
292.25	2247.09
292.2	2333.52
292.15	2336.72
292.1	2374.36
292.05	2434.53
292	2465.41
291.95	2226.11
291.9	2307.91
291.85	2253.68
291.8	2240.99
291.75	2286.53
291.7	2300.8
291.65	2390.2
291.6	2344.65
291.55	2307.72
291.5	2479.71
291.45	2507.82
291.4	2282.4
291.35	2411.61
291.3	2342.22
291.25	2360.46
291.2	2378.23
291.15	2353.29
291.1	2267.64
291.05	2316.27
291	2207.66
290.95	2326.78
290.9	2343.21
290.85	2287.16
290.8	2341.86
290.75	2373.09
290.7	2211.63
290.65	2371.4
290.6	2411.81
290.55	2356.73
290.5	2221.46
290.45	2280.03
290.4	2322.34
290.35	2317.01
290.3	2388.66
290.25	2346.87
290.2	2431.19
290.15	2301.92
290.1	2450.1
290.05	2533.04
290	2731.87
289.95	2783.22
289.9	3000.78
289.85	3046.21
289.8	3060.36
289.75	3185.09
289.7	3222.93
289.65	3386.16
289.6	3470.01
289.55	3528.49
289.5	3698.76
289.45	3741.51
289.4	3964.72
289.35	4084.91
289.3	4018.31
289.25	4273.56
289.2	4124.79
289.15	4195.76
289.1	4241.92
289.05	4021.06
289	4077.45
288.95	4088.04
288.9	4160.28
288.85	4009.07
288.8	4005.67
288.75	4078.41
288.7	4130.04
288.65	4046.72
288.6	4046.6
288.55	4229.74
288.5	4112.5
288.45	4186.46
288.4	4197.7
288.35	4262.98
288.3	3898.45
288.25	3981.04
288.2	3800.51
288.15	3790.53
288.1	3817.76
288.05	3762.33
288	3694.23
287.95	3477.15
287.9	3309.91
287.85	3139.8
287.8	3054.66
287.75	2981.55
287.7	3039.34
287.65	2990.95
287.6	2855.33
287.55	2967.13
287.5	3083.42
287.45	3163.77
287.4	3213.6
287.35	3466.5
287.3	3670.89
287.25	3743.8
287.2	4192.66
287.15	4565.23
287.1	4912.53
287.05	5322.06
287	5706.89
286.95	6155.95
286.9	6718.7
286.85	6947.21
286.8	7705.41
286.75	8038.8
286.7	8550.39
286.65	9056.44
286.6	9354.72
286.55	9902.3
286.5	10381.2
286.45	10914.4
286.4	11172
286.35	12223.6
286.3	11969.8
286.25	12874.8
286.2	13421.7
286.15	13695.5
286.1	14475.5
286.05	14971.4
286	15647.7
285.95	16298.5
285.9	17228.5
285.85	18094.8
285.8	19323.7
285.75	20837.9
285.7	22102.9
285.65	23203.9
285.6	25564.4
285.55	27067
285.5	29063.2
285.45	31015.1
285.4	32958.9
285.35	35666.1
285.3	38951
285.25	41598.1
285.2	44276.8
285.15	46481
285.1	49363
285.05	51320.2
285	53231
284.95	55118.5
284.9	56290.5
284.85	57396.6
284.8	57957.2
284.75	57639.8
284.7	57345.6
284.65	56135
284.6	54745.6
284.55	52828.9
284.5	49363.4
284.45	46411.3
284.4	43062.5
284.35	39559.8
284.3	35644.7
284.25	31780.1
284.2	28343.2
284.15	24565
284.1	22011.7
284.05	18910.2
284	16281.3
283.95	13922.8
283.9	11299.6
283.85	9413.98
283.8	8238.7
283.75	6907.2
283.7	5844.94
283.65	4932.94
283.6	4158.16
283.55	3551.87
283.5	3046.64
283.45	2738.77
283.4	2385.93
283.35	2035.11
283.3	1828.42
283.25	1771.35
283.2	1568.93
283.15	1427.15
283.1	1275.28
283.05	1336.12
283	1398.75
282.95	1217.74
282.9	1077.76
282.85	1097.09
282.8	996.46
282.75	970.023
282.7	974.469
282.65	1011.9
282.6	938.693
282.55	850.546
282.5	890.387
282.45	838.166
282.4	823.961
282.35	835.686
282.3	868.232
282.25	770.337
282.2	835.52
282.15	794.303
282.1	794.758
282.05	782.939
282	741.166
281.95	703.716
281.9	744.946
281.85	739.181
281.8	730.16
281.75	732.146
281.7	761.124
281.65	751.773
281.6	702.649
281.55	715.89
281.5	714.381
281.45	667.242
281.4	691.881
281.35	655.907
281.3	679.5
281.25	696.631
281.2	657.81
281.15	594.608
281.1	656.315
281.05	704.426
281	650.242
280.95	673.792
280.9	686.013
280.85	720.245
280.8	671.65
280.75	647.618
280.7	626.734
280.65	575.954
280.6	606.833
280.55	635.273
280.5	650.206
280.45	716.055
280.4	611.781
280.35	559.057
280.3	608.459
280.25	649.073
280.2	655.477
280.15	662.006
280.1	587.484
280.05	630.991
280	630.547
279.95	612.719
279.9	643.083
279.85	613.13
279.8	598.281
279.75	628.037
279.7	644.089
279.65	600.498
279.6	587.732
279.55	634.52
279.5	694.17
279.45	653.295
279.4	656.613
279.35	628.2
279.3	596.136

## Sheet: SI-Fig. 18b1
X	Y
1350	110246
1349	110325
1348	110779
1347	110361
1346	110702
1345	110981
1344	111528
1343	111421
1342	111464
1341	111151
1340	111722
1339	110903
1338	111055
1337	111036
1336	110069
1335	111051
1334	111559
1333	110934
1332	110444
1331	111100
1330	110111
1329	110169
1328	110471
1327	110402
1326	110805
1325	111577
1324	111122
1323	110678
1322	111308
1321	111011
1320	111406
1319	111080
1318	112087
1317	112349
1316	113078
1315	112570
1314	113341
1313	113173
1312	112999
1311	112396
1310	113166
1309	113181
1308	114271
1307	112923
1306	111747
1305	113941
1304	114307
1303	113384
1302	113343
1301	114464
1300	113898
1299	112667
1298	113393
1297	115158
1296	114820
1295	115237
1294	115526
1293	115823
1292	114767
1291	114376
1290	115613
1289	114948
1288	115247
1287	116583
1286	117496
1285	117262
1284	116466
1283	115409
1282	117972
1281	118296
1280	118179
1279	117882
1278	117805
1277	118844
1276	117817
1275	118107
1274	119129
1273	119000
1272	119298
1271	119876
1270	119425
1269	119121
1268	119071
1267	119401
1266	118646
1265	120289
1264	120334
1263	120342
1262	121915
1261	121290
1260	121100
1259	121180
1258	120604
1257	120710
1256	122128
1255	122939
1254	122626
1253	121451
1252	121020
1251	122978
1250	123588
1249	125457
1248	126238
1247	126527
1246	128200
1245	128394
1244	127851
1243	127979
1242	126966
1241	127062
1240	128495
1239	127049
1238	127344
1237	126186
1236	125565
1235	123747
1234	122802
1233	123130
1232	125339
1231	126860
1230	129704
1229	134316
1228	139284
1227	141367
1226	141123
1225	138481
1224	134165
1223	131406
1222	127207
1221	123611
1220	120824
1219	117460
1218	113618
1217	109994
1216	105286
1215	102400
1214	99931.1
1213	96979.5
1212	94783.9
1211	94818.6
1210	93845.5
1209	93263.2
1208	91999.5
1207	92065.9
1206	91614.3
1205	91553.8
1204	91388.1
1203	90758.7
1202	90747.9
1201	90239.5
1200	91386.9
1199	91511.9
1198	90648.5
1197	89895.3
1196	89968.7
1195	90928.7
1194	91476.2
1193	92272.2
1192	92782.7
1191	92258.6
1190	92003.6
1189	92645.2
1188	92326.9
1187	93805.8
1186	94141.1
1185	92824.4
1184	92602.2
1183	92514.6
1182	92783.6
1181	92879
1180	93020.3
1179	93250.5
1178	93744.6
1177	95280.2
1176	94458.9
1175	94404.7
1174	93766.7
1173	94766.5
1172	94779.7
1171	94684.8
1170	94910.3
1169	94330.3
1168	95036.9
1167	95164.7
1166	95607.5
1165	95175.7
1164	95019.9
1163	94664.1
1162	96684.3
1161	94882
1160	94114.8
1159	94788.1
1158	95923.4
1157	95979.4
1156	96681.8
1155	96083.1
1154	95737.2
1153	96512.2
1152	96661.6
1151	96229.3
1150	96208.3
1149	97954.4
1148	97425.8
1147	97211.2
1146	97416.5
1145	96679.4
1144	96912.5
1143	97793.2
1142	97052.2
1141	97245.1
1140	97262.7
1139	97139
1138	97902.5
1137	97910.4
1136	97828.5
1135	98627.8
1134	99715.7
1133	98876.2
1132	99367.3
1131	98753.1
1130	98746.5
1129	98041.6
1128	98875.8
1127	99781.3
1126	98462.6
1125	98374.5
1124	99374
1123	98948
1122	98171.1
1121	97424.3
1120	98544.1
1119	99021.5
1118	98607.8
1117	99964.6
1116	99059.8
1115	99915.2
1114	99877
1113	99555.7
1112	99628.7
1111	98734.4
1110	100258
1109	100458
1108	99778.7
1107	99696.9
1106	100063
1105	99390.2
1104	100077
1103	100934
1102	100924
1101	100044
1100	99597.1
1099	100344
1098	101480
1097	100861
1096	100319
1095	99561.5
1094	99695.6
1093	101195
1092	101994
1091	103218
1090	101781
1089	101293
1088	100642
1087	101142
1086	101689
1085	101565
1084	101553
1083	101725
1082	101871
1081	102773
1080	102257
1079	102881
1078	103314
1077	103730
1076	102817
1075	103565
1074	103520
1073	102892
1072	103252
1071	103502
1070	104934
1069	104266
1068	103445
1067	103891
1066	104978
1065	104146
1064	105312
1063	106187
1062	105230
1061	105190
1060	105816
1059	105997
1058	106671
1057	105694
1056	104935
1055	105054
1054	105956
1053	106710
1052	107193
1051	106494
1050	107717
1049	107988
1048	108021
1047	107482
1046	107637
1045	108487
1044	107921
1043	109316
1042	108711
1041	107713
1040	109288
1039	109312
1038	109199
1037	109156
1036	108754
1035	108931
1034	109711
1033	109495
1032	109615
1031	111417
1030	110807
1029	110683
1028	111024
1027	110601
1026	110495
1025	111639
1024	111464
1023	113102
1022	115137
1021	113687
1020	112476
1019	113051
1018	114788
1017	117036
1016	116333
1015	116088
1014	115256
1013	113446
1012	112336
1011	112591
1010	112515
1009	113018
1008	111333
1007	114198
1006	115536
1005	115840
1004	117248
1003	117764
1002	121379
1001	122558
1000	124213
999	123872
998	121796
997	119903
996	118096
995	116206
994	115903
993	113560
992	112304
991	110651
990	110369
989	110192
988	110153
987	109386
986	109823
985	110654
984	112454
983	116906
982	120584
981	124293
980	128762
979	134539
978	137713
977	131877
976	122940
975	116578
974	110509
973	108350
972	104474
971	102166
970	99661.8
969	94394.1
968	91210.2
967	87886.5
966	84461.5
965	82442.9
964	81894.4
963	81445.1
962	81345.5
961	81618.2
960	80904.8
959	79838.7
958	80603
957	80458.1
956	81160.2
955	81010.5
954	79830.4
953	80915.4
952	80952.6
951	81019.9
950	81545.9
949	81253.9
948	81298.8
947	81496.2
946	82071.8
945	81630.3
944	82015.8
943	81623.1
942	82209.6
941	82058
940	81119.9
939	80777
938	80593.9
937	82210.9
936	81655.9
935	81735.7
934	82918.6
933	83211.1
932	82036
931	82678.1
930	82972.7
929	83358.1
928	82679
927	82516.5
926	82585.2
925	83746.2
924	84005.4
923	83899.2
922	82991.4
921	83687.4
920	84027.7
919	84025.2
918	83735.7
917	84092.6
916	83979.5
915	83884.7
914	83322
913	84090.9
912	84542.2
911	83144.5
910	84197.6
909	84703
908	84389.3
907	83681.4
906	84412.2
905	84022.4
904	85063.3
903	85726.5
902	86131.5
901	85990.1
900	85418
899	85648.3
898	85116.2
897	85991.7
896	85327.1
895	85111.9
894	85980.3
893	86992.1
892	85590.6
891	86194.4
890	86235.2
889	85753.8
888	85841.4
887	85318.8
886	86001.6
885	87783.3
884	87002.7
883	87235.6
882	86848.5
881	86881.3
880	87738
879	87924.7
878	88069.4
877	87778.1
876	87362.8
875	86618.9
874	87266.2
873	87832.4
872	87629.9
871	88165.5
870	87730.4
869	87594.3
868	87955.4
867	88147.7
866	88287.1
865	87450.1
864	88127.7
863	88779.6
862	89038.6
861	88324
860	88503.1
859	88587.8
858	89667.8
857	89924.7
856	89869.7
855	89997.9
854	89069.8
853	90505.9
852	90013.1
851	90371.7
850	90083.3
849	90135.7
848	90807
847	89686
846	89138.5
845	89986.4
844	90666.3
843	90686.2
842	90426.8
841	89567
840	91537.1
839	91225.2
838	91531.9
837	92001.8
836	91060.9
835	90773.5
834	90720.3
833	91312.9
832	91915.9
831	91521.5
830	92100.7
829	92227.3
828	92307.4
827	92018.5
826	92029.5
825	92242.5
824	93306.9
823	93729
822	93002.4
821	93381.2
820	92382.9
819	91811
818	91355.4
817	93133.3
816	92798.8
815	93485.9
814	93883.1
813	94126.8
812	92544.9
811	93181.1
810	93546.9
809	92861.2
808	93102.7
807	94130.5
806	93666.1
805	93625.2
804	95194.1
803	95085.4
802	94969.6
801	94387.4
800	93922.5
799	93693.2
798	94918
797	94648.7
796	94159.7
795	94583.1
794	94718
793	94436.1
792	94273.8
791	95365.2
790	95533.7
789	95515.4
788	95099.1
787	94960
786	96110.2
785	96089
784	95943.6
783	96146.9
782	97100.3
781	95977.5
780	96561.9
779	97736.6
778	96941.3
777	97137.5
776	96604.1
775	96717.8
774	96622.9
773	96532.7
772	96498.9
771	96439.7
770	97627.1
769	97658.6
768	96581.9
767	97509.4
766	98336.7
765	97818.3
764	97205.4
763	97708.6
762	98049.8
761	99470.5
760	98275.5
759	97518.1
758	97610.6
757	98985.5
756	99338.3
755	98529.3
754	99092.5
753	98822.5
752	99391.8
751	99824.1
750	98694.7
749	98377.2
748	98490.2
747	99290
746	100174
745	101102
744	100394
743	100277
742	99714.2
741	99818.3
740	99356.3
739	99589.6
738	99418.7
737	99975.2
736	100376
735	100013
734	100272
733	99973.2
732	100318
731	100542
730	100766
729	99945.1
728	100890
727	100926
726	100339
725	101516
724	101279
723	101336
722	101753
721	101694
720	101391
719	100879
718	101542
717	101823
716	102054
715	101886
714	102083
713	101701
712	102095
711	101577
710	102635
709	103061
708	102296
707	102434
706	102513
705	103350
704	102728
703	103621
702	102431
701	102859
700	103332
699	102906
698	102754
697	104066
696	103974
695	103081
694	103288
693	103225
692	102974
691	103641
690	104300
689	104828
688	105072
687	104295
686	105925
685	105212
684	105451
683	104919
682	104187
681	105242
680	105200
679	104640
678	104099
677	106016
676	105805
675	107026
674	106117
673	106186
672	106982
671	107935
670	106828
669	105826
668	106187
667	105924
666	106052
665	106062
664	105458
663	106191
662	106869
661	107702
660	106954
659	107208
658	107204
657	106975
656	107481
655	107314
654	106829
653	107866
652	107386
651	108253
650	107871
649	108023
648	108580
647	107330
646	108179
645	108751
644	110018
643	109041
642	108792
641	109063
640	109322
639	108725
638	107979
637	108543
636	108145
635	109536
634	108897
633	110177
632	109893
631	109398
630	110283
629	110264
628	108755
627	107136
626	108314
625	109079
624	108991
623	109317
622	109427
621	109530
620	109735
619	110637
618	110177
617	109325
616	109048
615	109077
614	109195
613	109694
612	110238
611	109684
610	109536
609	110193
608	110145
607	109796
606	109319
605	109560
604	109744
603	109384
602	109831
601	110551
600	109629
599	109820
598	109646
597	109312
596	108723
595	110798
594	110685
593	110769
592	109860
591	110614
590	110538
589	110795
588	110567
587	110182
586	109921
585	110276
584	110583
583	112226
582	110727
581	110450
580	110310
579	110623
578	110227
577	110844
576	110890
575	111242
574	109843
573	109540
572	110166
571	110128
570	109232
569	108227
568	107876
567	107768
566	108411
565	107691
564	108847
563	107828
562	108689
561	109208
560	112066
559	112449
558	113893
557	114058
556	115997
555	116082
554	116600
553	115838
552	116432
551	114254
550	110843
549	108300
548	106161
547	105718
546	102194
545	98107.7
544	94289.6
543	91057.2
542	86837.3
541	84258.9
540	81577.4
539	80585.8
538	79387.8
537	78718.2
536	78041.9
535	84939.9
534	113158
533	189152
532	296808
531	314479
530	195962
529	98713.8
528	74986.8
527	70989.1
526	69613.6
525	69482.5
524	69432.3
523	68749.9
522	68342.5
521	68833.1
520	68332.7
519	68851.2
518	69147.2
517	68640.1
516	68614
515	69213.2
514	69078.5
513	69586.4
512	69282.1
511	68498.3
510	68958.7
509	68841
508	68704.9
507	68431.8
506	68212.9
505	68438.7
504	68521.9
503	69101.1
502	68947.2
501	68949.6
500	68963.1
499	68611.6
498	68505.1
497	69861.3
496	69628.6
495	69582.8
494	69541.4
493	69337.3
492	69620.2
491	68846.7
490	69156.6
489	69636
488	69569.3
487	69991.8
486	70045.6
485	70483.5
484	69989.1
483	69661.9
482	70128.4
481	70353.2
480	70410.2
479	69738.6
478	69361.3
477	70469.1
476	70110.7
475	69308.7
474	70347.1
473	70224.6
472	69779.9
471	69211.1
470	69770.3
469	70460.1
468	71129.8
467	70396.2
466	70591.9
465	71060.7
464	70266.2
463	69262.9
462	70277.3
461	70373
460	70692
459	69757.9
458	70214.2
457	71138.8
456	70788.9
455	71463.3
454	71572.8
453	72026
452	70727.3
451	71381.9
450	70487
449	70865.3
448	70473.1
447	69490
446	70965.2
445	71684.9
444	71611.4
443	71266.3
442	70602
441	71488.5
440	70966.5
439	71241
438	71473.4
437	71238.3
436	71054.1
435	70776.9
434	70160.9
433	69851
432	70453.3
431	70519
430	70454
429	70389.1
428	71079.3
427	71628.9
426	72290.1
425	71731.5
424	72215.2
423	71188
422	71577.8
421	71902
420	71608.5
419	72426
418	71247.8
417	70197.2
416	69811.6
415	70526
414	70774.5
413	69313.2
412	69552
411	69565
410	68846.2
409	67937.6
408	67710.1
407	67441.1
406	67199.2
405	66760.5
404	67508.9
403	67074.4
402	69967.1
401	78162.7
400	92116.7
399	92900.3
398	79217
397	68628.5
396	66459
395	66708.2
394	67162.3
393	66588.1
392	66633.7
391	66768.5
390	66030.1
389	65647.4
388	66103.6
387	66328
386	66342.7
385	67196.6
384	67138.9
383	66965.9
382	66810.6
381	67348.5
380	66571.6
379	66843.2
378	66447.4
377	67500.4
376	67349
375	67871.7
374	67732.4
373	67831.5
372	67723.7
371	67584.8
370	67927.7
369	67782.1
368	67346.2
367	67854.6
366	69204.2
365	68389.3
364	69090.7
363	68820
362	69315.3
361	68445.2
360	67915.8
359	68639.9
358	68233
357	68534.7
356	70342.6
355	70535.5
354	70364.9
353	70061.3
352	69805.8
351	70251.8
350	70291.2
349	69737.2
348	70208
347	70861.6
346	71022.8
345	70306.4
344	70289.7
343	70393.3
342	69989
341	71724.6
340	71657.3
339	72063.8
338	70687.2
337	71317.8
336	71258.8
335	70829.6
334	70888.5
333	71766.8
332	71925.5
331	70564.7
330	71559.8
329	72289.1
328	71478
327	70982.8
326	71050.7
325	70994.7
324	70791
323	70227.2
322	70730.2
321	70754.3
320	70633.4
319	71212.1
318	70966.4
317	70738.8
316	71142.2
315	72421.4
314	73797.8
313	74312.7
312	75371.2
311	75317.6
310	75744.6
309	76453.3
308	76923.1
307	77915.5
306	76928.2
305	75211.7
304	73288.5
303	71217
302	68589.8
301	64408
300	59992.9
299	55299.8
298	50177.6
297	44779.8
296	40086.6
295	36264.6
294	32605.7
293	30371.6
292	29815
291	30857.3
290	35615
289	45789.6
288	56054.6
287	73567.8
286	152972
285	310482
284	361262
283	192738
282	44200
281	13173.9
280	9619.46
279	8046.69
278	7338.75
277	6696.6
276	6365.57
275	6209.01
274	6024.69
273	5959.19
272	6369.85
271	6433.53
270	6541.73
269	6378.37
268	6208.74
267	6268.19
266	6084.97
265	5862.68
264	5576.81
263	5693.67
262	5994.27
261	6229.28
260	5907.87
259	5984.27
258	6060.72
257	6129.93
256	5869.05
255	6030.95
254	6185.35
253	5952.9
252	5793.27
251	5720.63
250	5995.28
249	6061.02
248	6035.08
247	5837.96
246	6129.13
245	6306.19
244	5998.81
243	6066.43
242	6191.93
241	6008.86
240	5951.47
239	6079.37
238	5960.19
237	6013.7
236	6041.55
235	6220.62
234	6187.5
233	6317.01
232	6180.21
231	6073.3
230	6047.97
229	5987.38
228	5821.82
227	5909.62
226	6016.56
225	6103.46
224	6177.32
223	6279.19
222	5934.88
221	5940.67
220	6183.62
219	6086.07
218	6190.94
217	6209.71
216	6139.55
215	6532.43
214	6370.38
213	6370.2
212	6384.19
211	5967
210	6046.73
209	6309.98
208	6138.41
207	6363.66
206	6255.36
205	6082.95
204	6333.28
203	6697.48
202	6717.7
201	7020.77
200	7285.78
199	6932.08
198	6715.88
197	6625.52
196	6552.83
195	6916.44
194	7075.3
193	6884.29
192	7064.51
191	6792.84
190	6910.41
189	7097.02
188	7262.05
187	7511.29
186	7439.04
185	7631.58
184	7535.07
183	7545.36
182	8171.3
181	8326.96
180	8017.93
179	8055.06
178	8165.64
177	8123.18
176	8577.42
175	8826.4
174	8567.11
173	8903.34
172	8771.36
171	8620.87
170	8881.19
169	9110.9
168	8986.56
167	8794.93
166	8825.61
165	8114.66
164	7707.95
163	7733.6
162	7116.47
161	6790.68
160	6747.11
159	7103.01
158	7562.63
157	8180.46
156	10036.4
155	15362.8
154	30308.3
153	45822
152	40964.9
151	23827
150	13406.1
149	9775.21
148	8393.76
147	7840.65
146	7448.3
145	7276.27
144	7236.97
143	7271.89
142	7052.44
141	7104.83
140	7078.35
139	6906.55
138	7240.65
137	7101.91
136	6965.82
135	7217.95
134	7331.89
133	7476.01
132	7495.5
131	7568.69
130	7351.7
129	7447.82
128	7658.74
127	7745.04
126	8045.73
125	8167.06
124	8114.1
123	8241.28
122	7944.19
121	8174.07
120	8307.23
119	8277.56
118	8249.99
117	8184.58
116	8034.74
115	7723.15
114	7530.34
113	7128.1
112	6844.48
111	6551.78
110	6464.56
109	6174.31
108	5958.99
107	6246.34
106	6404.52
105	6444.12
104	9689.35
103	25734.1
102	48769.2
101	44008.1
100	19173.8
99	7721.16
98	6357.87
97	6249.33
96	5932.03
95	6103.72
94	6056.01
93	6032.42
92	6020.59
91	5775.45
90	5777.94
89	5585.5
88	5899.6
87	5903.02
86	5943.37
85	6044.37
84	6028.08
83	5790.03
82	5826.27
81	5895.44
80	5744.72
79	6035.58
78	6108.04
77	6061.87
76	6083.21
75	6073.02
74	5877.33
73	5868.55
72	6116.49
71	6089.79
70	6062.45
69	6267.41
68	6034.39
67	5876.37
66	6193.12
65	6025.75
64	6033.04
63	5936.9
62	6057.05
61	6098.41
60	5949.24
59	6096.4
58	6093.99
57	6177.57
56	6001.39
55	6080.46
54	6113.45
53	6121.28
52	6513.06
51	6616.21
50	6860.37
49	7161.15
48	6584.53
47	6401.93
46	6263.09
45	6324.78
44	6230.78
43	6126.33
42	5910.51
41	5701.3
40	5782.96
39	5826.96
38	5642.33
37	5462.94
36	5633.43
35	5568.81
34	5622.29
33	5216.05
32	5354.86
31	5554.88
30	6022.27
29	6765.56
28	7822.21
27	8949.5
26	9413.79
25	9747.87
24	9070.63
23	7325.4
22	5640.8
21	4636.24
20	4749.3
19	5545.32
18	6535.61
17	7883.02
16	7920.22
15	6545.84
14	5746.02
13	5383.15
12	5054.31
11	4690.88
10	4320.33
9	4298.38
8	4097.15
7	3640.16
6	3197.28
5	2623.81
4	1934.12
3	1060.12
2	456.704
1	146.773
0	46.3725
-1	28.4364
-2	19.6569
-3	20.3515
-4	27.3017
-5	14.7643
-6	10.1132
-7	8.0741
-8	11.9339
-9	5.18127
-10	5.7423

## Sheet: SI-Fig. 18b2
X	Y
410.3	6226.33
410.25	6299.92
410.2	6296.06
410.15	6288.04
410.1	6271.05
410.05	6277.85
410	6403.39
409.95	6312.01
409.9	6301.66
409.85	6212.39
409.8	6234.42
409.75	6276.51
409.7	6324.39
409.65	6331.54
409.6	6290.35
409.55	6270.79
409.5	6308.55
409.45	6284.02
409.4	6236.6
409.35	6335.02
409.3	6305.09
409.25	6312.18
409.2	6103.78
409.15	6194.62
409.1	6129.17
409.05	6280.54
409	6255.25
408.95	6248.61
408.9	6218.27
408.85	6168.37
408.8	6205.47
408.75	6262.01
408.7	6263.96
408.65	6338.48
408.6	6369.72
408.55	6228.86
408.5	6328.16
408.45	6126.02
408.4	6223.87
408.35	6223.18
408.3	6259.54
408.25	6306.83
408.2	6219.14
408.15	6168.51
408.1	6185.27
408.05	6120.99
408	6169.05
407.95	6224.02
407.9	6235.97
407.85	6262.42
407.8	6327.87
407.75	6327
407.7	6204.91
407.65	6161.45
407.6	6183.2
407.55	6186.99
407.5	6221.9
407.45	6201
407.4	6303.32
407.35	6309.15
407.3	6296.3
407.25	6280.9
407.2	6271.35
407.15	6322.44
407.1	6279.27
407.05	6215.78
407	6246.06
406.95	6296.74
406.9	6297.43
406.85	6274.14
406.8	6165.79
406.75	6262.32
406.7	6224.89
406.65	6181.81
406.6	6206.66
406.55	6224.01
406.5	6228.5
406.45	6246.33
406.4	6236.55
406.35	6250.74
406.3	6308.67
406.25	6312.86
406.2	6269.56
406.15	6292.95
406.1	6280.81
406.05	6270.27
406	6264.98
405.95	6310.29
405.9	6251.88
405.85	6290.41
405.8	6273.38
405.75	6333.82
405.7	6332.04
405.65	6236.91
405.6	6237.78
405.55	6305.23
405.5	6239.61
405.45	6241.28
405.4	6299.34
405.35	6240.7
405.3	6215.78
405.25	6100.05
405.2	6157.33
405.15	6191.62
405.1	6237.27
405.05	6181.33
405	6298.47
404.95	6184.66
404.9	6161.65
404.85	6152.43
404.8	6182.88
404.75	6214.32
404.7	6284.1
404.65	6282.71
404.6	6287.31
404.55	6201.82
404.5	6176.11
404.45	6138.11
404.4	6169.08
404.35	6131.1
404.3	6087.96
404.25	6152.36
404.2	6230.07
404.15	6301.91
404.1	6200.78
404.05	6177.62
404	6199.83
403.95	6213.69
403.9	6246.03
403.85	6237.28
403.8	6184.18
403.75	6085.91
403.7	6212.61
403.65	6221.72
403.6	6125.2
403.55	6236.82
403.5	6288.29
403.45	6221.17
403.4	6100.91
403.35	6185.62
403.3	6332.36
403.25	6304.62
403.2	6312.47
403.15	6166.14
403.1	6253.67
403.05	6297.8
403	6353.46
402.95	6200.25
402.9	6321.49
402.85	6259.61
402.8	6304.53
402.75	6395.77
402.7	6414.18
402.65	6540.97
402.6	6468.13
402.55	6489.51
402.5	6553.84
402.45	6467.99
402.4	6370.01
402.35	6585.77
402.3	6606
402.25	6543.61
402.2	6597.88
402.15	6666.52
402.1	6629.98
402.05	6579.9
402	6644.76
401.95	6701.08
401.9	6651.06
401.85	6670.73
401.8	6707.58
401.75	6760.8
401.7	6716.16
401.65	6786.64
401.6	6753.51
401.55	6831.07
401.5	6804.54
401.45	6816.65
401.4	6927.29
401.35	7022.64
401.3	7027.74
401.25	7193.67
401.2	7081.98
401.15	7220.38
401.1	7316.15
401.05	7457.4
401	7638.26
400.95	7735.12
400.9	7956.76
400.85	8075.11
400.8	8333.38
400.75	8505.89
400.7	8730.56
400.65	8950.86
400.6	9039.38
400.55	9199.77
400.5	9580.45
400.45	9575.42
400.4	9640.93
400.35	9988.39
400.3	10196.5
400.25	10222.7
400.2	10291.9
400.15	10274.4
400.1	10266.2
400.05	10342.3
400	10280.9
399.95	10209.8
399.9	10165.9
399.85	9871.68
399.8	9711.77
399.75	9744.19
399.7	9519.7
399.65	9284.61
399.6	9117.76
399.55	8884.13
399.5	8770.52
399.45	8575.3
399.4	8306.73
399.35	8277.32
399.3	8227.56
399.25	8015.28
399.2	7738.13
399.15	7710.03
399.1	7582.12
399.05	7585.91
399	7579.7
398.95	7410.54
398.9	7337.49
398.85	7097.57
398.8	6982.93
398.75	6995.62
398.7	6975.49
398.65	6921.9
398.6	6822.62
398.55	6707.3
398.5	6535.23
398.45	6529.26
398.4	6419.9
398.35	6445.1
398.3	6375.49
398.25	6387.14
398.2	6272.11
398.15	6314.77
398.1	6293.84
398.05	6166.47
398	6217.28
397.95	6233.42
397.9	6253.27
397.85	6148.3
397.8	6073.82
397.75	5989.51
397.7	6091.9
397.65	6091.37
397.6	6103.67
397.55	6128.67
397.5	6028.46
397.45	6138.83
397.4	6123.33
397.35	6102.33
397.3	6132.09
397.25	6141.58
397.2	6139.87
397.15	6013.71
397.1	6035.03
397.05	6052.19
397	6114.45
396.95	5996.12
396.9	6187.01
396.85	6135.14
396.8	6111.22
396.75	5989.58
396.7	6102.91
396.65	6145.79
396.6	6137.85
396.55	6034.06
396.5	5981.84
396.45	6012.48
396.4	6146.88
396.35	6101.71
396.3	6053.99
396.25	6095.36
396.2	6171.04
396.15	6058.96
396.1	6149.71
396.05	6049.47
396	6063.86
395.95	6019.43
395.9	6053.3
395.85	6052.08
395.8	6051.96
395.75	6116.35
395.7	6077.76
395.65	6061.77
395.6	6109.46
395.55	6046.4
395.5	6122
395.45	6111.83
395.4	6096.88
395.35	6030.3
395.3	6144.37
395.25	6111.62
395.2	6061.38
395.15	6090.9
395.1	6033.44
395.05	6045.04
395	6085.19
394.95	6085.5
394.9	6032.37
394.85	6136.27
394.8	6145.8
394.75	6112.64
394.7	6153.83
394.65	6014.81
394.6	6060.08
394.55	6117.07
394.5	5957.55
394.45	6010.9
394.4	6045.78
394.35	6107.91
394.3	6117.84
394.25	6204.32
394.2	6130.34
394.15	6090.72
394.1	5991.47
394.05	6077.79
394	6078.53
393.95	6065.07
393.9	6085.92
393.85	6040.96
393.8	6043.86
393.75	6019.84
393.7	6024.14
393.65	6050.94
393.6	6051.25
393.55	6107.92
393.5	6034.19
393.45	6106.46
393.4	6118.97
393.35	6132.19
393.3	6115.44
393.25	5951.78
393.2	6119.97
393.15	6087.56
393.1	6014.82
393.05	5999.39
393	5982.82
392.95	6026.3
392.9	6011.3
392.85	6046.69
392.8	5956.16
392.75	5972.36
392.7	5990.89
392.65	6126.86
392.6	6164.03
392.55	6165.25
392.5	6069.72
392.45	6168.56
392.4	6121.79
392.35	6182.45
392.3	6129

## Sheet: SI-Fig. 18b3
X	Y
298.3	4333.66
298.25	4135.93
298.2	4180.96
298.15	4064.72
298.1	4125.73
298.05	4104.1
298	4083.36
297.95	4058.07
297.9	4025.74
297.85	3943.06
297.8	3859.1
297.75	3890.47
297.7	3920.99
297.65	3946.32
297.6	3970.32
297.55	3849.88
297.5	3985.53
297.45	3897.42
297.4	3856.86
297.35	3618.11
297.3	3798.93
297.25	3866.12
297.2	3655.83
297.15	3788.5
297.1	3785.03
297.05	3519.12
297	3508.37
296.95	3632.1
296.9	3580.66
296.85	3759.52
296.8	3616.35
296.75	3554.96
296.7	3329.32
296.65	3495.3
296.6	3550.75
296.55	3306.47
296.5	3363.72
296.45	3478.58
296.4	3447.23
296.35	3456.52
296.3	3481.14
296.25	3451.87
296.2	3405.94
296.15	3272.55
296.1	3392.55
296.05	3386.36
296	3260.03
295.95	3247.91
295.9	3164.27
295.85	3269.63
295.8	3202.64
295.75	3048.85
295.7	3281.43
295.65	3154.61
295.6	3275.88
295.55	3226.99
295.5	3242.45
295.45	3166.11
295.4	2965.73
295.35	3039.35
295.3	3018.33
295.25	2990.97
295.2	2896.27
295.15	3098.54
295.1	2984.93
295.05	2937.34
295	2895.29
294.95	2820.65
294.9	2952.85
294.85	2854.01
294.8	2757.94
294.75	2889.07
294.7	2763.68
294.65	2844.92
294.6	2853.87
294.55	2816.57
294.5	2687.28
294.45	2705.95
294.4	2776.52
294.35	2768.11
294.3	2731.27
294.25	2645.69
294.2	2734.52
294.15	2731.16
294.1	2672.88
294.05	2565.68
294	2633.95
293.95	2627.6
293.9	2588.93
293.85	2543.39
293.8	2602.36
293.75	2644.66
293.7	2524.01
293.65	2565.51
293.6	2581.29
293.55	2599.25
293.5	2502.19
293.45	2560.86
293.4	2605.59
293.35	2633.54
293.3	2645.04
293.25	2476.65
293.2	2517.17
293.15	2506.82
293.1	2607.08
293.05	2652.23
293	2687.85
292.95	2505.2
292.9	2591.7
292.85	2657.72
292.8	2617.03
292.75	2550.43
292.7	2567.46
292.65	2509.99
292.6	2659.45
292.55	2689.27
292.5	2537.47
292.45	2534.7
292.4	2420.85
292.35	2546.52
292.3	2490.73
292.25	2581.36
292.2	2496.34
292.15	2683.55
292.1	2669.36
292.05	2626.9
292	2704.39
291.95	2708.62
291.9	2625.7
291.85	2576.31
291.8	2694.73
291.75	2729.5
291.7	2646.57
291.65	2674.17
291.6	2527.53
291.55	2751.49
291.5	2623.59
291.45	2711.57
291.4	2606.54
291.35	2576.28
291.3	2582.15
291.25	2664.1
291.2	2585.31
291.15	2629.4
291.1	2673.56
291.05	2610.96
291	2702.87
290.95	2726.46
290.9	2568.04
290.85	2648.43
290.8	2624.68
290.75	2663.24
290.7	2757.62
290.65	2674.38
290.6	2569.07
290.55	2604.69
290.5	2605.92
290.45	2570.71
290.4	2522.41
290.35	2586.47
290.3	2700.6
290.25	2744.3
290.2	2747.67
290.15	2859.66
290.1	2856.58
290.05	2895.86
290	3130.96
289.95	3317.03
289.9	3435.72
289.85	3690.28
289.8	3799.98
289.75	3790.64
289.7	4043.26
289.65	4226.83
289.6	4428
289.55	4780.3
289.5	4901.55
289.45	4959.46
289.4	5020.39
289.35	5332.33
289.3	5124.18
289.25	5158.3
289.2	5344.44
289.15	5319.64
289.1	5159.72
289.05	5190.93
289	5031.25
288.95	5010.08
288.9	4847.11
288.85	4942.13
288.8	4714.78
288.75	4688.02
288.7	4808.79
288.65	4782.77
288.6	4616.13
288.55	4743.7
288.5	4786.97
288.45	4675.58
288.4	4895.17
288.35	4899.12
288.3	4756.65
288.25	4774.69
288.2	4805.48
288.15	4783.97
288.1	4547.43
288.05	4747.42
288	4585.23
287.95	4516.28
287.9	4218.87
287.85	4250.01
287.8	4025.06
287.75	3892.65
287.7	3787.09
287.65	3876.24
287.6	3781.87
287.55	3771.84
287.5	3871.74
287.45	3928.16
287.4	4123.68
287.35	4436.06
287.3	4558.08
287.25	4863.17
287.2	4844.33
287.15	5304.18
287.1	5757.22
287.05	6268.99
287	6740.19
286.95	7070.88
286.9	7543.92
286.85	8064.63
286.8	8699.59
286.75	9466.09
286.7	9948.25
286.65	10638.5
286.6	11083.7
286.55	11348.7
286.5	12366.8
286.45	12930.7
286.4	13439.6
286.35	13905.3
286.3	14845.4
286.25	15317.7
286.2	15289.8
286.15	15958.9
286.1	16987.3
286.05	17703
286	18343.2
285.95	19009.1
285.9	19786.3
285.85	20744.9
285.8	21947.1
285.75	23201.9
285.7	24533.1
285.65	25617.2
285.6	27295.8
285.55	29181.4
285.5	31292
285.45	33458.5
285.4	35399.8
285.35	37522.2
285.3	40462.9
285.25	42652.7
285.2	44980.9
285.15	47099.6
285.1	50107
285.05	51897.2
285	54166.1
284.95	55504.3
284.9	56534.3
284.85	56879.7
284.8	56941.8
284.75	56832.6
284.7	56181.9
284.65	55043.1
284.6	53158.6
284.55	50719.7
284.5	47629.2
284.45	44901.7
284.4	41238.2
284.35	37566.8
284.3	33853.1
284.25	31036.3
284.2	27409.6
284.15	23375.6
284.1	20561.2
284.05	17854
284	15288.2
283.95	13087.8
283.9	11134.1
283.85	9180.07
283.8	8105.52
283.75	6618.7
283.7	5616.57
283.65	4734.49
283.6	4021.76
283.55	3487.31
283.5	2974.56
283.45	2536.12
283.4	2323.25
283.35	2171.35
283.3	1973.82
283.25	1754.15
283.2	1580.37
283.15	1462.95
283.1	1414.73
283.05	1324.68
283	1297.34
282.95	1116.95
282.9	1065.48
282.85	1024.16
282.8	968.744
282.75	854.974
282.7	880.326
282.65	886.705
282.6	802.633
282.55	877.166
282.5	861.538
282.45	828.041
282.4	818.675
282.35	740.044
282.3	868.921
282.25	757.421
282.2	731.619
282.15	774.138
282.1	835.898
282.05	804.723
282	805.799
281.95	732.959
281.9	661.364
281.85	637.093
281.8	723.185
281.75	664.166
281.7	715.28
281.65	717.9
281.6	680.135
281.55	696.098
281.5	740.801
281.45	778.656
281.4	684.635
281.35	696.543
281.3	723.255
281.25	701.418
281.2	634.779
281.15	633.054
281.1	591.702
281.05	664.736
281	720.879
280.95	623.547
280.9	706.706
280.85	686.162
280.8	737.404
280.75	667.311
280.7	667.518
280.65	665.808
280.6	609.025
280.55	664.989
280.5	625.394
280.45	655.684
280.4	576.11
280.35	589.361
280.3	580.952
280.25	616.032
280.2	617.868
280.15	639.039
280.1	627.795
280.05	647.809
280	652.58
279.95	674.187
279.9	619.909
279.85	614.007
279.8	579.307
279.75	567.836
279.7	633.327
279.65	670.591
279.6	638.434
279.55	713.704
279.5	708.545
279.45	574.77
279.4	611.782
279.35	614.162
279.3	661.556

## Sheet: SI-Fig. 18c1
X	Y
1350	140831
1349	142046
1348	141073
1347	140857
1346	140406
1345	140619
1344	139312
1343	139203
1342	139977
1341	139850
1340	139836
1339	139597
1338	139589
1337	138679
1336	138783
1335	138406
1334	138325
1333	139683
1332	139806
1331	139337
1330	139701
1329	140827
1328	139663
1327	139516
1326	140364
1325	140297
1324	139921
1323	140502
1322	140512
1321	139013
1320	139366
1319	140293
1318	140439
1317	139377
1316	140938
1315	140353
1314	138604
1313	138529
1312	138669
1311	140157
1310	139607
1309	140173
1308	138939
1307	139972
1306	141407
1305	142411
1304	142194
1303	141904
1302	141692
1301	142225
1300	142351
1299	141199
1298	140491
1297	141173
1296	139665
1295	139436
1294	140455
1293	140910
1292	140184
1291	141075
1290	141515
1289	141572
1288	141608
1287	142279
1286	141981
1285	142320
1284	141287
1283	141387
1282	143083
1281	142706
1280	143245
1279	143416
1278	142909
1277	144518
1276	143313
1275	142694
1274	144951
1273	144553
1272	143631
1271	145436
1270	146063
1269	146958
1268	146490
1267	146341
1266	146553
1265	147401
1264	147745
1263	147535
1262	146993
1261	146231
1260	147102
1259	147897
1258	147885
1257	147589
1256	149145
1255	149364
1254	148401
1253	149536
1252	149692
1251	150175
1250	150775
1249	152148
1248	153683
1247	154390
1246	154115
1245	154428
1244	155315
1243	154243
1242	155006
1241	155471
1240	154090
1239	153808
1238	152356
1237	153149
1236	153368
1235	151607
1234	151604
1233	152105
1232	153193
1231	156478
1230	158909
1229	162442
1228	164879
1227	167219
1226	167821
1225	163586
1224	160112
1223	159650
1222	155758
1221	151826
1220	149371
1219	144405
1218	140698
1217	136907
1216	134451
1215	131484
1214	126590
1213	124248
1212	122846
1211	120768
1210	119146
1209	116841
1208	116114
1207	115480
1206	113537
1205	114258
1204	114018
1203	114672
1202	114927
1201	113537
1200	112909
1199	114451
1198	113007
1197	113375
1196	114494
1195	114137
1194	113806
1193	113900
1192	113414
1191	114530
1190	114529
1189	114414
1188	114765
1187	114176
1186	114722
1185	116235
1184	116462
1183	116006
1182	116482
1181	117713
1180	117276
1179	116086
1178	115260
1177	115055
1176	116165
1175	115653
1174	115579
1173	116319
1172	117081
1171	115373
1170	116391
1169	117277
1168	116742
1167	118496
1166	117867
1165	119479
1164	121314
1163	121081
1162	121694
1161	120683
1160	120460
1159	119488
1158	119042
1157	119232
1156	119842
1155	119363
1154	118364
1153	117351
1152	117145
1151	117652
1150	117901
1149	117522
1148	117776
1147	117156
1146	118042
1145	119001
1144	117472
1143	118079
1142	119023
1141	118760
1140	118916
1139	119115
1138	120381
1137	119939
1136	118992
1135	119152
1134	118525
1133	120460
1132	119869
1131	120461
1130	120191
1129	119082
1128	121202
1127	120928
1126	120313
1125	119887
1124	119674
1123	120214
1122	120903
1121	120989
1120	120338
1119	120408
1118	121003
1117	120528
1116	120317
1115	120554
1114	120973
1113	121114
1112	120118
1111	122654
1110	122322
1109	123106
1108	121801
1107	122007
1106	122942
1105	122901
1104	122881
1103	122599
1102	121530
1101	121377
1100	122045
1099	121441
1098	122413
1097	122466
1096	121791
1095	121240
1094	121513
1093	120225
1092	122022
1091	120551
1090	121065
1089	122073
1088	121457
1087	121813
1086	122146
1085	121366
1084	122010
1083	123164
1082	123397
1081	123594
1080	123263
1079	123598
1078	124443
1077	124823
1076	123086
1075	123645
1074	125460
1073	125301
1072	124959
1071	125660
1070	125761
1069	126291
1068	125399
1067	125389
1066	124952
1065	123409
1064	125109
1063	126072
1062	125790
1061	126227
1060	126693
1059	126850
1058	127767
1057	127563
1056	126744
1055	126012
1054	126839
1053	128206
1052	127544
1051	129320
1050	128177
1049	128596
1048	128617
1047	128636
1046	128295
1045	128807
1044	128610
1043	130117
1042	130131
1041	130675
1040	132033
1039	130835
1038	130218
1037	131585
1036	132031
1035	131721
1034	131615
1033	130394
1032	131667
1031	132595
1030	133023
1029	132933
1028	133140
1027	133945
1026	133840
1025	133566
1024	134437
1023	134400
1022	136413
1021	136773
1020	136402
1019	137743
1018	137962
1017	138622
1016	140024
1015	139170
1014	138636
1013	137406
1012	136413
1011	135829
1010	135841
1009	136940
1008	137187
1007	137470
1006	138243
1005	140174
1004	142371
1003	144553
1002	147009
1001	148711
1000	149878
999	150299
998	147478
997	144753
996	143760
995	142419
994	141464
993	140657
992	138821
991	136938
990	134612
989	134726
988	135358
987	134751
986	132989
985	133200
984	136977
983	141058
982	145046
981	151042
980	156770
979	163222
978	165429
977	161162
976	153445
975	146488
974	140710
973	136276
972	132311
971	128820
970	127144
969	122892
968	115659
967	109243
966	105022
965	101773
964	99015.5
963	98822.5
962	98719.7
961	97320.2
960	96772.1
959	96035.7
958	96039.1
957	96954.2
956	96859.4
955	96712.1
954	96547.9
953	96571.1
952	97710.9
951	98314.3
950	98840.9
949	97644.6
948	97174.9
947	97592.8
946	97472
945	96253.4
944	96579.4
943	97860.9
942	99027.9
941	98593.9
940	97207.4
939	98031
938	98540.4
937	98753.7
936	99133.2
935	99439.2
934	99447.6
933	98587.9
932	98591
931	100504
930	101031
929	100336
928	100004
927	100403
926	100242
925	100839
924	99827.6
923	99111.3
922	99827.7
921	100427
920	100877
919	100881
918	100309
917	99651.3
916	100163
915	100902
914	101058
913	102015
912	101275
911	99326.8
910	100156
909	100488
908	100538
907	100249
906	100066
905	101315
904	101112
903	101460
902	102542
901	101907
900	101553
899	102359
898	102722
897	101816
896	101485
895	102246
894	102402
893	101899
892	101609
891	102612
890	103141
889	103637
888	103357
887	102130
886	102840
885	103853
884	103428
883	103495
882	104465
881	103699
880	104648
879	104852
878	104694
877	105253
876	106772
875	107578
874	105988
873	105249
872	106224
871	105830
870	104470
869	104424
868	103003
867	103822
866	104679
865	104819
864	104866
863	104578
862	104027
861	105266
860	104878
859	104269
858	104594
857	105370
856	107128
855	105169
854	105563
853	105744
852	104657
851	105139
850	106669
849	106211
848	106243
847	106214
846	106185
845	105270
844	105660
843	106569
842	106813
841	106125
840	106599
839	107328
838	107507
837	106814
836	107556
835	108332
834	106501
833	106751
832	108186
831	108167
830	108221
829	108561
828	108369
827	108943
826	108966
825	109212
824	108319
823	107919
822	108318
821	108866
820	108572
819	109466
818	109167
817	109650
816	109179
815	110004
814	110363
813	110943
812	110111
811	110052
810	111146
809	110931
808	110839
807	110890
806	110013
805	111515
804	112249
803	111352
802	110992
801	110580
800	111058
799	111476
798	112031
797	112587
796	112613
795	112555
794	113237
793	112824
792	113339
791	113556
790	112439
789	112903
788	113787
787	113009
786	113733
785	113135
784	113220
783	112383
782	112748
781	112931
780	113507
779	114137
778	113795
777	114050
776	113950
775	114571
774	115442
773	116149
772	114810
771	114464
770	113930
769	114884
768	116318
767	114818
766	115070
765	114946
764	114500
763	116064
762	117431
761	116542
760	116462
759	116310
758	115993
757	116005
756	117011
755	117467
754	117514
753	117274
752	117549
751	118223
750	119077
749	118959
748	118235
747	117770
746	117791
745	118005
744	118175
743	118432
742	118273
741	119319
740	119485
739	117907
738	117954
737	118757
736	118461
735	118687
734	120321
733	119764
732	118946
731	120051
730	119668
729	119813
728	119763
727	120730
726	121361
725	119912
724	120891
723	121880
722	121471
721	120301
720	120931
719	120907
718	120382
717	120284
716	121585
715	121211
714	121067
713	123022
712	122018
711	120767
710	121747
709	121829
708	121481
707	121975
706	122421
705	123218
704	123230
703	123083
702	123886
701	123461
700	122828
699	122578
698	123237
697	124239
696	124359
695	124378
694	124566
693	124905
692	125075
691	125223
690	124937
689	125854
688	125621
687	125357
686	125734
685	124009
684	125460
683	125385
682	125582
681	125304
680	126065
679	127184
678	125803
677	126720
676	126887
675	126456
674	127684
673	129372
672	127675
671	128965
670	128942
669	128426
668	126799
667	128674
666	129426
665	128426
664	128491
663	128396
662	127268
661	128461
660	129226
659	128647
658	128909
657	129129
656	128763
655	129093
654	130351
653	130111
652	130240
651	129608
650	128796
649	130928
648	131167
647	128968
646	129987
645	131873
644	132506
643	130622
642	130242
641	130400
640	130274
639	131279
638	130379
637	130066
636	130824
635	131030
634	131493
633	132959
632	138059
631	144343
630	142022
629	135647
628	130295
627	127950
626	129984
625	130188
624	129194
623	130184
622	131356
621	134877
620	144316
619	149863
618	144795
617	134177
616	130142
615	130497
614	129475
613	129193
612	129229
611	128453
610	128876
609	128667
608	129295
607	129713
606	128991
605	129748
604	128656
603	128973
602	129134
601	129663
600	129253
599	129412
598	129913
597	129544
596	129960
595	130501
594	129724
593	130613
592	130306
591	130725
590	131533
589	130552
588	130908
587	131402
586	130297
585	129799
584	131655
583	132387
582	132451
581	131844
580	132894
579	132480
578	132336
577	131520
576	130891
575	129779
574	131752
573	130317
572	130156
571	131796
570	129920
569	129025
568	129860
567	129634
566	131181
565	130512
564	131832
563	135307
562	136181
561	135901
560	136789
559	137272
558	137670
557	138519
556	139311
555	137755
554	136892
553	138536
552	136094
551	132745
550	129918
549	126807
548	123901
547	122212
546	119840
545	116022
544	112600
543	109409
542	104761
541	103098
540	103039
539	102609
538	102603
537	101746
536	104852
535	123323
534	176762
533	273625
532	358405
531	328949
530	195189
529	107313
528	87411.7
527	83446.3
526	83474.4
525	82034
524	80888.4
523	80423.5
522	81372.7
521	80523.7
520	81270.7
519	80453.7
518	80410.7
517	80450.9
516	80190.5
515	81106.1
514	81646.1
513	80919.4
512	81970.1
511	81195.1
510	81290.6
509	83058.6
508	81485.7
507	80784.1
506	81939.9
505	81708.5
504	81378.1
503	81613.8
502	81001.3
501	82133.3
500	81715.7
499	81031.9
498	81463.8
497	82050.2
496	82193.9
495	82102.7
494	82536.6
493	82282.4
492	82445.5
491	82822.7
490	82512.1
489	82062
488	82236.7
487	83819.2
486	82759.5
485	82665.7
484	82628.7
483	82329.1
482	82978.5
481	82819.5
480	81871.8
479	82889.9
478	83273.6
477	83139.4
476	82567.4
475	82655.5
474	83253.2
473	83291.1
472	83909.3
471	84134.9
470	84081.7
469	83584.7
468	84227.8
467	84522.9
466	83881.2
465	84164.7
464	83021.3
463	83801.3
462	85343.2
461	85416.3
460	84580
459	84290.7
458	83809.3
457	84125.3
456	83847.1
455	84033.3
454	84835.1
453	85408.7
452	84434.1
451	84392.8
450	84224.7
449	84758.3
448	84765
447	83922.5
446	84147
445	85136
444	85446.8
443	85079.5
442	85437
441	84647.9
440	85986.4
439	86256.9
438	86124.2
437	86052.3
436	84359
435	86108.2
434	86318.1
433	86354.9
432	85180.8
431	86112.9
430	86453.7
429	86697.1
428	86520.6
427	87024.5
426	86779.4
425	85677.2
424	87266.1
423	88489.3
422	87220.2
421	86355.8
420	86089.7
419	86146.8
418	85685.8
417	84860.9
416	84723.5
415	84380.6
414	84002.3
413	83632.3
412	82744.2
411	82580.4
410	82640.5
409	82420.3
408	82701.1
407	82490.3
406	82219.6
405	82849.9
404	82748.8
403	84011.5
402	89691.1
401	105094
400	123994
399	115256
398	91636.4
397	80964.9
396	80236.8
395	80237.3
394	80022.7
393	80646.6
392	79373.5
391	79854.2
390	80294.8
389	80317.6
388	80878.9
387	80172.6
386	81140.6
385	81452
384	81114.1
383	79997.5
382	81179.3
381	80716.4
380	80604.2
379	80872.6
378	81988.2
377	81588.9
376	80728.7
375	81770
374	81727.6
373	81978.6
372	82805
371	82909.2
370	82378.9
369	83073.2
368	83447.7
367	83860
366	83979.5
365	83978.1
364	84283.1
363	84160.3
362	85920.4
361	85336.1
360	84713.7
359	84684
358	85122.4
357	84888.5
356	83245.4
355	83619.9
354	83090
353	83347
352	83054.1
351	84000
350	84247
349	82744.7
348	82467.9
347	83467.4
346	83474.2
345	86602.6
344	95028.4
343	100970
342	95909.3
341	86214.6
340	84714.4
339	94597.7
338	109378
337	105576
336	89743.5
335	80884.6
334	79692.1
333	79303.8
332	78616.5
331	79058.8
330	79956.1
329	79588.8
328	78213
327	78204.6
326	78311.1
325	77942.4
324	77366.6
323	77979.7
322	78594.9
321	77989.7
320	79543.6
319	79847
318	79334.9
317	80312.4
316	81011
315	81349
314	81676
313	82952.3
312	84563.7
311	84683.7
310	84563.8
309	83687.7
308	82772.5
307	82094.4
306	80567.1
305	80374.7
304	78791.5
303	75736.5
302	71426.8
301	67001.6
300	62741.5
299	59226.2
298	55744.6
297	51687.1
296	47773.4
295	44335
294	42197.5
293	42311.2
292	44316.2
291	47875.5
290	58287.8
289	73227.1
288	82847.3
287	113598
286	212503
285	340582
284	323807
283	153455
282	40818.1
281	17965.5
280	14918.5
279	13289.2
278	12614.8
277	12039
276	11762.7
275	11450.2
274	11743.6
273	12034.9
272	12313.7
271	13792.4
270	15876.6
269	16986.5
268	15688.3
267	13596.4
266	11811.2
265	11042.1
264	11100.3
263	10915.8
262	10335.5
261	10639.4
260	10974.1
259	10747.1
258	10873.9
257	10924.9
256	11095.9
255	11189.1
254	11160.9
253	10795.4
252	10564.2
251	10919.3
250	10843.4
249	10640.6
248	10565.2
247	10945.8
246	11074.9
245	10929.2
244	10876.9
243	10795.6
242	10507.3
241	10475.8
240	10761.5
239	10560.9
238	10836.9
237	10669.1
236	10631.3
235	10943.6
234	10666.5
233	10685.3
232	10945.7
231	11173.3
230	11101.6
229	11269.3
228	11042.5
227	11438.7
226	11415.6
225	11216.6
224	11145.5
223	11082.9
222	11235.8
221	11095.6
220	11236
219	11449.2
218	11318.7
217	11153.2
216	11323.2
215	11276.3
214	10830.6
213	11036.4
212	11055.9
211	10827.4
210	10272.9
209	9899.65
208	9703.54
207	9943.58
206	10254.8
205	10322.4
204	10178.5
203	9947.87
202	10641.3
201	12734.9
200	16302.3
199	19786.9
198	20869.2
197	16721.5
196	11217.9
195	9473.92
194	9450.85
193	9263.27
192	9578.62
191	9848.95
190	9979.42
189	10177.5
188	10433
187	10166.8
186	10086.4
185	9913.19
184	10164
183	10492
182	10711.1
181	10731.2
180	10250.2
179	10242.6
178	10318.7
177	10418.9
176	10406.5
175	10612.9
174	10427.8
173	10314.3
172	10337.2
171	10285.5
170	10350.3
169	10748.6
168	11054.9
167	11045.3
166	10940.5
165	10803.9
164	10114.7
163	9767.62
162	9679.03
161	9566.3
160	9496.76
159	9727.03
158	10156.3
157	10458.6
156	11556
155	16199.2
154	27696.9
153	38470.5
152	34165.9
151	21378.4
150	13452.7
149	11174.7
148	10331.6
147	9918.73
146	9849.12
145	9893.25
144	9809.84
143	9704.26
142	9731.68
141	9850.55
140	10170
139	9841.1
138	9826.79
137	9738
136	10022.2
135	9567.75
134	9660.33
133	9790.96
132	9745.37
131	9633.93
130	9795.62
129	9733.56
128	10188.2
127	9955.82
126	10273.5
125	10317.1
124	10593.8
123	10602.3
122	10583.5
121	10608.3
120	10255.2
119	10027.3
118	9891.46
117	9948.8
116	9955.27
115	9707.43
114	9852.52
113	9475.1
112	9158.67
111	8803.74
110	8830.84
109	8581.56
108	8700.26
107	8825.23
106	8698.52
105	9026.36
104	12066.2
103	23910.7
102	40614.8
101	37084.6
100	18451.4
99	10020.7
98	8873.79
97	8892.25
96	9132.49
95	8886.27
94	9154.13
93	9466.21
92	9296.84
91	9102.43
90	9142.37
89	9229.46
88	9086.75
87	9062.3
86	9096.7
85	8899.05
84	8668.71
83	8657.78
82	8740.19
81	8760.32
80	9095.51
79	9018.19
78	8720.16
77	8867.13
76	9238.69
75	9185.82
74	9195.9
73	9086.7
72	9448.23
71	8992.42
70	9301.35
69	9418.44
68	9564.95
67	9294.64
66	8881.11
65	8817.15
64	8846.89
63	8650.11
62	8758.51
61	8912.75
60	8878.55
59	9069.56
58	9215.49
57	9399.61
56	9855.38
55	9757.75
54	10012
53	10359.7
52	11331.2
51	12525.5
50	13733.1
49	13103.2
48	10793.3
47	8707.5
46	8169.62
45	8064.5
44	7751.27
43	7660.48
42	7501.21
41	7578.64
40	7545.34
39	7171.93
38	6907.64
37	6924.75
36	6861.32
35	6959.41
34	7193.95
33	6972.16
32	7079
31	7158.7
30	7837.97
29	9349.43
28	10399.6
27	11360.3
26	11691.4
25	11163.6
24	10512.9
23	9002.52
22	7280
21	6513.77
20	6545.84
19	6987.18
18	8203.67
17	9163.12
16	8456.5
15	7785.01
14	7036.66
13	6382.59
12	5908.02
11	5535.58
10	5744.74
9	5480.47
8	5041.39
7	5318.33
6	5603.56
5	6187.78
4	6550.34
3	5643.85
2	3131.52
1	851.547
0	169.097
-1	72.7484
-2	58.4274
-3	37.3315
-4	26.282
-5	20.1123
-6	0
-7	2.32013
-8	10.1032
-9	14.1591
-10	9.08443

## Sheet: SI-Fig. 18c2
X	Y
410.05	7661.93
410	7700.59
409.95	7584.87
409.9	7678.86
409.85	7623.03
409.8	7666.98
409.75	7732.73
409.7	7583.47
409.65	7628.7
409.6	7713.91
409.55	7835.75
409.5	7667.33
409.45	7676.79
409.4	7558.48
409.35	7559.87
409.3	7596.13
409.25	7581.21
409.2	7578.95
409.15	7619.2
409.1	7611.1
409.05	7550.07
409	7662.21
408.95	7504.24
408.9	7565.54
408.85	7628.81
408.8	7704.95
408.75	7669.82
408.7	7597.73
408.65	7470.43
408.6	7593.34
408.55	7522.26
408.5	7518.73
408.45	7545.9
408.4	7507.22
408.35	7586.94
408.3	7555.43
408.25	7643.41
408.2	7509.19
408.15	7544.79
408.1	7643.84
408.05	7588.67
408	7608.02
407.95	7667.07
407.9	7580.11
407.85	7786.62
407.8	7555.55
407.75	7517.5
407.7	7543.1
407.65	7505.4
407.6	7629.49
407.55	7586.59
407.5	7697.83
407.45	7598.95
407.4	7694.43
407.35	7666.36
407.3	7646.54
407.25	7773.8
407.2	7581.77
407.15	7647.35
407.1	7691.5
407.05	7723.99
407	7619.33
406.95	7668.71
406.9	7561.39
406.85	7591.23
406.8	7603.16
406.75	7653.93
406.7	7545.9
406.65	7538.68
406.6	7634.26
406.55	7738.05
406.5	7644.6
406.45	7489.08
406.4	7609.25
406.35	7525.61
406.3	7675.44
406.25	7681.63
406.2	7619.37
406.15	7641.23
406.1	7626.57
406.05	7599.1
406	7552.65
405.95	7737.74
405.9	7686.49
405.85	7646.95
405.8	7602.04
405.75	7677.94
405.7	7715.21
405.65	7658.81
405.6	7694.29
405.55	7630.73
405.5	7552.18
405.45	7560.21
405.4	7600.23
405.35	7718.24
405.3	7518.01
405.25	7550.45
405.2	7713.04
405.15	7582.7
405.1	7565.86
405.05	7610.59
405	7656.97
404.95	7637.24
404.9	7511.47
404.85	7444.42
404.8	7518.86
404.75	7568.21
404.7	7573.32
404.65	7641.55
404.6	7543.01
404.55	7473.63
404.5	7547.05
404.45	7487.6
404.4	7592.88
404.35	7605.22
404.3	7443.1
404.25	7565.64
404.2	7665.68
404.15	7413.01
404.1	7445.84
404.05	7455.76
404	7503.24
403.95	7513.47
403.9	7474.89
403.85	7609.37
403.8	7529.97
403.75	7573.67
403.7	7520.17
403.65	7668.19
403.6	7606.72
403.55	7494.87
403.5	7495.03
403.45	7440.29
403.4	7360.99
403.35	7490.89
403.3	7544.66
403.25	7552.64
403.2	7594.89
403.15	7519.25
403.1	7567.27
403.05	7521.54
403	7582.75
402.95	7602.21
402.9	7746.18
402.85	7723.03
402.8	7662.87
402.75	7774.85
402.7	7838.39
402.65	7916.12
402.6	7983.96
402.55	8019.8
402.5	8092.87
402.45	8047.17
402.4	8103.27
402.35	8105.38
402.3	8101.54
402.25	8326.35
402.2	8350.84
402.15	8140.85
402.1	8280.63
402.05	8213.11
402	8227.03
401.95	8261
401.9	8319.53
401.85	8281.61
401.8	8256.6
401.75	8395.5
401.7	8313.94
401.65	8308.47
401.6	8329.56
401.55	8437.26
401.5	8378.11
401.45	8474.06
401.4	8573.51
401.35	8588.06
401.3	8699.93
401.25	8862
401.2	8969.95
401.15	9027.25
401.1	9207.82
401.05	9424.81
401	9737.26
400.95	10002
400.9	10296.3
400.85	10621.8
400.8	10647.3
400.75	11027.4
400.7	11560.2
400.65	11927.6
400.6	12474.8
400.55	12964.8
400.5	13121.9
400.45	13275.5
400.4	13638.1
400.35	13908
400.3	14191.6
400.25	14336.7
400.2	14567.3
400.15	14752.8
400.1	14829.1
400.05	14599.9
400	14428.5
399.95	14343
399.9	14038.9
399.85	13860.6
399.8	13622.3
399.75	13188.8
399.7	12832.1
399.65	12246.7
399.6	11936.5
399.55	11690.8
399.5	11232.9
399.45	10699.3
399.4	10457
399.35	10114.3
399.3	9912.43
399.25	9639.67
399.2	9355.04
399.15	9058.09
399.1	9012.5
399.05	8759.51
399	8623.26
398.95	8469.02
398.9	8362.04
398.85	8061.87
398.8	8092.85
398.75	8167.11
398.7	8161.98
398.65	7959.55
398.6	7776.95
398.55	7768.95
398.5	7686.16
398.45	7596.16
398.4	7720.3
398.35	7745.39
398.3	7528.09
398.25	7444.29
398.2	7465.52
398.15	7457.73
398.1	7396.64
398.05	7446.75
398	7460.03
397.95	7412.59
397.9	7247.01
397.85	7331.48
397.8	7372.63
397.75	7202.81
397.7	7256.01
397.65	7364.84
397.6	7411.08
397.55	7456.12
397.5	7269.38
397.45	7355.68
397.4	7336.91
397.35	7443.13
397.3	7353.4
397.25	7298.17
397.2	7258.98
397.15	7276
397.1	7408.36
397.05	7357.06
397	7386.99
396.95	7354.71
396.9	7467.04
396.85	7326.17
396.8	7319.36
396.75	7367.65
396.7	7302.01
396.65	7384.24
396.6	7439.45
396.55	7396.71
396.5	7345.37
396.45	7305.72
396.4	7434.11
396.35	7398.98
396.3	7241.01
396.25	7306.12
396.2	7433.23
396.15	7334.51
396.1	7387.06
396.05	7432.07
396	7320.71
395.95	7416.37
395.9	7263.06
395.85	7343.9
395.8	7308.72
395.75	7270.27
395.7	7404.81
395.65	7294
395.6	7313.44
395.55	7449.33
395.5	7226.22
395.45	7418.76
395.4	7454.78
395.35	7388.73
395.3	7337.74
395.25	7361.83
395.2	7314.39
395.15	7328.76
395.1	7304.48
395.05	7330.64
395	7407.15
394.95	7254.14
394.9	7327.21
394.85	7345.34
394.8	7356.35
394.75	7291.98
394.7	7318
394.65	7277.25
394.6	7322.37
394.55	7494.3
394.5	7301.35
394.45	7294.39
394.4	7267.31
394.35	7332.89
394.3	7337.7
394.25	7368.59
394.2	7354.48
394.15	7379.44
394.1	7345.22
394.05	7390.12
394	7403.53
393.95	7285.13
393.9	7288.71
393.85	7360.56
393.8	7384.66
393.75	7259.58
393.7	7373.93
393.65	7277.56
393.6	7163.32
393.55	7402.76
393.5	7348.5
393.45	7462.63
393.4	7160.07
393.35	7302.21
393.3	7315.08
393.25	7374.84
393.2	7319.2
393.15	7227.69
393.1	7367.33
393.05	7423.77
393	7270.92
392.95	7336.42
392.9	7437.36
392.85	7324.78
392.8	7354.54
392.75	7383.19
392.7	7320.37
392.65	7447.64
392.6	7323
392.55	7349.66
392.5	7494.3
392.45	7376.27
392.4	7347.41
392.35	7358.13
392.3	7471.16
392.25	7445.78
392.2	7338.94
392.15	7303.96
392.1	7288.25
392.05	7350.34

## Sheet: SI-Fig. 18c3
X	Y
298.05	4612.58
298	4436.55
297.95	4600.85
297.9	4575.24
297.85	4656.77
297.8	4620.93
297.75	4665.9
297.7	4508.33
297.65	4340.15
297.6	4495.64
297.55	4503.27
297.5	4475.13
297.45	4386.48
297.4	4429.85
297.35	4489.34
297.3	4352.06
297.25	4407.81
297.2	4423.06
297.15	4615.79
297.1	4531.28
297.05	4395.78
297	4311.22
296.95	4216.84
296.9	4306.52
296.85	4235.1
296.8	4399.33
296.75	4370.93
296.7	4421
296.65	4357.73
296.6	4210.82
296.55	4029.37
296.5	4203.21
296.45	4174.9
296.4	4215.74
296.35	4174.28
296.3	4158.93
296.25	4152.11
296.2	4298.83
296.15	4050.23
296.1	4074.64
296.05	4151.61
296	4269.29
295.95	4290.66
295.9	4170.22
295.85	4078.58
295.8	3967.16
295.75	3933.86
295.7	4039.22
295.65	4248.2
295.6	4047.73
295.55	3895.53
295.5	4080.34
295.45	3924.93
295.4	3917.79
295.35	3799.19
295.3	3939.45
295.25	3968.47
295.2	3885.93
295.15	3922.69
295.1	3871.34
295.05	4029.58
295	3944.69
294.95	3938.71
294.9	3985.15
294.85	3697.09
294.8	3668.86
294.75	3852.63
294.7	3825.57
294.65	3753.03
294.6	3604.05
294.55	3721.53
294.5	3700.46
294.45	3582.89
294.4	3574.36
294.35	3514.07
294.3	3708.24
294.25	3527.17
294.2	3652.49
294.15	3669.25
294.1	3785.63
294.05	3703.01
294	3751.47
293.95	3629.33
293.9	3453.68
293.85	3684.92
293.8	3576.19
293.75	3668.11
293.7	3636.02
293.65	3632.27
293.6	3793.11
293.55	3628.71
293.5	3606.73
293.45	3765.06
293.4	3628.12
293.35	3605.01
293.3	3706.43
293.25	3698.34
293.2	3550.15
293.15	3581.17
293.1	3749.46
293.05	3856.44
293	3712.75
292.95	3785.75
292.9	3808.81
292.85	3869.8
292.8	3644.45
292.75	3799.15
292.7	3810.81
292.65	3826.32
292.6	3749.06
292.55	3862.97
292.5	3783
292.45	3831.92
292.4	3762.29
292.35	3972.85
292.3	3793.3
292.25	3742.05
292.2	3764.13
292.15	3811.06
292.1	3856.21
292.05	3858.78
292	3982.78
291.95	3734.35
291.9	4057.21
291.85	4054.64
291.8	3957.43
291.75	3915.29
291.7	4085.14
291.65	4034.33
291.6	4096.06
291.55	4094.54
291.5	4226.12
291.45	4078.03
291.4	4133.33
291.35	4084.47
291.3	4086.11
291.25	4162.11
291.2	4028.02
291.15	3953.65
291.1	4057.06
291.05	4101.7
291	4095.63
290.95	4054.48
290.9	4229.18
290.85	4065.01
290.8	3978.25
290.75	4022.46
290.7	4170.17
290.65	4086.47
290.6	4143.64
290.55	4156.1
290.5	4210.86
290.45	4086.25
290.4	4079.33
290.35	4093.57
290.3	4333.06
290.25	4409.17
290.2	4264.89
290.15	4343.75
290.1	4572.57
290.05	4785.54
290	5025.38
289.95	5006.29
289.9	5492.41
289.85	5514.02
289.8	5654.86
289.75	5840.12
289.7	6409.93
289.65	6511.39
289.6	6502.66
289.55	7048.42
289.5	7177.89
289.45	7528.4
289.4	7723.94
289.35	7761.6
289.3	7941.85
289.25	7947.44
289.2	7768.31
289.15	7810.77
289.1	7832.77
289.05	7844.58
289	7643.41
288.95	7346.28
288.9	7284.33
288.85	7305.2
288.8	7157.02
288.75	7102.38
288.7	7030.71
288.65	7043.51
288.6	6837.65
288.55	6849.22
288.5	6892.58
288.45	6924.98
288.4	6993.4
288.35	7190.27
288.3	6994.58
288.25	7208
288.2	7311.59
288.15	7322.08
288.1	7008.32
288.05	7126.27
288	6908
287.95	6602.7
287.9	6255.59
287.85	6264.21
287.8	6081.79
287.75	5919.23
287.7	5795.17
287.65	5584.82
287.6	5436.59
287.55	5287.29
287.5	5253.36
287.45	5487.61
287.4	5722.39
287.35	5754.94
287.3	5982.72
287.25	6228.42
287.2	6519.59
287.15	6917.92
287.1	7369.62
287.05	8105.51
287	8464
286.95	9071.42
286.9	9665.62
286.85	10524.6
286.8	11095.3
286.75	12045
286.7	13041.4
286.65	13665.8
286.6	14071.8
286.55	15341.6
286.5	16016.8
286.45	16543.3
286.4	17515.1
286.35	18373.7
286.3	18804.9
286.25	19546.3
286.2	20168.8
286.15	21038.6
286.1	21958.3
286.05	22507
286	23142.6
285.95	24228.3
285.9	24544.4
285.85	25871.1
285.8	26376.8
285.75	27233.8
285.7	28478.8
285.65	29276.3
285.6	30022.3
285.55	31552.5
285.5	32752.2
285.45	33685.3
285.4	34366.8
285.35	36284.7
285.3	37508.8
285.25	39238.7
285.2	40348.6
285.15	41182.4
285.1	43094.7
285.05	44499.2
285	45568.8
284.95	46324.7
284.9	47676.3
284.85	48488.1
284.8	48668.6
284.75	48967.2
284.7	48740.6
284.65	47666.9
284.6	47476
284.55	46311.2
284.5	44569.9
284.45	42473.8
284.4	40480.6
284.35	38629.4
284.3	35594.1
284.25	32344.3
284.2	30313.2
284.15	27299.4
284.1	24938.3
284.05	22309.5
284	19863.8
283.95	17551.8
283.9	14849.4
283.85	13486.4
283.8	11770.1
283.75	9871.01
283.7	9038.97
283.65	7470.98
283.6	6346.15
283.55	5750.32
283.5	5063.56
283.45	4288.04
283.4	3766.48
283.35	3256.46
283.3	3104.08
283.25	2749.14
283.2	2503.01
283.15	2328.9
283.1	2189
283.05	2082.05
283	1874.24
282.95	1933.06
282.9	1737.23
282.85	1651.18
282.8	1738.89
282.75	1653.67
282.7	1507.95
282.65	1519.85
282.6	1361.75
282.55	1402.59
282.5	1398.2
282.45	1283.77
282.4	1407.12
282.35	1415.59
282.3	1393.19
282.25	1408.56
282.2	1319.41
282.15	1320.97
282.1	1291.32
282.05	1281.37
282	1326.78
281.95	1291.16
281.9	1257.65
281.85	1244.98
281.8	1290.36
281.75	1305.16
281.7	1234.01
281.65	1200.04
281.6	1215.16
281.55	1145.39
281.5	1194.75
281.45	1163.65
281.4	1161.1
281.35	1187.02
281.3	1292.98
281.25	1298.48
281.2	1121.45
281.15	1237.44
281.1	1153.28
281.05	1101.28
281	1163.31
280.95	1215.33
280.9	1138.47
280.85	1141.55
280.8	1119.97
280.75	1074.16
280.7	1122.42
280.65	1244.39
280.6	1139.44
280.55	1161.58
280.5	1115.07
280.45	1204.85
280.4	1182.78
280.35	1183.69
280.3	1127.18
280.25	1096.3
280.2	1094.83
280.15	1145.25
280.1	1185.17
280.05	1184.67
280	1132.28
279.95	1159.85
279.9	1143.35
279.85	1149.99
279.8	1144.22
279.75	1140.75
279.7	1268.38
279.65	1225.89
279.6	1153.08
279.55	1101.32
279.5	1126.88
279.45	1083.46
279.4	1087.11
279.35	1217.07
279.3	1201.61
279.25	1092.89
279.2	1123.93
279.15	1178.98
279.1	1122.9
279.05	1160.15

## Sheet: SI-Fig. 18d1
X	Y
1350	202153
1349	201837
1348	200708
1347	201935
1346	201424
1345	200514
1344	201438
1343	197786
1342	198468
1341	199223
1340	198801
1339	197777
1338	198498
1337	197972
1336	197672
1335	198033
1334	197127
1333	198225
1332	198554
1331	195819
1330	197304
1329	198029
1328	197155
1327	195400
1326	194965
1325	196359
1324	199500
1323	196128
1322	196590
1321	195497
1320	195682
1319	196365
1318	197804
1317	196277
1316	193783
1315	194233
1314	195038
1313	195795
1312	195900
1311	196351
1310	196528
1309	195940
1308	196061
1307	195061
1306	194905
1305	194715
1304	195138
1303	194614
1302	195619
1301	194916
1300	194241
1299	195382
1298	195492
1297	196161
1296	194648
1295	194969
1294	195775
1293	195643
1292	195991
1291	196146
1290	194699
1289	196210
1288	195140
1287	194611
1286	193833
1285	195719
1284	195164
1283	195583
1282	194948
1281	195551
1280	196233
1279	196086
1278	196419
1277	195743
1276	195869
1275	197855
1274	197672
1273	195740
1272	196246
1271	196088
1270	196096
1269	195891
1268	195872
1267	196664
1266	195879
1265	196908
1264	196377
1263	197161
1262	196277
1261	195712
1260	196411
1259	197388
1258	196888
1257	197424
1256	197541
1255	198356
1254	199444
1253	198671
1252	198111
1251	198884
1250	198686
1249	199551
1248	201369
1247	201014
1246	202004
1245	201782
1244	203238
1243	202677
1242	200879
1241	201530
1240	202384
1239	202688
1238	202555
1237	202061
1236	201184
1235	201382
1234	200156
1233	199862
1232	200404
1231	201204
1230	204531
1229	209433
1228	211304
1227	213783
1226	213388
1225	210839
1224	208380
1223	204790
1222	201058
1221	198073
1220	195736
1219	191933
1218	188439
1217	184797
1216	183046
1215	180685
1214	178098
1213	176429
1212	175350
1211	172988
1210	171391
1209	171902
1208	170843
1207	170583
1206	168801
1205	168236
1204	169177
1203	166793
1202	166031
1201	167168
1200	167739
1199	166501
1198	167280
1197	168169
1196	167890
1195	166115
1194	167965
1193	166017
1192	166095
1191	166632
1190	166770
1189	166926
1188	167201
1187	168191
1186	168204
1185	167327
1184	167282
1183	167754
1182	169566
1181	169233
1180	169771
1179	169777
1178	168937
1177	169179
1176	168649
1175	168862
1174	168223
1173	168729
1172	166557
1171	166590
1170	166524
1169	167521
1168	167713
1167	167257
1166	167603
1165	164971
1164	165777
1163	168505
1162	169210
1161	170029
1160	171094
1159	171444
1158	171809
1157	171641
1156	171503
1155	170525
1154	169296
1153	169355
1152	167868
1151	167876
1150	165911
1149	165911
1148	167877
1147	165639
1146	166482
1145	166769
1144	166683
1143	168005
1142	166865
1141	166037
1140	167232
1139	167243
1138	166023
1137	166363
1136	167710
1135	168329
1134	168857
1133	168630
1132	168271
1131	168782
1130	169494
1129	168834
1128	169196
1127	169968
1126	169817
1125	169951
1124	168864
1123	168999
1122	168874
1121	170039
1120	169758
1119	169404
1118	168987
1117	171288
1116	171284
1115	170034
1114	170579
1113	172390
1112	172616
1111	172067
1110	172183
1109	172407
1108	172090
1107	171928
1106	171111
1105	171198
1104	170504
1103	171671
1102	171891
1101	171782
1100	172157
1099	173742
1098	172816
1097	172489
1096	171660
1095	171405
1094	170724
1093	171890
1092	171461
1091	172640
1090	172707
1089	173099
1088	173727
1087	175423
1086	174722
1085	174684
1084	174949
1083	174294
1082	174113
1081	173176
1080	173980
1079	175806
1078	174943
1077	176875
1076	176044
1075	176583
1074	176728
1073	177381
1072	179565
1071	179754
1070	179047
1069	176806
1068	177525
1067	178559
1066	179126
1065	178505
1064	179070
1063	179493
1062	179137
1061	180119
1060	180115
1059	179179
1058	180810
1057	179658
1056	180189
1055	182886
1054	182556
1053	182376
1052	182972
1051	181842
1050	182984
1049	183347
1048	182726
1047	183344
1046	183223
1045	183797
1044	185064
1043	185251
1042	186156
1041	187142
1040	187004
1039	188123
1038	189111
1037	187443
1036	186178
1035	186971
1034	187905
1033	188276
1032	189103
1031	189283
1030	188613
1029	189730
1028	190230
1027	191262
1026	191857
1025	193237
1024	193938
1023	195094
1022	196206
1021	195911
1020	194639
1019	197911
1018	200681
1017	201208
1016	200733
1015	201352
1014	198988
1013	198210
1012	196407
1011	195944
1010	196503
1009	195842
1008	197303
1007	198946
1006	201730
1005	202189
1004	205693
1003	209074
1002	209539
1001	212879
1000	214649
999	212826
998	209825
997	206427
996	204116
995	200341
994	198045
993	197736
992	196499
991	193501
990	192427
989	192155
988	192874
987	193033
986	191999
985	192032
984	197944
983	206739
982	214201
981	220904
980	230571
979	241938
978	243239
977	230764
976	216569
975	202982
974	195054
973	188635
972	181530
971	175076
970	169763
969	164065
968	158188
967	154561
966	150911
965	148866
964	147230
963	146735
962	146421
961	145607
960	144844
959	144549
958	143541
957	142925
956	142833
955	142856
954	143484
953	143567
952	145153
951	145353
950	143755
949	143096
948	145711
947	144562
946	144974
945	144733
944	143189
943	144141
942	144456
941	145083
940	145187
939	146144
938	145782
937	145662
936	145659
935	144861
934	145420
933	145992
932	147018
931	146870
930	147324
929	146873
928	147950
927	147862
926	146237
925	146086
924	145968
923	148511
922	147997
921	147681
920	147155
919	147693
918	146542
917	147727
916	148587
915	147992
914	148772
913	149551
912	147787
911	147336
910	148697
909	147763
908	147817
907	149842
906	148915
905	148560
904	149508
903	149940
902	150647
901	150576
900	148790
899	149806
898	151117
897	152114
896	151264
895	151281
894	151453
893	151858
892	149995
891	150914
890	151347
889	152653
888	152804
887	151205
886	150598
885	149900
884	148795
883	150615
882	152339
881	151294
880	151807
879	152735
878	152315
877	153886
876	155234
875	155244
874	154519
873	156692
872	155529
871	154774
870	153385
869	153326
868	153095
867	152402
866	153742
865	154438
864	154248
863	152074
862	152560
861	154718
860	153846
859	153746
858	154626
857	153659
856	154284
855	154563
854	153869
853	154276
852	154878
851	155635
850	156942
849	156832
848	156333
847	156294
846	156885
845	157166
844	157547
843	156811
842	156986
841	158657
840	157126
839	157766
838	158244
837	158902
836	160048
835	158474
834	157804
833	158928
832	158086
831	157935
830	159637
829	159976
828	159281
827	159470
826	160352
825	160836
824	161448
823	161879
822	161164
821	161102
820	161059
819	161748
818	163076
817	162857
816	162932
815	162162
814	162571
813	162510
812	163659
811	165112
810	164333
809	163169
808	163063
807	162850
806	163343
805	163634
804	163649
803	165619
802	167066
801	166516
800	165006
799	165016
798	165495
797	165611
796	167119
795	165880
794	165639
793	166438
792	166608
791	168075
790	168247
789	168147
788	167935
787	169892
786	169806
785	167836
784	168998
783	168581
782	169849
781	170096
780	169387
779	168815
778	170126
777	171154
776	171293
775	170603
774	170524
773	171193
772	170596
771	171865
770	171680
769	171886
768	172834
767	172423
766	171605
765	172212
764	172186
763	172335
762	172491
761	173324
760	172891
759	172518
758	174022
757	174771
756	174954
755	175363
754	174393
753	175753
752	175935
751	176058
750	177217
749	176196
748	176435
747	177439
746	176441
745	176514
744	178053
743	178470
742	177854
741	179607
740	178179
739	177615
738	178736
737	179032
736	179549
735	179910
734	179936
733	179738
732	180720
731	181115
730	180824
729	180479
728	181087
727	181859
726	181978
725	182245
724	183352
723	183798
722	182334
721	183040
720	183206
719	183254
718	182477
717	182596
716	182578
715	183184
714	184929
713	184706
712	184937
711	186159
710	187563
709	185410
708	185173
707	185746
706	186275
705	186622
704	186141
703	185439
702	186418
701	185896
700	187299
699	189707
698	187633
697	187449
696	188393
695	187689
694	187920
693	187801
692	189005
691	190259
690	189778
689	188582
688	189856
687	189153
686	188615
685	189203
684	190222
683	190499
682	189948
681	190371
680	190451
679	191259
678	191259
677	191024
676	190637
675	192678
674	193463
673	194548
672	192665
671	192063
670	194244
669	194179
668	193287
667	194144
666	192521
665	192399
664	192714
663	192281
662	192099
661	192447
660	193249
659	193913
658	193421
657	192792
656	193141
655	193912
654	195123
653	194435
652	193801
651	195323
650	193142
649	194484
648	194803
647	193934
646	194438
645	194712
644	195567
643	195088
642	194496
641	193776
640	192491
639	192540
638	192521
637	193029
636	193624
635	193714
634	192865
633	193746
632	198824
631	207185
630	209270
629	201729
628	193555
627	191233
626	188079
625	188785
624	191027
623	190097
622	192551
621	197707
620	207008
619	218000
618	212124
617	197657
616	188660
615	187814
614	187610
613	187722
612	187093
611	187449
610	187931
609	189572
608	188815
607	189095
606	189075
605	188625
604	188951
603	189269
602	190029
601	190953
600	190929
599	191435
598	191590
597	191501
596	192657
595	191658
594	191541
593	190333
592	191070
591	191641
590	192803
589	193442
588	195381
587	195198
586	193707
585	195585
584	196217
583	197040
582	196813
581	197283
580	196796
579	195743
578	196384
577	195223
576	193567
575	194330
574	193378
573	194151
572	193387
571	192055
570	191350
569	192118
568	191515
567	190900
566	190884
565	191280
564	194480
563	196620
562	201554
561	205944
560	209952
559	212131
558	210989
557	207610
556	204605
555	204041
554	203781
553	203405
552	200749
551	195972
550	190799
549	185979
548	183520
547	179592
546	177379
545	171959
544	166399
543	162034
542	154541
541	149068
540	147492
539	147831
538	148052
537	149351
536	153225
535	166951
534	217158
533	369861
532	557070
531	517076
530	295073
529	163892
528	135202
527	127767
526	124345
525	121339
524	120291
523	119984
522	118542
521	119592
520	119182
519	118502
518	117799
517	118834
516	120261
515	119973
514	120037
513	119234
512	119081
511	120278
510	119059
509	119917
508	119384
507	121064
506	120641
505	119179
504	119845
503	120763
502	121589
501	121826
500	121895
499	120631
498	121539
497	123069
496	123313
495	122715
494	123077
493	122545
492	121436
491	121479
490	120585
489	121030
488	122126
487	121498
486	123242
485	123675
484	122992
483	123609
482	124151
481	124309
480	124977
479	124305
478	124223
477	123423
476	123753
475	124515
474	124851
473	124764
472	124760
471	126064
470	126341
469	125545
468	125958
467	126297
466	125563
465	125806
464	125170
463	124940
462	125291
461	124483
460	126213
459	125925
458	125834
457	126935
456	126728
455	127363
454	128107
453	129444
452	128701
451	128090
450	128242
449	127332
448	128758
447	128278
446	127529
445	128960
444	128478
443	128620
442	129381
441	130801
440	130316
439	129602
438	129402
437	129995
436	129539
435	130231
434	129070
433	129834
432	129348
431	128899
430	129953
429	130691
428	131030
427	131346
426	130164
425	130099
424	131887
423	130947
422	130291
421	131753
420	131001
419	130951
418	132339
417	131023
416	130937
415	130248
414	129481
413	128974
412	129194
411	127823
410	128281
409	128990
408	128847
407	128210
406	128814
405	128071
404	126507
403	128120
402	132743
401	146424
400	159070
399	153333
398	138431
397	129082
396	126878
395	125311
394	125841
393	126551
392	126495
391	125928
390	125795
389	126179
388	125428
387	125503
386	126489
385	125917
384	125261
383	125378
382	124524
381	124237
380	125165
379	124902
378	125194
377	124361
376	124126
375	124331
374	125097
373	124623
372	124756
371	123749
370	125009
369	126027
368	126341
367	127808
366	127783
365	126390
364	127435
363	128030
362	126205
361	126400
360	125087
359	124971
358	123569
357	122165
356	119703
355	117190
354	115945
353	113874
352	111220
351	109387
350	107464
349	106839
348	106414
347	107242
346	107017
345	106212
344	108315
343	115197
342	125448
341	149850
340	163162
339	137932
338	113887
337	115378
336	144665
335	175568
334	146491
333	91923
332	72741.5
331	70705.4
330	70115.8
329	69841.4
328	69724.8
327	68590.6
326	68740.5
325	68830
324	67319.9
323	67116
322	68090
321	67894.9
320	67981
319	67736.1
318	67203.3
317	67864.8
316	68706.3
315	68505.2
314	68629.6
313	68940.5
312	70136.8
311	71560.6
310	70403.1
309	70739
308	71220.5
307	71202.1
306	69515.7
305	68502.8
304	68950.3
303	67492
302	64729.7
301	62238.4
300	57464.5
299	53643.7
298	50671.5
297	48042.4
296	44859.2
295	42963.9
294	41433.1
293	41531.7
292	42085.8
291	43268.3
290	47914.1
289	60335.8
288	73388.4
287	86780.2
286	144046
285	239007
284	254413
283	139784
282	46297.1
281	24552
280	21420.9
279	20153.6
278	19497.1
277	19048.7
276	19158.1
275	19064.5
274	18948.2
273	18684.9
272	19900.5
271	20308.8
270	19937.8
269	19829.1
268	19351.2
267	19143.9
266	18835.5
265	19140.8
264	19103.2
263	18966.3
262	18744.2
261	19114.9
260	18902.5
259	19357.2
258	19196.1
257	19417.6
256	19689.9
255	19755.3
254	19683.6
253	19677.1
252	19617.2
251	20171.2
250	20112.4
249	19322.5
248	19688.3
247	20322.6
246	20747.9
245	20092.4
244	20694.2
243	20861.5
242	20356.5
241	20969.4
240	20764.1
239	20604.6
238	20589.1
237	20178.2
236	20713.3
235	20917.4
234	21017.6
233	21063.3
232	21396.8
231	21835.2
230	21745.6
229	22031.5
228	21606.7
227	21542.4
226	22022.7
225	22103
224	22703
223	22382.9
222	21870.3
221	21814.6
220	22072
219	22335
218	22609.4
217	22245.3
216	22742.8
215	22658.5
214	22627.8
213	22436.6
212	22940.3
211	22936.5
210	22833.5
209	23192.2
208	23400.4
207	23285.2
206	23666.6
205	23709.8
204	23702.2
203	24565.6
202	24778.1
201	24874.7
200	25807.9
199	25531.3
198	24902.8
197	24829.2
196	24732.8
195	25286.6
194	25036.3
193	25195.6
192	25599.5
191	25560
190	25736.1
189	26578.3
188	26715.9
187	26589.3
186	27402.2
185	27242.4
184	26830.4
183	27117.6
182	26820.4
181	27084.3
180	27725.6
179	27961.7
178	28723.7
177	28937.5
176	29085.2
175	30156.6
174	29848.1
173	30340.7
172	30219.7
171	29673.9
170	29747.9
169	29809.9
168	30030.6
167	28809.2
166	28396.1
165	27930.3
164	27657
163	27046
162	26601.3
161	26104.7
160	25595.7
159	25846.3
158	26721.8
157	29161.3
156	36986
155	53876.5
154	78949.2
153	91435.1
152	73155.8
151	47288.8
150	33961.3
149	29229.4
148	26982.3
147	26113.1
146	26238.9
145	26662.5
144	26406.9
143	25792.7
142	25787.9
141	25513.7
140	25916.8
139	25733.9
138	25695
137	26240.5
136	25654.5
135	25869.3
134	26542.2
133	26133.5
132	25949.5
131	25735.1
130	26444.4
129	27120
128	27144.6
127	27994.9
126	27981.2
125	28157
124	28650.6
123	28543.6
122	28878.1
121	28556.5
120	27930.9
119	27504.8
118	27052.6
117	27283.7
116	25808.5
115	25051.7
114	24646.1
113	24030.9
112	23192.4
111	22469.4
110	22165.5
109	22680.9
108	22485.6
107	22070.9
106	22707.5
105	27516.5
104	45291
103	77991
102	94980.1
101	69909.8
100	36075.8
99	23982.5
98	22350
97	21951.2
96	22206.7
95	21999.1
94	21987.7
93	22205.8
92	21969.1
91	22023.3
90	22557.3
89	23527.9
88	23804.2
87	23690.3
86	23024.3
85	22156.5
84	22140.7
83	21915.2
82	21668.4
81	20985.7
80	21051.8
79	21061
78	20902.2
77	20753.4
76	20767.1
75	21271.1
74	21419.4
73	21505
72	21313.7
71	20808.8
70	20715.4
69	20317.8
68	20206.2
67	20142.6
66	19498.2
65	19156.9
64	19415.2
63	19218.4
62	18602.3
61	18668
60	18710.1
59	18896.3
58	19569.4
57	20553.3
56	21505.4
55	22369.3
54	22521.2
53	23878.5
52	26513.5
51	29398.1
50	29636.8
49	27020.9
48	21637.4
47	17302.4
46	15363.8
45	14350.2
44	13559.5
43	12825.1
42	12181.3
41	12027.3
40	11815.9
39	11409.6
38	11263.2
37	11257.1
36	11630.3
35	11263.2
34	11153.2
33	11253.4
32	11538.6
31	11844.7
30	12688.3
29	13719.1
28	15147
27	17478.5
26	19525.1
25	20748.5
24	19469.4
23	15309.4
22	12152.3
21	10354.4
20	9782.74
19	9217.75
18	9959.38
17	11576.8
16	11510.4
15	9884.14
14	9473.98
13	9345.79
12	8571.87
11	8154.92
10	8782.86
9	9301.21
8	9141.21
7	9437.04
6	10387.8
5	11303.3
4	13402.3
3	14550
2	15026.8
1	14027.3
0	9366.83
-1	3437.35
-2	485.682
-3	181.796
-4	114.34
-5	78.449
-6	59.9112
-7	24.9841
-8	21.8355
-9	13.2994
-10	15.7931

[truncated: 2 more sheets: SI-Fig. 18d2, SI-Fig. 18d3]
