# Supplementary material for: Designed wrinkles for optical encryption and flexible integrated circuit carrier board
Source: Nat Commun. 2024 Jul 4;15:5616. doi: 10.1038/s41467-024-50069-7 (PMC11224375; doi:10.1038/s41467-024-50069-7)
Supplement: Supplementary file 9 — Source data [file 41467_2024_50069_MOESM9_ESM.zip › Soure Data/Soure Data-Supplementary Infromation/SI-Fig. 22.xlsx]

## Sheet: SI-Fig. 22
X1	Y1	Y2	Y3	Y4	Y5	Y6	Y7	Y8	Y9	Y10
0	-28.8803	-19.5476	-30.2761	22.2365	12.6454	-14.8938	19.7714	-21.5791	-21.1548	21.6642
0.35124	-18.3384	0.86509	-13.7244	17.2787	18.7869	-27.3189	8.33726	-0.38461	-2.46424	21.6642
0.70247	2.43962	16.1024	8.09419	2.51072	16.8225	-21.0028	-11.2877	16.1289	14.1295	17.1629
1.05371	17.1355	21.3358	21.2489	-18.5859	6.08298	-0.71233	-25.4925	22.0317	20.7765	2.85527
1.40495	22.4667	18.3431	24.6218	-29.6264	-12.5673	16.7857	-22.8378	19.5653	19.2609	-18.3579
1.75618	20.263	6.14178	19.8045	-21.7977	-27.7442	24.2141	-5.46767	7.86872	9.46031	-30.1507
2.10742	9.13904	-13.9899	4.7821	-1.09919	-27.0633	23.2853	12.6226	-12.7586	-8.98274	-18.7466
2.45865	-11.0599	-28.5315	-17.7212	15.8	-10.9986	14.1843	21.3328	-28.6383	-25.0274	2.4754
2.80989	-26.9524	-25.8178	-30.9204	22.3612	7.07045	-4.77348	21.448	-27.316	-25.5296	16.2447
3.16113	-24.5223	-7.95586	-23.1959	20.6156	16.9078	-23.9469	14.2226	-9.56715	-10.5353	20.8486
3.51236	-5.70905	11.1463	-1.11776	10.036	18.2264	-26.8739	-2.27534	10.7953	8.6499	19.1845
3.8636	12.5364	20.7424	16.3872	-9.96984	11.3054	-11.8944	-21.3203	21.3565	19.3446	8.97376
4.21484	21.3119	21.3132	23.8816	-27.1413	-4.87055	8.95157	-26.6022	22.3904	20.8304	-10.5749
4.56607	22.1148	13.3587	22.79	-26.9896	-22.8553	21.2721	-15.0838	15.1108	14.644	-28.5075
4.91731	15.0452	-4.14725	12.7163	-9.79285	-27.6076	24.1507	4.8949	-2.27412	-0.75722	-26.3544
5.26855	-2.04046	-23.3379	-7.62744	10.451	-14.7959	19.4626	18.2772	-22.7735	-19.8402	-6.77152
5.61978	-22.0481	-28.75	-27.4411	21.2178	5.34761	5.34793	22.091	-29.8845	-27.3594	11.1412
5.97102	-28.2009	-16.6091	-29.7901	22.6676	18.9784	-15.9483	18.3698	-18.9427	-18.1843	18.9197
6.32225	-15.0533	3.97781	-11.9751	16.0351	23.1493	-27.935	6.30252	2.49418	1.40335	20.1823
6.67349	5.50624	18.1225	9.34445	-0.60958	19.1748	-21.2844	-13.351	18.1098	16.4325	14.0686
7.02473	18.4588	22.2717	21.6117	-21.437	5.62383	-0.96133	-26.3817	23.2414	21.5124	-1.9549
7.37596	22.5456	18.3995	24.4735	-29.6001	-14.9899	16.4201	-22.5219	20.0609	18.6534	-22.9545
7.7272	19.2093	5.18618	19.115	-18.9399	-27.6347	23.6714	-4.42714	7.47581	7.20895	-30.4399
8.07844	6.61925	-15.0925	3.32346	2.27047	-22.5466	22.6179	13.1165	-13.4546	-11.9904	-15.3085
8.42967	-13.986	-28.0806	-19.1744	17.7483	-3.01875	13.5775	21.1849	-28.5769	-26.1661	5.47247
8.78091	-27.7971	-23.657	-31.2415	22.9945	14.8087	-5.22129	20.813	-26.1658	-24.0086	17.4967
9.13214	-22.7351	-5.05727	-22.4777	20.135	22.5325	-24.2788	12.9657	-7.8408	-7.25331	21.0239
9.48338	-3.03302	13.3456	-0.29957	8.08235	21.5387	-27.1845	-3.99612	12.1061	11.3557	18.116
9.83462	14.0673	21.9762	16.7818	-12.6066	11.4978	-12.43	-22.4547	22.2177	20.7333	6.29586
10.1859	21.5494	21.814	23.8636	-28.2111	-8.53803	8.26604	-26.7805	22.9047	21.2024	-14.1164
10.5371	21.3664	13.2088	22.4553	-25.8704	-26.8245	20.7441	-14.4679	15.2182	13.8382	-29.5485
10.8883	13.1803	-4.72151	12.0053	-7.37627	-28.4804	23.6743	5.54686	-2.63526	-2.79482	-22.9293
11.2396	-4.78275	-23.3589	-8.53757	12.0891	-12.493	18.9847	18.4246	-22.9514	-21.5431	-2.25821
11.5908	-23.8689	-27.6664	-27.9662	21.7615	8.56948	5.05805	21.7571	-29.4183	-27.0102	13.9579
11.942	-27.6723	-14.8416	-29.6622	22.4195	20.9196	-15.9904	17.8225	-17.9329	-15.8403	20.1129
12.2933	-12.8607	5.46326	-11.4771	14.8994	23.3044	-28.4144	5.43064	3.58082	3.91608	20.1056
12.6445	7.23101	19.0483	9.56695	-2.63289	17.5203	-22.3311	-14.4381	18.9978	17.8072	12.2223
12.9957	19.079	22.8361	21.573	-22.9511	1.29654	-2.31738	-27.0333	23.8954	21.7911	-5.3672
13.347	22.2896	18.6378	24.2368	-29.4228	-20.3295	15.181	-22.5092	20.5541	18.0171	-24.9869
13.6982	18.076	4.92694	18.7778	-17.0917	-30.0311	22.7535	-4.09616	7.78146	5.44986	-28.4356
14.0495	4.50957	-15.297	3.08944	4.2656	-21.2829	22.1353	13.2529	-13.1397	-14.1295	-10.8442
14.4007	-16.1099	-27.6678	-19.3133	18.7207	-0.06429	13.5176	21.0429	-28.148	-26.8575	8.48963
14.7519	-28.2944	-22.6546	-31.444	23.1348	17.0237	-5.00311	20.5643	-25.7028	-22.8606	18.3799
15.1032	-21.3638	-4.0212	-22.4397	19.6264	23.7957	-24.2995	12.6311	-7.47589	-5.10986	20.6665
15.4544	-1.29565	14.007	-0.28945	6.88219	21.7517	-27.9833	-4.43731	12.4421	12.8141	16.59
15.8056	15.0388	22.3474	16.7742	-14.0869	10.3095	-13.8618	-22.9682	22.5822	21.303	3.34752
16.1569	21.9228	22.0617	23.9643	-28.7688	-10.5915	6.82538	-27.0966	23.3787	21.1305	-17.5115
16.5081	21.2938	13.4129	22.7523	-25.0986	-27.6082	19.6102	-14.4725	15.7369	12.9985	-30.0996
16.8593	12.344	-4.64645	12.5488	-5.9743	-27.266	22.8774	5.42169	-1.89171	-4.36782	-19.8556
17.2106	-6.15398	-23.2548	-7.84343	13.0365	-9.71919	18.7779	18.1476	-22.2849	-22.5859	0.98538
17.5618	-24.6357	-27.4117	-27.6245	22.0845	10.8836	5.44126	21.4425	-29.177	-26.5755	15.4253
17.913	-27.1208	-14.4172	-29.9245	22.2607	22.1626	-15.498	17.4079	-18.0861	-14.1377	20.6447
18.2643	-11.5457	5.91461	-12.3238	14.2485	23.8762	-28.5232	4.81389	3.15971	5.72615	19.5448
18.6155	8.21614	19.423	8.74691	-3.65907	17.1919	-23.3232	-14.9258	18.7116	18.9487	10.6487
18.9668	19.4893	23.248	21.0257	-23.6627	0.00494	-3.74919	-27.4025	23.9526	22.3828	-7.64297
19.318	22.2753	19.0395	23.9208	-29.3209	-21.4308	13.9961	-22.7843	20.9474	18.0713	-26.2565
19.6692	17.6196	5.42683	18.6879	-16.4777	-29.7353	21.9512	-4.26621	8.49881	4.64848	-26.5485
20.0205	3.49488	-14.9118	3.36541	4.78503	-19.6617	21.526	13.0923	-12.2994	-15.2835	-7.62006
20.3717	-17.234	-27.6311	-18.9528	19.07	1.91692	13.3242	20.8041	-27.6858	-27.201	10.7437
20.7229	-28.6209	-22.8403	-31.5593	23.3238	18.2318	-4.49976	20.3332	-25.7703	-22.0562	19.3113
21.0742	-20.7915	-4.12215	-23.358	19.7163	24.0687	-23.9284	12.4214	-7.872	-3.71599	21.08
21.4254	-0.55802	14.0194	-1.40289	6.84847	21.4276	-28.5942	-4.65252	12.1296	13.7793	16.0618
21.7767	15.4612	22.5755	15.979	-14.0636	9.3628	-15.3961	-23.0893	22.4801	21.6611	1.75057
22.1279	22.0189	22.4212	23.5289	-28.6337	-11.9621	5.34982	-27.1986	23.5623	21.0058	-18.8314
22.4791	21.0466	13.8194	22.6432	-25.0011	-28.2997	18.6866	-14.5417	16.3688	12.1854	-29.2895
22.8304	11.8033	-4.13163	13.0076	-5.91319	-26.9387	22.5114	5.36189	-0.73474	-5.7456	-17.2352
23.1816	-6.98836	-22.8771	-6.88398	13.1006	-8.71295	18.767	18.1014	-21.3229	-23.4847	3.34904
23.5328	-25.2017	-27.4915	-27.017	22.2505	11.7388	6.14952	21.4393	-29.0653	-26.4427	16.6612
23.8841	-27.1046	-14.7433	-30.4065	22.6042	22.6653	-14.4928	17.5142	-18.8654	-13.0585	21.0141
24.2353	-11.1747	5.5956	-13.4933	14.8504	24.0418	-28.5017	5.23836	2.15749	6.65238	19.6216
24.5865	8.46106	19.3871	7.90273	-2.82301	16.7799	-24.5621	-14.4512	18.1753	19.2545	9.57791
24.9378	19.4708	23.4484	20.7961	-23.0024	-0.64878	-5.58796	-27.4079	23.8594	22.3067	-9.81587
25.289	21.9874	19.3928	24.2773	-29.2319	-22.0706	12.7885	-23.1063	21.1302	17.5675	-27.2721
25.6403	17.1215	6.07335	19.5517	-16.9005	-29.9468	21.4659	-4.75289	9.32639	3.69695	-24.8709
25.9915	2.80726	-14.1863	4.84746	4.26119	-19.2833	21.6598	12.6901	-11.1304	-16.1756	-5.29092
26.3427	-17.8699	-27.5445	-17.3134	18.8408	2.5045	14.0776	20.6196	-27.3627	-27.3262	12.2568
26.694	-28.9337	-23.5902	-31.1476	23.3449	18.7111	-3.05953	20.3049	-26.6144	-21.2067	20.0674
27.0452	-20.8227	-5.34888	-24.5293	19.943	24.4022	-22.9643	12.4595	-9.47028	-2.54262	21.1261
27.3964	-0.60242	13.05	-3.0064	7.33522	21.6851	-29.0079	-4.4821	10.8221	14.497	15.1004
27.7477	15.3039	22.0836	14.9668	-13.4273	9.52922	-17.1064	-23.0732	21.9949	21.9131	-0.31575
28.0989	21.8417	22.3677	23.2165	-28.4666	-11.9465	3.62285	-27.5709	23.6364	20.9888	-20.905
28.4501	20.8912	14.262	23.0017	-25.5328	-28.3856	17.7568	-15.0052	17.1289	11.8572	-29.8306
28.8014	11.5624	-3.34171	14.1928	-6.95729	-27.0872	22.2345	5.08495	0.92144	-6.33022	-16.2361
29.1526	-7.28625	-22.4727	-4.93933	12.329	-8.8257	19.1479	18.1062	-19.8651	-23.8139	4.1888
29.5038	-25.3828	-28.068	-25.7299	21.9883	11.7399	7.32277	21.6828	-29.1837	-26.0215	16.7797
29.8551	-27.0394	-16.2888	-30.8782	22.6675	22.8589	-12.9226	17.8944	-20.4399	-12.1909	20.9605
30.2063	-11.0799	3.99478	-15.2414	15.3281	24.1341	-28.0787	5.5732	0.19673	7.35749	19.1075
30.5576	8.46657	18.3662	6.41157	-1.82303	17.1128	-25.5197	-14.1806	17.0408	19.5328	8.48992
30.9088	19.3955	23.0152	20.1036	-22.2244	-0.31153	-7.28979	-27.4286	23.6132	22.2039	-10.7958
31.26	21.9432	19.5722	24.2368	-29.5303	-21.9595	11.5517	-23.4376	21.8353	17.0945	-27.6816
31.6113	17.026	6.98919	20.4706	-18.1744	-30.2651	21.06	-5.02556	11.0978	2.89953	-24.5314
31.9625	2.62707	-13.0625	6.85496	2.92256	-20.0829	21.877	12.6104	-8.78267	-16.9603	-4.65318
32.3137	-18.0595	-27.3489	-15.1447	18.1591	1.69391	15.1796	20.6418	-26.1552	-27.4345	12.5229
32.665	-29.0818	-24.584	-30.5754	23.2938	18.283	-1.18719	20.5323	-27.2789	-20.5809	19.9989
33.0162	-21.0541	-6.85803	-25.9065	20.4466	24.2768	-21.5122	12.9732	-11.5908	-1.66568	20.994
33.3674	-1.00545	11.9658	-5.01163	8.60459	21.8408	-29.0009	-3.72321	9.01777	15.1667	14.8581
33.7187	14.7923	21.6302	13.6508	-11.8757	10.0167	-18.2562	-22.5197	21.0483	22.1743	-1.06978
34.0699	21.1858	22.3786	22.8345	-28.0327	-11.4183	2.36231	-27.4867	23.504	20.8435	-21.4319
34.4212	20.2014	14.9322	23.3713	-26.6007	-28.4668	17.0902	-15.2975	17.8871	11.2684	-29.8136
34.7724	11.0519	-1.91035	15.4934	-8.86422	-27.9453	22.2218	4.73621	2.55937	-7.11088	-15.8065
35.1236	-7.57464	-21.3484	-2.70666	11.0191	-10.1621	19.7711	17.8849	-18.3069	-24.2595	4.69267
35.4749	-25.4495	-28.3395	-23.9509	21.6084	10.7833	8.70845	21.5504	-29.1344	-25.8891	17.0095
35.8261	-27.0798	-17.5811	-31.002	23.0882	22.3868	-11.1517	17.8948	-22.0505	-11.5299	20.6882
36.1773	-11.0791	2.61334	-17.2539	16.5409	24.2427	-27.1491	5.80564	-1.95604	7.962	18.6529
36.5286	8.38929	17.6302	4.43495	0.11193	17.7668	-25.8581	-13.7979	15.7027	19.8482	7.75272
36.8798	19.3053	22.8779	18.9269	-20.6552	0.85393	-8.59042	-27.2224	23.18	22.304	-11.7362
37.2311	21.8256	20.0192	24.0229	-29.5818	-21.101	10.5609	-23.3481	22.0859	17.0238	-28.3949
37.5823	17.038	8.18819	20.9693	-19.7735	-30.5423	20.6502	-4.94933	12.2952	2.67122	-24.9171
37.9335	2.90941	-11.5328	8.47553	0.98643	-21.4918	21.9445	12.8086	-6.78883	-17.217	-5.19158
38.2848	-17.4844	-26.8581	-12.9785	17.0696	0.21076	15.8064	21.1364	-25.1768	-27.4261	11.8416
38.636	-28.4794	-25.4997	-29.6708	23.1836	17.5036	0.11844	21.0432	-28.1214	-20.2557	19.3158
38.9872	-20.6246	-8.58309	-27.0332	21.1624	24.1877	-20.3925	13.441	-13.9051	-1.33476	20.1665
39.3385	-0.64631	10.6074	-7.07947	10.3231	22.2897	-29.1479	-3.13828	6.84722	15.2207	14.1004
39.6897	15.1012	20.9205	12.1523	-9.60366	11.1369	-19.5835	-22.0898	20.1187	22.0547	-1.46134
40.0409	21.4715	22.3289	22.196	-27.0195	-9.86469	0.84247	-27.4806	23.5655	20.5642	-21.8443
40.3922	20.3386	15.6355	23.5229	-27.4618	-27.9073	16.1726	-15.2877	18.8904	10.7804	-30.3495
40.7434	11.0892	-0.46479	16.5178	-10.9128	-28.7807	21.9753	4.93747	4.71091	-7.66542	-16.1636
41.0947	-7.56001	-20.2005	-0.6848	9.38628	-12.0034	20.0363	18.2455	-16.0887	-24.626	4.14498
41.4459	-25.419	-28.4651	-22.3448	20.9849	9.36707	9.70083	22.1496	-28.7651	-25.8757	16.5481
41.7971	-27.0998	-19.0368	-31.2775	23.3135	21.7938	-9.75339	18.6041	-23.7818	-11.3656	20.7599
42.1484	-11.1959	0.86002	-19.3022	17.7721	24.2939	-26.6403	6.59488	-4.7134	8.01812	18.771
42.4996	8.31113	16.4794	2.46557	2.47069	18.7109	-26.4822	-13.0904	13.7211	19.724	7.69217
42.8508	19.1417	22.4919	17.8196	-18.6047	2.63777	-9.7938	-26.9326	22.3593	22.1833	-11.8857
43.2021	21.6677	20.3434	23.6705	-29.4491	-19.6153	9.59721	-23.3916	22.2606	16.8379	-28.8319
43.5533	16.8166	9.31439	21.3844	-21.5604	-30.3982	20.1161	-5.05393	13.6898	2.30332	-25.7247
43.9045	2.64391	-10.0462	9.93504	-1.20458	-22.7859	21.8891	12.8391	-4.51131	-17.597	-5.69789
44.2558	-17.7799	-26.3056	-10.8585	15.9224	-1.45888	16.269	21.2048	-23.7562	-27.5679	11.9207
44.607	-28.7539	-26.3617	-28.7535	23.0869	16.6087	1.23513	21.1769	-28.8518	-20.0776	19.6974
44.9582	-20.9221	-10.3465	-28.3175	21.9926	23.9957	-19.3086	13.6787	-16.3917	-1.10086	20.9481
45.3095	-0.97714	9.19027	-9.38782	12.3401	22.6654	-28.9288	-2.94935	4.38908	15.1913	15.2829
45.6607	14.7953	20.4279	10.4823	-6.85994	12.4831	-20.0738	-21.9883	18.6707	21.8981	-0.35741
46.012	21.157	22.5111	21.4172	-25.3513	-7.91639	0.24575	-27.4751	23.1371	20.3412	-20.9835
46.3632	20.0902	16.5864	23.5024	-27.9	-26.9684	15.7854	-15.2712	19.4512	10.4941	-29.8875
46.7144	10.8173	1.29773	17.4114	-12.8141	-29.3744	21.8403	4.91224	6.45282	-8.07585	-16.3564
47.0657	-7.77083	-18.7357	1.18077	7.84828	-13.7411	20.1266	18.4044	-13.9497	-24.8217	4.27906
47.4169	-25.5558	-28.5148	-20.5942	20.4422	7.94895	10.143	22.3273	-28.2169	-25.7232	16.8339
47.7681	-27.1679	-20.4384	-31.1903	23.5221	21.3507	-8.99633	18.8615	-25.2167	-10.972	20.9628
48.1194	-11.2833	-0.87497	-20.7908	18.8026	24.4707	-26.2413	6.92198	-7.01822	8.3091	18.9776
48.4706	8.15641	15.5173	1.00492	4.50529	19.481	-26.9003	-12.7505	12.0293	19.6301	8.52928
48.8218	19.0957	22.2264	16.877	-16.5053	4.31742	-10.6428	-26.7051	21.7806	21.7519	-10.8827
49.1731	21.5932	20.6989	23.4424	-29.0513	-18.0135	9.1443	-23.116	22.4798	16.1597	-28.1544
49.5243	16.7915	10.4892	21.8595	-23.0081	-30.3853	19.7763	-4.65127	14.8797	1.41598	-25.5022
49.8756	2.55474	-8.38209	11.3595	-3.13121	-24.1905	21.6759	13.2605	-2.30997	-18.3121	-5.83111
50.2268	-17.9102	-25.4655	-8.81536	14.8138	-3.24289	16.2624	21.6705	-22.2743	-27.7382	11.7609
50.578	-28.8026	-26.8953	-27.6088	22.8259	15.5604	1.48777	21.7186	-29.1647	-19.9105	19.727
50.9293	-20.8228	-11.8823	-28.9907	22.3855	23.8519	-18.8869	14.1541	-18.2579	-0.97696	21.2056
51.2805	-0.83389	7.69104	-11.1564	13.7187	23.1556	-28.7998	-2.54011	2.30419	15.0425	15.5016
51.6317	14.806	19.5247	9.07263	-4.66928	13.7575	-20.278	-21.5754	17.5877	21.4918	0.10826
51.983	21.1559	22.201	20.7962	-24.1121	-6.06057	-0.1218	-27.0204	22.9557	19.7795	-20.4576
52.3342	20.0464	16.8143	23.5315	-28.8101	-26.0133	15.5999	-14.8269	20.0614	9.68976	-29.713
52.6855	10.7759	2.12127	18.1718	-15.2479	-29.9165	21.7265	5.18398	8.03775	-9.00431	-16.4447
53.0367	-7.83267	-17.8847	2.87903	5.63369	-15.5958	20.0618	18.4085	-12.1216	-25.3962	4.04153
53.3879	-25.5712	-28.6601	-18.7413	19.3432	6.40693	10.3629	22.2582	-27.585	-25.7224	17.0534
53.7392	-27.0384	-21.7385	-30.7367	23.3422	20.6733	-8.6878	18.6383	-26.1798	-10.5616	21.0702
54.0904	-11.2214	-2.51164	-21.9843	19.5289	24.6021	-26.0803	6.39335	-9.02195	8.51526	19.4208
54.4416	8.12932	14.242	-0.62823	6.33551	20.3825	-26.779	-13.4583	10.4644	19.5525	9.1
54.7929	18.8585	21.5962	15.9886	-14.444	6.09698	-10.3544	-27.2382	20.9431	21.5114	-10.2383
55.1441	21.2923	20.7691	23.1999	-28.6873	-16.1649	9.1035	-23.1738	22.2997	15.6838	-27.6591
55.4953	16.3398	11.4507	22.092	-24.649	-29.8282	19.8702	-4.45632	15.4351	0.75225	-25.7879
55.8466	2.09574	-6.79436	12.1742	-5.61903	-25.2611	21.7902	13.3186	-0.91586	-18.8477	-6.00927
56.1978	-18.2182	-24.3281	-7.40161	13.1233	-5.10111	16.1944	21.5571	-21.025	-27.742	11.9284
56.5491	-28.7602	-27.2204	-26.7689	22.2775	14.4485	1.22928	21.4306	-29.294	-19.24	20.2014
56.9003	-20.4935	-13.0837	-29.5578	22.7557	23.6953	-19.1818	13.6351	-19.7088	-0.05226	21.9244
57.2515	-0.56859	6.62427	-12.6347	15.105	23.6442	-28.933	-3.28033	0.64045	15.6983	16.651
57.6028	14.9107	19.0053	7.88722	-2.42526	15.0594	-20.0967	-22.3475	16.6423	21.5532	1.55364
57.954	21.1622	22.219	20.1668	-22.5577	-4.12283	0.11736	-27.445	22.5739	19.4027	-19.2753
58.3052	19.9241	17.3626	23.4176	-29.1569	-24.8628	15.6554	-14.4607	20.3315	8.89132	-29.4323
58.6565	10.3812	3.23583	18.4957	-17.1278	-30.2172	21.7187	5.71288	9.19266	-10.0138	-17.0484
59.0077	-8.37121	-16.7626	3.78869	3.69612	-17.1587	19.9646	18.8014	-10.4335	-25.8639	3.44508
59.3589	-25.6526	-28.2355	-17.6425	18.4079	4.97061	9.78248	22.4874	-26.6982	-25.3195	16.7594
59.7102	-26.5176	-22.1364	-30.5313	23.3119	20.1726	-9.33633	18.531	-26.8825	-9.70198	21.2959
60.0614	-10.1646	-3.26131	-23.3017	20.3153	24.7781	-26.1669	6.00665	-10.6741	9.1846	19.7359
60.4126	8.91014	13.721	-2.27745	8.09235	21.0348	-26.2188	-13.9672	9.18086	19.7565	9.81417
60.7639	19.2614	21.498	14.8714	-12.4759	7.44294	-9.34312	-27.4045	20.4554	21.2594	-9.44074
61.1151	21.3642	20.9141	22.7248	-28.0514	-14.7018	9.9964	-22.7108	22.4235	14.9904	-27.3033
61.4664	16.1774	11.7971	22.1801	-25.6849	-29.5587	20.4558	-3.78212	16.285	-0.41754	-25.9227
61.8176	1.6551	-6.28395	12.8747	-7.44686	-26.4304	22.1286	13.6758	0.53566	-19.8384	-6.33188
62.1688	-18.6276	-24.1111	-6.19607	11.8771	-6.84617	16.155	21.4716	-19.64	-27.7688	11.5959
62.5201	-28.375	-27.2868	-25.8035	21.9135	13.3159	0.70065	20.9518	-28.9658	-18.4461	20.0307
62.8713	-19.3895	-13.4178	-29.6035	22.9902	23.3097	-19.6605	12.6509	-20.5568	0.82382	21.6857
63.2225	0.59716	6.21926	-13.4624	15.9088	23.8009	-28.5732	-4.74885	-0.50105	15.9056	16.4494
63.5738	15.5543	18.7162	7.16037	-1.08425	15.8579	-18.6908	-23.347	15.93	21.3293	1.69513
63.925	21.1981	22.0057	19.8012	-21.5392	-2.72077	1.67647	-27.2958	22.5637	18.7746	-18.8786
64.2763	19.5461	17.3802	23.4838	-29.3271	-24.0248	16.6752	-13.1849	20.7996	7.79144	-29.6117
64.6275	9.535	3.49721	19.0751	-18.3013	-30.7869	22.1051	6.9807	10.2188	-11.2483	-17.5739
64.9787	-9.48362	-16.268	4.77116	2.53514	-19.163	19.8852	19.3414	-9.17888	-26.1379	3.07089
65.33	-26.0738	-28.0239	-16.7416	17.8298	2.93821	9.15141	22.3477	-26.0822	-24.3483	16.4421
65.6812	-25.7331	-22.1333	-30.2694	23.3448	18.907	-10.5474	17.8514	-26.9658	-7.97099	21.1859
66.0324	-8.75016	-3.43102	-23.8451	20.7629	24.2095	-26.728	4.73152	-11.3316	10.5254	19.979
66.3837	9.9113	13.5762	-3.11593	9.04313	21.1989	-25.2968	-15.4301	8.58944	20.3231	10.1066
66.7349	19.6641	21.3089	14.1688	-11.2455	8.48038	-7.57613	-27.8842	20.2124	21.1908	-8.96903
67.0861	21.3127	20.6894	22.2498	-27.6189	-13.484	11.0877	-21.9002	22.5999	14.249	-26.9346
67.4374	15.5367	11.5826	21.9948	-26.456	-29.4597	20.7418	-2.52487	16.8427	-1.76553	-26.5655
67.7886	0.3289	-6.29219	13.0023	-8.85451	-27.5191	21.8581	14.4188	1.5304	-20.796	-7.49253
68.1398	-19.7006	-23.8402	-5.83568	10.686	-8.74097	15.1604	21.7041	-18.7365	-27.2568	10.5883
68.4911	-28.1683	-26.9475	-25.595	21.1851	11.7698	-1.13294	20.7535	-28.6562	-16.6246	19.3234
68.8423	-17.882	-13.02	-29.7334	22.7398	22.4972	-20.9635	11.8866	-20.7117	2.8249	20.9835
69.1936	2.2832	6.51924	-13.9643	16.1939	23.5134	-28.2703	-5.95326	-0.75294	17.0817	15.8987
69.5448	16.5392	18.9789	6.70823	-0.13597	16.3329	-16.6471	-24.2792	15.9025	21.7531	1.08692
69.896	21.643	22.2456	19.5434	-20.7313	-1.4696	3.79254	-27.1698	22.6756	18.535	-19.6276
70.2473	19.4073	17.533	23.2492	-29.5639	-23.1119	17.5981	-12.3848	21.1331	6.73553	-30.3285
70.5985	8.74884	3.55923	18.9253	-19.4097	-30.864	22.0395	7.47983	10.7072	-12.5343	-18.2582
70.9497	-10.681	-16.039	4.92222	1.2377	-20.0177	19.0198	19.3837	-8.5378	-26.261	2.29341
71.301	-26.3953	-27.3568	-16.288	16.8934	1.92444	7.12375	21.9733	-25.5585	-22.9615	15.8087
71.6522	-24.6922	-21.1303	-29.8582	22.6924	18.3011	-12.966	16.9925	-26.6374	-5.89371	20.6831
72.0035	-6.94684	-2.36198	-23.4419	20.4213	24.0016	-27.4003	3.05049	-11.0291	11.9351	19.5385
72.3547	11.2617	14.2255	-2.82173	9.1707	21.2352	-23.4608	-17.1388	8.87735	20.7939	10.0537
72.7059	20.1903	21.6399	14.4167	-10.759	9.05776	-4.40286	-28.4567	20.5581	21.0133	-8.90554
73.0572	21.2581	20.7843	22.4047	-27.3518	-12.5701	13.2867	-21.1122	22.9753	13.3206	-27.2836
73.4084	14.7282	11.3829	22.0307	-26.6091	-29.1186	21.5225	-1.33234	17.1678	-3.45653	-26.812
73.7596	-1.28598	-6.68936	12.9502	-8.9943	-27.7769	21.4609	14.9625	1.89267	-21.8771	-7.63236
74.1109	-20.8593	-23.7857	-5.8198	10.573	-9.44608	13.5652	21.5184	-18.2864	-26.4709	10.4208
74.4621	-27.4928	-26.0325	-25.2401	21.0264	11.3459	-3.43207	20.0201	-28.223	-14.403	19.2547
74.8133	-15.4702	-11.6184	-29.1414	22.5553	22.4546	-22.3486	10.514	-20.228	4.94515	20.9886
75.1646	4.71116	7.60848	-13.1344	16.0332	23.8103	-27.0539	-7.97879	-0.37919	18.1224	15.6243
75.5158	17.919	19.3879	7.3001	-0.2764	16.8961	-13.2203	-25.4875	16.0789	21.9515	0.56881
75.8671	22.1641	22.3329	19.9029	-20.6479	-0.67396	6.93368	-26.6497	22.7778	17.9385	-19.9196
76.2183	19.0427	17.3383	23.475	-29.4114	-22.384	19.1936	-10.731	21.1684	4.8981	-30.4375
76.5695	7.20304	3.06902	18.877	-19.2048	-30.4722	22.4163	8.61034	10.6488	-14.5954	-17.5617
76.9207	-12.5428	-16.5054	4.43222	1.35389	-20.064	18.0724	19.5224	-8.62492	-26.5495	3.27832
77.272	-26.6048	-27.0409	-16.7106	16.8282	1.8454	4.43621	21.2867	-25.3814	-21.1596	16.366
77.6232	-22.608	-19.7315	-29.5564	22.5682	18.4321	-16.0082	15.4957	-26.1339	-3.1137	20.7147
77.9745	-3.84328	-0.80299	-22.2745	20.2169	24.1805	-27.7347	0.71846	-10.3825	13.8236	19.1326
78.3257	13.4753	15.1195	-1.60552	8.75241	21.4683	-20.2532	-19.3813	9.38559	21.5252	8.90233
78.6769	21.4238	21.8427	15.1056	-11.2591	9.37178	0.02509	-28.905	20.8093	20.8113	-10.3397
79.0282	21.5625	20.5134	22.6708	-27.5095	-12.2151	16.0852	-19.3885	22.9998	12.0127	-27.7608
79.3794	13.7955	10.6459	22.018	-26.3323	-28.7894	22.4683	0.5343	17.0827	-5.42965	-25.6804
79.7306	-3.38778	-7.56725	12.5105	-8.8491	-27.2853	21.0687	15.5469	1.53101	-22.8038	-6.21894
80.0819	-22.0999	-23.9179	-6.6	10.3188	-8.86424	11.2387	21.0765	-18.4448	-24.9803	11.2529
80.4331	-26.3893	-24.7165	-25.5029	20.5327	11.957	-7.72351	18.6554	-27.6217	-11.1027	19.2701
80.7844	-12.4168	-9.26285	-28.0967	22.0391	23.0475	-24.9412	8.08199	-18.928	7.86102	20.4786
81.1356	7.37815	9.57856	-11.2565	15.3775	24.3275	-25.125	-10.9088	1.04915	19.4743	14.6653
81.4868	19.2852	20.5151	8.76842	-1.08242	17.1411	-7.79408	-26.8006	17.0754	21.926	-0.92316
81.8381	22.4459	22.5473	20.5217	-21.4139	-0.54588	11.3148	-25.5183	23.2816	16.6017	-21.3719
82.1893	18.1236	16.4989	23.5743	-29.3232	-22.2016	21.2565	-8.94291	21.2195	2.27449	-30.3187
82.5405	4.65208	1.4103	18.3773	-18.2606	-29.8365	22.5747	9.52533	10.2284	-16.9557	-16.2023
82.8918	-15.2534	-17.5095	3.34775	2.27492	-18.9672	16.1409	19.2508	-9.08026	-25.9268	3.72955
83.243	-26.7484	-26.0018	-17.7395	17.0635	2.99448	0.21507	20.2177	-25.0555	-17.7023	15.8373
83.5943	-19.8904	-16.7815	-29.2998	22.148	19.3361	-19.7623	13.403	-24.609	1.09451	19.8856
83.9455	-0.20947	2.36433	-20.2574	19.2802	24.8457	-27.0869	-2.60082	-8.07708	16.4089	17.67
84.2967	15.6829	17.2786	0.66438	7.38036	21.8287	-15.0002	-22.2497	11.3141	22.3475	6.44581
84.648	22.5003	23.0126	16.846	-12.7147	9.27912	5.38096	-29.3206	21.9429	20.2361	-13.1057
84.9992	21.5771	20.5206	23.4251	-28.0836	-12.4762	18.0429	-17.8267	23.5332	9.62108	-29.0672
85.3504	12.0496	9.13351	21.8386	-25.3279	-28.2833	21.2972	2.16161	16.9061	-9.06791	-23.8785
85.7017	-6.59981	-9.60426	11.3023	-7.04791	-25.9498	17.5971	16.0447	0.6941	-24.0007	-3.74481
86.0529	-23.5669	-24.0437	-8.15491	11.6033	-7.05054	5.17537	20.3391	-18.8726	-22.4321	12.0068
86.4041	-24.2036	-22.0878	-25.8314	20.9365	13.3523	-15.4332	16.8923	-26.6024	-6.26233	18.5047
86.7554	-7.79625	-5.34059	-25.9878	21.4869	23.6941	-29.5142	4.80099	-16.3921	11.9247	18.7998
87.1066	10.9197	12.4628	-7.77691	13.7632	24.2944	-24.1075	-14.9002	3.73054	21.6127	11.1586
87.4578	20.9543	21.9864	11.4729	-3.45601	16.5061	-4.07059	-28.8934	18.6907	22.5107	-5.94206
87.8091	22.9499	23.02	22.1629	-22.85	-1.95605	12.5788	-24.6166	23.9391	15.3761	-25.4485
88.1603	17.022	15.4046	23.9078	-28.646	-22.9656	19.3182	-6.06226	21.0927	-0.84936	-30.2289
88.5116	1.41024	-1.17552	17.1804	-15.8871	-28.9595	18.5207	11.3315	9.09462	-19.2964	-13.4544
88.8628	-19.1391	-19.8742	-0.00131	4.95415	-15.8723	9.4197	19.3501	-11.0456	-24.2273	5.47383
89.214	-24.4968	-22.8373	-19.3356	18.2436	5.62121	-8.56715	18.7512	-24.5421	-12.559	15.6794
89.5653	-15.7001	-12.7294	-29.3737	21.9432	21.1425	-28.6693	9.77168	-22.7969	6.69592	18.1538
