# Supplementary material for: Designed wrinkles for optical encryption and flexible integrated circuit carrier board
Source: Nat Commun. 2024 Jul 4;15:5616. doi: 10.1038/s41467-024-50069-7 (PMC11224375; doi:10.1038/s41467-024-50069-7)
Supplement: Supplementary file 9 — Source data [file 41467_2024_50069_MOESM9_ESM.zip › Soure Data/Soure Data-Supplementary Infromation/SI-Fig. 23b,c.xlsx]

## Sheet: SI-Fig. 23b
X1	Y1	X2	Y2	X3	Y3	X4	Y4	X5	Y5	X6	Y6	X7	Y7	X8	Y8	X9	Y9	X10	Y10	X11	Y11	X12	Y12
0	-4.45315	0	-6.36184	0	-5.06811	0	-15.9769	0	20.6944	0	-12.1184	0	-36.8707	0	-33.9101	0	8.13911	0	-14.5496	0	-11.4971	0	-24.1701
0.07813	-3.84838	0.07813	-3.53627	0.07813	-7.98357	0.0769	-11.0152	0.07874	22.9154	0.07813	-21.4865	0.07813	-31.4703	0.07813	-34.3998	0.07813	14.2941	0.07874	-19.6761	0.07813	-15.5419	0.07935	-18.1135
0.15625	-2.76882	0.15625	-0.03843	0.15625	-10.0186	0.15381	-4.60695	0.15747	24.0717	0.15625	-29.6708	0.15625	-24.9026	0.15625	-34.2349	0.15625	19.7037	0.15747	-23.8849	0.15625	-19.6972	0.15869	-10.0839
0.23438	-1.61173	0.23438	3.89485	0.23438	-11.8245	0.23071	1.48806	0.23621	23.7568	0.23438	-35.6429	0.23438	-17.3793	0.23438	-33.1393	0.23438	24.2452	0.23621	-26.9491	0.23438	-22.6142	0.23804	-2.35807
0.3125	0.24554	0.3125	6.97277	0.3125	-13.1074	0.30762	7.09468	0.31494	20.8063	0.3125	-39.5394	0.3125	-9.173	0.3125	-31.072	0.3125	27.9947	0.31494	-28.6354	0.3125	-24.3834	0.31738	4.46724
0.39063	1.77933	0.39063	8.63691	0.39063	-13.7491	0.38452	11.6989	0.39368	16.8777	0.39063	-42.0731	0.39063	-0.69827	0.39063	-27.9551	0.39063	31.1469	0.39368	-28.8404	0.39063	-25.8015	0.39673	10.4715
0.46875	3.20431	0.46875	9.04833	0.46875	-14.1354	0.46143	14.5732	0.47241	11.3864	0.46875	-42.8764	0.46875	7.64017	0.46875	-23.7327	0.46875	33.6837	0.47241	-27.7542	0.46875	-26.2651	0.47607	15.5561
0.54688	3.69565	0.54688	9.13041	0.54688	-14.9479	0.53833	17.0183	0.55115	5.44382	0.54688	-41.6371	0.54688	15.6073	0.54688	-18.5853	0.54688	35.6638	0.55115	-25.6159	0.54688	-25.179	0.55542	20.8119
0.625	4.09325	0.625	10.1866	0.625	-14.7117	0.61523	18.7089	0.62988	-0.48189	0.625	-37.962	0.625	22.7263	0.625	-12.8106	0.625	37.0412	0.62988	-22.3289	0.625	-23.2466	0.63477	26.063
0.70313	5.18459	0.70313	10.3194	0.70313	-13.8713	0.69214	20.3276	0.70862	-6.50354	0.70313	-32.6122	0.70313	28.5526	0.70313	-6.72979	0.70313	37.544	0.70862	-17.7738	0.70313	-20.3655	0.71411	30.0416
0.78125	5.23424	0.78125	10.0737	0.78125	-12.4754	0.76904	22.5383	0.78736	-11.9231	0.78125	-25.598	0.78125	33.1676	0.78125	-0.19458	0.78125	37.5037	0.78736	-11.9258	0.78125	-16.9668	0.79346	32.191
0.85937	5.03845	0.85937	10.3727	0.85937	-11.3973	0.84595	24.5111	0.86609	-16.4119	0.85937	-17.7181	0.85937	36.6068	0.85937	6.68478	0.85937	36.5517	0.86609	-5.25538	0.85937	-13.213	0.8728	32.9825
0.9375	6.13287	0.9375	11.8051	0.9375	-8.1918	0.92285	25.0395	0.94483	-20.8437	0.9375	-9.17801	0.9375	38.8479	0.9375	13.7975	0.9375	34.5177	0.94483	1.66737	0.9375	-7.3744	0.95215	32.6522
1.01563	6.89535	1.01563	12.4515	1.01563	-4.92146	0.99976	24.9624	1.02356	-25.3433	1.01563	-0.75041	1.01563	40.2342	1.01563	20.7768	1.01563	31.9425	1.02356	8.51922	1.01563	-1.77095	1.03149	31.2664
1.09375	6.34707	1.09375	11.99	1.09375	-1.69988	1.07666	23.8641	1.1023	-29.3654	1.09375	7.79962	1.09375	40.741	1.09375	27.2691	1.09375	28.7967	1.1023	15.1608	1.09375	3.71325	1.11084	28.9595
1.17188	5.24518	1.17188	10.3956	1.17188	2.78411	1.15357	22.7433	1.18103	-33.8337	1.17188	15.6447	1.17188	40.5475	1.17188	32.865	1.17188	25.0637	1.18103	21.556	1.17188	9.68682	1.19019	25.81
1.25	4.48659	1.25	8.71184	1.25	7.86588	1.23047	22.3027	1.25977	-38.3322	1.25	23.408	1.25	39.7935	1.25	37.2285	1.25	20.7934	1.25977	27.5492	1.25	15.3818	1.26953	21.8008
1.32813	4.35922	1.32813	6.76057	1.32813	11.7517	1.30737	21.1758	1.3385	-42.0028	1.32813	31.3644	1.32813	38.1123	1.32813	39.9607	1.32813	16.0424	1.3385	32.8837	1.32813	20.2878	1.34888	16.9346
1.40625	4.37111	1.40625	4.13312	1.40625	15.0225	1.38428	17.4449	1.41724	-44.4116	1.40625	38.0264	1.40625	35.2963	1.40625	41.5005	1.40625	10.7152	1.41724	37.2385	1.40625	24.4887	1.42822	11.3022
1.48438	3.39446	1.48438	0.97388	1.48438	18.0232	1.46118	12.6103	1.49598	-45.448	1.48438	43.5041	1.48438	31.3211	1.48438	42.4419	1.48438	4.83456	1.49598	40.5386	1.48438	29.6368	1.50757	5.06721
1.5625	1.99596	1.5625	-1.58708	1.5625	20.4956	1.53809	8.68184	1.57471	-44.5836	1.5625	47.7742	1.5625	26.4784	1.5625	43.0676	1.5625	-1.41942	1.57471	42.8819	1.5625	33.4909	1.58691	-1.59572
1.64063	-0.52481	1.64063	-4.09331	1.64063	21.5553	1.61499	4.85193	1.65345	-41.9937	1.64063	51.3192	1.64063	20.7825	1.64063	43.1065	1.64063	-7.44595	1.65345	44.3777	1.64063	36.5399	1.66626	-8.51965
1.71875	-2.19487	1.71875	-6.041	1.71875	22.2498	1.6919	0.30727	1.73218	-39.0889	1.71875	53.6906	1.71875	14.312	1.71875	42.6075	1.71875	-12.8397	1.73218	45.0784	1.71875	38.6318	1.74561	-15.5677
1.79688	-3.87513	1.79688	-7.6121	1.79688	22.7857	1.7688	-4.1988	1.81092	-35.7949	1.79688	55.0063	1.79688	6.98745	1.79688	41.3184	1.79688	-17.471	1.81092	44.9958	1.79688	39.9841	1.82495	-22.4963
1.875	-4.48562	1.875	-9.18291	1.875	23.0946	1.8457	-8.22018	1.88965	-30.8094	1.875	55.1536	1.875	-0.90647	1.875	39.098	1.875	-21.3102	1.88965	44.1609	1.875	40.3441	1.9043	-28.9636
1.95313	-5.35176	1.95313	-10.6598	1.95313	23.4035	1.92261	-12.1126	1.96839	-24.1245	1.95313	54.447	1.95313	-9.06901	1.95313	35.8901	1.95313	-24.2703	1.96839	42.633	1.95313	40.2404	1.98364	-34.6241
2.03125	-6.37536	2.03125	-12.6966	2.03125	22.7558	1.99951	-15.9825	2.04712	-16.5921	2.03125	53.1415	2.03125	-17.473	2.03125	31.6693	2.03125	-26.4243	2.04712	40.4391	2.03125	38.8646	2.06299	-39.3149
2.10938	-7.18851	2.10938	-14.1844	2.10938	21.6977	2.07642	-19.2571	2.12586	-7.94028	2.10938	50.836	2.10938	-25.5019	2.10938	26.5757	2.10938	-28.203	2.12586	37.567	2.10938	36.4534	2.14233	-42.9812
2.1875	-8.00705	2.1875	-14.0466	2.1875	20.6827	2.15332	-21.6603	2.2046	0.29327	2.1875	47.4062	2.1875	-32.2772	2.1875	20.919	2.1875	-29.4724	2.2046	33.9645	2.1875	33.5792	2.22168	-45.629
2.26563	-9.29032	2.26563	-13.0932	2.26563	18.8778	2.23023	-23.1191	2.28333	8.67568	2.26563	43.2994	2.26563	-37.6957	2.26563	14.4446	2.26563	-30.2111	2.28333	29.5079	2.26563	29.5717	2.30103	-47.1929
2.34375	-10.1053	2.34375	-13.5807	2.34375	15.7496	2.30713	-24.5922	2.36207	17.0071	2.34375	38.6041	2.34375	-42.3418	2.34375	7.35674	2.34375	-30.1882	2.36207	24.1258	2.34375	25.3195	2.38037	-47.6242
2.42188	-10.082	2.42188	-13.9661	2.42188	12.1641	2.38403	-25.3303	2.4408	23.531	2.42188	32.3672	2.42188	-46.2448	2.42188	0.10988	2.42188	-29.0997	2.4408	17.8305	2.42188	20.002	2.45972	-46.7482
2.5	-10.3003	2.5	-13.4878	2.5	8.65362	2.46094	-24.4594	2.51954	29.1004	2.5	25.6681	2.5	-49.2147	2.5	-6.97402	2.5	-27.1704	2.51954	10.8066	2.5	14.2354	2.53906	-44.3648
2.57813	-9.84705	2.57813	-12.5798	2.57813	4.49941	2.53784	-23.8633	2.59827	34.125	2.57813	18.533	2.57813	-51.0065	2.57813	-13.6012	2.57813	-24.3967	2.59827	3.29141	2.57813	7.94301	2.61841	-40.5252
2.65625	-8.40792	2.65625	-12.0755	2.65625	0.63179	2.61475	-24.0592	2.67701	37.8541	2.65625	10.8552	2.65625	-51.4756	2.65625	-19.3658	2.65625	-20.7642	2.67701	-4.47559	2.65625	1.85598	2.69775	-35.544
2.73438	-7.25161	2.73438	-11.3871	2.73438	-3.2255	2.69165	-23.8542	2.75574	40.6229	2.73438	2.38633	2.73438	-50.6802	2.73438	-24.1798	2.73438	-16.4153	2.75574	-12.2949	2.73438	-4.96019	2.7771	-29.6589
2.8125	-6.34906	2.8125	-9.73647	2.8125	-5.79756	2.76856	-22.7846	2.83448	43.0654	2.8125	-6.71436	2.8125	-48.7782	2.8125	-28.1632	2.8125	-11.5733	2.83448	-19.8992	2.8125	-11.6369	2.85645	-23.1261
2.89063	-5.36394	2.89063	-7.40737	2.89063	-8.66442	2.84546	-20.6153	2.91322	44.9347	2.89063	-16.4905	2.89063	-45.9337	2.89063	-31.4628	2.89063	-6.46182	2.91322	-27.0166	2.89063	-17.214	2.93579	-16.0754
2.96875	-4.53291	2.96875	-4.15358	2.96875	-11.5987	2.92236	-17.3888	2.99195	46.3198	2.96875	-25.9209	2.96875	-42.4186	2.96875	-33.8128	2.96875	-1.09541	2.99195	-33.3749	2.96875	-22.1636	3.01514	-8.65631
3.04688	-3.61746	3.04688	-0.55555	3.04688	-13.8056	2.99927	-13.8032	3.07069	47.0344	3.04688	-35.0901	3.04688	-38.2008	3.04688	-34.8359	3.04688	4.22701	3.07069	-38.7667	3.04688	-26.9875	3.09448	-1.12617
3.125	-2.49757	3.125	3.32904	3.125	-15.7575	3.07617	-9.92498	3.14942	46.4419	3.125	-42.4176	3.125	-32.9829	3.125	-34.5495	3.125	9.52347	3.14942	-43.0632	3.125	-30.593	3.17383	6.18957
3.20313	-1.86124	3.20313	6.62921	3.20313	-17.2707	3.15308	-6.10042	3.22816	45.5961	3.20313	-47.4823	3.20313	-26.6262	3.20313	-33.3778	3.20313	14.407	3.22816	-46.1619	3.20313	-32.9441	3.25317	13.0927
3.28125	-0.47659	3.28125	9.14325	3.28125	-18.2913	3.22998	-1.72281	3.30689	43.9855	3.28125	-51.0831	3.28125	-19.3622	3.28125	-31.5366	3.28125	18.8386	3.30689	-47.9411	3.28125	-35.0643	3.33252	19.4206
3.35938	1.46348	3.35938	11.2553	3.35938	-18.7273	3.30689	2.46518	3.38563	40.713	3.35938	-52.7103	3.35938	-11.4246	3.35938	-28.6796	3.35938	22.6241	3.38563	-48.3327	3.35938	-35.4444	3.41187	25.0109
3.4375	2.71697	3.4375	12.8774	3.4375	-18.935	3.38379	7.21752	3.46436	35.5088	3.4375	-52.4882	3.4375	-3.24476	3.4375	-24.71	3.4375	25.7829	3.46436	-47.3311	3.4375	-35.1329	3.49121	29.6963
3.51563	2.94499	3.51563	14.1113	3.51563	-18.7712	3.46069	12.8531	3.5431	28.3347	3.51563	-50.545	3.51563	4.85023	3.51563	-19.8199	3.51563	28.1763	3.5431	-45.1284	3.51563	-32.9387	3.57056	33.3623
3.59375	4.04594	3.59375	15.3036	3.59375	-18.7064	3.5376	17.9266	3.62184	20.2396	3.59375	-46.6738	3.59375	12.2851	3.59375	-14.2498	3.59375	30.0448	3.62184	-41.8045	3.59375	-30.8394	3.6499	35.956
3.67188	4.88593	3.67188	15.9608	3.67188	-17.7259	3.6145	22.3028	3.70057	12.4743	3.67188	-41.4355	3.67188	18.862	3.67188	-8.42654	3.67188	31.133	3.70057	-37.2884	3.67188	-27.4287	3.72925	37.4017
3.75	5.84254	3.75	15.7306	3.75	-15.8156	3.69141	24.4355	3.77931	5.17561	3.75	-34.909	3.75	24.6919	3.75	-1.85782	3.75	31.0321	3.77931	-31.435	3.75	-23.545	3.80859	37.8416
3.82813	6.15354	3.82813	14.3137	3.82813	-14.0939	3.76831	25.5054	3.85804	-2.2455	3.82813	-27.6726	3.82813	29.5982	3.82813	5.92349	3.82813	29.979	3.85804	-24.4765	3.82813	-18.5517	3.88794	37.4316
3.90625	6.70369	3.90625	12.7917	3.90625	-11.6959	3.84522	26.2801	3.93678	-10.4095	3.90625	-19.9309	3.90625	33.0912	3.90625	14.4679	3.90625	28.2748	3.93678	-16.7986	3.90625	-13.198	3.96729	36.2731
3.98438	7.50214	3.98438	12.568	3.98438	-8.92119	3.92212	25.9724	4.01551	-16.9579	3.98438	-12.0962	3.98438	35.5204	3.98438	22.5934	3.98438	26.0544	4.01551	-8.8532	3.98438	-6.78844	4.04663	34.3556
4.0625	7.86947	4.0625	11.9792	4.0625	-4.99478	3.99902	25.6929	4.09425	-22.3617	4.0625	-4.29907	4.0625	37.0153	4.0625	29.5245	4.0625	23.5582	4.09425	-0.9535	4.0625	-0.47612	4.12598	31.6082
4.14063	7.72247	4.14063	11.2141	4.14063	-1.33588	4.07593	24.5737	4.17298	-27.5365	4.14063	3.29507	4.14063	37.641	4.14063	35.2918	4.14063	20.5404	4.17298	6.68049	4.14063	5.06678	4.20532	28.017
4.21875	7.91681	4.21875	9.20392	4.21875	3.15837	4.15283	22.8066	4.25172	-31.8058	4.21875	11.0466	4.21875	37.5159	4.21875	40.1877	4.21875	16.8612	4.25172	13.8197	4.21875	10.7685	4.28467	23.675
4.29688	6.73694	4.29688	7.10383	4.29688	8.5197	4.22974	21.6352	4.33046	-35.2999	4.29688	18.2268	4.29688	37.045	4.29688	43.9	4.29688	12.2543	4.33046	20.2266	4.29688	15.3012	4.36401	18.7126
4.375	5.62817	4.375	5.07427	4.375	13.8557	4.30664	20.3541	4.40919	-37.7408	4.375	24.7387	4.375	35.6774	4.375	46.0913	4.375	7.11328	4.40919	25.3591	4.375	19.8636	4.44336	13.1997
4.45313	4.79043	4.45313	3.06759	4.45313	18.4223	4.38355	17.056	4.48793	-38.8265	4.45313	30.4568	4.45313	33.0518	4.45313	46.8534	4.45313	1.35467	4.48793	29.0681	4.45313	23.8732	4.52271	7.19025
4.53125	3.01319	4.53125	1.52242	4.53125	21.5486	4.46045	12.2601	4.56666	-38.0018	4.53125	35.4481	4.53125	29.3133	4.53125	47.704	4.53125	-4.27183	4.56666	31.7564	4.53125	27.2264	4.60205	0.7319
4.60938	1.75511	4.60938	-0.92211	4.60938	23.0456	4.53735	7.88089	4.6454	-35.9722	4.60938	39.5587	4.60938	24.7333	4.60938	48.5545	4.60938	-9.77257	4.6454	33.6848	4.60938	30.7068	4.6814	-6.05571
4.6875	0.44509	4.6875	-3.42839	4.6875	23.5503	4.61426	3.71961	4.72413	-33.1522	4.6875	42.569	4.6875	18.9582	4.6875	48.7992	4.6875	-15.2048	4.72413	34.8699	4.6875	33.7518	4.76074	-12.9527
4.76563	-0.73981	4.76563	-5.38015	4.76563	23.7015	4.69116	-0.69307	4.80287	-29.5764	4.76563	44.4064	4.76563	12.1044	4.76563	47.9605	4.76563	-20.5839	4.80287	35.3342	4.76563	35.7703	4.84009	-19.6688
4.84375	-1.50628	4.84375	-7.04439	4.84375	23.0373	4.76807	-5.15884	4.8816	-25.5377	4.84375	45.2285	4.84375	4.58017	4.84375	45.7594	4.84375	-25.3572	4.8816	35.1222	4.84375	36.2139	4.91943	-25.8716
4.92188	-3.11113	4.92188	-9.24674	4.92188	21.9805	4.84497	-9.37112	4.96034	-20.1242	4.92188	44.9119	4.92188	-3.72362	4.92188	42.5527	4.92188	-29.3855	4.96034	34.2678	4.92188	35.3642	4.99878	-31.2973
5	-4.23471	5	-10.6526	5	20.7356	4.92188	-13.211	5.03908	-13.0113	5	44.4881	5	-12.1034	5	38.5687	5	-32.5988	5.03908	32.7485	5	34.6277	5.07813	-35.7715
5.07813	-4.35655	5.07813	-11.7409	5.07813	18.8245	4.99878	-16.3224	5.11781	-5.55076	5.07813	43.3672	5.07813	-20.1367	5.07813	33.7602	5.07813	-35.1244	5.11781	30.5401	5.07813	32.8183	5.15747	-39.2609
5.15625	-5.0591	5.15625	-12.15	5.15625	17.2232	5.07568	-19.0063	5.19655	0.99849	5.15625	40.699	5.15625	-27.3537	5.15625	27.9753	5.15625	-36.9939	5.19655	27.5596	5.15625	30.0539	5.23682	-41.7379
5.23438	-5.90462	5.23438	-12.4224	5.23438	15.2972	5.15259	-21.7095	5.27528	8.2002	5.23438	37.37	5.23438	-33.6528	5.23438	21.504	5.23438	-38.1072	5.27528	23.7204	5.23438	26.9304	5.31616	-43.0943
5.3125	-6.36142	5.3125	-12.539	5.3125	12.6535	5.22949	-23.3928	5.35402	15.2503	5.3125	32.9973	5.3125	-38.8869	5.3125	14.4807	5.3125	-38.3211	5.35402	18.9693	5.3125	22.3395	5.39551	-43.3134
5.39063	-6.66685	5.39063	-12.641	5.39063	9.75177	5.3064	-24.8989	5.43275	21.6672	5.39063	27.367	5.39063	-43.0616	5.39063	7.02045	5.39063	-37.8757	5.43275	13.3387	5.39063	17.1893	5.47485	-42.4971
5.46875	-6.35032	5.46875	-12.3431	5.46875	6.43175	5.3833	-25.495	5.51149	27.5709	5.46875	21.3073	5.46875	-45.9993	5.46875	-0.01935	5.46875	-36.822	5.51149	6.95562	5.46875	11.4109	5.5542	-40.6273
5.54688	-5.62781	5.54688	-11.9784	5.54688	3.34433	5.46021	-25.3772	5.59022	33.6361	5.54688	14.485	5.54688	-47.7917	5.54688	-6.23042	5.54688	-35.1861	5.59022	-0.00652	5.54688	5.94016	5.63355	-37.5751
5.625	-5.89531	5.625	-10.7553	5.625	-0.15689	5.53711	-24.1969	5.66896	39.1475	5.625	7.15564	5.625	-48.5801	5.625	-11.5344	5.625	-32.839	5.66896	-7.33677	5.625	0.21811	5.71289	-33.3172
5.70313	-5.21619	5.70313	-9.01039	5.70313	-4.09632	5.61401	-23.0582	5.7477	42.5378	5.70313	-0.61191	5.70313	-48.4391	5.70313	-15.9567	5.70313	-29.6459	5.7477	-14.7845	5.70313	-6.30126	5.79224	-27.8969
5.78125	-3.54508	5.78125	-7.22431	5.78125	-7.81973	5.69092	-21.076	5.82643	44.7864	5.78125	-9.11711	5.78125	-47.3206	5.78125	-19.6406	5.78125	-25.6291	5.82643	-22.0579	5.78125	-13.2933	5.87158	-21.6072
5.85938	-2.67663	5.85938	-5.40906	5.85938	-11.6095	5.76782	-18.0789	5.90517	45.1128	5.85938	-17.8195	5.85938	-45.1743	5.85938	-22.8082	5.85938	-21.0086	5.90517	-28.8806	5.85938	-19.8918	5.95093	-14.8321
5.9375	-1.78124	5.9375	-3.48125	5.9375	-14.3784	5.84473	-14.3356	5.9839	45.4884	5.9375	-26.0039	5.9375	-42.1345	5.9375	-25.1069	5.9375	-15.8774	5.9839	-34.9639	5.9375	-26.506	6.03027	-7.38454
6.01563	-0.79157	6.01563	-1.28492	6.01563	-16.6632	5.92163	-11.0751	6.06264	45.6846	6.01563	-33.7382	6.01563	-38.1533	6.01563	-26.4709	6.01563	-10.4019	6.06264	-40.1267	6.01563	-31.7785	6.10962	0.10105
6.09375	0.20687	6.09375	1.27577	6.09375	-18.2532	5.99854	-8.18048	6.14137	44.7586	6.09375	-40.6389	6.09375	-33.1915	6.09375	-26.914	6.09375	-4.88538	6.14137	-44.324	6.09375	-35.7906	6.18897	7.40493
6.17188	1.52504	6.17188	2.86342	6.17188	-19.489	6.07544	-5.38367	6.22011	42.5994	6.17188	-47.0281	6.17188	-27.0899	6.17188	-26.335	6.17188	0.56057	6.22011	-47.4515	6.17188	-39.1989	6.26831	14.2181
6.25	2.36079	6.25	4.637	6.25	-20.3531	6.15234	-2.08246	6.29884	39.0757	6.25	-52.4826	6.25	-19.9234	6.25	-24.6487	6.25	6.33602	6.29884	-49.2948	6.25	-41.1674	6.34766	20.3291
6.32813	2.9553	6.32813	6.63301	6.32813	-20.8262	6.22925	1.61275	6.37758	34.1547	6.32813	-56.6042	6.32813	-11.9278	6.32813	-22.2497	6.32813	11.5638	6.37758	-49.7445	6.32813	-41.6964	6.427	25.7549
6.40625	3.58996	6.40625	9.31721	6.40625	-21.0669	6.30615	5.4329	6.45632	28.7547	6.40625	-58.7213	6.40625	-3.40969	6.40625	-19.6185	6.40625	15.6956	6.45632	-48.7648	6.40625	-42.2419	6.50635	30.4493
6.48438	4.89582	6.48438	12.4092	6.48438	-21.7388	6.38306	8.85306	6.53505	22.1476	6.48438	-58.8513	6.48438	5.37393	6.48438	-16.4951	6.48438	19.0269	6.53505	-46.538	6.48438	-42.308	6.58569	34.2811
6.5625	5.86749	6.5625	14.0223	6.5625	-21.8758	6.45996	11.5322	6.61379	14.1928	6.5625	-56.8071	6.5625	13.9713	6.5625	-12.2228	6.5625	21.0659	6.61379	-43.3629	6.5625	-40.8653	6.66504	37.1089
6.64063	6.50182	6.64063	13.7857	6.64063	-21.7019	6.53687	13.9509	6.69252	6.15332	6.64063	-52.9355	6.64063	21.9327	6.64063	-6.8275	6.64063	22.2845	6.69252	-39.0159	6.64063	-38.4499	6.74439	38.9846
6.71875	8.06389	6.71875	13.9924	6.71875	-21.4218	6.61377	16.9045	6.77126	-1.38918	6.71875	-47.245	6.71875	28.9565	6.71875	-0.70171	6.71875	23.174	6.77126	-33.2234	6.71875	-35.8279	6.82373	40.0543
6.79688	8.84269	6.79688	15.1632	6.79688	-20.4696	6.69067	19.3155	6.84999	-8.69425	6.79688	-40.3884	6.79688	35.1877	6.79688	5.94227	6.79688	23.7273	6.84999	-26.0753	6.79688	-31.2753	6.90308	40.4369
6.875	8.96024	6.875	16.4201	6.875	-19.1613	6.76758	21.5103	6.92873	-15.4963	6.875	-32.7641	6.875	40.4221	6.875	13.1008	6.875	23.8384	6.92873	-18.2962	6.875	-25.8486	6.98242	40.0725
6.95313	8.78057	6.95313	17.3955	6.95313	-16.3399	6.84448	22.497	7.00746	-21.5532	6.95313	-24.7637	6.95313	44.4173	6.95313	20.2287	6.95313	23.2194	7.00746	-10.338	6.95313	-20.3313	7.06177	38.8846
7.03125	8.1683	7.03125	16.9476	7.03125	-13.5021	6.92139	23.257	7.0862	-27.1202	7.03125	-16.6261	7.03125	46.8187	7.03125	26.4039	7.03125	22.0456	7.0862	-2.37738	7.03125	-14.7906	7.14111	36.9029
7.10938	7.78561	7.10938	15.0355	7.10938	-10.1596	6.99829	23.3781	7.16494	-32.1302	7.10938	-8.36605	7.10938	47.9305	7.10938	31.7178	7.10938	20.3994	7.16494	5.44572	7.10938	-7.94647	7.22046	34.1305
7.1875	6.67178	7.1875	12.5556	7.1875	-5.88697	7.0752	22.933	7.24367	-36.317	7.1875	-0.38617	7.1875	48.209	7.1875	36.6812	7.1875	18.01	7.24367	12.9739	7.1875	-1.14535	7.29981	30.5167
7.26563	5.73533	7.26563	10.6512	7.26563	-1.75059	7.1521	21.4377	7.32241	-39.4594	7.26563	7.30061	7.26563	47.9257	7.26563	41.1577	7.26563	14.4793	7.32241	19.9086	7.26563	5.79898	7.37915	25.9463
7.34375	5.01278	7.34375	8.33503	7.34375	2.14751	7.229	19.7037	7.40114	-41.6611	7.34375	14.3778	7.34375	47.0275	7.34375	44.5409	7.34375	10.0717	7.40114	25.8513	7.34375	11.6894	7.4585	20.4821
7.42188	4.2898	7.42188	6.04164	7.42188	5.0953	7.30591	17.0787	7.47988	-42.4891	7.42188	20.7867	7.42188	45.0158	7.42188	46.3918	7.42188	5.40341	7.47988	30.3419	7.42188	17.8046	7.53784	14.3125
7.5	2.92682	7.5	3.55054	7.5	8.75	7.38281	14.4512	7.55861	-42.5331	7.5	26.5134	7.5	42.0384	7.5	46.9633	7.5	0.62286	7.55861	33.5304	7.5	22.7112	7.61719	7.76858
7.57813	1.88923	7.57813	0.8587	7.57813	11.5441	7.45972	11.4638	7.63735	-41.3259	7.57813	30.5313	7.57813	37.9416	7.57813	47.3277	7.57813	-4.39933	7.63735	35.7591	7.57813	26.615	7.69653	0.99347
7.65625	0.91725	7.65625	-1.87615	7.65625	13.8763	7.53662	8.61625	7.71608	-38.4681	7.65625	33.1701	7.65625	32.9581	7.65625	47.4984	7.65625	-9.92276	7.71608	37.2168	7.65625	29.1225	7.77588	-5.78693
7.73438	-0.35862	7.73438	-4.46183	7.73438	15.8073	7.61353	5.05608	7.79482	-34.6235	7.73438	35.2661	7.73438	27.3605	7.73438	46.6614	7.73438	-15.5156	7.79482	37.9647	7.73438	31.2239	7.85523	-12.4325
7.8125	-2.1197	7.8125	-6.62257	7.8125	17.8253	7.69043	0.81225	7.87356	-29.9613	7.8125	37.0802	7.8125	20.9396	7.8125	44.2518	7.8125	-20.7204	7.87356	38.068	7.8125	32.8723	7.93457	-18.8169
7.89063	-3.67274	7.89063	-8.29993	7.89063	19.0476	7.76733	-4.49231	7.95229	-24.3087	7.89063	38.2171	7.89063	13.753	7.89063	40.8062	7.89063	-25.2946	7.95229	37.5393	7.89063	33.3868	8.01392	-24.8006
7.96875	-4.61473	7.96875	-9.29282	7.96875	19.6208	7.84424	-9.41476	8.03103	-17.5013	7.96875	38.238	7.96875	6.02236	7.96875	36.676	7.96875	-29.2892	8.03103	36.3515	7.96875	33.6758	8.09326	-30.1465
8.04687	-4.9516	8.04687	-9.73073	8.04687	19.4921	7.92114	-13.1972	8.10976	-10.6362	8.04687	36.9661	8.04687	-2.35406	8.04687	31.6274	8.04687	-32.8364	8.10976	34.4676	8.04687	32.634	8.17261	-34.5682
8.125	-5.1768	8.125	-9.8258	8.125	19.1326	7.99805	-16.6974	8.1885	-3.27389	8.125	34.9707	8.125	-10.7823	8.125	25.8307	8.125	-35.8192	8.1885	31.7806	8.125	31.2983	8.25195	-37.9615
8.20313	-5.45261	8.20313	-10.0127	8.20313	18.0583	8.07495	-19.7627	8.26723	4.30869	8.20313	31.9555	8.20313	-18.6913	8.20313	19.492	8.20313	-37.9625	8.26723	28.1326	8.20313	28.4499	8.3313	-40.1412
8.28125	-6.08698	8.28125	-10.4285	8.28125	16.392	8.15186	-21.6752	8.34597	11.2618	8.28125	27.8049	8.28125	-25.5303	8.28125	12.9693	8.28125	-39.1303	8.34597	23.4121	8.28125	24.2699	8.41064	-40.74
8.35938	-6.87462	8.35938	-10.5127	8.35938	14.5475	8.22876	-23.789	8.4247	17.5258	8.35938	22.5602	8.35938	-31.0186	8.35938	6.64693	8.35938	-39.57	8.4247	17.6915	8.35938	19.4702	8.48999	-39.7973
8.4375	-7.18195	8.4375	-10.4295	8.4375	11.7932	8.30567	-25.2429	8.50344	23.4407	8.4375	16.8946	8.4375	-35.4769	8.4375	-0.01334	8.4375	-39.2462	8.50344	11.1843	8.4375	13.4877	8.56934	-37.2309
8.51562	-6.58093	8.51562	-9.84338	8.51562	8.90166	8.38257	-25.9249	8.58218	28.2911	8.51562	10.3502	8.51562	-39.102	8.51562	-7.48531	8.51562	-37.8551	8.58218	4.12155	8.51562	7.49379	8.64868	-33.6851
8.59375	-6.04133	8.59375	-8.41064	8.59375	5.91281	8.45947	-26.3717	8.66091	31.3037	8.59375	3.17745	8.59375	-41.6127	8.59375	-14.9538	8.59375	-35.632	8.66091	-3.23838	8.59375	1.07757	8.72803	-29.317
8.67188	-5.33857	8.67188	-6.95144	8.67188	2.03186	8.53638	-26.4886	8.73965	33.1555	8.67188	-4.17119	8.67188	-42.8275	8.67188	-21.2168	8.67188	-32.7575	8.73965	-10.6601	8.67188	-6.81488	8.80737	-24.257
8.75	-5.04209	8.75	-5.70086	8.75	-1.51218	8.61328	-25.7059	8.81838	34.5089	8.75	-12.2761	8.75	-42.8652	8.75	-26.1453	8.75	-29.3898	8.81838	-17.8646	8.75	-13.8955	8.88672	-18.2936
8.82813	-4.17832	8.82813	-4.23187	8.82813	-5.44801	8.69019	-24.3595	8.89712	35.4464	8.82813	-20.6378	8.82813	-41.8672	8.82813	-29.9714	8.82813	-25.5126	8.89712	-24.6354	8.82813	-19.2712	8.96606	-11.5789
8.90625	-2.90811	8.90625	-2.72642	8.90625	-8.17003	8.76709	-22.3051	8.97585	35.4289	8.90625	-28.8504	8.90625	-39.9626	8.90625	-32.9837	8.90625	-20.9323	8.97585	-30.7736	8.90625	-24.7418	9.04541	-4.62963
8.98438	-2.52945	8.98438	-0.96969	8.98438	-10.5425	8.844	-20.3699	9.05459	35.0466	8.98438	-36.5094	8.98438	-37.1828	8.98438	-35.0387	8.98438	-15.6615	9.05459	-36.0968	8.98438	-29.9459	9.12476	2.82463
9.0625	-1.19416	9.0625	1.59426	9.0625	-12.164	8.9209	-16.6076	9.13332	33.1499	9.0625	-43.6261	9.0625	-33.3748	9.0625	-36.3935	9.0625	-10.1261	9.13332	-40.4495	9.0625	-34.7339	9.2041	9.99757
9.14063	-0.40852	9.14063	4.87837	9.14063	-13.4999	8.9978	-12.1887	9.21206	29.6885	9.14063	-49.4952	9.14063	-28.4235	9.14063	-37.334	9.14063	-4.64847	9.21206	-43.6651	9.14063	-38.3146	9.28345	16.58
9.21875	0.74593	9.21875	7.7953	9.21875	-14.1349	9.07471	-8.18539	9.2908	25.2143	9.21875	-54.367	9.21875	-22.2486	9.21875	-37.2183	9.21875	0.68071	9.2908	-45.4837	9.21875	-40.7559	9.36279	22.4563
9.29688	1.49468	9.29688	11.7532	9.29688	-14.6169	9.15161	-4.03047	9.36953	19.7891	9.29688	-57.3815	9.29688	-15.0085	9.29688	-35.7405	9.29688	5.66233	9.36953	-45.7696	9.29688	-42.6022	9.44214	28.4619
9.375	2.53536	9.375	13.8849	9.375	-15.2547	9.22852	0.23793	9.44827	13.4289	9.375	-58.2796	9.375	-7.084	9.375	-32.805	9.375	10.2043	9.44827	-44.6307	9.375	-42.5245	9.52149	33.5724
9.45313	3.61952	9.45313	14.2463	9.45313	-15.959	9.30542	4.15714	9.527	6.58941	9.45313	-56.9854	9.45313	1.21381	9.45313	-28.7447	9.45313	14.2768	9.527	-42.2872	9.45313	-41.5087	9.60083	37.5022
9.53125	4.78844	9.53125	14.8965	9.53125	-16.2983	9.38233	7.93137	9.60574	0.13483	9.53125	-53.6682	9.53125	9.48852	9.53125	-23.9056	9.53125	17.7548	9.60574	-39.1288	9.53125	-40.0889	9.68018	40.6725
9.60938	5.44475	9.60938	14.9388	9.60938	-16.4955	9.45923	12.1224	9.68447	-6.39126	9.60938	-48.7833	9.60938	17.655	9.60938	-18.5295	9.60938	20.5942	9.68447	-34.994	9.60938	-37.2706	9.75952	43.0792
9.6875	5.48323	9.6875	14.483	9.6875	-16.4106	9.53613	15.382	9.76321	-13.1185	9.6875	-42.7755	9.6875	25.3478	9.6875	-12.5686	9.6875	22.7825	9.76321	-29.715	9.6875	-33.4108	9.83887	44.6514
9.76563	6.14711	9.76563	14.1094	9.76563	-15.5769	9.61304	18.1634	9.84194	-20.4378	9.76563	-35.9727	9.76563	32.1161	9.76563	-5.9258	9.76563	24.2173	9.84194	-23.217	9.76563	-29.7562	9.91821	44.8349
9.84375	5.92289	9.84375	14.9265	9.84375	-13.8828	9.68994	20.2949	9.92068	-27.0687	9.84375	-28.1888	9.84375	37.8816	9.84375	1.19149	9.84375	24.9299	9.92068	-15.665	9.84375	-25.9846	9.99756	43.6587
9.92188	5.87912	9.92188	14.4005	9.92188	-11.7541	9.76685	22.5941	9.99941	-33.1334	9.92188	-20.1027	9.92188	42.6309	9.92188	8.49465	9.92188	24.866	9.99941	-7.57428	9.92188	-20.3689	10.0769	41.742
10	6.2117	10	13.5649	10	-9.72768	9.84375	24.624	10.0782	-38.6173	10	-11.7187	10	46.2101	10	15.2363	10	23.8881	10.0782	0.71615	10	-13.4398	10.1562	38.9076
10.0781	5.94308	10.0781	12.17	10.0781	-7.58819	9.92066	26.4123	10.1569	-43.3555	10.0781	-3.32067	10.0781	48.5688	10.0781	21.2098	10.0781	22.2646	10.1569	9.00155	10.0781	-7.39727	10.2356	34.9228
10.1562	5.53672	10.1562	10.1338	10.1562	-5.64486	9.99756	27.8594	10.2356	-47.0449	10.1562	5.05168	10.1562	49.5721	10.1562	26.6111	10.1562	20.1319	10.2356	16.9953	10.1562	0.05588	10.3149	29.9999
10.2344	4.99585	10.2344	8.42079	10.2344	-3.49925	10.0745	27.4659	10.3144	-49.7129	10.2344	13.044	10.2344	49.8224	10.2344	31.9049	10.2344	17.3816	10.3144	24.3521	10.2344	7.34877	10.3943	24.0438
10.3125	3.92449	10.3125	7.38473	10.3125	-0.26377	10.1514	25.9163	10.3931	-51.5595	10.3125	20.3007	10.3125	49.7839	10.3125	36.7062	10.3125	13.9756	10.3931	30.6056	10.3125	14.7731	10.4736	17.7242
10.3906	3.05797	10.3906	6.08474	10.3906	2.73598	10.2283	23.4912	10.4718	-51.9171	10.3906	26.8431	10.3906	48.6841	10.3906	40.349	10.3906	9.83695	10.4718	35.3244	10.3906	21.1718	10.553	10.2966
10.4688	1.33898	10.4688	3.24663	10.4688	6.86791	10.3052	20.7406	10.5506	-50.897	10.4688	32.0637	10.4688	45.9025	10.4688	42.7856	10.4688	5.2216	10.5506	38.7328	10.4688	26.9228	10.6323	1.92642
10.5469	-0.02673	10.5469	0.69927	10.5469	10.3593	10.3821	18.1144	10.6293	-48.2139	10.5469	36.2044	10.5469	41.8509	10.5469	44.0092	10.5469	0.4139	10.6293	41.1687	10.5469	32.1983	10.7117	-6.10662
10.625	-0.93856	10.625	-1.41395	10.625	13.6398	10.459	14.2053	10.708	-44.0728	10.625	39.6897	10.625	36.9906	10.625	44.2345	10.625	-4.67006	10.708	42.816	10.625	36.5202	10.791	-13.7819
10.7031	-2.19249	10.7031	-3.98161	10.7031	15.9666	10.5359	8.90239	10.7868	-38.9364	10.7031	41.9908	10.7031	31.2496	10.7031	43.068	10.7031	-9.97183	10.7868	43.7316	10.7031	40.1579	10.8704	-21.3294
10.7812	-3.03382	10.7812	-6.24134	10.7812	18.3378	10.6128	3.69801	10.8655	-33.0775	10.7812	43.8999	10.7812	24.7188	10.7812	40.606	10.7812	-15.3862	10.8655	43.9768	10.7812	42.0879	10.9497	-28.3756
10.8594	-3.7871	10.8594	-7.59032	10.8594	19.8506	10.6897	-1.3501	10.9442	-26.5026	10.8594	45.2877	10.8594	17.2771	10.8594	37.5618	10.8594	-20.5997	10.9442	43.5571	10.8594	42.7737	11.029	-34.8071
10.9375	-5.30164	10.9375	-9.32188	10.9375	21.2593	10.7666	-6.17374	11.023	-18.9733	10.9375	45.526	10.9375	9.2649	10.9375	34.1567	10.9375	-25.2609	11.023	42.4898	10.9375	42.2892	11.1084	-40.1413
11.0156	-6.64897	11.0156	-11.0762	11.0156	21.2617	10.8435	-10.2575	11.1017	-10.8629	11.0156	45.0315	11.0156	0.74068	11.0156	30.4959	11.0156	-29.3882	11.1017	40.7034	11.0156	41.3095	11.1877	-43.9702
11.0938	-7.00522	11.0938	-12.0372	11.0938	21.1572	10.9204	-13.5239	11.1805	-2.4283	11.0938	43.1027	11.0938	-7.73553	11.0938	26.5954	11.0938	-32.9231	11.1805	38.1418	11.0938	38.9574	11.2671	-45.9055
11.1719	-7.46248	11.1719	-12.3702	11.1719	20.3867	10.9973	-17.1577	11.2592	5.77104	11.1719	40.1711	11.1719	-15.6543	11.1719	22.0014	11.1719	-35.8144	11.2592	34.6785	11.1719	34.715	11.3464	-46.745
11.25	-7.44949	11.25	-12.2588	11.25	18.8531	11.0742	-19.94	11.3379	13.6138	11.25	36.5637	11.25	-22.8208	11.25	15.5426	11.25	-37.9408	11.3379	30.1822	11.25	29.9241	11.4258	-46.8623
11.3281	-7.00004	11.3281	-12.183	11.3281	17.0951	11.1511	-22.2955	11.4167	20.4442	11.3281	32.2259	11.3281	-29.0835	11.3281	7.41185	11.3281	-39.2519	11.4167	24.6421	11.3281	25.0862	11.5051	-45.8794
11.4062	-7.84594	11.4062	-11.7008	11.4062	14.3057	11.228	-23.7573	11.4954	25.6714	11.4062	27.2872	11.4062	-34.3297	11.4062	-0.2822	11.4062	-39.3096	11.4954	18.1957	11.4062	20.2572	11.5845	-42.4002
11.4844	-8.11156	11.4844	-11.2335	11.4844	11.2007	11.3049	-24.8222	11.5741	29.2597	11.4844	21.66	11.4844	-38.5667	11.4844	-6.91058	11.4844	-38.343	11.5741	11.0557	11.4844	15.0536	11.6638	-36.7512
11.5625	-7.7244	11.5625	-10.2878	11.5625	7.84355	11.3818	-25.639	11.6529	32.2394	11.5625	15.2859	11.5625	-41.7822	11.5625	-12.9196	11.5625	-36.6388	11.6529	3.4732	11.5625	8.44001	11.7432	-30.5329
11.6406	-7.40933	11.6406	-8.47619	11.6406	3.85873	11.4587	-26.6356	11.7316	34.1244	11.6406	8.04891	11.6406	-44.0024	11.6406	-18.7073	11.6406	-34.3442	11.7316	-4.28422	11.6406	1.20431	11.8225	-24.4122
11.7188	-6.64964	11.7188	-5.88341	11.7188	-0.08213	11.5357	-26.3946	11.8103	35.0735	11.7188	-0.00457	11.7188	-45.2407	11.7188	-23.6814	11.7188	-31.63	11.8103	-11.9064	11.7188	-5.92796	11.9019	-18.342
11.7969	-5.2097	11.7969	-3.81579	11.7969	-3.49148	11.6126	-25.8846	11.8891	35.7854	11.7969	-8.72272	11.7969	-45.5206	11.7969	-27.4486	11.7969	-28.6527	11.8891	-19.0664	11.7969	-12.5771	11.9812	-11.3278
11.875	-3.94843	11.875	-1.96778	11.875	-6.78674	11.6895	-24.8806	11.9678	36.077	11.875	-17.3022	11.875	-44.8037	11.875	-30.1337	11.875	-25.2068	11.9678	-25.5235	11.875	-18.7565	12.0605	-4.96306
11.9531	-2.42135	11.9531	-0.18828	11.9531	-9.62845	11.7664	-23.1995	12.0465	35.7921	11.9531	-26.0806	11.9531	-43.0473	11.9531	-31.8209	11.9531	-21.1419	12.0465	-31.1625	11.9531	-24.34	12.1399	1.23489
12.0312	-0.83947	12.0312	1.44537	12.0312	-12.411	11.8433	-20.8449	12.1253	34.2465	12.0312	-34.6841	12.0312	-40.2416	12.0312	-32.7279	12.0312	-16.5782	12.1253	-35.858	12.0312	-28.8433	12.2192	8.82844
12.1094	1.01522	12.1094	3.63376	12.1094	-15.0316	11.9202	-17.7102	12.204	31.6907	12.1094	-42.4366	12.1094	-36.0323	12.1094	-32.8146	12.1094	-11.8183	12.204	-39.5192	12.1094	-32.0607	12.2986	15.5246
12.1875	2.18645	12.1875	5.72541	12.1875	-17.2965	11.9971	-14.5248	12.2828	28.4798	12.1875	-48.66	12.1875	-30.8309	12.1875	-32.2549	12.1875	-6.63796	12.2828	-41.9544	12.1875	-34.1083	12.3779	19.8168
12.2656	2.9577	12.2656	9.30481	12.2656	-19.2008	12.074	-10.1772	12.3615	24.5509	12.2656	-52.4732	12.2656	-24.552	12.2656	-30.8941	12.2656	-1.30697	12.3615	-42.9267	12.2656	-35.9154	12.4573	24.291
12.3438	4.04041	12.3438	12.2844	12.3438	-20.6594	12.1509	-5.79443	12.4402	19.7395	12.3438	-54.8772	12.3438	-17.2617	12.3438	-28.5693	12.3438	4.04972	12.4402	-42.3793	12.3438	-36.6436	12.5366	30.7227
12.4219	5.59999	12.4219	14.0705	12.4219	-21.0697	12.2278	-0.82506	12.519	12.6022	12.4219	-55.3754	12.4219	-9.23309	12.4219	-24.9669	12.4219	9.16276	12.519	-40.5144	12.4219	-36.0997	12.616	35.5423
12.5	6.55062	12.5	15.5826	12.5	-21.7245	12.3047	3.75277	12.5977	4.00587	12.5	-53.9083	12.5	-0.87862	12.5	-20.1464	12.5	14.0063	12.5977	-37.6493	12.5	-34.3858	12.6953	37.6679
12.5781	7.43613	12.5781	16.0525	12.5781	-21.5	12.3816	7.78546	12.6764	-3.80676	12.5781	-50.513	12.5781	7.25016	12.5781	-14.1878	12.5781	17.7605	12.6764	-34.1057	12.5781	-31.428	12.7747	38.9007
12.6562	8.08495	12.6562	16.4196	12.6562	-21.1478	12.4585	12.454	12.7552	-10.3388	12.6562	-45.3704	12.6562	15.1457	12.6562	-7.27307	12.6562	20.6088	12.7552	-29.3169	12.6562	-28.0233	12.854	39.5613
12.7344	8.44379	12.7344	15.684	12.7344	-20.1038	12.5354	16.239	12.8339	-16.5541	12.7344	-38.9495	12.7344	22.5749	12.7344	0.04648	12.7344	22.987	12.8339	-23.1032	12.7344	-24.912	12.9334	40.9269
12.8125	8.57283	12.8125	14.8812	12.8125	-18.6566	12.6123	20.4683	12.9126	-22.8357	12.8125	-31.1983	12.8125	29.2299	12.8125	7.43845	12.8125	24.6382	12.9126	-15.8432	12.8125	-19.6781	13.0127	41.2071
12.8906	8.46762	12.8906	13.7475	12.8906	-16.8176	12.6892	23.434	12.9914	-28.1649	12.8906	-22.7903	12.8906	34.9342	12.8906	15.0817	12.8906	25.6469	12.9914	-7.93658	12.8906	-13.7736	13.092	40.4694
12.9688	8.62413	12.9688	12.4387	12.9688	-13.9683	12.7661	25.5576	13.0701	-32.2205	12.9688	-14.2545	12.9688	39.5028	12.9688	22.3423	12.9688	25.9139	13.0701	0.10266	12.9688	-7.8507	13.1714	37.2612
13.0469	8.88533	13.0469	11.5285	13.0469	-11.8211	12.843	27.1435	13.1488	-36.118	13.0469	-5.14009	13.0469	42.993	13.0469	28.9193	13.0469	25.9353	13.1488	8.01229	13.0469	-2.00094	13.2507	32.6848
13.125	8.17473	13.125	10.7958	13.125	-8.82938	12.9199	26.7443	13.2276	-39.7978	13.125	3.73354	13.125	45.2904	13.125	34.7785	13.125	25.5427	13.2276	15.6046	13.125	4.41224	13.3301	28.8984
13.2031	6.75615	13.2031	9.46836	13.2031	-6.19575	12.9968	26.0326	13.3063	-42.3522	13.2031	12.0852	13.2031	46.2923	13.2031	39.3998	13.2031	24.6195	13.3063	22.6291	13.2031	10.356	13.4094	25.0406
13.2812	6.10691	13.2812	8.04486	13.2812	-2.97504	13.0737	25.5266	13.385	-43.5501	13.2812	19.7905	13.2812	46.2204	13.2812	42.8069	13.2812	22.751	13.385	28.6712	13.2812	16.4155	13.4888	18.8904
13.3594	5.07603	13.3594	6.98392	13.3594	1.29104	13.1506	23.6646	13.4638	-43.1692	13.3594	27.1351	13.3594	45.343	13.3594	45.8799	13.3594	19.986	13.4638	33.3175	13.3594	22.8072	13.5681	12.129
13.4375	3.76134	13.4375	4.53181	13.4375	5.57155	13.2275	21.195	13.5425	-41.329	13.4375	33.6677	13.4375	44.0296	13.4375	48.0984	13.4375	16.4468	13.5425	36.7356	13.4375	27.5322	13.6475	4.82492
13.5156	2.74425	13.5156	1.90294	13.5156	9.10155	13.3044	18.7342	13.6212	-38.398	13.5156	39.1846	13.5156	41.9806	13.5156	48.3388	13.5156	12.2789	13.6212	39.2427	13.5156	32.2086	13.7268	-2.65593
13.5938	1.37459	13.5938	-0.853	13.5938	11.8268	13.3813	15.5319	13.7	-34.4772	13.5938	43.8492	13.5938	38.5194	13.5938	47.7277	13.5938	7.74517	13.7	40.9887	13.5938	36.4935	13.8062	-9.74973
13.6719	-0.30587	13.6719	-4.39597	13.6719	14.8726	13.4582	11.4548	13.7787	-29.4336	13.6719	47.3337	13.6719	33.8419	13.6719	47.5397	13.6719	2.93321	13.7787	41.9774	13.6719	39.3311	13.8855	-16.555
13.75	-1.69964	13.75	-7.26765	13.75	17.2224	13.5352	8.69289	13.8575	-23.589	13.75	49.5172	13.75	28.2264	13.75	47.2077	13.75	-1.99652	13.8575	42.2766	13.75	40.7923	13.9648	-23.088
13.8281	-2.02398	13.8281	-9.68463	13.8281	18.9343	13.6121	4.97514	13.9362	-17.3048	13.8281	50.8675	13.8281	21.9835	13.8281	45.8771	13.8281	-6.93005	13.9362	41.8866	13.8281	41.9908	14.0442	-28.5792
13.9062	-2.9798	13.9062	-11.2026	13.9062	20.0552	13.689	0.93227	14.0149	-10.58	13.9062	51.399	13.9062	14.8841	13.9062	43.4179	13.9062	-11.718	14.0149	40.7975	13.9062	42.3632	14.1235	-33.1998
13.9844	-4.61438	13.9844	-12.3009	13.9844	20.7605	13.7659	-3.04932	14.0937	-3.02666	13.9844	50.9673	13.9844	7.14823	13.9844	39.7817	13.9844	-16.2937	14.0937	38.974	13.9844	42.19	14.2029	-36.1942
14.0625	-5.10509	14.0625	-13.4139	14.0625	21.1046	13.8428	-7.64909	14.1724	4.13525	14.0625	49.517	14.0625	-0.79417	14.0625	34.6849	14.0625	-20.7862	14.1724	36.355	14.0625	40.3045	14.2822	-38.3412
14.1406	-5.66423	14.1406	-13.6538	14.1406	20.7969	13.9197	-11.5188	14.2511	11.3183	14.1406	47.4297	14.1406	-8.9062	14.1406	28.1442	14.1406	-24.8752	14.2511	32.8372	14.1406	36.9941	14.3616	-39.8403
14.2188	-6.35676	14.2188	-13.7202	14.2188	19.7955	13.9966	-15.474	14.3299	18.7359	14.2188	44.2201	14.2188	-16.8043	14.2188	20.5813	14.2188	-28.2867	14.3299	28.3157	14.2188	32.864	14.4409	-40.2273
14.2969	-6.4813	14.2969	-14.0061	14.2969	18.85	14.0735	-18.7389	14.4086	25.4025	14.2969	40.111	14.2969	-23.7404	14.2969	12.9733	14.2969	-30.8923	14.4086	22.8051	14.2969	27.8805	14.5203	-39.2083
14.375	-6.6377	14.375	-13.6496	14.375	16.9636	14.1504	-20.7486	14.4873	30.8807	14.375	35.3517	14.375	-29.7072	14.375	5.5048	14.375	-32.6524	14.4873	16.3992	14.375	22.5188	14.5996	-36.7182
14.4531	-6.901	14.4531	-13.2246	14.4531	14.9174	14.2273	-22.1782	14.5661	35.453	14.4531	29.8549	14.4531	-34.9149	14.4531	-1.38179	14.4531	-33.4955	14.5661	9.27742	14.4531	16.92	14.679	-33.7174
14.5312	-6.69117	14.5312	-12.6385	14.5312	12.2751	14.3042	-22.451	14.6448	39.2847	14.5312	23.8649	14.5312	-39.1114	14.5312	-7.36524	14.5312	-33.4926	14.6448	1.72405	14.5312	10.2356	14.7583	-29.3908
14.6094	-6.15229	14.6094	-10.888	14.6094	8.52638	14.3811	-20.7576	14.7235	42.6954	14.6094	17.2123	14.6094	-42.2668	14.6094	-12.2107	14.6094	-32.7496	14.7235	-5.98252	14.6094	3.46443	14.8377	-23.961
14.6875	-5.14216	14.6875	-9.44475	14.6875	4.56718	14.458	-20.0944	14.8023	44.9415	14.6875	9.75008	14.6875	-44.3864	14.6875	-16.5024	14.6875	-31.391	14.8023	-13.6067	14.6875	-3.49999	14.917	-19.5975
14.7656	-4.15516	14.7656	-7.45106	14.7656	0.88613	14.5349	-20.923	14.881	46.713	14.7656	1.19516	14.7656	-45.3465	14.7656	-20.532	14.7656	-29.1139	14.881	-20.9445	14.7656	-10.0048	14.9963	-13.5813
14.8438	-3.54768	14.8438	-4.62203	14.8438	-3.00104	14.6118	-21.6643	14.9597	47.1157	14.8438	-7.75753	14.8438	-45.3254	14.8438	-23.8665	14.8438	-25.9256	14.9597	-27.7372	14.8438	-16.1367	15.0757	-7.09202
14.9219	-2.04665	14.9219	-1.88724	14.9219	-6.52848	14.6887	-21.6485	15.0385	45.9102	14.9219	-17.0728	14.9219	-44.2768	14.9219	-26.334	14.9219	-22.133	15.0385	-33.8214	14.9219	-20.843	15.155	-0.07367
15	-1.01732	15	0.43569	15	-9.15202	14.7656	-21.4843	15.1172	43.1079	15	-25.9977	15	-41.8934	15	-28.1304	15	-17.7621	15.1172	-39.0605	15	-25.5428	15.2344	7.91468
15.0781	-0.28667	15.0781	2.07097	15.0781	-11.9733	14.8425	-19.632	15.196	38.5284	15.0781	-33.6068	15.0781	-38.5214	15.0781	-28.7683	15.0781	-12.7018	15.196	-43.3093	15.0781	-30.5565	15.3137	14.9693
15.1562	0.92362	15.1562	2.83749	15.1562	-13.8461	14.9194	-16.446	15.2747	32.319	15.1562	-40.4268	15.1562	-34.1064	15.1562	-27.9741	15.1562	-7.3976	15.2747	-46.3112	15.1562	-33.7721	15.3931	19.1789
15.2344	2.10227	15.2344	4.51622	15.2344	-15.4161	14.9963	-12.2432	15.3534	25.416	15.2344	-45.8347	15.2344	-29.0267	15.2344	-25.911	15.2344	-2.14382	15.3534	-47.7992	15.2344	-36.7402	15.4724	23.9194
15.3125	3.36504	15.3125	6.69211	15.3125	-16.3612	15.0732	-7.52373	15.4322	17.958	15.3125	-49.9501	15.3125	-23.1523	15.3125	-23.2329	15.3125	2.81842	15.4322	-47.6403	15.3125	-37.8744	15.5518	28.4308
15.3906	4.57349	15.3906	8.5987	15.3906	-16.9714	15.1502	-3.70291	15.5109	10.2385	15.3906	-51.8994	15.3906	-16.1571	15.3906	-19.7308	15.3906	7.74387	15.5109	-46.017	15.3906	-38.4798	15.6311	32.2253
15.4688	5.34692	15.4688	10.5363	15.4688	-16.9278	15.2271	0.57664	15.5896	2.09632	15.4688	-52.1152	15.4688	-8.3692	15.4688	-14.7827	15.4688	12.4027	15.5896	-43.322	15.4688	-37.7975	15.7104	35.4753
15.5469	5.92473	15.5469	11.6568	15.5469	-17.4353	15.304	6.29814	15.6684	-5.53821	15.5469	-50.5008	15.5469	-0.33004	15.5469	-8.67433	15.5469	16.48	15.6684	-39.6841	15.5469	-36.0959	15.7898	37.0053
15.625	6.78308	15.625	12.7175	15.625	-17.3258	15.3809	10.3342	15.7471	-12.1455	15.625	-47.0917	15.625	7.6018	15.625	-1.83231	15.625	19.981	15.7471	-34.9203	15.625	-34.7356	15.8691	37.0583
15.7031	7.02772	15.7031	14.1787	15.7031	-16.6397	15.4578	12.3904	15.8258	-18.2393	15.7031	-42.1154	15.7031	15.3599	15.7031	5.21111	15.7031	22.8987	15.8258	-28.7335	15.7031	-31.5955	15.9485	37.1982
15.7812	6.61555	15.7812	14.0609	15.7812	-15.4586	15.5347	15.7383	15.9046	-25.0253	15.7812	-35.4126	15.7812	22.5136	15.7812	12.1435	15.7812	25.0761	15.9046	-21.2724	15.7812	-27.6261	16.0278	36.0515
15.8594	6.76889	15.8594	12.9656	15.8594	-14.236	15.6116	17.8722	15.9833	-31.1715	15.8594	-27.5139	15.8594	28.8756	15.8594	18.93	15.8594	26.4225	15.9833	-13.0449	15.8594	-22.5447	16.1072	33.8707
15.9375	7.01651	15.9375	11.821	15.9375	-11.5814	15.6885	20.11	16.062	-36.2811	15.9375	-18.6527	15.9375	34.0372	15.9375	25.375	15.9375	26.8863	16.062	-4.62467	15.9375	-17.1907	16.1865	31.6115
16.0156	6.55315	16.0156	11.2819	16.0156	-8.52643	15.7654	21.6803	16.1408	-40.1972	16.0156	-9.85062	16.0156	37.9921	16.0156	30.8449	16.0156	26.5909	16.1408	3.72086	16.0156	-11.3823	16.2659	27.3831
16.0938	5.63364	16.0938	11.3889	16.0938	-4.6336	15.8423	22.3761	16.2195	-42.839	16.0938	-0.80932	16.0938	40.8897	16.0938	35.1369	16.0938	25.641	16.2195	11.6984	16.0938	-3.85258	16.3452	22.3894
16.1719	4.91893	16.1719	11.3407	16.1719	-1.67129	15.9192	22.6953	16.2983	-43.7198	16.1719	7.97523	16.1719	42.7616	16.1719	38.4288	16.1719	24.174	16.2983	19.1083	16.1719	2.25087	16.4246	16.4907
16.25	3.97126	16.25	9.93352	16.25	1.42993	15.9961	22.7414	16.377	-42.7276	16.25	16.3547	16.25	43.6465	16.25	40.6676	16.25	22.605	16.377	25.7212	16.25	8.44481	16.5039	10.309
16.3281	3.13321	16.3281	6.69755	16.3281	5.10635	16.073	22.823	16.4557	-41.5023	16.3281	24.0846	16.3281	43.3463	16.3281	41.7966	16.3281	20.7263	16.4557	31.1595	16.3281	15.1701	16.5832	3.77549
16.4062	1.92811	16.4062	2.77003	16.4062	8.03857	16.1499	21.7352	16.5345	-39.0234	16.4062	31.4423	16.4062	42.103	16.4062	42.1182	16.4062	18.1516	16.5345	35.2595	16.4062	20.2766	16.6626	-3.2224
16.4844	0.93496	16.4844	-0.46546	16.4844	10.611	16.2268	20.7683	16.6132	-34.9194	16.4844	37.8322	16.4844	40.216	16.4844	42.3196	16.4844	14.6713	16.6132	38.2612	16.4844	25.8824	16.7419	-10.6163
16.5625	-0.25318	16.5625	-2.92862	16.5625	13.7113	16.3037	18.9268	16.6919	-29.1683	16.5625	43.2874	16.5625	38.7497	16.5625	42.5147	16.5625	10.5118	16.6919	40.3581	16.5625	30.5161	16.8213	-18.2997
16.6406	-2.05982	16.6406	-5.45269	16.6406	17.2082	16.3806	16.2867	16.7707	-22.9288	16.6406	47.4271	16.6406	36.1641	16.6406	42.598	16.6406	5.87146	16.7707	41.6243	16.6406	33.8878	16.9006	-25.795
16.7188	-3.51917	16.7188	-7.58208	16.7188	20.5783	16.4575	13.2952	16.8494	-15.8388	16.7188	50.5255	16.7188	31.9036	16.7188	42.3821	16.7188	0.82928	16.8494	42.1676	16.7188	36.938	16.98	-32.4427
16.7969	-4.87595	16.7969	-8.80359	16.7969	22.9997	16.5344	9.76366	16.9281	-8.00636	16.7969	52.1585	16.7969	25.8448	16.7969	41.6419	16.7969	-4.62192	16.9281	42.0138	16.7969	38.4698	17.0593	-37.9535
16.875	-6.01598	16.875	-10.0687	16.875	24.7792	16.6113	4.51273	17.0069	-0.62596	16.875	52.3151	16.875	18.9224	16.875	40.0841	16.875	-10.3724	17.0069	41.164	16.875	39.1521	17.1387	-42.581
16.9531	-6.94334	16.9531	-12.1056	16.9531	25.5557	16.6882	-0.85538	17.0856	6.20159	16.9531	51.3766	16.9531	11.1373	16.9531	37.3781	16.9531	-15.8651	17.0856	39.5222	16.9531	39.0213	17.218	-46.6248
17.0312	-6.60557	17.0312	-13.875	17.0312	24.838	16.7651	-5.65581	17.1643	12.779	17.0312	49.3047	17.0312	2.73235	17.0312	33.5843	17.0312	-20.6831	17.1643	36.9887	17.0312	37.868	17.2974	-49.8833
17.1094	-6.74838	17.1094	-15.0488	17.1094	23.774	16.842	-10.1909	17.2431	18.4408	17.1094	46.4051	17.1094	-5.84479	17.1094	28.7562	17.1094	-24.6163	17.2431	33.4624	17.1094	36.4319	17.3767	-51.0544
17.1875	-7.1743	17.1875	-15.1247	17.1875	22.6768	16.9189	-14.4588	17.3218	22.9708	17.1875	42.5581	17.1875	-14.3975	17.1875	22.8382	17.1875	-27.7539	17.3218	28.8547	17.1875	34.1193	17.4561	-51.3373
17.2656	-7.60707	17.2656	-15.6134	17.2656	21.0241	16.9959	-18.0176	17.4006	27.3708	17.2656	37.8447	17.2656	-22.9825	17.2656	15.628	17.2656	-30.2962	17.4006	23.1503	17.2656	31.1054	17.5354	-50.7213
17.3438	-8.372	17.3438	-15.4128	17.3438	18.7542	17.0727	-21.4101	17.4793	32.5484	17.3438	32.3278	17.3438	-31.0263	17.3438	7.89983	17.3438	-32.3007	17.4793	16.5085	17.3438	26.862	17.6148	-48.5164
17.4219	-8.56519	17.4219	-14.958	17.4219	15.736	17.1497	-24.0669	17.558	39.1011	17.4219	25.9004	17.4219	-37.6147	17.4219	0.83121	17.4219	-33.7325	17.558	9.14018	17.4219	21.9702	17.6941	-44.2777
17.5	-8.16745	17.5	-14.3567	17.5	12.1693	17.2266	-25.3767	17.6368	44.5358	17.5	18.5572	17.5	-42.997	17.5	-5.12023	17.5	-34.4764	17.6368	1.2517	17.5	15.6462	17.7734	-39.7516
17.5781	-7.57903	17.5781	-12.6681	17.5781	8.39895	17.3035	-26.5808	17.7155	49.1515	17.5781	9.91923	17.5781	-47.6538	17.5781	-10.7693	17.5781	-34.3553	17.7155	-6.86832	17.5781	8.94984	17.8528	-35.1581
17.6562	-6.06391	17.6562	-10.9022	17.6562	4.98953	17.3804	-28.6708	17.7942	50.8183	17.6562	1.00621	17.6562	-51.466	17.6562	-16.739	17.6562	-33.3306	17.7942	-14.9045	17.6562	2.09402	17.9321	-29.2151
17.7344	-5.42551	17.7344	-9.13371	17.7344	2.12339	17.4573	-29.4602	17.873	50.915	17.7344	-7.3634	17.7344	-54.2548	17.7344	-21.3553	17.7344	-31.3845	17.873	-22.5824	17.7344	-4.75207	18.0115	-21.052
17.8125	-4.24214	17.8125	-7.23272	17.8125	-0.97529	17.5342	-28.836	17.9517	49.9486	17.8125	-16.1581	17.8125	-55.6251	17.8125	-24.3941	17.8125	-28.5837	17.9517	-29.6685	17.8125	-11.2621	18.0908	-12.9
17.8906	-3.07284	17.8906	-5.33083	17.8906	-4.01077	17.6111	-27.3659	18.0304	48.0659	17.8906	-24.791	17.8906	-55.7823	17.8906	-26.8714	17.8906	-25.0459	18.0304	-35.9396	17.8906	-17.342	18.1702	-5.12599
17.9688	-1.0059	17.9688	-2.86737	17.9688	-6.73396	17.688	-24.6759	18.1092	45.1753	17.9688	-33.5332	17.9688	-54.6624	17.9688	-29.4768	17.9688	-20.9213	18.1092	-41.2058	17.9688	-23.231	18.2495	1.95674
18.0469	1.83249	18.0469	-0.43697	18.0469	-9.36033	17.7649	-22.5906	18.1879	41.0922	18.0469	-41.844	18.0469	-52.4201	18.0469	-31.3287	18.0469	-16.4002	18.1879	-45.4051	18.0469	-28.6532	18.3289	8.98167
18.125	4.50814	18.125	2.51684	18.125	-11.3264	17.8418	-19.5349	18.2666	36.2465	18.125	-48.4754	18.125	-49.1091	18.125	-31.8096	18.125	-11.5011	18.2666	-48.4049	18.125	-32.0232	18.4082	16.5679
18.2031	5.76012	18.2031	4.93074	18.2031	-13.3425	17.9187	-16.471	18.3454	30.3819	18.2031	-53.6614	18.2031	-44.5941	18.2031	-30.7797	18.2031	-6.15304	18.3454	-50.0012	18.2031	-35.0928	18.4875	22.9837
18.2812	6.58465	18.2812	7.17065	18.2812	-15.0542	17.9956	-12.7005	18.4241	23.3345	18.2812	-57.1701	18.2812	-38.9511	18.2812	-28.5404	18.2812	-0.45641	18.4241	-50.1977	18.2812	-37.2482	18.5669	28.226
18.3594	6.57194	18.3594	10.0705	18.3594	-16.4235	18.0725	-7.80486	18.5028	16.1732	18.3594	-58.6486	18.3594	-32.2807	18.3594	-25.2797	18.3594	5.10416	18.5028	-49.0496	18.3594	-38.5026	18.6462	32.0895
18.4375	6.70077	18.4375	12.8205	18.4375	-17.3272	18.1494	-4.04195	18.5816	8.96771	18.4375	-57.9928	18.4375	-24.8613	18.4375	-21.379	18.4375	9.96935	18.5816	-46.7405	18.4375	-39.1407	18.7256	34.6549
18.5156	7.11273	18.5156	15.3441	18.5156	-16.5346	18.2263	-0.39751	18.6603	1.25861	18.5156	-55.5814	18.5156	-17.0387			18.5156	13.7821	18.6603	-43.5639	18.5156	-38.4691	18.8049	37.4299
18.5938	7.78878	18.5938	16.9604	18.5938	-15.7963	18.3032	3.16876	18.7391	-6.2016	18.5938	-51.4406	18.5938	-8.84704			18.5938	16.6165	18.7391	-39.2891	18.5938	-37.2123	18.8843	39.377
18.6719	8.39881	18.6719	17.4907	18.6719	-15.1291	18.3801	5.90629	18.8178	-12.8853	18.6719	-45.6424	18.6719	-0.79916			18.6719	18.8414	18.8178	-33.676	18.6719	-35.9867	18.9636	39.9365
18.75	8.48897	18.75	17.8919	18.75	-14.4589	18.457	10.2546	18.8965	-18.1734	18.75	-38.5166	18.75	7.0352			18.75	20.774	18.8965	-26.8157	18.75	-33.5859	19.043	39.4867
18.8281	7.83817	18.8281	18.2151	18.8281	-14.3229	18.5339	13.6601	18.9753	-22.7257	18.8281	-30.8348	18.8281	14.1455			18.8281	22.4789	18.9753	-19.1612	18.8281	-29.1332	19.1223	39.1854
18.9062	6.89406	18.9062	18.4471	18.9062	-13.3998	18.6108	15.6447	19.054	-26.9246	18.9062	-22.9578	18.9062	20.3403			18.9062	23.858	19.054	-11.3338	18.9062	-24.6082	19.2017	36.8355
18.9844	5.8443	18.9844	18.7111	18.9844	-12.3221	18.6877	17.6831	19.1327	-30.9074	18.9844	-15.1102	18.9844	25.3037			18.9844	24.8771	19.1327	-3.59561	18.9844	-19.8685	19.281	33.2314
19.0625	5.16366	19.0625	17.2892	19.0625	-11.2406	18.7646	18.3724	19.2115	-33.6748	19.0625	-7.29745	19.0625	28.7907			19.0625	25.4709	19.2115	3.93893	19.0625	-14.3377	19.3604	29.209
19.1406	4.50845	19.1406	15.0109	19.1406	-10.0015	18.8416	18.1563	19.2902	-35.1423	19.1406	-0.20642	19.1406	31.3018			19.1406	25.6867	19.2902	10.9783	19.1406	-7.78675	19.4397	24.487
19.2188	4.19034	19.2188	12.2563	19.2188	-7.78901	18.9185	18.8947	19.3689	-35.1646	19.2188	6.65088	19.2188	32.9525			19.2188	25.4721	19.3689	16.9463	19.2188	-1.46441	19.519	18.3059
19.2969	3.50895	19.2969	9.17458	19.2969	-5.66697	18.9954	19.3312	19.4477	-33.4865	19.2969	13.0764	19.2969	33.1636			19.2969	24.6074	19.4477	21.4261	19.2969	5.19471	19.5984	12.1738
19.375	2.96365	19.375	5.40302	19.375	-3.20301	19.0723	18.4203	19.5264	-30.0856	19.375	19.507	19.375	32.2985			19.375	22.7786	19.5264	24.72	19.375	11.4857	19.6777	5.32643
19.4531	1.87758	19.4531	1.37587	19.4531	0.36393	19.1492	15.8262	19.6051	-25.4072	19.4531	25.1155	19.4531	30.8762			19.4531	19.7846	19.6051	26.9623	19.4531	17.9119	19.7571	-2.04549
19.5312	0.24491	19.5312	-2.13845	19.5312	3.82757	19.2261	12.5887	19.6839	-20.2639			19.5312	28.7625			19.5312	16.0875	19.6839	28.161	19.5312	21.7213	19.8364	-9.38084
19.6094	-1.13137	19.6094	-4.58267	19.6094	6.38274	19.303	9.6754	19.7626	-15.6947			19.6094	25.7956			19.6094	12.1276	19.7626	28.6653	19.6094	24.2202	19.9158	-16.0968
19.6875	-2.30521	19.6875	-7.45857	19.6875	8.48337	19.3799	5.71046	19.8414	-9.41479			19.6875	21.494			19.6875	7.43004	19.8414	28.8556	19.6875	26.4528	19.9951	-22.7412
19.7656	-4.97035	19.7656	-11.707	19.7656	13.7709	19.4568	-0.06028	19.9201	2.30798			19.7656	13.5588			19.7656	2.42141	19.9201	28.447	19.7656	30.1154	20.0745	-29.4968
19.8438	-7.31026	19.8438	-14.4225	19.8438	15.9004	19.5337	-4.61994	19.9988	9.31629			19.8438	6.88752			19.8438	0.91949	19.9988	27.524	19.8438	31.6263	20.1538	-31.3256
19.9219	-6.40684	19.9219	-13.5867			19.6106	-2.40643	20.0776	3.16309			19.9219	10.4259			19.9219	4.5817	20.0776	26.9148	19.9219	30.7262	20.2331	-26.6324

## Sheet: SI-Fig. 23c
X	Y	Y(Er±)
20	15.396	0.817
60	28.978	1.062
100	42.735	0.284
140	51.1	0.874
180	122.512	1.756
220	98.247	1.292
260	89.8373	3.18337
300	83.422	1.394
350	81.827	1.195
400	85.2733	1.54213
450	76.863	1.19
500	81.2553	0.15538
