# Supplementary material for: Designed wrinkles for optical encryption and flexible integrated circuit carrier board
Source: Nat Commun. 2024 Jul 4;15:5616. doi: 10.1038/s41467-024-50069-7 (PMC11224375; doi:10.1038/s41467-024-50069-7)
Supplement: Supplementary file 9 — Source data [file 41467_2024_50069_MOESM9_ESM.zip › Soure Data/Soure Data-Supplementary Infromation/SI-Fig. 24b,c.xlsx]

## Sheet: SI-Fig. 24b
X1	Y1	X2	Y2	X3	Y3	X4	Y4	X5	Y5	X6	Y6	X7	Y7	X8	Y8	X9	Y9	X10	Y10
0	-2.52379	0	-6.27878	0	-4.34649	0	-5.57334	0	-6.69044	0	-10.6363	0	-7.83248	0	-6.16371	0	-2.38075	0	-2.77911
0.07813	-2.57811	0.07813	-6.19166	0.07813	-4.38989	0.07813	-5.5946	0.15869	-7.84121	0.07813	-11.3113	0.03906	-8.03815	0.07813	-6.07565	0.07813	-2.44606	0.07813	-2.87342
0.15625	-2.65074	0.15625	-6.11418	0.15625	-4.31897	0.15625	-5.63478	0.31738	-7.54517	0.15625	-11.6393	0.07813	-8.15654	0.15625	-5.9914	0.15625	-2.52991	0.15625	-2.93881
0.23438	-2.46144	0.23438	-5.88323	0.23438	-3.99019	0.23438	-5.30799	0.47607	-5.64069	0.23438	-11.5028	0.11719	-8.04316	0.23438	-5.59394	0.23438	-2.60345	0.23438	-2.86452
0.3125	-2.31762	0.3125	-5.36926	0.3125	-3.64767	0.3125	-4.82505	0.63477	-2.79198	0.3125	-10.9844	0.15625	-8.02461	0.3125	-4.94422	0.3125	-2.48011	0.3125	-2.65067
0.39063	-2.16806	0.39063	-4.71714	0.39063	-3.23457	0.39063	-4.04149	0.79346	1.55552	0.39063	-10.3865	0.19531	-7.5634	0.39063	-4.29982	0.39063	-2.27076	0.39063	-2.30462
0.46875	-2.12113	0.46875	-3.82758	0.46875	-2.77232	0.46875	-2.89164	0.95215	5.58226	0.46875	-9.1389	0.23438	-7.48034	0.46875	-3.21466	0.46875	-1.92682	0.46875	-1.87835
0.54688	-2.04413	0.54688	-2.88318	0.54688	-2.06351	0.54688	-1.49375	1.11084	8.95607	0.54688	-7.68856	0.27344	-7.03559	0.54688	-2.00507	0.54688	-1.3035	0.54688	-1.22463
0.625	-1.77357	0.625	-1.81512	0.625	-1.15819	0.625	-0.05333	1.26953	11.1302	0.625	-5.89402	0.3125	-6.54389	0.625	-0.68659	0.625	-0.5782	0.625	-0.51866
0.70313	-1.3593	0.70313	-0.64959	0.70313	-0.36102	0.70313	1.70685	1.42822	12.1717	0.70313	-4.27715	0.35156	-5.99469	0.70313	0.37389	0.70313	0.13488	0.70313	0.17209
0.78125	-1.23079	0.78125	0.42849	0.78125	0.75925	0.78125	3.53567	1.58691	12.2201	0.78125	-2.55233	0.39063	-5.26882	0.78125	1.44183	0.78125	0.8976	0.78125	0.89798
0.85937	-0.84772	0.85937	1.5265	0.85937	1.86291	0.85937	4.91165	1.74561	11.2691	0.85937	-0.75643	0.42969	-4.5122	0.85937	2.39949	0.85937	1.6057	0.85937	1.46396
0.9375	-0.38453	0.9375	2.5082	0.9375	2.83249	0.9375	6.10387	1.9043	10.3128	0.9375	0.76081	0.46875	-3.53006	0.9375	3.22594	0.9375	2.26641	0.9375	1.99242
1.01563	0.26348	1.01563	3.28358	1.01563	3.66894	1.01563	7.13256	2.06299	8.38783	1.01563	1.97216	0.50781	-2.84139	1.01563	3.66728	1.01563	2.81712	1.01563	2.33039
1.09375	0.82082	1.09375	3.89757	1.09375	4.23413	1.09375	8.10653	2.22168	5.7195	1.09375	3.32749	0.54688	-1.69699	1.09375	3.94277	1.09375	3.32535	1.09375	2.6267
1.17188	1.14132	1.17188	4.47091	1.17188	4.77061	1.17188	8.26783	2.38037	1.57581	1.17188	4.14108	0.58594	-0.73957	1.17188	4.21492	1.17188	3.54958	1.17188	2.87283
1.25	1.433	1.25	4.75351	1.25	5.1567	1.25	8.50641	2.53906	-2.81091	1.25	5.05809	0.625	0.09128	1.25	4.30592	1.25	3.7428	1.25	2.91545
1.32813	1.5987	1.32813	4.95852	1.32813	5.43565	1.32813	8.89656	2.69775	-7.57181	1.32813	5.72927	0.66406	1.19148	1.32813	4.38652	1.32813	3.86449	1.32813	3.01452
1.40625	1.85425	1.40625	5.09839	1.40625	5.63529	1.40625	8.80651	2.85645	-11.2245	1.40625	6.16881	0.70313	2.21964	1.40625	4.44086	1.40625	3.89619	1.40625	3.12537
1.48438	1.77913	1.48438	5.10907	1.48438	5.7294	1.48438	8.81945	3.01514	-13.3496	1.48438	6.30599	0.74219	3.16124	1.48438	4.3316	1.48438	3.78874	1.48438	3.13173
1.5625	1.79496	1.5625	5.05251	1.5625	5.76092	1.5625	8.5035	3.17383	-13.6196	1.5625	6.60844	0.78125	4.07462	1.5625	4.49983	1.5625	3.85734	1.5625	3.15025
1.64063	1.93394	1.64063	5.11066	1.64063	5.57652	1.64063	8.16153	3.33252	-12.4315	1.64063	7.04609	0.82031	4.79793	1.64063	4.55485	1.64063	3.77026	1.64063	3.17269
1.71875	2.05017	1.71875	4.93167	1.71875	5.25668	1.71875	7.70385	3.49121	-10.0288	1.71875	6.84058	0.85937	5.41139	1.71875	4.35642	1.71875	3.59949	1.71875	2.95336
1.79688	1.96868	1.79688	4.63112	1.79688	4.94135	1.79688	7.3009	3.6499	-6.554	1.79688	7.03983	0.89844	6.24039	1.79688	4.20354	1.79688	3.58494	1.79688	2.90303
1.875	1.85267	1.875	4.23813	1.875	4.51238	1.875	6.66048	3.80859	-2.10297	1.875	6.80782	0.9375	6.68895	1.875	3.82964	1.875	3.37302	1.875	2.85674
1.95313	1.79844	1.95313	3.84955	1.95313	4.09338	1.95313	5.80484	3.96729	2.53202	1.95313	6.68281	0.97656	7.49313	1.95313	3.42186	1.95313	3.27586	1.95313	2.66125
2.03125	1.74074	2.03125	3.21876	2.03125	3.55785	2.03125	4.74402	4.12598	6.05445	2.03125	6.43443	1.01563	7.88601	2.03125	2.68969	2.03125	2.81949	2.03125	2.3183
2.10938	1.80947	2.10938	2.44748	2.10938	2.93451	2.10938	3.49607	4.28467	8.01413	2.10938	5.80858	1.05469	8.35369	2.10938	1.70093	2.10938	2.26347	2.10938	1.74189
2.1875	1.54798	2.1875	1.44988	2.1875	2.05767	2.1875	1.91159	4.44336	8.8266	2.1875	4.97927	1.09375	8.62081	2.1875	0.58496	2.1875	1.69524	2.1875	1.23488
2.26563	1.13994	2.26563	0.36625	2.26563	1.1965	2.26563	0.08607	4.60205	9.14417	2.26563	4.37302	1.13281	8.97209	2.26563	-0.48918	2.26563	0.92931	2.26563	0.69623
2.34375	0.77458	2.34375	-0.69201	2.34375	0.07634	2.34375	-2.0127	4.76074	8.47812	2.34375	3.51581	1.17188	9.11536	2.34375	-1.56396	2.34375	0.07153	2.34375	0.00782
2.42188	0.41521	2.42188	-1.91974	2.42188	-1.08841	2.42188	-3.5332	4.91943	7.39651	2.42188	2.26268	1.21094	9.36752	2.42188	-2.52986	2.42188	-0.72451	2.42188	-0.68665
2.5	-0.01684	2.5	-2.86412	2.5	-2.14301	2.5	-5.23952	5.07813	6.18386	2.5	0.63596	1.25	9.2646	2.5	-3.32661	2.5	-1.43911	2.5	-1.21891
2.57813	-0.30854	2.57813	-3.76287	2.57813	-3.24587	2.57813	-6.94097	5.23682	3.26037	2.57813	-0.88858	1.28906	9.66918	2.57813	-3.97522	2.57813	-2.08917	2.57813	-1.65649
2.65625	-0.78185	2.65625	-4.39454	2.65625	-4.12763	2.65625	-8.11274	5.39551	-0.88581	2.65625	-2.47965	1.32813	9.61844	2.65625	-4.55149	2.65625	-2.60729	2.65625	-1.95258
2.73438	-1.22682	2.73438	-4.9328	2.73438	-5.07716	2.73438	-8.7985	5.5542	-5.66054	2.73438	-4.8526	1.36719	9.64883	2.73438	-4.86516	2.73438	-2.95209	2.73438	-2.22011
2.8125	-1.51831	2.8125	-5.17139	2.8125	-5.6454	2.8125	-9.32043	5.71289	-9.46978	2.8125	-6.52435	1.40625	9.83567	2.8125	-5.05762	2.8125	-3.24817	2.8125	-2.52065
2.89063	-1.61881	2.89063	-5.37915	2.89063	-6.08846	2.89063	-9.57849	5.87158	-12.5904	2.89063	-7.77499	1.44531	9.51547	2.89063	-5.18004	2.89063	-3.43355	2.89063	-2.80208
2.96875	-1.85338	2.96875	-5.40217	2.96875	-6.19606	2.96875	-9.33804	6.03027	-14.0444	2.96875	-8.77372	1.48438	9.58491	2.96875	-5.32868	2.96875	-3.5071	2.96875	-3.00266
3.04688	-1.7251	3.04688	-5.27447	3.04688	-6.19423	3.04688	-9.1766	6.18897	-13.927	3.04688	-9.67186	1.52344	9.52155	3.04688	-5.24062	3.04688	-3.7181	3.04688	-3.07832
3.125	-1.63039	3.125	-5.11868	3.125	-5.99122	3.125	-9.04323	6.34766	-12.499	3.125	-9.93434	1.5625	9.4968	3.125	-5.08535	3.125	-3.74312	3.125	-3.11713
3.20313	-1.51749	3.20313	-5.00096	3.20313	-5.74095	3.20313	-8.41623	6.50635	-9.58734	3.20313	-10.1147	1.60156	9.38288	3.20313	-4.72268	3.20313	-3.70603	3.20313	-2.98191
3.28125	-1.07227	3.28125	-4.70309	3.28125	-5.41207	3.28125	-7.61206	6.66504	-4.91591	3.28125	-9.66746	1.64063	9.43283	3.28125	-4.10202	3.28125	-3.71568	3.28125	-2.65241
3.35938	-0.86422	3.35938	-4.16104	3.35938	-4.82558	3.35938	-6.43687	6.82373	-0.05129	3.35938	-8.73908	1.67969	9.55388	3.35938	-3.42159	3.35938	-3.59189	3.35938	-2.28132
3.4375	-0.63156	3.4375	-3.5218	3.4375	-4.24722	3.4375	-4.80173	6.98242	4.4757	3.4375	-7.54633	1.71875	9.13438	3.4375	-2.47369	3.4375	-3.16906	3.4375	-1.87357
3.51563	-0.22676	3.51563	-2.59777	3.51563	-3.59919	3.51563	-3.23057	7.14111	7.60315	3.51563	-6.28448	1.75781	9.07869	3.51563	-1.27974	3.51563	-2.71854	3.51563	-1.18472
3.59375	-0.02136	3.59375	-1.66352	3.59375	-2.76116	3.59375	-1.36014	7.29981	10.3222	3.59375	-4.71599	1.79688	9.00722	3.59375	-0.05315	3.59375	-2.16444	3.59375	-0.59271
3.67188	0.31612	3.67188	-0.5188	3.67188	-1.84968	3.67188	0.48911	7.4585	10.5467	3.67188	-2.96554	1.83594	8.74461	3.67188	1.21963	3.67188	-1.42559	3.67188	0.07347
3.75	0.63644	3.75	0.6975	3.75	-0.80683	3.75	1.85052	7.61719	12.0428	3.75	-0.98418	1.875	8.69329	3.75	2.05773	3.75	-0.51617	3.75	0.77522
3.82813	0.4222	3.82813	1.82569	3.82813	0.2186	3.82813	3.34076	7.77588	10.295	3.82813	0.52451	1.91406	8.50093	3.82813	2.93178	3.82813	0.32337	3.82813	1.30704
3.90625	0.48812	3.90625	2.75982	3.90625	1.19338	3.90625	4.61856	7.93457	9.77285	3.90625	1.92424	1.95313	8.20891	3.90625	3.54373	3.90625	0.9428	3.90625	1.75722
3.98438	0.65638	3.98438	3.60118	3.98438	1.99078	3.98438	5.52834	8.09326	7.60774	3.98438	3.36151	1.99219	7.85861	3.98438	4.03019	3.98438	1.512	3.98438	2.00802
4.0625	1.05997	4.0625	4.2865	4.0625	2.83504	4.0625	6.25054	8.25195	3.81676	4.0625	4.40774	2.03125	7.24088	4.0625	4.41703	4.0625	1.93679	4.0625	2.30781
4.14063	1.31504	4.14063	4.85109	4.14063	3.46682	4.14063	6.56272	8.41064	-0.0073	4.14063	5.30871	2.07031	6.80335	4.14063	4.67037	4.14063	2.31584	4.14063	2.47926
4.21875	1.63603	4.21875	5.24768	4.21875	3.97398	4.21875	6.5833	8.56934	-4.96834	4.21875	5.79432	2.10938	6.3767	4.21875	4.85287	4.21875	2.60879	4.21875	2.74796
4.29688	1.96554	4.29688	5.5057	4.29688	4.27774	4.29688	6.74779	8.72803	-9.06475	4.29688	6.46352	2.14844	5.67319	4.29688	4.91337	4.29688	2.77498	4.29688	2.85614
4.375	2.00427	4.375	5.55786	4.375	4.38453	4.375	6.72487	8.88672	-11.6236	4.375	7.00876	2.1875	4.9648	4.375	4.99207	4.375	2.92544	4.375	2.91032
4.45313	1.81297	4.45313	5.67783	4.45313	4.52701	4.45313	6.57621	9.04541	-12.7393	4.45313	7.34153	2.22656	4.14834	4.45313	4.99999	4.45313	2.95364	4.45313	2.97742
4.53125	1.846	4.53125	5.64296	4.53125	4.45785	4.53125	6.58479	9.2041	-12.6723	4.53125	7.34641	2.26563	3.41646	4.53125	4.94507	4.53125	2.85022	4.53125	3.05675
4.60938	2.10699	4.60938	5.62291	4.60938	4.44697	4.60938	6.32278	9.36279	-10.5264	4.60938	7.77403	2.30469	2.67841	4.60938	4.99224	4.60938	2.78845	4.60938	3.01282
4.6875	2.10516	4.6875	5.45758	4.6875	4.37757	4.6875	5.99873	9.52149	-7.21749	4.6875	7.75463	2.34375	1.78805	4.6875	4.79185	4.6875	2.74152	4.6875	2.98688
4.76563	2.10898	4.76563	5.2976	4.76563	4.08528	4.76563	5.34058	9.68018	-2.88176	4.76563	7.68576	2.38281	0.5261	4.76563	4.4962	4.76563	2.6911	4.76563	2.89714
4.84375	1.90258	4.84375	5.0244	4.84375	3.81683	4.84375	4.69753	9.83887	1.24242	4.84375	7.39634	2.42188	-0.63829	4.84375	4.1064	4.84375	2.55371	4.84375	2.67445
4.92188	1.82275	4.92188	4.59985	4.92188	3.38445	4.92188	3.65282	9.99756	5.17179	4.92188	7.20442	2.46094	-1.7474	4.92188	3.51206	4.92188	2.42232	4.92188	2.37047
5	1.77345	5	4.0619	5	2.95629	5	2.46072	10.1562	8.95732	5	6.83159	2.5	-3.00619	5	2.63781	5	2.17707	5	1.87108
5.07813	1.55925	5.07813	3.26103	5.07813	2.24971	5.07813	0.92912	10.3149	10.2197	5.07813	6.33187	2.53906	-3.97144	5.07813	1.69258	5.07813	1.73385	5.07813	1.38607
5.15625	1.40523	5.15625	2.34081	5.15625	1.36002	5.15625	-0.64028	10.4736	11.5989	5.15625	5.71596	2.57813	-5.10673	5.15625	0.68256	5.15625	1.11882	5.15625	0.89146
5.23438	1.09946	5.23438	1.27275	5.23438	0.52286	5.23438	-2.55735	10.6323	10.8831	5.23438	4.83796	2.61719	-6.36838	5.23438	-0.442	5.23438	0.49256	5.23438	0.34819
5.3125	0.59795	5.3125	0.18974	5.3125	-0.44301	5.3125	-4.29993	10.791	10.1375	5.3125	4.07816	2.65625	-7.1788	5.3125	-1.50811	5.3125	-0.3548	5.3125	-0.2551
5.39063	0.35733	5.39063	-0.93915	5.39063	-1.63743	5.39063	-6.19074	10.9497	8.66878	5.39063	2.60428	2.69531	-8.07063	5.39063	-2.55057	5.39063	-1.13382	5.39063	-0.77984
5.46875	-0.17311	5.46875	-2.07892	5.46875	-2.51883	5.46875	-7.56623	11.1084	6.48873	5.46875	1.16184	2.73438	-8.73584	5.46875	-3.2993	5.46875	-1.99444	5.46875	-1.44319
5.54688	-0.82372	5.54688	-3.02705	5.54688	-3.53044	5.54688	-8.70756	11.2671	3.12885	5.54688	-0.51645	2.77344	-9.35025	5.54688	-3.87849	5.54688	-2.74283	5.54688	-1.88105
5.625	-1.27423	5.625	-3.87102	5.625	-4.48658	5.625	-9.29494	11.4258	-1.25008	5.625	-2.43809	2.8125	-9.62036	5.625	-4.23623	5.625	-3.26726	5.625	-2.21403
5.70313	-1.57001	5.70313	-4.44699	5.70313	-5.19143	5.70313	-9.63319	11.5845	-5.53821	5.70313	-4.00514	2.85156	-10.0633	5.70313	-4.56349	5.70313	-3.6187	5.70313	-2.52394
5.78125	-1.85554	5.78125	-4.89606	5.78125	-5.70682	5.78125	-9.80399	11.7432	-8.99323	5.78125	-5.92405	2.89063	-10.494	5.78125	-4.81962	5.78125	-3.82802	5.78125	-2.80252
5.85938	-2.05327	5.85938	-5.19723	5.85938	-6.04588	5.85938	-9.62548	11.9019	-11.5223	5.85938	-7.61426	2.92969	-10.7318	5.85938	-5.00603	5.85938	-4.12199	5.85938	-3.07036
5.9375	-2.07222	5.9375	-5.28212	5.9375	-6.19498	5.9375	-9.44021	12.0605	-12.622	5.9375	-8.68353	2.96875	-10.8791	5.9375	-5.08287	5.9375	-4.13912	5.9375	-3.18154
6.01563	-2.1459	6.01563	-5.32839	6.01563	-6.25437	6.01563	-9.07041	12.2192	-11.7175	6.01563	-9.40688	3.00781	-10.9494	6.01563	-5.07783	6.01563	-4.15217	6.01563	-3.27908
6.09375	-2.11614	6.09375	-5.27909	6.09375	-6.18683	6.09375	-8.42074	12.3779	-9.49518	6.09375	-9.78204	3.04688	-10.852	6.09375	-4.95565	6.09375	-4.15648	6.09375	-3.31284
6.17188	-2.19965	6.17188	-5.16751	6.17188	-5.90045	6.17188	-7.63658	12.5366	-6.12929	6.17188	-9.80825	3.08594	-11.0753	6.17188	-4.60655	6.17188	-4.25365	6.17188	-3.25568
6.25	-2.40204	6.25	-4.8697	6.25	-5.55916	6.25	-6.41365	12.6953	-1.7504	6.25	-9.43597	3.125	-10.9563	6.25	-4.0516	6.25	-4.15885	6.25	-3.04398
6.32813	-2.31204	6.32813	-4.45174	6.32813	-4.96585	6.32813	-4.73754	12.854	3.06999	6.32813	-8.75156	3.16406	-10.8725	6.32813	-3.21733	6.32813	-3.9777	6.32813	-2.75524
6.40625	-2.15784	6.40625	-3.93154	6.40625	-4.43218	6.40625	-2.74111	13.0127	6.1601	6.40625	-7.69876	3.20313	-10.6506	6.40625	-2.25419	6.40625	-3.66651	6.40625	-2.31017
6.48438	-2.07804	6.48438	-3.21797	6.48438	-3.56274	6.48438	-0.90448	13.1714	8.95599	6.48438	-6.32733	3.24219	-10.4796	6.48438	-1.10456	6.48438	-3.32956	6.48438	-1.71463
6.5625	-1.76721	6.5625	-2.40155	6.5625	-2.72657	6.5625	0.85369	13.3301	10.5673	6.5625	-4.56692	3.28125	-10.0667	6.5625	0.06731	6.5625	-2.61245	6.5625	-0.94313
6.64063	-1.58202	6.64063	-1.35473	6.64063	-1.83098	6.64063	2.54954	13.4888	11.0932	6.64063	-3.08079	3.32031	-9.4703	6.64063	1.01306	6.64063	-1.92655	6.64063	-0.35378
6.71875	-1.31869	6.71875	-0.18157	6.71875	-0.73546	6.71875	4.02995	13.6475	11.0564	6.71875	-1.05062	3.35938	-8.89357	6.71875	2.04536	6.71875	-1.22004	6.71875	0.2628
6.79688	-0.9201	6.79688	0.82822	6.79688	0.29755	6.79688	5.14267	13.8062	10.6296	6.79688	0.42332	3.39844	-8.23845	6.79688	2.80152	6.79688	-0.34815	6.79688	0.81454
6.875	-0.42771	6.875	1.87379	6.875	1.37812	6.875	6.07339	13.9648	8.69559	6.875	1.86724	3.4375	-7.41405	6.875	3.40636	6.875	0.49969	6.875	1.3096
6.95313	-0.06858	6.95313	2.85978	6.95313	2.28129	6.95313	6.39367	14.1235	6.50831	6.95313	3.26473	3.47656	-6.39694	6.95313	3.93223	6.95313	1.13932	6.95313	1.6571
7.03125	0.3527	7.03125	3.68077	7.03125	3.21372	7.03125	7.13364	14.2822	2.84686	7.03125	4.44777	3.51563	-5.53756	7.03125	4.27368	7.03125	1.69034	7.03125	1.88833
7.10938	0.9411	7.10938	4.28889	7.10938	3.84452	7.10938	7.21613	14.4409	-1.41185	7.10938	5.47605	3.55469	-4.52653	7.10938	4.44503	7.10938	2.13241	7.10938	1.95508
7.1875	1.33853	7.1875	4.66542	7.1875	4.47623	7.1875	7.15635	14.5996	-5.52181	7.1875	6.1592	3.59375	-3.43026	7.1875	4.43912	7.1875	2.50286	7.1875	2.06075
7.26563	1.51951	7.26563	5.04299	7.26563	4.85258	7.26563	7.18393	14.7583	-9.18272	7.26563	6.92547	3.63281	-2.38083	7.26563	4.64423	7.26563	2.71057	7.26563	2.1505
7.34375	1.68616	7.34375	5.19707	7.34375	5.13674	7.34375	6.96222	14.917	-11.5463	7.34375	7.53377	3.67188	-1.44563	7.34375	4.72499	7.34375	2.80773	7.34375	2.23281
7.42188	1.8813	7.42188	5.3144	7.42188	5.21828	7.42188	6.8112	15.0757	-12.2826	7.42188	7.69626	3.71094	-0.36494	7.42188	4.6821	7.42188	2.95238	7.42188	2.2546
7.5	1.96857	7.5	5.23045	7.5	5.18712	7.5	6.72888	15.2344	-11.3556	7.5	7.45988	3.75	0.54609	7.5	4.74166	7.5	3.08699	7.5	2.28877
7.57813	2.0538	7.57813	5.18848	7.57813	5.16944	7.57813	6.46697	15.3931	-8.87587	7.57813	7.68091	3.78906	1.43396	7.57813	4.62602	7.57813	3.10519	7.57813	2.26187
7.65625	2.12382	7.65625	5.02785	7.65625	5.12028	7.65625	5.84389	15.5518	-5.4417	7.65625	7.83542	3.82813	2.33167	7.65625	4.31623	7.65625	3.14086	7.65625	2.24871
7.73438	2.00138	7.73438	4.85173	7.73438	4.78576	7.73438	5.20378	15.7104	-1.0596	7.73438	7.54555	3.86719	3.03009	7.73438	4.12268	7.73438	3.23046	7.73438	2.20934
7.8125	2.03504	7.8125	4.71123	7.8125	4.4452	7.8125	4.11294	15.8691	3.29986	7.8125	7.18749	3.90625	3.88671	7.8125	3.74278	7.8125	3.1278	7.8125	2.03023
7.89063	2.01958	7.89063	4.26201	7.89063	3.91004	7.89063	3.0684	16.0278	6.65158	7.89063	7.258	3.94531	4.30549	7.89063	3.19304	7.89063	3.0027	7.89063	1.73234
7.96875	2.12436	7.96875	3.80941	7.96875	3.3686	7.96875	1.55281	16.1865	9.17155	7.96875	6.93524	3.98438	5.19201	7.96875	2.39857	7.96875	2.81314	7.96875	1.28862
8.04687	1.85886	8.04687	3.09485	8.04687	2.79056	8.04687	-0.0538	16.3452	9.82827	8.04687	6.44642	4.02344	5.45666	8.04687	1.41081	8.04687	2.39437	8.04687	0.79967
8.125	1.67271	8.125	2.23791	8.125	1.99454	8.125	-1.7346	16.5039	9.52017	8.125	5.83792	4.0625	5.95195	8.125	0.23052	8.125	1.916	8.125	0.29787
8.20313	1.40098	8.20313	1.46277	8.20313	1.17013	8.20313	-3.5758	16.6626	9.44445	8.20313	5.06729	4.10156	6.27673	8.20313	-0.90677	8.20313	1.29155	8.20313	-0.31134
8.28125	1.20382	8.28125	0.39481	8.28125	0.07946	8.28125	-5.53161	16.8213	8.52225	8.28125	3.72304	4.14063	6.52816	8.28125	-1.94111	8.28125	0.60637	8.28125	-0.9365
8.35938	0.80935	8.35938	-0.81034	8.35938	-0.89167	8.35938	-6.547	16.98	7.633	8.35938	2.37265	4.17969	6.69775	8.35938	-2.85826	8.35938	0.03517	8.35938	-1.59728
8.4375	0.37072	8.4375	-2.03231	8.4375	-1.93931	8.4375	-7.61727	17.1387	4.37166	8.4375	0.78122	4.21875	6.74267	8.4375	-3.58745	8.4375	-0.75012	8.4375	-2.13449
8.51562	0.07828	8.51562	-3.13245	8.51562	-2.86578	8.51562	-8.45492	17.2974	0.96149	8.51562	-0.75848	4.25781	6.93862	8.51562	-4.12309	8.51562	-1.47018	8.51562	-2.62194
8.59375	-0.1304	8.59375	-3.96041	8.59375	-3.82036	8.59375	-8.79938	17.4561	-3.57812	8.59375	-2.82386	4.29688	7.32019	8.59375	-4.51722	8.59375	-2.07955	8.59375	-3.02118
8.67188	-0.51963	8.67188	-4.74998	8.67188	-4.57302	8.67188	-9.15015	17.6148	-7.93501	8.67188	-4.71229	4.33594	7.37885	8.67188	-4.87959	8.67188	-2.55571	8.67188	-3.14274
8.75	-0.81002	8.75	-5.28803	8.75	-5.16581	8.75	-9.12985	17.7734	-11.5742	8.75	-6.39988	4.375	7.45978	8.75	-5.10816	8.75	-2.90977	8.75	-3.43944
8.82813	-1.10824	8.82813	-5.62062	8.82813	-5.60807	8.82813	-8.87316			8.82813	-7.98395	4.41406	7.65479	8.82813	-5.28854	8.82813	-3.12853	8.82813	-3.58032
8.90625	-1.22056	8.90625	-5.73402	8.90625	-5.79671	8.90625	-8.64668			8.90625	-9.08992	4.45313	7.59182	8.90625	-5.38913	8.90625	-3.22814	8.90625	-3.7308
8.98438	-1.43369	8.98438	-5.75562	8.98438	-5.92827	8.98438	-7.97623			8.98438	-10.1003	4.49219	7.7062	8.98438	-5.30826	8.98438	-3.33926	8.98438	-3.80494
9.0625	-1.55613	9.0625	-5.80748	9.0625	-5.94349	9.0625	-7.00572			9.0625	-10.5495	4.53125	7.86717	9.0625	-5.2216	9.0625	-3.37537	9.0625	-3.89477
9.14063	-1.62878	9.14063	-5.72078	9.14063	-5.73819	9.14063	-5.8421			9.14063	-10.6841	4.57031	7.67011	9.14063	-4.72834	9.14063	-3.40395	9.14063	-3.77984
9.21875	-1.49122	9.21875	-5.48646	9.21875	-5.20373	9.21875	-4.26367			9.21875	-10.1515	4.60938	7.77314	9.21875	-4.24997	9.21875	-3.31046	9.21875	-3.52324
9.29688	-1.51891	9.29688	-5.11071	9.29688	-4.72998	9.29688	-2.65469			9.29688	-9.35953	4.64844	7.75479	9.29688	-3.57501	9.29688	-3.15108	9.29688	-3.13442
9.375	-1.54611	9.375	-4.68676	9.375	-4.12851	9.375	-0.75939			9.375	-8.40315	4.6875	7.64407	9.375	-2.49788	9.375	-2.98523	9.375	-2.62616
9.45313	-1.509	9.45313	-3.99713	9.45313	-3.3475	9.45313	1.00776			9.45313	-7.25391	4.72656	7.56176	9.45313	-1.41104	9.45313	-2.65468	9.45313	-1.95252
9.53125	-1.53582	9.53125	-3.13157	9.53125	-2.57969	9.53125	2.69553			9.53125	-5.73955	4.76563	7.51018	9.53125	-0.22595	9.53125	-2.03401	9.53125	-1.21742
9.60938	-1.24947	9.60938	-2.07337	9.60938	-1.61165	9.60938	4.44316			9.60938	-3.82904	4.80469	7.56494	9.60938	0.80744	9.60938	-1.30109	9.60938	-0.56216
9.6875	-1.14073	9.6875	-0.89601	9.6875	-0.53295	9.6875	5.52834			9.6875	-2.04887	4.84375	7.31131	9.6875	1.82261	9.6875	-0.59482	9.6875	0.03915
9.76563	-0.69085	9.76563	0.36034	9.76563	0.5336	9.76563	6.49845			9.76563	-0.16353	4.88281	7.29442	9.76563	2.48181	9.76563	0.20067	9.76563	0.51087
9.84375	-0.42169	9.84375	1.54439	9.84375	1.69823	9.84375	7.15591			9.84375	1.19253	4.92188	6.74513	9.84375	2.97369	9.84375	0.94409	9.84375	1.06067
9.92188	-0.09277	9.92188	2.56507	9.92188	2.66372	9.92188	7.42242			9.92188	2.55007	4.96094	6.86714	9.92188	3.44399	9.92188	1.7453	9.92188	1.45577
10	0.39529	10	3.42374	10	3.49284	10	7.42752			10	3.72849	5	6.2639	10	3.79453	10	2.38129	10	1.92259
10.0781	0.87505	10.0781	4.06102	10.0781	4.21559	10.0781	7.68044			10.0781	4.55924	5.03906	5.72704	10.0781	3.96403	10.0781	2.90737	10.0781	2.18948
10.1562	1.16452	10.1562	4.18167	10.1562	4.80886	10.1562	7.73416			10.1562	5.26819	5.07813	5.50157	10.1562	4.04949	10.1562	3.28143	10.1562	2.29171
10.2344	1.45855	10.2344	4.58043	10.2344	5.10061	10.2344	7.62414			10.2344	5.84337	5.11719	4.78949	10.2344	4.15726	10.2344	3.48184	10.2344	2.43088
10.3125	1.63702	10.3125	4.83161	10.3125	5.38363	10.3125	7.46154			10.3125	6.31913	5.15625	4.16716	10.3125	4.13206	10.3125	3.6566	10.3125	2.51518
10.3906	1.7072	10.3906	5.03839	10.3906	5.59831	10.3906	6.86189			10.3906	6.73613	5.19531	3.5949	10.3906	4.35057	10.3906	3.67194	10.3906	2.51335
10.4688	1.75475	10.4688	4.98192	10.4688	5.69922	10.4688	6.49773			10.4688	6.92576	5.23438	2.84946	10.4688	4.19859	10.4688	3.6895	10.4688	2.77106
10.5469	1.71358	10.5469	4.93851	10.5469	5.54574	10.5469	6.12975			10.5469	7.12248	5.27344	2.08526	10.5469	4.0686	10.5469	3.6887	10.5469	2.78265
10.625	1.88381	10.625	4.98523	10.625	5.53274	10.625	5.68893			10.625	6.98686	5.3125	1.1815	10.625	3.87324	10.625	3.80231	10.625	2.77383
10.7031	1.70549	10.7031	4.87032	10.7031	5.37087	10.7031	4.68942			10.7031	6.98281	5.35156	0.39186	10.7031	3.55727	10.7031	3.8188	10.7031	2.78304
10.7812	1.48909	10.7812	4.68064	10.7812	5.05367	10.7812	3.39317			10.7812	6.99915	5.39063	-0.73454	10.7812	3.17776	10.7812	3.76524	10.7812	2.72625
10.8594	1.3326	10.8594	4.34199	10.8594	4.56559	10.8594	2.20035			10.8594	6.7553	5.42969	-1.86132	10.8594	2.53817	10.8594	3.64616	10.8594	2.44558
10.9375	1.37289	10.9375	3.80591	10.9375	3.83623	10.9375	0.44119			10.9375	6.4509	5.46875	-3.09888	10.9375	1.64655	10.9375	3.39421	10.9375	2.0249
11.0156	1.10994	11.0156	3.1827	11.0156	3.33292	11.0156	-1.42533			11.0156	6.04398	5.50781	-4.23507	11.0156	0.71072	11.0156	3.06394	11.0156	1.51406
11.0938	1.08548	11.0938	2.5135	11.0938	2.61548	11.0938	-3.33244			11.0938	5.29579	5.54688	-5.16789	11.0938	-0.34566	11.0938	2.60634	11.0938	0.99572
11.1719	0.93581	11.1719	1.66405	11.1719	1.73254	11.1719	-4.93223			11.1719	4.45929	5.58594	-6.49182	11.1719	-1.36489	11.1719	1.9904	11.1719	0.48017
11.25	0.69537	11.25	0.56214	11.25	0.73212	11.25	-6.28762			11.25	3.22881	5.625	-7.30721	11.25	-2.40638	11.25	1.29285	11.25	-0.13104
11.3281	0.31401	11.3281	-0.55297	11.3281	-0.30065	11.3281	-7.25558			11.3281	1.92156	5.66406	-8.24678	11.3281	-3.33335	11.3281	0.4351	11.3281	-0.7072
11.4062	-0.12287	11.4062	-1.6832	11.4062	-1.30922	11.4062	-8.23934			11.4062	0.48601	5.70313	-9.02581	11.4062	-4.06614	11.4062	-0.25142	11.4062	-1.25804
11.4844	-0.64497	11.4844	-2.77269	11.4844	-2.30298	11.4844	-8.71763			11.4844	-1.31777	5.74219	-9.51632	11.4844	-4.6823	11.4844	-0.96089	11.4844	-1.71528
11.5625	-1.08067	11.5625	-3.83079	11.5625	-3.27105	11.5625	-8.96769			11.5625	-3.02051	5.78125	-10.2445	11.5625	-5.04976	11.5625	-1.71869	11.5625	-2.08089
11.6406	-1.48627	11.6406	-4.59769	11.6406	-4.06249	11.6406	-8.70456			11.6406	-4.98212	5.82031	-10.762	11.6406	-5.33318	11.6406	-2.31121	11.6406	-2.40608
11.7188	-1.74923	11.7188	-5.2006	11.7188	-4.70969	11.7188	-8.31761			11.7188	-6.94287	5.85938	-11.2102	11.7188	-5.44308	11.7188	-2.70968	11.7188	-2.68446
11.7969	-2.03081	11.7969	-5.60269	11.7969	-5.19758	11.7969	-7.97537			11.7969	-8.25991	5.89844	-11.5518	11.7969	-5.58878	11.7969	-2.92935	11.7969	-2.95667
11.875	-2.18825	11.875	-5.82132	11.875	-5.45255	11.875	-7.2602			11.875	-9.36032	5.9375	-11.9842	11.875	-5.44669	11.875	-3.0259	11.875	-3.11667
11.9531	-2.40634	11.9531	-5.97309	11.9531	-5.52405	11.9531	-6.41286			11.9531	-10.3498	5.97656	-11.9572	11.9531	-5.57729	11.9531	-3.22614	11.9531	-3.165
12.0312	-2.47008	12.0312	-6.03932	12.0312	-5.40367	12.0312	-5.31847			12.0312	-10.5969	6.01563	-12.0962	12.0312	-5.38281	12.0312	-3.35808	12.0312	-3.18694
12.1094	-2.57433	12.1094	-5.93047	12.1094	-5.20123	12.1094	-3.77199			12.1094	-10.9142	6.05469	-12.1344	12.1094	-4.90952	12.1094	-3.38535	12.1094	-3.06883
12.1875	-2.61048	12.1875	-5.85338	12.1875	-4.94307	12.1875	-1.93669			12.1875	-10.564	6.09375	-12.1418	12.1875	-4.25623	12.1875	-3.34084	12.1875	-2.93219
12.2656	-2.45983	12.2656	-5.57311	12.2656	-4.4983	12.2656	-0.36484			12.2656	-9.66164	6.13281	-11.812	12.2656	-3.43096	12.2656	-3.28925	12.2656	-2.59666
12.3438	-2.57482	12.3438	-5.19195	12.3438	-4.01327	12.3438	1.47144			12.3438	-8.98828	6.17188	-11.7581	12.3438	-2.27878	12.3438	-3.16667	12.3438	-2.16788
12.4219	-2.57051	12.4219	-4.66978	12.4219	-3.19484	12.4219	3.30729			12.4219	-7.5768	6.21094	-11.6845	12.4219	-1.14229	12.4219	-2.94325	12.4219	-1.44188
12.5	-2.68656	12.5	-3.94695	12.5	-2.37467	12.5	4.87213			12.5	-6.00407	6.25	-11.3777	12.5	-0.10881	12.5	-2.43238	12.5	-0.77474
12.5781	-2.65758	12.5781	-3.07373	12.5781	-1.50916	12.5781	5.96531			12.5781	-4.05712	6.28906	-10.9441	12.5781	1.05584	12.5781	-1.80626	12.5781	-0.13283
12.6562	-2.3657	12.6562	-1.99096	12.6562	-0.63259	12.6562	7.01274			12.6562	-2.43867	6.32813	-10.3776	12.6562	1.95851	12.6562	-1.13475	12.6562	0.48826
12.7344	-1.82691	12.7344	-0.73086	12.7344	0.37887	12.7344	7.75117			12.7344	-0.9335	6.36719	-9.76371	12.7344	2.51645	12.7344	-0.26867	12.7344	1.1178
12.8125	-1.27303	12.8125	0.26163	12.8125	1.46758	12.8125	8.0292			12.8125	0.61557	6.40625	-8.84055	12.8125	3.08434	12.8125	0.44546	12.8125	1.72779
12.8906	-0.97114	12.8906	1.47681	12.8906	2.43366	12.8906	8.40797			12.8906	2.09051	6.44531	-8.22322	12.8906	3.57223	12.8906	1.1352	12.8906	2.18519
12.9688	-0.53296	12.9688	2.38226	12.9688	3.40625	12.9688	8.27768			12.9688	3.04904	6.48438	-7.1726	12.9688	3.93338	12.9688	1.71666	12.9688	2.51057
13.0469	-0.0618	13.0469	3.04947	13.0469	4.11794	13.0469	8.22973			13.0469	4.07016	6.52344	-6.24421	13.0469	4.1031	13.0469	2.25359	13.0469	2.91966
13.125	0.51484	13.125	3.68112	13.125	4.52574	13.125	8.33225			13.125	4.87179	6.5625	-5.23743	13.125	4.10633	13.125	2.6347	13.125	3.19882
13.2031	0.8663	13.2031	4.207	13.2031	4.986	13.2031	8.05879			13.2031	5.60005	6.60156	-4.22983	13.2031	4.26443	13.2031	2.90675	13.2031	3.16156
13.2812	1.19164	13.2812	4.61011	13.2812	5.36542	13.2812	7.94831			13.2812	5.7142	6.64063	-3.11095	13.2812	4.28514	13.2812	3.01552	13.2812	3.1752
13.3594	1.51547	13.3594	4.78747	13.3594	5.601	13.3594	7.64554			13.3594	6.16247	6.67969	-1.98049	13.3594	4.31913	13.3594	3.12241	13.3594	3.2804
13.4375	1.6029	13.4375	4.95148	13.4375	5.61114	13.4375	7.14548			13.4375	6.6451	6.71875	-0.93844	13.4375	4.30284	13.4375	3.21094	13.4375	3.32382
13.5156	1.83998	13.5156	4.91536	13.5156	5.6202	13.5156	6.39515			13.5156	6.49299	6.75781	-0.22813	13.5156	4.12772	13.5156	3.21612	13.5156	3.28526
13.5938	1.89131	13.5938	4.88268	13.5938	5.52667	13.5938	5.47868			13.5938	6.65322	6.79688	0.98852	13.5938	4.02227	13.5938	3.18375	13.5938	3.27551
13.6719	1.77927	13.6719	4.84824	13.6719	5.32905	13.6719	4.28462			13.6719	6.96793	6.83594	1.86299	13.6719	3.66512	13.6719	3.17633	13.6719	3.1336
13.75	1.68442	13.75	4.6228	13.75	4.98619	13.75	2.80327			13.75	7.08526	6.875	2.57563	13.75	3.2951	13.75	3.12625	13.75	2.89627
13.8281	1.68991	13.8281	4.31578	13.8281	4.61604	13.8281	1.08307			13.8281	6.50731	6.91406	3.15525	13.8281	2.54275	13.8281	3.00528	13.8281	2.62373
13.9062	1.63895	13.9062	4.03207	13.9062	4.18975	13.9062	-0.64653			13.9062	6.09351	6.95313	3.94491	13.9062	1.73845	13.9062	2.78133	13.9062	2.32508
13.9844	1.59618	13.9844	3.52626	13.9844	3.58267	13.9844	-2.45077			13.9844	5.64301	6.99219	4.32347	13.9844	0.83436	13.9844	2.38091	13.9844	1.85009
14.0625	1.61928	14.0625	2.90656	14.0625	2.8539	14.0625	-4.04918			14.0625	5.16899	7.03125	5.00183	14.0625	-0.20191	14.0625	1.97853	14.0625	1.27499
14.1406	1.49182	14.1406	2.09816	14.1406	1.96762	14.1406	-5.71713			14.1406	4.18465	7.07031	5.45989	14.1406	-1.24871	14.1406	1.48613	14.1406	0.71034
14.2188	1.32186	14.2188	1.08956	14.2188	0.9905	14.2188	-6.84073			14.2188	3.07335	7.10938	5.99376	14.2188	-2.31597	14.2188	0.88449	14.2188	0.10336
14.2969	1.1021	14.2969	0.03088	14.2969	-0.1587	14.2969	-7.6587			14.2969	1.78835	7.14844	6.13495	14.2969	-3.15523	14.2969	0.00235	14.2969	-0.52792
14.375	0.80173	14.375	-1.05273	14.375	-1.23789	14.375	-7.96252			14.375	0.04215	7.1875	6.39655	14.375	-3.90641	14.375	-0.78854	14.375	-1.05195
14.4531	0.36728	14.4531	-2.135	14.4531	-2.29277	14.4531	-8.40272			14.4531	-1.51177	7.22656	6.67893	14.4531	-4.45165	14.4531	-1.58452	14.4531	-1.59405
14.5312	-0.0277	14.5312	-3.09415	14.5312	-3.28392	14.5312	-8.52591			14.5312	-2.94148	7.26563	6.8123	14.5312	-4.90675	14.5312	-2.4582	14.5312	-2.0523
14.6094	-0.44171	14.6094	-4.07716	14.6094	-4.23801	14.6094	-8.28898			14.6094	-4.77527	7.30469	6.92431	14.6094	-5.24224	14.6094	-3.03188	14.6094	-2.30095
14.6875	-0.63626	14.6875	-4.7215	14.6875	-4.90999	14.6875	-7.99307			14.6875	-6.92506	7.34375	7.13276	14.6875	-5.40089	14.6875	-3.47261	14.6875	-2.50602
14.7656	-1.06489	14.7656	-5.31029	14.7656	-5.17395	14.7656	-7.54331			14.7656	-8.25821	7.38281	7.13028	14.7656	-5.59612	14.7656	-3.72995	14.7656	-2.80061
14.8438	-1.32306	14.8438	-5.61248	14.8438	-5.38689	14.8438	-6.87315			14.8438	-9.46348	7.42188	7.2688	14.8438	-5.60405	14.8438	-3.9202	14.8438	-2.88579
14.9219	-1.55749	14.9219	-5.84745	14.9219	-5.39084	14.9219	-5.63853			14.9219	-10.3066	7.46094	7.28289	14.9219	-5.50587	14.9219	-3.92147	14.9219	-3.04604
15	-1.64612	15	-5.81421	15	-5.50391	15	-4.17647			15	-10.8576	7.5	7.51391	15	-5.41217	15	-3.97973	15	-3.12377
15.0781	-1.71832	15.0781	-5.86315	15.0781	-5.38435	15.0781	-2.43896			15.0781	-11.0435	7.53906	7.50983	15.0781	-4.84951	15.0781	-4.03823	15.0781	-3.11528
15.1562	-1.78724	15.1562	-5.72223	15.1562	-5.14878	15.1562	-0.65634			15.1562	-10.8088	7.57813	7.5352	15.1562	-4.2096	15.1562	-4.06797	15.1562	-2.98262
15.2344	-1.83807	15.2344	-5.51727	15.2344	-4.8266	15.2344	1.09243			15.2344	-10.169	7.61719	7.44364	15.2344	-3.2439	15.2344	-4.02428	15.2344	-2.60168
15.3125	-1.82013	15.3125	-5.1473	15.3125	-4.33147	15.3125	2.79258			15.3125	-8.99239	7.65625	7.4352	15.3125	-2.23316	15.3125	-3.84595	15.3125	-2.09541
15.3906	-1.77461	15.3906	-4.58216	15.3906	-3.56668	15.3906	4.10225			15.3906	-7.52688	7.69531	7.56828	15.3906	-1.15143	15.3906	-3.5968	15.3906	-1.4186
15.4688	-1.57188	15.4688	-4.02791	15.4688	-2.75042	15.4688	5.46932			15.4688	-6.24212	7.73438	7.36896	15.4688	-0.06446	15.4688	-2.99665	15.4688	-0.78085
15.5469	-1.39842	15.5469	-3.16127	15.5469	-1.98673	15.5469	6.22226			15.5469	-4.54728	7.77344	7.49903	15.5469	1.07938	15.5469	-2.40724	15.5469	-0.16662
15.625	-1.37545	15.625	-2.18904	15.625	-0.92294	15.625	6.7386			15.625	-2.68437	7.8125	7.23516	15.625	1.93657	15.625	-1.79364	15.625	0.56424
15.7031	-1.13625	15.7031	-0.99814	15.7031	0.18633	15.7031	7.32171			15.7031	-0.86182	7.85156	7.2146	15.7031	2.68085	15.7031	-0.94628	15.7031	1.10969
15.7812	-0.87595	15.7812	0.09685	15.7812	1.1953	15.7812	7.40228			15.7812	0.43442	7.89063	6.98422	15.7812	3.26934	15.7812	-0.10097	15.7812	1.77736
15.8594	-0.58225	15.8594	1.16519	15.8594	2.21852	15.8594	7.58276			15.8594	1.9797	7.92969	6.78873	15.8594	3.7106	15.8594	0.73889	15.8594	2.14666
15.9375	0.06932	15.9375	2.2112	15.9375	2.95777	15.9375	7.73586			15.9375	3.08674	7.96875	6.49202	15.9375	3.99369	15.9375	1.48161	15.9375	2.30377
16.0156	0.44211	16.0156	3.08	16.0156	3.77937	16.0156	7.48441			16.0156	4.15289	8.00781	6.15618	16.0156	4.11412	16.0156	2.07104	16.0156	2.40902
16.0938	0.95045	16.0938	3.82909	16.0938	4.37525	16.0938	7.30432			16.0938	4.8232	8.04687	5.84266	16.0938	4.25245	16.0938	2.58132	16.0938	2.56098
16.1719	1.34769	16.1719	4.38938	16.1719	4.78495	16.1719	7.08157			16.1719	5.64298	8.08594	5.39602	16.1719	4.31868	16.1719	2.96854	16.1719	2.67683
16.25	1.60834	16.25	4.86871	16.25	4.99159	16.25	6.61576			16.25	6.1162	8.125	4.64686	16.25	4.46208	16.25	3.27418	16.25	2.72539
16.3281	1.89811	16.3281	5.18647	16.3281	5.07482	16.3281	6.01383			16.3281	6.61755	8.16406	4.25935	16.3281	4.56355	16.3281	3.4656	16.3281	2.86932
16.4062	2.22513	16.4062	5.36208	16.4062	5.1348	16.4062	5.30712			16.4062	6.75918	8.20313	3.82089	16.4062	4.62213	16.4062	3.44799	16.4062	2.92547
16.4844	2.58798	16.4844	5.48137	16.4844	5.1032	16.4844	4.51401			16.4844	6.77869	8.24219	3.1042	16.4844	4.72345	16.4844	3.48978	16.4844	2.90673
16.5625	2.58294	16.5625	5.4835	16.5625	5.03745	16.5625	3.08493			16.5625	7.06536	8.28125	2.12588	16.5625	4.54526	16.5625	3.50841	16.5625	2.91321
16.6406	2.6669	16.6406	5.52915	16.6406	4.76211	16.6406	1.61731			16.6406	7.0844	8.32031	1.50549	16.6406	4.19181	16.6406	3.50077	16.6406	2.83445
16.7188	2.38378	16.7188	5.4512	16.7188	4.51588	16.7188	-0.03617			16.7188	7.1596	8.35938	0.46644	16.7188	3.78814	16.7188	3.45633	16.7188	2.71048
16.7969	2.43461	16.7969	5.26353	16.7969	4.1762	16.7969	-1.74097			16.7969	6.92566	8.39844	-0.48119	16.7969	3.09705	16.7969	3.22767	16.7969	2.30427
16.875	2.40447	16.875	4.96919	16.875	3.71651	16.875	-3.75331			16.875	6.61807	8.4375	-1.6628	16.875	2.44402	16.875	2.97808	16.875	1.96719
16.9531	2.22307	16.9531	4.63165	16.9531	3.07573	16.9531	-5.54769			16.9531	6.35199	8.47656	-2.80892	16.9531	1.47593	16.9531	2.74188	16.9531	1.56223
17.0312	2.06763	17.0312	4.10539	17.0312	2.24125	17.0312	-7.20147			17.0312	5.65637	8.51562	-3.98939	17.0312	0.48777	17.0312	2.3384	17.0312	1.11806
17.1094	1.98935	17.1094	3.42494	17.1094	1.33044	17.1094	-8.35136			17.1094	4.71361	8.55469	-5.08165	17.1094	-0.69819	17.1094	1.85017	17.1094	0.49695
17.1875	1.82501	17.1875	2.60886	17.1875	0.27351	17.1875	-9.27309			17.1875	3.79014	8.59375	-6.09722	17.1875	-1.80901	17.1875	1.24445	17.1875	-0.19708
17.2656	1.5231	17.2656	1.56766	17.2656	-0.67529	17.2656	-9.91459			17.2656	2.52151	8.63281	-7.14287	17.2656	-2.7182	17.2656	0.57545	17.2656	-0.78037
17.3438	1.25884	17.3438	0.42957	17.3438	-1.72938	17.3438	-10.1547			17.3438	1.45161	8.67188	-8.21495	17.3438	-3.07884	17.3438	-0.24373	17.3438	-1.37335
17.4219	0.81191	17.4219	-0.73557	17.4219	-3.00115	17.4219	-10.2382			17.4219	-0.11195	8.71094	-8.86515	17.4219	-3.44438	17.4219	-1.0799	17.4219	-1.68147
17.5	0.37293	17.5	-1.88939	17.5	-3.89426	17.5	-10.2368			17.5	-2.43189	8.75	-9.69676	17.5	-3.95849	17.5	-1.71801	17.5	-1.90377
17.5781	-0.09028	17.5781	-2.82472	17.5781	-4.84901					17.5781	-3.67284	8.78906	-10.211			17.5781	-2.24603	17.5781	-2.07644
17.6562	-0.41118	17.6562	-3.62757	17.6562	-5.62536					17.6562	-4.99396	8.82813	-10.4978			17.6562	-2.6826	17.6562	-2.34334
17.7344	-0.83137	17.7344	-4.07799	17.7344	-6.16047					17.7344	-7.67112	8.86719	-10.9701			17.7344	-3.05032	17.7344	-2.62501
17.8125	-1.28536	17.8125	-4.54764	17.8125	-6.36029					17.8125	-9.48711	8.90625	-11.3573			17.8125	-3.21244	17.8125	-2.78335
17.8906	-1.60462	17.8906	-4.78777							17.8906	-8.39713	8.94531	-11.524			17.8906	-3.30735	17.8906	-2.87868
17.9688	-1.80512	17.9688	-4.92146									8.98438	-11.8895			17.9688	-3.48529
18.0469	-2.02126	18.0469	-4.78317									9.02344	-11.9809			18.0469	-3.4408
18.125	-2.09095											9.0625	-11.9068			18.125	-3.42738
												9.10156	-11.7861
												9.14063	-11.7151
												9.17969	-11.5623
												9.21875	-11.2647
												9.25781	-11.0148
												9.29688	-10.6031
												9.33594	-9.96434
												9.375	-9.49807
												9.41406	-8.74307
												9.45313	-7.85427
												9.49219	-7.00057
												9.53125	-5.9411
												9.57031	-4.97693
												9.60938	-3.97129
												9.64844	-2.82314
												9.6875	-1.77834
												9.72656	-0.66479
												9.76563	0.30529
												9.80469	1.45189
												9.84375	2.27677
												9.88281	2.9405
												9.92188	3.79465
												9.96094	4.42857
												10	5.0571
												10.0391	5.71928
												10.0781	6.0315
												10.1172	6.53592
												10.1562	6.85471
												10.1953	7.12721
												10.2344	7.31583
												10.2734	7.61746
												10.3125	7.61444
												10.3516	7.92717
												10.3906	8.12388
												10.4297	8.13576
												10.4688	8.25376
												10.5078	8.09667
												10.5469	8.26482
												10.5859	8.20033
												10.625	8.27308
												10.6641	8.34829
												10.7031	8.55213
												10.7422	8.30525
												10.7812	8.40121
												10.8203	8.40112
												10.8594	8.00557
												10.8984	7.8005
												10.9375	7.4056
												10.9766	7.23585
												11.0156	6.88186
												11.0547	6.86556
												11.0938	6.18219
												11.1328	5.74006
												11.1719	5.15097
												11.2109	4.59995
												11.25	3.81096
												11.2891	3.06922
												11.3281	2.23397
												11.3672	1.32111
												11.4062	0.25615
												11.4453	-0.76613
												11.4844	-1.87085
												11.5234	-2.91356
												11.5625	-4.14486
												11.6016	-5.1297
												11.6406	-6.25039
												11.6797	-6.99345
												11.7188	-7.84484
												11.7578	-8.25278
												11.7969	-9.21848
												11.8359	-9.58869
												11.875	-9.66502
												11.9141	-10.2132
												11.9531	-10.577
												11.9922	-10.7005
												12.0312	-10.8633
												12.0703	-10.8462
												12.1094	-10.9175
												12.1484	-10.7184
												12.1875	-10.6689
												12.2266	-10.4161
												12.2656	-10.1478
												12.3047	-9.75853
												12.3438	-9.18605
												12.3828	-8.60038
												12.4219	-7.89499
												12.4609	-6.98462
												12.5	-6.1793
												12.5391	-5.17805
												12.5781	-4.17596
												12.6172	-3.03659
												12.6562	-1.8909
												12.6953	-0.7071
												12.7344	0.26642
												12.7734	1.21832
												12.8125	2.27361
												12.8516	3.06977
												12.8906	4.03001
												12.9297	4.70143
												12.9688	5.38448
												13.0078	6.12642
												13.0469	6.39553
												13.0859	6.96578
												13.125	7.26402
												13.1641	7.58136
												13.2031	7.79704
												13.2422	8.05278
												13.2812	8.25907
												13.3203	8.35773
												13.3594	8.60189
												13.3984	8.73602
												13.4375	8.73449
												13.4766	8.86991
												13.5156	8.96731
												13.5547	8.99836
												13.5938	9.17868
												13.6328	8.91046
												13.6719	9.1513
												13.7109	9.3041
												13.75	8.90358
												13.7891	8.89052
												13.8281	8.89694
												13.8672	8.72259
												13.9062	8.51896
												13.9453	8.42862
												13.9844	8.07035
												14.0234	7.79071
												14.0625	7.41168
												14.1016	6.82578
												14.1406	6.32175
												14.1797	5.66214
												14.2188	5.21061
												14.2578	4.61023
												14.2969	3.79411
												14.3359	3.14823
												14.375	2.25249
												14.4141	1.30983
												14.4531	-0.25739
												14.4922	-1.33084
												14.5312	-1.99514
												14.5703	-3.42964
												14.6094	-4.32184
												14.6484	-5.48723
												14.6875	-6.50181
												14.7266	-7.47123
												14.7656	-8.18381
												14.8047	-8.80764
												14.8438	-9.19674
												14.8828	-9.44475
												14.9219	-9.814
												14.9609	-10.2633
												15	-10.312
												15.0391	-10.3535
												15.0781	-10.3974
												15.1172	-10.5984
												15.1562	-10.4508
												15.1953	-10.3159
												15.2344	-10.2354
												15.2734	-9.9128
												15.3125	-9.67641
												15.3516	-9.09439
												15.3906	-8.5842
												15.4297	-7.70129
												15.4688	-7.10549
												15.5078	-6.30579
												15.5469	-5.31932
												15.5859	-4.33293
												15.625	-3.10512
												15.6641	-2.20116
												15.7031	-1.20493
												15.7422	-0.1491
												15.7812	0.8418
												15.8203	1.87386
												15.8594	2.71574
												15.8984	3.49436
												15.9375	4.18824
												15.9766	4.91579
												16.0156	5.18591
												16.0547	5.9115
												16.0938	6.33234
												16.1328	6.69329
												16.1719	7.04014
												16.2109	7.29218
												16.25	7.60881
												16.2891	7.75838
												16.3281	8.09389
												16.3672	7.96728
												16.4062	8.10474
												16.4453	8.28225
												16.4844	8.33433
												16.5234	8.53113
												16.5625	8.52236
												16.6016	8.43374
												16.6406	8.45858
												16.6797	8.36949
												16.7188	8.5341
												16.7578	8.26713
												16.7969	8.24013
												16.8359	8.32263
												16.875	8.19071
												16.9141	7.70296
												16.9531	7.64028
												16.9922	7.3048
												17.0312	7.03216
												17.0703	6.61162
												17.1094	6.02001
												17.1484	5.48352
												17.1875	4.97071
												17.2266	4.28593
												17.2656	3.72943
												17.3047	2.96749
												17.3438	2.18038
												17.3828	1.18983
												17.4219	0.25134
												17.4609	-0.79767
												17.5	-1.99554
												17.5391	-3.16189
												17.5781	-4.40294
												17.6172	-5.35459
												17.6562	-6.37055
												17.6953	-7.47391
												17.7344	-8.45521
												17.7734	-9.02757
												17.8125	-9.61204
												17.8516	-10.2135
												17.8906	-10.578
												17.9297	-11.0172

## Sheet: SI-Fig. 24c
X	Y	Y(Er±)
20	4.232	0.4168
60	11.088	0.21371
100	11.248	0.43327
140	16.6375	0.23712
180	24.28	1.08437
220	17.886	0.52581
260	19.95	0.57341
300	9.992	0.1071
350	7.19	0.36208
400	6.254	0.18569
