# Supplementary material for: Designed wrinkles for optical encryption and flexible integrated circuit carrier board
Source: Nat Commun. 2024 Jul 4;15:5616. doi: 10.1038/s41467-024-50069-7 (PMC11224375; doi:10.1038/s41467-024-50069-7)
Supplement: Supplementary file 9 — Source data [file 41467_2024_50069_MOESM9_ESM.zip › Soure Data/Soure Data-Supplementary Infromation/SI-Fig. 25.xlsx]

## Sheet: SI-Fig. 25a
X1	Y1	X2	Y2	X3	Y3
0	0.19914	0	-4.16299	0	-11.6839
0.07935	0.50783	0.07813	-4.24643	0.15564	-11.6839
0.15869	0.75618	0.15625	-4.41521	0.31128	-7.39527
0.23804	0.91022	0.23438	-4.27378	0.46692	-2.4762
0.31738	0.9506	0.3125	-3.8911	0.62256	1.82607
0.39673	1.08246	0.39063	-3.31453	0.7782	4.90052
0.47607	1.19194	0.46875	-2.69359	0.93384	6.99677
0.55542	1.31128	0.54688	-1.90847	1.08948	7.47326
0.63477	1.35246	0.625	-0.96854	1.24512	8.16303
0.71411	1.34815	0.70313	-0.01485	1.40076	7.87748
0.79346	1.29633	0.78125	0.90054	1.5564	7.44191
0.8728	1.21276	0.85937	1.7354	1.71204	6.47986
0.95215	1.08018	0.9375	2.4686	1.86768	4.54749
1.03149	0.95723	1.01563	3.09104	2.02332	2.13359
1.11084	0.7796	1.09375	3.55134	2.17896	-1.5745
1.19019	0.57888	1.17188	3.95056	2.3346	-6.74847
1.26953	0.36745	1.25	4.28424	2.49024	-10.1092
1.34888	0.06786	1.32813	4.45076	2.64588	-11.9619
1.42822	-0.25034	1.40625	4.6145	2.80152	-11.8784
1.50757	-0.53632	1.48438	4.68683	2.95716	-11.0447
1.58691	-0.84838	1.5625	4.71693	3.1128	-8.79147
1.66626	-1.20324	1.64063	4.79388	3.26844	-5.61885
1.74561	-1.5923	1.71875	4.81751	3.42408	-2.1207
1.82495	-1.8317	1.79688	4.79119	3.57972	1.49779
1.9043	-1.97059	1.875	4.60091	3.73536	4.5931
1.98364	-2.06574	1.95313	4.38665	3.891	6.69261
2.06299	-2.07541	2.03125	3.98427	4.04664	7.77955
2.14233	-2.12916	2.10938	3.43477	4.20228	8.51364
2.22168	-2.07407	2.1875	2.86995	4.35792	8.38841
2.30103	-1.9822	2.26563	2.08504	4.51356	8.37626
2.38037	-1.76223	2.34375	1.20414	4.6692	7.16389
2.45972	-1.48988	2.42188	0.22755	4.82484	6.21974
2.53906	-1.23114	2.5	-0.72259	4.98048	3.07196
2.61841	-0.99903	2.57813	-1.70138	5.13612	0.03201
2.69775	-0.72357	2.65625	-2.51308	5.29175	-3.84659
2.7771	-0.43366	2.73438	-3.23134	5.44739	-7.73792
2.85645	-0.12568	2.8125	-4.0394	5.60303	-10.3396
2.93579	0.20456	2.89063	-4.55536	5.75867	-11.0978
3.01514	0.50825	2.96875	-5.04742	5.91431	-10.6855
3.09448	0.79539	3.04688	-5.12206	6.06995	-8.97268
3.17383	0.96815	3.125	-5.56096	6.22559	-5.66514
3.25317	1.14125	3.20313	-5.46968	6.38123	-1.90985
3.33252	1.27177	3.28125	-5.25536	6.53687	1.81366
3.41187	1.46593	3.35938	-4.89817	6.69251	4.74535
3.49121	1.52154	3.4375	-4.30861	6.84815	6.80712
3.57056	1.55842	3.51563	-3.47162	7.00379	7.66814
3.6499	1.49498	3.59375	-2.65221	7.15943	8.47746
3.72925	1.41573	3.67188	-1.83068	7.31507	8.92026
3.80859	1.32153	3.75	-0.81582	7.47071	8.46328
3.88794	1.2292	3.82813	0.13977	7.62635	7.42046
3.96729	1.07942	3.90625	0.8981	7.78199	6.09016
4.04663	0.89147	3.98438	1.63205	7.93763	4.27482
4.12598	0.74784	4.0625	2.24329	8.09327	2.04766
4.20532	0.54186	4.14063	2.70407	8.24891	-0.85784
4.28467	0.24139	4.21875	3.10605	8.40455	-5.90797
4.36401	-0.024	4.29688	3.43044	8.56019	-10.082
4.44336	-0.30019	4.375	3.77657	8.71583	-11.4255
4.52271	-0.6186	4.45313	3.85198	8.87147	-11.769
4.60205	-0.83436	4.53125	3.87083	9.02711	-10.37
4.6814	-1.09202	4.60938	3.78953	9.18275	-7.78997
4.76074	-1.36286	4.6875	3.65475	9.33839	-3.95861
4.84009	-1.54994	4.76563	3.53645	9.49403	-0.67818
4.91943	-1.65328	4.84375	3.38795	9.64967	2.64662
4.99878	-1.78595	4.92188	3.19051	9.80531	4.41732
5.07813	-1.86127	5	2.86223	9.96095	5.7532
5.15747	-1.87614	5.07813	2.39688	10.1166	6.74987
5.23682	-1.8786	5.15625	1.80239	10.2722	7.44451
5.31616	-1.84562	5.23438	1.06376	10.4279	7.59663
5.39551	-1.78058	5.3125	0.15967	10.5835	6.47686
5.47485	-1.55831	5.39063	-0.83562	10.7392	4.91615
5.5542	-1.26481	5.46875	-1.7799	10.8948	2.7441
5.63355	-0.88941	5.54688	-2.76429	11.0504	1.11863
5.71289	-0.49127	5.625	-3.69266	11.2061	-2.91083
5.79224	-0.09812	5.70313	-4.61431	11.3617	-6.30508
5.87158	0.2262	5.78125	-5.31037	11.5174	-9.56122
5.95093	0.56925	5.85938	-5.81325	11.673	-10.6833
6.03027	0.88513	5.9375	-6.267	11.8286	-11.0062
6.10962	1.14618	6.01563	-6.55558	11.9843	-9.79253
6.18897	1.3551	6.09375	-6.65195	12.1399	-6.43553
6.26831	1.53009	6.17188	-6.59903	12.2956	-3.18812
6.34766	1.64827	6.25	-6.42334	12.4512	0.38654
6.427	1.76017	6.32813	-6.04487	12.6068	3.39574
6.50635	1.90549	6.40625	-5.46058	12.7625	6.04141
6.58569	2.02536	6.48438	-4.7538	12.9181	7.831
6.66504	2.09415	6.5625	-3.82471	13.0738	8.70046
6.74439	2.08517	6.64063	-2.87096	13.2294	9.19564
6.82373	1.97321	6.71875	-1.65154	13.385	8.08298
6.90308	1.75221	6.79688	-0.83887	13.5407	7.63464
6.98242	1.64433	6.875	0.01179	13.6963	7.15408
7.06177	1.4933	6.95313	0.85426	13.852	5.67533
7.14111	1.36504	7.03125	1.52843	14.0076	3.23041
7.22046	1.14277	7.10938	2.10897	14.1632	0.81658
7.29981	0.87543	7.1875	2.59086	14.3189	-4.50112
7.37915	0.54284	7.26563	2.91824	14.4745	-8.0701
7.4585	0.24949	7.34375	3.17147	14.6301	-9.89182
7.53784	-0.01244	7.42188	3.51874	14.7858	-10.3229
7.61719	-0.31477	7.5	3.71756	14.9414	-9.32623
7.69653	-0.66392	7.57813	3.93126	15.0971	-7.28977
7.77588	-1.00301	7.65625	4.08793	15.2527	-3.73133
7.85523	-1.24364	7.73438	4.22309	15.4083	-0.07663
7.93457	-1.37244	7.8125	4.22256	15.564	2.78236
8.01392	-1.44076	7.89063	4.10579	15.7196	5.31323
8.09326	-1.50595	7.96875	3.83842	15.8753	6.60161
8.17261	-1.45184	8.04687	3.39983	16.0309	7.60674
8.25195	-1.33981	8.125	2.98108	16.1865	7.78615
8.3313	-1.18244	8.20313	2.2833	16.3422	8.25301
8.41064	-0.95688	8.28125	1.48768	16.4978	7.34104
8.48999	-0.71614	8.35938	0.64408	16.6535	6.52607
8.56934	-0.52524	8.4375	-0.22516	16.8091	4.86441
8.64868	-0.23328	8.51562	-1.27671	16.9647	2.61028
8.72803	0.09059	8.59375	-2.06146	17.1204	-1.03165
8.80737	0.44622	8.67188	-2.82867	17.276	-3.437
8.88672	0.84326	8.75	-3.44913	17.4317	-6.83169
8.96606	1.105	8.82813	-3.96426	17.5873	-9.29092
9.04541	1.26854	8.90625	-4.36791	17.7429	-10.7585
9.12476	1.40737	8.98438	-4.72736	17.8986	-10.7846
9.2041	1.48187	9.0625	-4.98137	18.0542	-9.59049
9.28345	1.50413	9.14063	-5.03142	18.2099	-6.78846
9.36279	1.44696	9.21875	-4.93007	18.3655	-2.69988
9.44214	1.48068	9.29688	-4.68633	18.5211	0.05869
9.52149	1.51276	9.375	-4.20097	18.6768	2.2676
9.60083	1.53024	9.45313	-3.4714	18.8324	4.01479
9.68018	1.49249	9.53125	-2.57092	18.9881	5.11952
9.75952	1.3281	9.60938	-1.67848	19.1437	4.6964
9.83887	1.1197	9.6875	-0.55715	19.2993	4.1673
9.91821	0.96287	9.76563	0.6198	19.455	3.44788
9.99756	0.80806	9.84375	1.59361	19.6106	1.61931
10.0769	0.56483	9.92188	2.60574	19.7663	1.03013
10.1562	0.39746	10	3.40829
10.2356	0.19899	10.0781	3.97623
10.3149	-0.06376	10.1562	4.40226
10.3943	-0.34535	10.2344	4.76522
10.4736	-0.67483	10.3125	5.12227
10.553	-1.00678	10.3906	5.48104
10.6323	-1.31625	10.4688	5.5717
10.7117	-1.53644	10.5469	5.66795
10.791	-1.77654	10.625	5.69119
10.8704	-1.95819	10.7031	5.74098
10.9497	-2.04829	10.7812	5.5922
11.029	-2.12253	10.8594	5.35936
11.1084	-2.20245	10.9375	4.9962
11.1877	-2.28971	11.0156	4.4335
11.2671	-2.27685	11.0938	3.95223
11.3464	-2.15638	11.1719	3.23104
11.4258	-1.9109	11.25	2.42187
11.5051	-1.64278	11.3281	1.48944
11.5845	-1.33353	11.4062	0.45449
11.6638	-0.91874	11.4844	-0.68978
11.7432	-0.54607	11.5625	-1.75891
11.8225	-0.2532	11.6406	-2.70461
11.9019	-0.04226	11.7188	-3.59383
11.9812	0.17643	11.7969	-4.28715
12.0605	0.4291	11.875	-5.01692
12.1399	0.59681	11.9531	-5.48582
12.2192	0.73392	12.0312	-5.79665
12.2986	0.85622	12.1094	-5.89631
12.3779	1.01324	12.1875	-5.79309
12.4573	1.02812	12.2656	-5.63628
12.5366	1.03175	12.3438	-5.21278
12.616	1.13437	12.4219	-4.67265
12.6953	1.19001	12.5	-3.9427
12.7747	1.2128	12.5781	-3.26889
12.854	1.18099	12.6562	-2.35477
12.9334	1.12754	12.7344	-1.31549
13.0127	1.01935	12.8125	-0.31097
13.092	0.88449	12.8906	0.57855
13.1714	0.6828	12.9688	1.41359
13.2507	0.53608	13.0469	2.051
13.3301	0.4039	13.125	2.63925
13.4094	0.18844	13.2031	3.19087
13.4888	-0.09378	13.2812	3.61533
13.5681	-0.44216	13.3594	4.00747
13.6475	-0.76279	13.4375	4.1858
13.7268	-1.06132	13.5156	4.34446
13.8062	-1.33767	13.5938	4.41528
13.8855	-1.58811	13.6719	4.44553
13.9648	-1.72449	13.75	4.34808
14.0442	-1.81519	13.8281	4.24561
14.1235	-1.8512	13.9062	4.01207
14.2029	-1.82527	13.9844	3.82853
14.2822	-1.74608	14.0625	3.55668
14.3616	-1.64997	14.1406	3.18362
14.4409	-1.52748	14.2188	2.75007
14.5203	-1.2911	14.2969	2.12974
14.5996	-0.91853	14.375	1.19869
14.679	-0.58231	14.4531	0.103
14.7583	-0.26883	14.5312	-0.94685
14.8377	0.02952	14.6094	-1.91125
14.917	0.34334	14.6875	-2.6924
14.9963	0.59413	14.7656	-3.33055
15.0757	0.85588	14.8438	-3.89476
15.155	1.04332	14.9219	-4.23563
15.2344	1.29454	15	-4.40173
15.3137	1.50464	15.0781	-4.40157
15.3931	1.70683	15.1562	-4.23041
15.4724	1.8562	15.2344	-4.07346
15.5518	1.93135	15.3125	-3.85847
15.6311	1.955	15.3906	-3.39023
15.7104	1.90828	15.4688	-2.91656
15.7898	1.9399	15.5469	-2.26614
15.8691	1.89876	15.625	-1.73197
15.9485	1.78834	15.7031	-0.99012
16.0278	1.6461	15.7812	-0.12274
16.1072	1.47562	15.8594	0.69491
16.1865	1.26151	15.9375	1.46984
16.2659	1.01128	16.0156	2.14798
16.3452	0.73429	16.0938	2.78677
16.4246	0.43562	16.1719	3.17719
16.5039	0.08859	16.25	3.36752
16.5832	-0.25225	16.3281	3.5922
16.6626	-0.60418	16.4062	3.66395
16.7419	-0.99621	16.4844	3.68713
16.8213	-1.24469	16.5625	3.64135
16.9006	-1.41657	16.6406	3.66816
16.98	-1.5686	16.7188	3.53434
17.0593	-1.76786	16.7969	3.41619
17.1387	-1.80064	16.875	3.1105
17.218	-1.82649	16.9531	2.86893
17.2974	-1.78702	17.0312	2.51466
17.3767	-1.73425	17.1094	2.07497
17.4561	-1.61972	17.1875	1.54104
17.5354	-1.43104	17.2656	0.82629
17.6148	-1.19258	17.3438	0.0383
17.6941	-0.88742	17.4219	-0.80377
17.7734	-0.55178	17.5	-1.77157
17.8528	-0.12473	17.5781	-2.62743
17.9321	0.14885	17.6562	-3.43722
18.0115	0.40743	17.7344	-4.19825
18.0908	0.56938	17.8125	-4.80174
18.1702	0.74273	17.8906	-5.20336
18.2495	0.91487	17.9688	-5.45563
18.3289	1.1063	18.0469	-5.54908
18.4082	1.1882	18.125	-5.71502
18.4875	1.1583	18.2031	-5.67608
18.5669	1.10682	18.2812	-5.54047
18.6462	1.14095	18.3594	-5.33259
18.7256	1.18652	18.4375	-5.0376
18.8049	1.12924	18.5156	-4.51333
18.8843	1.12836	18.5938	-3.86386
18.9636	1.11562	18.6719	-3.08946
19.043	1.0008	18.75	-2.21944
19.1223	0.77041	18.8281	-1.29279
19.2017	0.54637	18.9062	-0.42033
19.281	0.27643	18.9844	0.33865
19.3604	-0.04266	19.0625	1.05138
19.4397	-0.41134	19.1406	1.67132
19.519	-0.67486	19.2188	2.09771
19.5984	-0.99755	19.2969	2.54712
19.6777	-1.69212	19.375	2.9156
		19.4531	3.19769
		19.5312	3.41559
		19.6094	3.69051
		19.6875	4.0058
		19.7656	3.84981
		19.8438	3.63945

## Sheet: SI-Fig. 25b
X1	Y1	X2	Y2	X3	Y3
0	1.44422	0	0.32011	0	-6.50872
0.08179	1.36832	0.07935	-1.4945	0.07813	-4.95038
0.16357	1.22361	0.15869	-2.46149	0.15625	-3.76219
0.24536	1.03593	0.23804	-3.65689	0.23438	-1.86479
0.32715	0.79828	0.31738	-4.14115	0.3125	0.01832
0.40894	0.53137	0.39673	-4.64461	0.39063	1.4918
0.49072	0.25084	0.47607	-4.69455	0.46875	2.97685
0.57251	-0.04435	0.55542	-4.86128	0.54688	4.29732
0.6543	-0.34614	0.63477	-5.18697	0.625	5.43776
0.73608	-0.64856	0.71411	-4.78446	0.70313	6.67814
0.81787	-0.93311	0.79346	-4.8357	0.78125	7.61975
0.89966	-1.20416	0.8728	-3.85856	0.85937	8.33663
0.98145	-1.44154	0.95215	-3.1601	0.9375	8.50787
1.06323	-1.64198	1.03149	-1.89506	1.01563	8.41952
1.14502	-1.80468	1.11084	-0.53194	1.09375	8.34349
1.22681	-1.93418	1.19019	0.61399	1.17188	7.93222
1.30859	-2.00133	1.26953	2.35799	1.25	7.23479
1.39038	-2.02648	1.34888	3.82375	1.32813	6.85531
1.47217	-1.98977	1.42822	5.639	1.40625	5.88302
1.55396	-1.89423	1.50757	5.8307	1.48438	4.9027
1.63574	-1.7572	1.58691	6.68319	1.5625	3.49841
1.71753	-1.57263	1.66626	7.56354	1.64063	1.63779
1.79932	-1.35329	1.74561	7.67926	1.71875	0.29898
1.8811	-1.10434	1.82495	8.31724	1.79688	-1.21575
1.96289	-0.83222	1.9043	8.04405	1.875	-3.11049
2.04468	-0.52108	1.98364	7.85516	1.95313	-4.69395
2.12647	-0.20634	2.06299	7.83182	2.03125	-6.63064
2.20825	0.115	2.14233	8.10716	2.10938	-8.44036
2.29004	0.44111	2.22168	7.42608	2.1875	-9.78623
2.37183	0.73175	2.30103	7.60379	2.26563	-10.6742
2.45361	0.99933	2.38037	6.71054	2.34375	-11.2846
2.5354	1.23472	2.45972	6.21236	2.42188	-11.6961
2.61719	1.43002	2.53906	5.60104	2.5	-11.8025
2.69898	1.59172	2.61841	4.29792	2.57813	-11.8313
2.78076	1.69967	2.69775	3.09604	2.65625	-11.4363
2.86255	1.77652	2.7771	1.61634	2.73438	-10.7069
2.94434	1.80814	2.85645	0.0918	2.8125	-9.58381
3.02612	1.77965	2.93579	-2.02883	2.89063	-8.53127
3.10791	1.707	3.01514	-3.47004	2.96875	-7.0156
3.1897	1.56425	3.09448	-4.84273	3.04688	-5.61713
3.27148	1.38025	3.17383	-6.22002	3.125	-4.16521
3.35327	1.14768	3.25317	-7.27263	3.20313	-2.95708
3.43506	0.88186	3.33252	-7.61998	3.28125	-1.10337
3.51685	0.59391	3.41187	-8.18503	3.35938	0.89948
3.59863	0.2829	3.49121	-8.28165	3.4375	2.41098
3.68042	-0.04198	3.57056	-8.57609	3.51563	3.87373
3.76221	-0.36772	3.6499	-8.56476	3.59375	5.31159
3.84399	-0.66931	3.72925	-8.02601	3.67188	6.842
3.92578	-0.95941	3.80859	-7.74188	3.75	7.91006
4.00757	-1.20961	3.88794	-7.34848	3.82813	8.88046
4.08936	-1.4286	3.96729	-6.27699	3.90625	8.86267
4.17114	-1.61512	4.04663	-5.41676	3.98438	8.9114
4.25293	-1.73617	4.12598	-3.10102	4.0625	9.10987
4.33472	-1.8126	4.20532	-1.8467	4.14063	8.94664
4.4165	-1.833	4.28467	-0.17726	4.21875	8.68014
4.49829	-1.78158	4.36401	1.46813	4.29688	8.02319
4.58008	-1.67252	4.44336	2.00691	4.375	7.31112
4.66187	-1.51491	4.52271	3.99094	4.45313	6.50089
4.74365	-1.31649	4.60205	4.02931	4.53125	5.70682
4.82544	-1.08452	4.6814	5.28091	4.60938	4.27532
4.90723	-0.8145	4.76074	5.3451	4.6875	2.33527
4.98901	-0.51027	4.84009	5.86134	4.76563	0.44186
5.0708	-0.20409	4.91943	5.97637	4.84375	-1.63753
5.15259	0.12192	4.99878	5.85969	4.92188	-4.08856
5.23438	0.44668	5.07813	5.85565	5	-5.7971
5.31616	0.77159	5.15747	5.90411	5.07813	-7.34179
5.39795	1.06593	5.23682	5.94541	5.15625	-8.63588
5.47974	1.33887	5.31616	5.71469	5.23438	-9.52953
5.56152	1.56943	5.39551	4.85193	5.3125	-10.2109
5.64331	1.7458	5.47485	4.28802	5.39063	-10.7132
5.7251	1.87757	5.5542	3.54762	5.46875	-11.0674
5.80688	1.98139	5.63355	2.40147	5.54688	-11.0447
5.88867	2.04906	5.71289	1.61088	5.625	-10.7697
5.97046	2.07509	5.79224	-0.16416	5.70313	-10.5416
6.05225	2.04128	5.87158	-1.51737	5.78125	-9.70592
6.13403	1.95425	5.95093	-2.95962	5.85938	-8.3646
6.21582	1.82358	6.03027	-4.79415	5.9375	-7.39145
6.29761	1.63745	6.10962	-5.60796	6.01563	-6.30502
6.37939	1.40676	6.18897	-6.59248	6.09375	-5.07822
6.46118	1.14302	6.26831	-7.88775	6.17188	-3.47066
6.54297	0.84127	6.34766	-8.42398	6.25	-1.86143
6.62476	0.51954	6.427	-8.88961	6.32813	0.12151
6.70654	0.19265	6.50635	-9.21336	6.40625	2.45145
6.78833	-0.13213	6.58569	-8.9745	6.48438	4.30234
6.87012	-0.44692	6.66504	-8.86216	6.5625	5.88309
6.9519	-0.74538	6.74439	-8.43629	6.64063	7.4799
7.03369	-1.01026	6.82373	-8.20647	6.71875	8.13561
7.11548	-1.24628	6.90308	-7.34308	6.79688	9.00106
7.19727	-1.43457	6.98242	-6.35734	6.875	9.77315
7.27905	-1.57488	7.06177	-4.94598	6.95313	10.3969
7.36084	-1.68027	7.14111	-2.99082	7.03125	10.5562
7.44263	-1.71777	7.22046	-2.17712	7.10938	10.54
7.52441	-1.68788	7.29981	0.16294	7.1875	10.1987
7.6062	-1.61489	7.37915	1.52517	7.26563	9.83174
7.68799	-1.49688	7.4585	3.16904	7.34375	9.30423
7.76978	-1.32436	7.53784	3.88966	7.42188	8.80018
7.85156	-1.11856	7.61719	4.4463	7.5	8.02351
7.93335	-0.86678	7.69653	5.88878	7.57813	6.53771
8.01514	-0.6006	7.77588	5.9277	7.65625	4.35048
8.09692	-0.3166	7.85523	6.3743	7.73438	2.63069
8.17871	-0.01151	7.93457	6.20934	7.8125	1.09989
8.2605	0.28963	8.01392	6.60997	7.89063	-0.60681
8.34229	0.5785	8.09326	6.71539	7.96875	-2.54677
8.42407	0.86185	8.17261	6.67007	8.04687	-4.12426
8.50586	1.10313	8.25195	6.50672	8.125	-5.7465
8.58765	1.30382	8.3313	6.27953	8.20313	-6.88146
8.66943	1.453	8.41064	5.87286	8.28125	-8.04159
8.75122	1.5706	8.48999	5.70635	8.35938	-9.21788
8.83301	1.65027	8.56934	4.83798	8.4375	-9.79441
8.91479	1.688	8.64868	3.84585	8.51562	-10.1416
8.99658	1.69755	8.72803	2.64711	8.59375	-10.3377
9.07837	1.66779	8.80737	1.14739	8.67188	-10.1473
9.16016	1.57939	8.88672	-0.19576	8.75	-9.61468
9.24194	1.42543	8.96606	-1.94675	8.82813	-8.56134
9.32373	1.22551	9.04541	-3.35005	8.90625	-6.88257
9.40552	0.98511	9.12476	-5.07537	8.98438	-5.55204
9.48731	0.71222	9.2041	-5.71376	9.0625	-4.55254
9.56909	0.4044	9.28345	-7.08675	9.14063	-3.14845
9.65088	0.08364	9.36279	-7.65406	9.21875	-1.46797
9.73267	-0.23727	9.44214	-7.83378	9.29688	-0.07991
9.81445	-0.56347	9.52149	-7.96445	9.375	1.87446
9.89624	-0.86964	9.60083	-7.89861	9.45313	3.83377
9.97803	-1.14398	9.68018	-7.84824	9.53125	5.36153
10.0598	-1.39575	9.75952	-7.43156	9.60938	6.87412
10.1416	-1.60982	9.83887	-6.94841	9.6875	8.50948
10.2234	-1.78014	9.91821	-6.26714	9.76563	9.79822
10.3052	-1.89864	9.99756	-5.30753	9.84375	10.3511
10.387	-1.9523	10.0769	-3.93306	9.92188	10.9489
10.4688	-1.93499	10.1562	-2.62573	10	11.4038
10.5505	-1.86482	10.2356	-0.81489	10.0781	11.5849
10.6323	-1.748	10.3149	0.77941	10.1562	11.5557
10.7141	-1.57757	10.3943	2.2433	10.2344	11.2317
10.7959	-1.38535	10.4736	3.80178	10.3125	10.5084
10.8777	-1.16023	10.553	5.13715	10.3906	9.71233
10.9595	-0.8984	10.6323	6.28707	10.4688	8.70873
11.0413	-0.61691	10.7117	6.53439	10.5469	7.5171
11.123	-0.31926	10.791	7.32709	10.625	6.08172
11.2048	-0.01124	10.8704	7.40203	10.7031	4.70799
11.2866	0.30234	10.9497	7.84897	10.7812	3.56289
11.3684	0.60167	11.029	7.62967	10.8594	1.48392
11.4502	0.88611	11.1084	7.71215	10.9375	-0.84595
11.532	1.12807	11.1877	7.53937	11.0156	-2.53292
11.6138	1.33527	11.2671	7.5995	11.0938	-4.24859
11.6956	1.50314	11.3464	7.16309	11.1719	-5.76838
11.7773	1.62187	11.4258	6.62894	11.25	-7.05536
11.8591	1.69911	11.5051	5.86344	11.3281	-8.08366
11.9409	1.75203	11.5845	5.39353	11.4062	-9.21367
12.0227	1.76782	11.6638	4.214	11.4844	-9.93741
12.1045	1.73451	11.7432	3.11447	11.5625	-10.5395
12.1863	1.64659	11.8225	1.58323	11.6406	-10.5798
12.2681	1.49434	11.9019	0.23351	11.7188	-10.5066
12.3498	1.28323	11.9812	-1.47005	11.7969	-10.275
12.4316	1.01938	12.0605	-2.90168	11.875	-9.74283
12.5134	0.73234	12.1399	-4.24474	11.9531	-8.76567
12.5952	0.41234	12.2192	-5.3048	12.0312	-7.61372
12.677	0.07648	12.2986	-6.53905	12.1094	-6.01506
12.7588	-0.26227	12.3779	-6.91841	12.1875	-4.31721
12.8406	-0.60005	12.4573	-7.71192	12.2656	-2.62014
12.9224	-0.91532	12.5366	-7.36992	12.3438	-0.60902
13.0041	-1.20128	12.616	-7.45349	12.4219	1.38101
13.0859	-1.46189	12.6953	-7.16489	12.5	3.16002
13.1677	-1.70231	12.7747	-7.01656	12.5781	4.73289
13.2495	-1.90167	12.854	-6.34987	12.6562	6.23297
13.3313	-2.02565	12.9334	-5.71058	12.7344	7.71861
13.4131	-2.087	13.0127	-4.72207	12.8125	8.67506
13.4949	-2.08339	13.092	-3.60246	12.8906	9.58397
13.5767	-2.01552	13.1714	-2.39378	12.9688	10.0191
13.6585	-1.90505	13.2507	-0.59991	13.0469	10.6843
13.7402	-1.74728	13.3301	1.173	13.125	11.1053
13.822	-1.5625	13.4094	2.77397	13.2031	10.6647
13.9038	-1.33249	13.4888	3.89966	13.2812	10.3513
13.9856	-1.06644	13.5681	4.94134	13.3594	9.99627
14.0674	-0.78235	13.6475	5.48225	13.4375	9.38938
14.1492	-0.45703	13.7268	6.37763	13.5156	8.08588
14.231	-0.13621	13.8062	6.82297	13.5938	6.46717
14.3127	0.19426	13.8855	6.9708	13.6719	4.7559
14.3945	0.49468	13.9648	7.30657	13.75	2.7602
14.4763	0.76645	14.0442	7.62649	13.8281	1.07221
14.5581	1.00623	14.1235	7.20908	13.9062	-0.78313
14.6399	1.1951	14.2029	6.91819	13.9844	-2.51249
14.7217	1.33786	14.2822	6.97427	14.0625	-4.03655
14.8035	1.45006	14.3616	6.58007	14.1406	-5.31882
14.8852	1.51975	14.4409	6.32161	14.2188	-6.73343
14.967	1.55713	14.5203	5.61034	14.2969	-7.61103
15.0488	1.56465	14.5996	4.82386	14.375	-8.92926
15.1306	1.53858	14.679	3.63738	14.4531	-10.6658
15.2124	1.48178	14.7583	2.58312	14.5312	-11.437
15.2942	1.3899	14.8377	1.22434	14.6094	-11.5461
15.376	1.22273	14.917	-0.27582	14.6875	-10.9401
15.4578	1.00248	14.9963	-2.01149	14.7656	-10.4648
15.5396	0.74494	15.0757	-3.81194	14.8438	-9.93819
15.6213	0.45469	15.155	-5.13982	14.9219	-9.19241
15.7031	0.13444	15.2344	-6.37239	15	-8.04954
15.7849	-0.1862	15.3137	-7.34958	15.0781	-6.89062
15.8667	-0.51013	15.3931	-7.87808	15.1562	-5.44953
15.9485	-0.817	15.4724	-8.06519	15.2344	-3.75484
16.0303	-1.09989	15.5518	-8.11696	15.3125	-1.66982
16.1121	-1.34694	15.6311	-7.78046	15.3906	0.37262
16.1939	-1.54199	15.7104	-8.11493	15.4688	2.11332
16.2756	-1.68662	15.7898	-7.43602	15.5469	3.63108
16.3574	-1.78412	15.8691	-7.07499	15.625	5.34563
16.4392	-1.82323	15.9485	-6.21737	15.7031	7.11982
16.521	-1.79103	16.0278	-5.28238	15.7812	8.52255
16.6028	-1.69896	16.1072	-3.99812	15.8594	9.70249
16.6846	-1.57132	16.1865	-2.6803	15.9375	10.3026
16.7664	-1.41203	16.2659	-1.09161	16.0156	10.8872
16.8481	-1.20473	16.3452	0.25615	16.0938	11.3438
16.9299	-0.95867	16.4246	1.64397	16.1719	11.9015
17.0117	-0.67085	16.5039	3.2148	16.25	11.829
17.0935	-0.35448	16.5832	3.99581	16.3281	10.9959
17.1753	-0.01432	16.6626	4.97724	16.4062	10.3971
17.2571	0.33526	16.7419	5.40015	16.4844	9.2857
17.3389	0.66879	16.8213	5.95288	16.5625	7.63587
17.4206	0.99006	16.9006	6.33499	16.6406	6.08223
17.5024	1.27727	16.98	6.30475	16.7188	4.03032
17.5842	1.52673	17.0593	6.8082	16.7969	2.17293
17.666	1.73481	17.1387	6.3701	16.875	-0.04706
17.7478	1.8957	17.218	6.47764	16.9531	-2.5404
17.8296	2.01015	17.2974	5.92972	17.0312	-4.48639
17.9114	2.07549	17.3767	5.85527	17.1094	-6.56183
17.9932	2.10835	17.4561	5.4918	17.1875	-7.6814
18.075	2.11935	17.5354	4.66355	17.2656	-9.17192
18.1567	2.08829	17.6148	4.2259	17.3438	-10.415
18.2385	2.01545	17.6941	3.08637	17.4219	-11.4493
18.3203	1.8701	17.7734	2.12998	17.5	-12.5387
18.4021	1.66514	17.8528	0.24178	17.5781	-13.026
18.4839	1.42521	17.9321	-0.99132	17.6562	-13.2309
18.5657	1.13174	18.0115	-2.91762	17.7344	-13.0904
18.6475	0.81765	18.0908	-4.13397	17.8125	-12.6337
18.7293	0.49087	18.1702	-5.30342	17.8906	-12.0757
18.811	0.16693	18.2495	-6.33763	17.9688	-11.7348
18.8928	-0.17098	18.3289	-7.22619	18.0469	-10.5577
18.9746	-0.49651	18.4082	-7.96966	18.125	-9.13426
19.0564	-0.7882	18.4875	-8.11901	18.2031	-8.13448
19.1382	-1.05094	18.5669	-8.80735	18.2812	-6.36265
19.22	-1.28465	18.6462	-8.24221	18.3594	-4.62357
19.3018	-1.46609	18.7256	-7.79758	18.4375	-2.90566
19.3835	-1.59384	18.8049	-6.41439	18.5156	-0.75722
19.4653	-1.66088	18.8843	-6.45643	18.5938	1.10513
19.5471	-1.66511	18.9636	-5.45789	18.6719	2.21932
19.6289	-1.63298	19.043	-5.76414	18.75	3.87102
19.7107	-1.5363	19.1223	-4.22717	18.8281	5.56683
19.7925	-1.39924	19.2017	-3.51247	18.9062	7.02374
19.8743	-1.23085	19.281	-2.03172	18.9844	7.82806
19.9561	-1.02117	19.3604	0.10175	19.0625	8.48726
20.0378	-0.76071	19.4397	1.12902	19.1406	8.96318
20.1196	-0.49036	19.519	3.0122	19.2188	8.81875
20.2014	-0.21892	19.5984	3.59587	19.2969	7.97799
20.2832	0.14396	19.6777	4.88302	19.375	7.68185
20.365	0.6135	19.7571	5.29056	19.4531	6.71627
20.4468	0.9308	19.8364	5.39207	19.5312	5.85122
20.5286	1.13897			19.6094	5.12677
20.6104	1.76071			19.6875	3.89074
				19.7656	0.30555
				19.8438	-2.10239
				19.9219	-1.75

## Sheet: SI-Fig. 25c
X1	Y1	X2	Y2	X3	Y3
0	0.92165	0	0.14991	0	8.55051
0.08179	0.82656	0.07813	1.62194	0.07813	8.50782
0.16357	0.69633	0.15625	2.79073	0.15625	8.17128
0.24536	0.5137	0.23438	3.78933	0.23438	7.37672
0.32715	0.30186	0.3125	4.58246	0.3125	6.55051
0.40894	0.05395	0.39063	5.29328	0.39063	6.02278
0.49072	-0.1933	0.46875	5.84165	0.46875	5.02374
0.57251	-0.40687	0.54688	6.01149	0.54688	4.34727
0.6543	-0.62319	0.625	6.19416	0.625	2.4424
0.73608	-0.81573	0.70313	6.24048	0.70313	0.51737
0.81787	-0.99122	0.78125	6.26273	0.78125	-1.94003
0.89966	-1.14186	0.85937	5.92862	0.85937	-5.04022
0.98145	-1.23198	0.9375	5.5978	0.9375	-7.5001
1.06323	-1.30456	1.01563	5.03024	1.01563	-10.9784
1.14502	-1.36026	1.09375	4.24184	1.09375	-13.7585
1.22681	-1.39393	1.17188	3.3272	1.17188	-15.7725
1.30859	-1.36951	1.25	2.22619	1.25	-17.1537
1.39038	-1.33923	1.32813	0.9282	1.32813	-17.9499
1.47217	-1.25423	1.40625	-0.56998	1.40625	-18.0849
1.55396	-1.1215	1.48438	-2.11433	1.48438	-17.6754
1.63574	-0.96562	1.5625	-3.94562	1.5625	-17.0878
1.71753	-0.77836	1.64063	-5.56298	1.64063	-16.1483
1.79932	-0.52065	1.71875	-7.18044	1.71875	-14.7401
1.8811	-0.25	1.79688	-8.62478	1.79688	-12.7736
1.96289	0.03064	1.875	-9.79819	1.875	-9.40721
2.04468	0.32486	1.95313	-10.7448	1.95313	-4.67688
2.12647	0.59248	2.03125	-11.4158	2.03125	-1.58964
2.20825	0.8505	2.10938	-11.7709	2.10938	0.40606
2.29004	1.09975	2.1875	-11.7411	2.1875	1.80198
2.37183	1.29364	2.26563	-11.5964	2.26563	4.17695
2.45361	1.48301	2.34375	-10.9854	2.34375	6.24922
2.5354	1.61126	2.42188	-10.2823	2.42188	7.65779
2.61719	1.70711	2.5	-9.12099	2.5	8.84687
2.69898	1.75674	2.57813	-7.91982	2.57813	10.1849
2.78076	1.77644	2.65625	-6.45034	2.65625	10.119
2.86255	1.76319	2.73438	-4.87165	2.73438	10.3754
2.94434	1.71755	2.8125	-3.05845	2.8125	10.2362
3.02612	1.63573	2.89063	-1.25055	2.89063	11.0287
3.10791	1.50959	2.96875	0.34293	2.96875	11.6065
3.1897	1.3366	3.04688	1.76203	3.04688	11.8427
3.27148	1.12354	3.125	3.21361	3.125	11.5654
3.35327	0.87651	3.20313	4.45233	3.20313	11.4422
3.43506	0.60404	3.28125	5.40865	3.28125	11.82
3.51685	0.328	3.35938	6.29795	3.35938	10.7454
3.59863	0.0405	3.4375	6.94458	3.4375	8.02114
3.68042	-0.23346	3.51563	7.35509	3.51563	6.31315
3.76221	-0.51194	3.59375	7.62435	3.59375	4.43771
3.84399	-0.71358	3.67188	7.80569	3.67188	2.35208
3.92578	-0.89175	3.75	7.87706	3.75	0.58859
4.00757	-1.04129	3.82813	7.69763	3.82813	-2.00093
4.08936	-1.16542	3.90625	7.38277	3.90625	-5.26111
4.17114	-1.22317	3.98438	6.93898	3.98438	-7.80769
4.25293	-1.26463	4.0625	6.28433	4.0625	-10.1989
4.33472	-1.28586	4.14063	5.55114	4.14063	-12.2188
4.4165	-1.27239	4.21875	4.55838	4.21875	-13.9937
4.49829	-1.22342	4.29688	3.4203	4.29688	-15.3597
4.58008	-1.14806	4.375	2.11289	4.375	-15.8355
4.66187	-1.02123	4.45313	0.57913	4.45313	-15.8581
4.74365	-0.84038	4.53125	-1.11589	4.53125	-15.1349
4.82544	-0.61473	4.60938	-2.84409	4.60938	-14.1554
4.90723	-0.362	4.6875	-4.48456	4.6875	-12.7279
4.98901	-0.09931	4.76563	-5.9519	4.76563	-10.8085
5.0708	0.16682	4.84375	-7.37902	4.84375	-7.80238
5.15259	0.41853	4.92188	-8.59252	4.92188	-4.64929
5.23438	0.63652	5	-9.31653	5	-2.08928
5.31616	0.82927	5.07813	-9.86702	5.07813	0.38891
5.39795	1.00169	5.15625	-10.1511	5.15625	3.14932
5.47974	1.12372	5.23438	-10.1024	5.23438	5.32661
5.56152	1.21453	5.3125	-9.74615	5.3125	6.47074
5.64331	1.28198	5.39063	-9.10976	5.39063	7.74493
5.7251	1.32893	5.46875	-8.3702	5.46875	9.07011
5.80688	1.3279	5.54688	-7.26839	5.54688	9.77046
5.88867	1.29511	5.625	-5.81886	5.625	10.4978
5.97046	1.23865	5.70313	-4.28715	5.70313	11.2941
6.05225	1.14393	5.78125	-2.55945	5.78125	11.8517
6.13403	0.98835	5.85938	-0.94533	5.85938	12.5554
6.21582	0.76987	5.9375	0.72082	5.9375	11.7436
6.29761	0.55841	6.01563	2.33888	6.01563	11.7249
6.37939	0.28752	6.09375	3.75235	6.09375	10.9938
6.46118	0.03765	6.17188	5.09115	6.17188	10.5197
6.54297	-0.27139	6.25	6.26412	6.25	9.75696
6.62476	-0.53759	6.32813	7.18358	6.32813	9.26004
6.70654	-0.79737	6.40625	7.87966	6.40625	8.50252
6.78833	-0.98153	6.48438	8.43959	6.48438	7.47608
6.87012	-1.15996	6.5625	8.69203	6.5625	5.47784
6.9519	-1.30115	6.64063	9.02963	6.64063	2.46733
7.03369	-1.37681	6.71875	8.99845	6.71875	-0.1242
7.11548	-1.4489	6.79688	9.02809	6.79688	-3.00913
7.19727	-1.48145	6.875	8.77634	6.875	-5.55333
7.27905	-1.48946	6.95313	8.41576	6.95313	-7.542
7.36084	-1.43046	7.03125	7.87444	7.03125	-10.0075
7.44263	-1.36324	7.10938	7.15005	7.10938	-10.6764
7.52441	-1.23929	7.1875	6.2592	7.1875	-12.3561
7.6062	-1.0828	7.26563	5.25324	7.26563	-12.0312
7.68799	-0.91884	7.34375	3.98313	7.34375	-14.1167
7.76978	-0.72903	7.42188	2.46154	7.42188	-15.5248
7.85156	-0.5238	7.5	0.97742	7.5	-15.3026
7.93335	-0.31872	7.57813	-0.75631	7.57813	-13.8174
8.01514	-0.08409	7.65625	-2.4343	7.65625	-12.6188
8.09692	0.17638	7.73438	-4.04605	7.73438	-10.3902
8.17871	0.43739	7.8125	-5.52867	7.8125	-7.84156
8.2605	0.6868	7.89063	-6.82194	7.89063	-5.04754
8.34229	0.8997	7.96875	-7.82299	7.96875	-1.0257
8.42407	1.08733	8.04687	-8.61114	8.04687	1.86365
8.50586	1.21498	8.125	-9.04903	8.125	3.60482
8.58765	1.32475	8.20313	-9.25288	8.20313	5.55622
8.66943	1.39792	8.28125	-9.1156	8.28125	7.40227
8.75122	1.43158	8.35938	-8.73654	8.35938	8.90284
8.83301	1.41495	8.4375	-8.15947	8.4375	10.1722
8.91479	1.37556	8.51562	-7.21686	8.51562	11.0753
8.99658	1.29053	8.59375	-6.06951	8.59375	11.4939
9.07837	1.15816	8.67188	-4.72898	8.67188	11.1956
9.16016	0.98422	8.75	-3.13908	8.75	11.4054
9.24194	0.76601	8.82813	-1.47463	8.82813	11.5166
9.32373	0.50995	8.90625	0.13118	8.90625	10.935
9.40552	0.19519	8.98438	1.74409	8.98438	10.729
9.48731	-0.09029	9.0625	3.28633	9.0625	10.8877
9.56909	-0.37395	9.14063	4.51767	9.14063	10.3205
9.65088	-0.63375	9.21875	5.75337	9.21875	9.64061
9.73267	-0.90734	9.29688	6.77779	9.29688	8.49675
9.81445	-1.13635	9.375	7.58575	9.375	8.22585
9.89624	-1.33352	9.45313	8.1862	9.45313	6.46392
9.97803	-1.49378	9.53125	8.5726	9.53125	4.58081
10.0598	-1.59687	9.60938	8.90684	9.60938	2.2575
10.1416	-1.66005	9.6875	9.05596	9.6875	0.07533
10.2234	-1.67351	9.76563	9.03971	9.76563	-1.82005
10.3052	-1.65663	9.84375	8.86661	9.84375	-4.80313
10.387	-1.61746	9.92188	8.66759	9.92188	-7.27171
10.4688	-1.54322	10	8.22729	10	-9.50185
10.5505	-1.41053	10.0781	7.66379	10.0781	-11.3665
10.6323	-1.24289	10.1562	6.88344	10.1562	-13.4412
10.7141	-1.03891	10.2344	5.88166	10.2344	-14.6306
10.7959	-0.7796	10.3125	4.64247	10.3125	-15.6892
10.8777	-0.52274	10.3906	3.33942	10.3906	-16.0961
10.9595	-0.24415	10.4688	1.83484	10.4688	-15.4229
11.0413	0.01332	10.5469	0.21441	10.5469	-14.0183
11.123	0.27941	10.625	-1.58399	10.625	-12.318
11.2048	0.5273	10.7031	-3.24214	10.7031	-10.2759
11.2866	0.76233	10.7812	-4.83833	10.7812	-7.2465
11.3684	0.95184	10.8594	-6.19797	10.8594	-4.8884
11.4502	1.09755	10.9375	-7.32297	10.9375	-1.47508
11.532	1.25012	11.0156	-8.28804	11.0156	2.50283
11.6138	1.35781	11.0938	-8.9927	11.0938	5.08058
11.6956	1.43485	11.1719	-9.20726	11.1719	6.20765
11.7773	1.4692	11.25	-9.1363	11.25	8.27248
11.8591	1.48211	11.3281	-8.79279	11.3281	9.41608
11.9409	1.43336	11.4062	-8.49024	11.4062	10.2391
12.0227	1.32731	11.4844	-7.92916	11.4844	11.5381
12.1045	1.18369	11.5625	-6.86892	11.5625	11.4378
12.1863	1.01995	11.6406	-5.59924	11.6406	11.7854
12.2681	0.80842	11.7188	-4.06554	11.7188	11.0853
12.3498	0.54961	11.7969	-2.3924	11.7969	10.3814
12.4316	0.26865	11.875	-0.76684	11.875	10.7739
12.5134	0.01363	11.9531	0.78946	11.9531	11.3937
12.5952	-0.2444	12.0312	2.41992	12.0312	11.3554
12.677	-0.50679	12.1094	3.85099	12.1094	10.5856
12.7588	-0.73721	12.1875	5.13551	12.1875	10.0133
12.8406	-0.95469	12.2656	6.21882	12.2656	9.00668
12.9224	-1.14153	12.3438	7.11868	12.3438	7.84885
13.0041	-1.25067	12.4219	7.75175	12.4219	6.56341
13.0859	-1.34033	12.5	8.20016	12.5	5.29568
13.1677	-1.40341	12.5781	8.62531	12.5781	2.82202
13.2495	-1.43133	12.6562	8.87285	12.6562	-0.04995
13.3313	-1.39884	12.7344	8.82896	12.7344	-2.70808
13.4131	-1.32297	12.8125	8.73226	12.8125	-5.95226
13.4949	-1.228	12.8906	8.58909	12.8906	-9.14418
13.5767	-1.07062	12.9688	8.14307	12.9688	-11.4743
13.6585	-0.88379	13.0469	7.67222	13.0469	-13.1973
13.7402	-0.65681	13.125	6.95742	13.125	-15.1192
13.822	-0.41673	13.2031	6.00702	13.2031	-15.9397
13.9038	-0.17282	13.2812	4.85773	13.2812	-16.7498
13.9856	0.06222	13.3594	3.61393	13.3594	-16.698
14.0674	0.30371	13.4375	2.1328	13.4375	-16.0684
14.1492	0.54973	13.5156	0.55519	13.5156	-14.9708
14.231	0.7872	13.5938	-1.23111	13.5938	-13.3588
14.3127	0.98068	13.6719	-2.98202	13.6719	-11.1367
14.3945	1.1477	13.75	-4.70739	13.75	-9.0677
14.4763	1.26959	13.8281	-6.2543	13.8281	-6.09408
14.5581	1.37545	13.9062	-7.74181	13.9062	-4.37387
14.6399	1.44546	13.9844	-8.81883	13.9844	-1.32061
14.7217	1.5349	14.0625	-9.57338	14.0625	1.76241
14.8035	1.5373	14.1406	-10.0368	14.1406	4.26907
14.8852	1.50545	14.2188	-10.4722	14.2188	5.20764
14.967	1.43532	14.2969	-10.4339	14.2969	5.79505
15.0488	1.3458	14.375	-10.2127	14.375	7.25815
15.1306	1.19213	14.4531	-9.80315	14.4531	8.17246
15.2124	0.98285	14.5312	-8.98325	14.5312	8.75331
15.2942	0.75355	14.6094	-7.90128	14.6094	8.83804
15.376	0.51501	14.6875	-6.63624	14.6875	9.32436
15.4578	0.246	14.7656	-5.23402	14.7656	8.98518
15.5396	-0.03968	14.8438	-3.57026	14.8438	9.79693
15.6213	-0.30654	14.9219	-1.97102	14.9219	9.96314
15.7031	-0.55876	15	-0.39658	15	10.2247
15.7849	-0.779	15.0781	1.06676	15.0781	10.2677
15.8667	-0.97765	15.1562	2.47762	15.1562	9.69509
15.9485	-1.12199	15.2344	3.71669	15.2344	7.99894
16.0303	-1.21906	15.3125	4.8806	15.3125	6.18224
16.1121	-1.27658	15.3906	5.68394	15.3906	4.86746
16.1939	-1.31199	15.4688	6.44847	15.4688	2.81225
16.2756	-1.33078	15.5469	6.94506	15.5469	1.1279
16.3574	-1.30393	15.625	7.37202	15.625	-1.12136
16.4392	-1.25886	15.7031	7.55277	15.7031	-3.5582
16.521	-1.17212	15.7812	7.62626	15.7812	-6.50632
16.6028	-1.04148	15.8594	7.39661	15.8594	-9.5307
16.6846	-0.84688	15.9375	7.06482	15.9375	-12.2126
16.7664	-0.66638	16.0156	6.76955	16.0156	-14.1326
16.8481	-0.45749	16.0938	6.13082	16.0938	-15.3939
16.9299	-0.21553	16.1719	5.37564	16.1719	-16.0535
17.0117	0.0468	16.25	4.37148	16.25	-16.1166
17.0935	0.29424	16.3281	3.29731	16.3281	-16.0074
17.1753	0.52366	16.4062	2.04037	16.4062	-15.2737
17.2571	0.7498	16.4844	0.55498	16.4844	-14.9842
17.3389	0.95511	16.5625	-1.04287	16.5625	-13.6548
17.4206	1.15675	16.6406	-2.74509	16.6406	-11.8439
17.5024	1.29348	16.7188	-4.4815	16.7188	-9.31921
17.5842	1.43211	16.7969	-6.15594	16.7969	-5.21672
17.666	1.50385	16.875	-7.65692	16.875	-2.71037
17.7478	1.55657	16.9531	-8.95428	16.9531	-1.02908
17.8296	1.58515	17.0312	-9.97335	17.0312	0.91606
17.9114	1.57237	17.1094	-10.7067	17.1094	3.19492
17.9932	1.50345	17.1875	-11.1587	17.1875	5.47507
18.075	1.36459	17.2656	-11.372	17.2656	7.6034
18.1567	1.21301	17.3438	-11.1362	17.3438	9.67172
18.2385	1.00159	17.4219	-10.6207	17.4219	10.6227
18.3203	0.7867	17.5	-10.0155	17.5	11.1794
18.4021	0.48825	17.5781	-8.92774	17.5781	10.999
18.4839	0.21097	17.6562	-7.89661	17.6562	10.3593
18.5657	-0.07275	17.7344	-6.39436	17.7344	10.4534
18.6475	-0.31386	17.8125	-4.89867	17.8125	10.7445
18.7293	-0.57829	17.8906	-3.17348	17.8906	10.1701
18.811	-0.82693	17.9688	-1.53109	17.9688	10.0544
18.8928	-1.02677	18.0469	0.01026	18.0469	9.93105
18.9746	-1.21112	18.125	1.48091	18.125	9.45094
19.0564	-1.33696	18.2031	2.81192	18.2031	8.53589
19.1382	-1.45519	18.2812	4.02083	18.2812	7.97501
19.22	-1.48009	18.3594	5.04829	18.3594	7.15439
19.3018	-1.50937	18.4375	5.99961	18.4375	5.90549
19.3835	-1.47678	18.5156	6.71107	18.5156	4.34206
19.4653	-1.40795	18.5938	7.35134	18.5938	1.27162
19.5471	-1.27801	18.6719	7.6889	18.6719	-1.53084
19.6289	-1.0976	18.75	7.71833	18.75	-3.82297
19.7107	-0.91761	18.8281	7.72766	18.8281	-5.94126
19.7925	-0.7058	18.9062	7.5875	18.9062	-8.02889
19.8743	-0.48123	18.9844	7.3359	18.9844	-11.2148
19.9561	-0.21658	19.0625	6.8973	19.0625	-12.5032
20.0378	0.00226	19.1406	6.31561	19.1406	-11.6935
20.1196	0.21049	19.2188	5.55075
20.2014	0.42094	19.2969	4.58068
20.2832	0.58851	19.375	3.40433
20.365	0.62548	19.4531	1.99132
20.4468	0.67076	19.5312	0.36491
20.5286	0.80788	19.6094	-0.88254
20.6104	0.77611	19.6875	-2.35944
20.6921	0.59982	19.7656	-4.93777
20.7739	1.01081	19.8438	-6.82562
		19.9219	-6.05758

## Sheet: SI-Fig. 25d
X1	Y1	X2	Y2	X3	Y3
0	0.70761	0	-26.4857	0	-54.9669
0.08057	0.26577	0.08057	-21.1448	0.07935	-51.6037
0.16113	-0.17628	0.16113	-14.8089	0.15869	-48.1199
0.2417	-0.59958	0.2417	-8.03345	0.23804	-42.5377
0.32227	-1.00073	0.32227	0.79989	0.31738	-36.5465
0.40283	-1.38541	0.40283	10.2352	0.39673	-27.7669
0.4834	-1.72135	0.4834	15.7574	0.47607	-17.0198
0.56396	-1.98632	0.56396	20.5436	0.55542	-8.21874
0.64453	-2.22071	0.64453	26.4636	0.63477	2.7373
0.7251	-2.37037	0.7251	31.9423	0.71411	16.0231
0.80566	-2.42623	0.80566	35.8996	0.79346	26.7443
0.88623	-2.43689	0.88623	39.7293	0.8728	35.0852
0.9668	-2.37067	0.9668	43.7238	0.95215	40.9627
1.04736	-2.26148	1.04736	45.1966	1.03149	46.4743
1.12793	-2.02837	1.12793	45.1996	1.11084	51.7522
1.2085	-1.75777	1.2085	45.1039	1.19019	54.6871
1.28906	-1.43505	1.28906	44.7531	1.26953	55.9976
1.36963	-1.03091	1.36963	43.8455	1.34888	55.9476
1.4502	-0.55376	1.4502	41.1897	1.42822	54.2383
1.53076	-0.04657	1.53076	37.9316	1.50757	50.6692
1.61133	0.50175	1.61133	34.0262	1.58691	45.2017
1.6919	1.0708	1.6919	27.9251	1.66626	38.9487
1.77246	1.62718	1.77246	22.4031	1.74561	32.3155
1.85303	2.14943	1.85303	15.3343	1.82495	24.4724
1.93359	2.64712	1.93359	6.46205	1.9043	15.3126
2.01416	3.04217	2.01416	-1.35138	1.98364	5.32734
2.09473	3.37964	2.09473	-10.0792	2.06299	-4.98209
2.17529	3.61519	2.17529	-19.8081	2.14233	-14.9586
2.25586	3.73583	2.25586	-28.3294	2.22168	-24.4487
2.33643	3.79702	2.33643	-34.3415	2.30103	-33.0025
2.41699	3.7615	2.41699	-40.9324	2.38037	-40.0946
2.49756	3.609	2.49756	-46.8049	2.45972	-46.2411
2.57813	3.3303	2.57813	-51.2983	2.53906	-51.4501
2.65869	2.99177	2.65869	-53.2087	2.61841	-55.4581
2.73926	2.57639	2.73926	-53.3904	2.69775	-58.2182
2.81982	2.10433	2.81982	-52.1193	2.7771	-59.1433
2.90039	1.59702	2.90039	-48.2931	2.85645	-58.3869
2.98096	1.03712	2.98096	-43.4654	2.93579	-56.0833
3.06152	0.47136	3.06152	-36.4452	3.01514	-52.1349
3.14209	-0.08543	3.14209	-29.2451	3.09448	-47.5392
3.22266	-0.61105	3.22266	-22.6233	3.17383	-42.6937
3.30322	-1.14064	3.30322	-14.198	3.25317	-37.1264
3.38379	-1.63388	3.38379	-6.33724	3.33252	-30.2122
3.46436	-2.06612	3.46436	2.31041	3.41187	-21.9464
3.54492	-2.38209	3.54492	10.8658	3.49121	-10.2045
3.62549	-2.66932	3.62549	17.7866	3.57056	1.16504
3.70606	-2.86754	3.70606	24.0196	3.6499	12.608
3.78662	-2.99541	3.78662	29.2599	3.72925	25.491
3.86719	-3.03846	3.86719	32.7623	3.80859	36.0746
3.94775	-2.98677	3.94775	35.5181	3.88794	43.2736
4.02832	-2.8609	4.02832	38.3782	3.96729	49.0144
4.10889	-2.67814	4.10889	40.0453	4.04663	54.1586
4.18945	-2.36562	4.18945	40.9459	4.12598	57.4939
4.27002	-2.00338	4.27002	41.019	4.20532	60.0199
4.35059	-1.60252	4.35059	40.5171	4.28467	61.645
4.43115	-1.13345	4.43115	38.7489	4.36401	60.8279
4.51172	-0.60493	4.51172	36.2018	4.44336	58.2101
4.59229	0.00672	4.59229	33.7326	4.52271	54.3939
4.67285	0.59455	4.67285	29.552	4.60205	49.6478
4.75342	1.15853	4.75342	23.8379	4.6814	43.7219
4.83398	1.73375	4.83398	15.9672	4.76074	36.1315
4.91455	2.26966	4.91455	6.4623	4.84009	27.2146
4.99512	2.7305	4.99512	-2.26582	4.91943	17.7112
5.07568	3.11436	5.07568	-10.2607	4.99878	8.08405
5.15625	3.40849	5.15625	-18.5118	5.07813	-1.97967
5.23682	3.59465	5.23682	-26.7133	5.15747	-12.6157
5.31738	3.66301	5.31738	-32.9168	5.23682	-22.8194
5.39795	3.65549	5.39795	-38.6961	5.31616	-31.7939
5.47852	3.51512	5.47852	-45.8453	5.39551	-39.1903
5.55908	3.28341	5.55908	-51.8539	5.47485	-45.3663
5.63965	2.9825	5.63965	-55.343	5.5542	-50.4759
5.72022	2.58155	5.72022	-56.3038	5.63355	-53.9973
5.80078	2.13017	5.80078	-55.9046	5.71289	-56.5461
5.88135	1.62726	5.88135	-53.2068	5.79224	-57.5782
5.96191	1.06057	5.96191	-49.1259	5.87158	-56.2849
6.04248	0.47168	6.04248	-44.0701	5.95093	-52.8585
6.12305	-0.09431	6.12305	-37.3163	6.03027	-48.5619
6.20361	-0.67638	6.20361	-28.5566	6.10962	-44.0234
6.28418	-1.23492	6.28418	-20.0226	6.18897	-38.7708
6.36475	-1.73184	6.36475	-10.6999	6.26831	-32.3705
6.44531	-2.18716	6.44531	-3.31406	6.34766	-21.2008
6.52588	-2.59578	6.52588	3.31297	6.427	-9.64424
6.60645	-2.89204	6.60645	10.1856	6.50635	1.40336
6.68701	-3.11727	6.68701	17.0934	6.58569	12.1418
6.76758	-3.27648	6.76758	23.4897	6.66504	22.5851
6.84815	-3.37744	6.84815	28.981	6.74439	31.7609
6.92871	-3.37455	6.92871	34.7516	6.82373	39.1802
7.00928	-3.30715	7.00928	38.2733	6.90308	45.8617
7.08984	-3.16833	7.08984	39.1328	6.98242	50.9267
7.17041	-2.93828	7.17041	39.233	7.06177	54.2712
7.25098	-2.58477	7.25098	40.114	7.14111	57.0492
7.33154	-2.20385	7.33154	39.2138	7.22046	59.2984
7.41211	-1.74147	7.41211	36.495	7.29981	59.8461
7.49268	-1.22459	7.49268	33.9495	7.37915	58.6409
7.57324	-0.70243	7.57324	30.9001	7.4585	55.9811
7.65381	-0.14478	7.65381	26.9243	7.53784	51.223
7.73438	0.43035	7.73438	22.2077	7.61719	44.9443
7.81494	0.9911	7.81494	16.6366	7.69653	37.2565
7.89551	1.50034	7.89551	10.5802	7.77588	28.2775
7.97608	1.93672	7.97608	3.74004	7.85523	18.6707
8.05664	2.31446	8.05664	-4.42467	7.93457	8.51266
8.13721	2.61183	8.13721	-13.0851	8.01392	-1.87336
8.21777	2.83287	8.21777	-21.3441	8.09326	-11.4072
8.29834	2.93461	8.29834	-29.0445	8.17261	-20.6815
8.37891	2.95542	8.37891	-35.3145	8.25195	-29.2413
8.45947	2.86616	8.45947	-41.2266	8.3313	-37.1352
8.54004	2.67028	8.54004	-46.5746	8.41064	-44.2936
8.62061	2.37837	8.62061	-50.0849	8.48999	-51.0189
8.70117	2.01058	8.70117	-51.6123	8.56934	-56.7112
8.78174	1.5579	8.78174	-51.513	8.64868	-60.473
8.86231	1.04521	8.86231	-48.1323	8.72803	-61.6185
8.94287	0.47207	8.94287	-44.214	8.80737	-62.2358
9.02344	-0.12105	9.02344	-39.7651	8.88672	-61.9822
9.104	-0.71514	9.104	-33.6412	8.96606	-59.5768
9.18457	-1.27829	9.18457	-26.0469	9.04541	-55.1529
9.26514	-1.82493	9.26514	-17.5251	9.12476	-48.6796
9.3457	-2.30866	9.3457	-9.02251	9.2041	-40.4745
9.42627	-2.74909	9.42627	-0.66422	9.28345	-32.573
9.50684	-3.16634	9.50684	6.21258	9.36279	-22.0997
9.5874	-3.47457	9.5874	13.4566	9.44214	-11.1528
9.66797	-3.65869	9.66797	21.2084	9.52149	-1.71358
9.74854	-3.80848	9.74854	26.7117	9.60083	9.09315
9.8291	-3.86865	9.8291	30.5152	9.68018	19.1475
9.90967	-3.84166	9.90967	34.1922	9.75952	27.4472
9.99024	-3.75838	9.99024	38.4684	9.83887	34.5553
10.0708	-3.56316	10.0708	41.9015	9.91821	40.3553
10.1514	-3.29719	10.1514	43.1092	9.99756	45.4229
10.2319	-2.9273	10.2319	43.3356	10.0769	49.6024
10.3125	-2.49912	10.3125	42.9753	10.1562	51.8847
10.3931	-2.03731	10.3931	41.4835	10.2356	52.0463
10.4736	-1.49779	10.4736	40.7649	10.3149	51.2981
10.5542	-0.91404	10.5542	39.0061	10.3943	49.5714
10.6348	-0.29925	10.6348	35.3058	10.4736	46.1935
10.7153	0.31559	10.7153	29.6531	10.553	40.7009
10.7959	0.9225	10.7959	23.316	10.6323	34.081
10.8765	1.51824	10.8765	17.9781	10.7117	26.7627
10.957	2.07774	10.957	13.2013	10.791	18.4576
11.0376	2.57032	11.0376	6.12106	10.8704	9.51019
11.1182	2.95495	11.1182	-3.20191	10.9497	-0.149
11.1987	3.25485	11.1987	-11.539	11.029	-10.232
11.2793	3.45534	11.2793	-19.69	11.1084	-19.9321
11.3599	3.54742	11.3599	-27.5085	11.1877	-28.6298
11.4404	3.52269	11.4404	-33.7623	11.2671	-36.3428
11.521	3.42445	11.521	-38.5462	11.3464	-42.9838
11.6016	3.22564	11.6016	-42.4243	11.4258	-48.1542
11.6821	2.89921	11.6821	-44.8309	11.5051	-52.3104
11.7627	2.51999	11.7627	-44.9232	11.5845	-55.62
11.8433	2.03378	11.8433	-43.6	11.6638	-57.5823
11.9238	1.51651	11.9238	-40.7659	11.7432	-57.4763
12.0044	0.96922	12.0044	-36.8449	11.8225	-55.5538
12.085	0.39595	12.085	-31.1203	11.9019	-53.157
12.1655	-0.18169	12.1655	-24.2816	11.9812	-49.7091
12.2461	-0.71696	12.2461	-16.3559	12.0605	-45.215
12.3267	-1.24089	12.3267	-7.82365	12.1399	-39.1003
12.4072	-1.71962	12.4072	0.46233	12.2192	-31.3793
12.4878	-2.13471	12.4878	8.44638	12.2986	-23.3284
12.5684	-2.43188	12.5684	15.7027	12.3779	-14.0613
12.6489	-2.66132	12.6489	22.6237	12.4573	-2.88773
12.7295	-2.84359	12.7295	29.0728	12.5366	9.00838
12.8101	-2.90367	12.8101	33.8991	12.616	21.0639
12.8906	-2.92714	12.8906	37.1269	12.6953	31.0653
12.9712	-2.84765	12.9712	40.824	12.7747	39.2153
13.0518	-2.68	13.0518	44.2758	12.854	47.1058
13.1323	-2.45608	13.1323	48.2944	12.9334	52.5047
13.2129	-2.13192	13.2129	50.4694	13.0127	55.4186
13.2935	-1.78256	13.2935	48.7514	13.092	56.1605
13.374	-1.32009	13.374	46.0337	13.1714	57.3533
13.4546	-0.80927	13.4546	43.0531	13.2507	59.1112
13.5352	-0.28623	13.5352	39.7758	13.3301	59.1449
13.6157	0.24354	13.6157	36.1233	13.4094	56.587
13.6963	0.8493	13.6963	32.1388	13.4888	51.0828
13.7769	1.41382	13.7769	26.8525	13.5681	44.1923
13.8574	1.98019	13.8574	20.1078	13.6475	36.5988
13.938	2.4985	13.938	11.7469	13.7268	28.5024
14.0185	2.94638	14.0185	3.28364	13.8062	19.3054
14.0991	3.28577	14.0991	-4.89837	13.8855	9.56321
14.1797	3.5681	14.1797	-12.6294	13.9648	-0.06351
14.2602	3.77359	14.2602	-20.2545	14.0442	-9.7351
14.3408	3.83502	14.3408	-28.2251	14.1235	-19.2443
14.4214	3.8231	14.4214	-36.1501	14.2029	-28.0868
14.502	3.70445	14.502	-42.561	14.2822	-35.5646
14.5825	3.4764	14.5825	-45.8457	14.3616	-42.0569
14.6631	3.12515	14.6631	-47.7824	14.4409	-47.8799
14.7437	2.73338	14.7437	-50.6796	14.5203	-52.6243
14.8242	2.25583	14.8242	-51.1945	14.5996	-55.8163
14.9048	1.69781	14.9048	-48.81	14.679	-57.2397
14.9854	1.11057	14.9854	-44.995	14.7583	-56.8824
15.0659	0.47227	15.0659	-38.8916	14.8377	-54.9461
15.1465	-0.14716	15.1465	-31.9343	14.917	-50.8436
15.2271	-0.76216	15.2271	-25.1687	14.9963	-45.0784
15.3076	-1.31187	15.3076	-18.5458	15.0757	-38.9363
15.3882	-1.82901	15.3882	-9.16328	15.155	-32.7916
15.4688	-2.25342	15.4688	-0.91432	15.2344	-24.5094
15.5493	-2.62529	15.5493	6.70077	15.3137	-15.192
15.6299	-2.91126	15.6299	13.6522	15.3931	-4.21791
15.7104	-3.12285	15.7104	19.5916	15.4724	7.65241
15.791	-3.25481	15.791	25.0569	15.5518	20.185
15.8716	-3.29411	15.8716	29.7338	15.6311	30.4471
15.9521	-3.25171	15.9521	33.8227	15.7104	38.5337
16.0327	-3.10614	16.0327	36.4984	15.7898	46.3909
16.1133	-2.87498	16.1133	38.1895	15.8691	52.2568
16.1939	-2.54917	16.1939	40.2869	15.9485	56.3072
16.2744	-2.17536	16.2744	41.9137	16.0278	59.2058
16.355	-1.7107	16.355	41.848	16.1072	60.7873
16.4355	-1.229	16.4355	39.4299	16.1865	61.427
16.5161	-0.71148	16.5161	35.9437	16.2659	60.3272
16.5967	-0.13532	16.5967	32.9904	16.3452	58.3876
16.6773	0.44752	16.6773	29.4686	16.4246	55.2664
16.7578	1.04389	16.7578	24.6819	16.5039	51.1838
16.8384	1.63081	16.8384	19.2216	16.5832	46.061
16.9189	2.22028	16.9189	12.5216	16.6626	39.1589
16.9995	2.73065	16.9995	5.2885	16.7419	30.8107
17.0801	3.14674	17.0801	-3.21851	16.8213	20.7273
17.1606	3.45773	17.1606	-13.156	16.9006	9.74996
17.2412	3.65232	17.2412	-22.5009	16.98	-1.20005
17.3218	3.80134	17.3218	-29.5834	17.0593	-11.6633
17.4023	3.819	17.4023	-36.2435	17.1387	-21.328
17.4829	3.73002	17.4829	-42.7095	17.218	-30.0939
17.5635	3.53949	17.5635	-47.7022	17.2974	-37.96
17.644	3.23706	17.644	-50.9153	17.3767	-44.0271
17.7246	2.80096	17.7246	-52.6082	17.4561	-49.0986
17.8052	2.30607	17.8052	-54.5784	17.5354	-53.1131
17.8857	1.77671	17.8857	-54.4384	17.6148	-55.6845
17.9663	1.16589	17.9663	-50.8459	17.6941	-56.6424
18.0469	0.53909	18.0469	-46.5529	17.7734	-55.4209
18.1274	-0.07518	18.1274	-41.8276	17.8528	-53.1949
18.208	-0.65056	18.208	-35.3355	17.9321	-50.1713
18.2886	-1.23338	18.2886	-26.348	18.0115	-45.5261
18.3691	-1.7548	18.3691	-18.3331	18.0908	-40.7323
18.4497	-2.226	18.4497	-11.3611	18.1702	-33.4845
18.5303	-2.59525	18.5303	-4.03205	18.2495	-24.9669
18.6108	-2.91847	18.6108	4.06588	18.3289	-17.8246
18.6914	-3.15867	18.6914	11.6932	18.4082	-9.91947
18.772	-3.29986	18.772	17.4855	18.4875	-0.84007
18.8525	-3.36566	18.8525	20.0943	18.5669	8.36755
18.9331	-3.35623	18.9331	22.6842	18.6462	15.5808
19.0137	-3.28965	19.0137	26.2518	18.7256	21.9224
19.0942	-3.12613	19.0942	28.9475	18.8049	28.8546
19.1748	-2.83895	19.1748	30.455	18.8843	34.8203
19.2554	-2.5056	19.2554	29.9549	18.9636	38.9982
19.3359	-2.1263	19.3359	28.7893	19.043	41.8907
19.4165	-1.6828	19.4165	26.9766	19.1223	42.5085
19.4971	-1.15753	19.4971	24.8092	19.2017	42.2161
19.5776	-0.61521	19.5776	22.9907	19.281	41.663
19.6582	-0.04649	19.6582	20.112	19.3604	39.6617
19.7388	0.49701	19.7388	14.6244	19.4397	34.872
19.8193	1.12121	19.8193	8.48128	19.519	28.3524
19.8999	1.67098	19.8999	0.364	19.5984	20.966
19.9805	1.94836			19.6777	12.8439
20.061	2.12854			19.7571	3.5502
20.1416	2.35083			19.8364	-6.48504
20.2222	1.96415			19.9158	-16.284
				19.9951	-27.7978
				20.0745	-40.5759
				20.1538	-47.8446
				20.2331	-43.9936

## Sheet: SI-Fig. 25e
X1	Y1	X2	Y2	X3	Y3
0	3.2623	0	-12.6173	0	9.31069
0.08057	2.75807	0.08057	-8.50493	0.07935	10.8207
0.16113	2.18857	0.16113	-4.46693	0.15869	12.1801
0.2417	1.57329	0.2417	-0.47252	0.23804	12.4979
0.32227	0.93522	0.32227	3.1041	0.31738	12.5379
0.40283	0.28694	0.40283	6.22656	0.39673	12.9549
0.4834	-0.36164	0.4834	8.85353	0.47607	13.1144
0.56396	-0.97373	0.56396	10.9726	0.55542	12.3801
0.64453	-1.54043	0.64453	12.6413	0.63477	10.3949
0.7251	-2.0583	0.7251	13.8742	0.71411	7.42901
0.80566	-2.51344	0.80566	14.6596	0.79346	4.46572
0.88623	-2.89732	0.88623	15.0095	0.8728	2.50434
0.9668	-3.19545	0.9668	15.0198	0.95215	0.49047
1.04736	-3.40928	1.04736	14.7061	1.03149	-1.65366
1.12793	-3.53936	1.12793	14.2997	1.11084	-4.64858
1.2085	-3.57869	1.2085	13.1862	1.19019	-8.343
1.28906	-3.53472	1.28906	11.9078	1.26953	-12.3771
1.36963	-3.42261	1.36963	10.3801	1.34888	-15.824
1.4502	-3.23798	1.4502	7.81413	1.42822	-18.6113
1.53076	-2.9922	1.53076	4.45785	1.50757	-20.7391
1.61133	-2.66945	1.61133	0.87609	1.58691	-22.3543
1.6919	-2.23846	1.6919	-2.73982	1.66626	-23.3865
1.77246	-1.70207	1.77246	-6.52677	1.74561	-23.4271
1.85303	-1.06541	1.85303	-10.453	1.82495	-23.0867
1.93359	-0.38569	1.93359	-14.3359	1.9043	-22.8322
2.01416	0.31989	2.01416	-17.9353	1.98364	-22.1212
2.09473	1.04482	2.09473	-21.0171	2.06299	-20.0979
2.17529	1.75904	2.17529	-23.4959	2.14233	-17.4274
2.25586	2.42033	2.25586	-25.1543	2.22168	-14.4918
2.33643	3.02619	2.33643	-26.0829	2.30103	-11.0652
2.41699	3.52456	2.41699	-26.4014	2.38037	-7.28349
2.49756	3.8856	2.49756	-26.2011	2.45972	-3.67129
2.57813	4.09968	2.57813	-25.1533	2.53906	-0.54139
2.65869	4.18179	2.65869	-23.2193	2.61841	2.24343
2.73926	4.13804	2.73926	-21.1583	2.69775	4.99547
2.81982	3.99252	2.81982	-18.6157	2.7771	7.55794
2.90039	3.73609	2.90039	-14.9032	2.85645	9.57806
2.98096	3.39227	2.98096	-10.3625	2.93579	11.0549
3.06152	2.9625	3.06152	-5.54479	3.01514	12.8501
3.14209	2.4462	3.14209	-0.58092	3.09448	14.171
3.22266	1.88699	3.22266	3.41492	3.17383	14.8968
3.30322	1.28298	3.30322	7.07444	3.25317	15.4312
3.38379	0.67465	3.38379	10.2939	3.33252	15.7517
3.46436	0.06627	3.46436	13.0636	3.41187	15.4618
3.54492	-0.5257	3.54492	15.4074	3.49121	14.3756
3.62549	-1.08963	3.62549	17.298	3.57056	13.6465
3.70606	-1.6033	3.70606	18.7406	3.6499	12.8611
3.78662	-2.05405	3.78662	19.4587	3.72925	11.3268
3.86719	-2.44261	3.86719	20.3976	3.80859	9.22961
3.94775	-2.74896	3.94775	22.017	3.88794	6.86493
4.02832	-2.97299	4.02832	23.2206	3.96729	3.92906
4.10889	-3.12326	4.10889	23.0531	4.04663	0.51215
4.18945	-3.18167	4.18945	21.2959	4.12598	-3.093
4.27002	-3.15957	4.27002	18.8442	4.20532	-6.56957
4.35059	-3.07494	4.35059	16.1757	4.28467	-9.42953
4.43115	-2.91583	4.43115	13.2692	4.36401	-11.4782
4.51172	-2.70302	4.51172	10.3841	4.44336	-11.8294
4.59229	-2.42756	4.59229	7.28845	4.52271	-12.1567
4.67285	-2.08624	4.67285	4.00514	4.60205	-13.0665
4.75342	-1.64952	4.75342	0.18561	4.6814	-14.1385
4.83398	-1.1263	4.83398	-3.78704	4.76074	-15.0875
4.91455	-0.54343	4.91455	-7.47954	4.84009	-15.7141
4.99512	0.08701	4.99512	-11.1554	4.91943	-15.2266
5.07568	0.73302	5.07568	-14.6534	4.99878	-13.958
5.15625	1.37433	5.15625	-17.6095	5.07813	-11.6902
5.23682	1.98419	5.23682	-19.5874	5.15747	-8.8237
5.31738	2.52217	5.31738	-20.906	5.23682	-6.29545
5.39795	2.95136	5.39795	-21.794	5.31616	-3.5636
5.47852	3.28359	5.47852	-21.9883	5.39551	-0.49418
5.55908	3.47287	5.55908	-21.3193	5.47485	2.23426
5.63965	3.54664	5.63965	-19.8299	5.5542	5.05053
5.72022	3.49668	5.72022	-18.1422	5.63355	7.74579
5.80078	3.36195	5.80078	-16.0016	5.71289	10.0651
5.88135	3.12051	5.88135	-12.9813	5.79224	12.3815
5.96191	2.78159	5.96191	-9.1525	5.87158	14.386
6.04248	2.36133	6.04248	-4.48996	5.95093	15.936
6.12305	1.86468	6.12305	0.27288	6.03027	17.4546
6.20361	1.30002	6.20361	4.55258	6.10962	18.3898
6.28418	0.69287	6.28418	8.46623	6.18897	18.7144
6.36475	0.07546	6.36475	11.6776	6.26831	18.2375
6.44531	-0.55122	6.44531	14.5663	6.34766	17.422
6.52588	-1.16501	6.52588	17.5543	6.427	16.5605
6.60645	-1.75588	6.60645	19.4153	6.50635	15.2634
6.68701	-2.29676	6.68701	20.3313	6.58569	13.7152
6.76758	-2.78393	6.76758	21.2438	6.66504	11.8612
6.84815	-3.20637	6.84815	21.8992	6.74439	10.7614
6.92871	-3.55281	6.92871	22.1628	6.82373	10.5347
7.00928	-3.79932	7.00928	22.0203	6.90308	9.74574
7.08984	-3.97764	7.08984	21.4487	6.98242	7.09578
7.17041	-4.06469	7.17041	20.4923	7.06177	3.28485
7.25098	-4.07624	7.25098	19.2064	7.14111	-0.99191
7.33154	-4.00334	7.33154	17.4387	7.22046	-5.17195
7.41211	-3.86725	7.41211	15.4162	7.29981	-9.1689
7.49268	-3.64872	7.49268	13.5529	7.37915	-12.0776
7.57324	-3.38317	7.57324	10.6805	7.4585	-13.915
7.65381	-2.99999	7.65381	6.7914	7.53784	-15.6964
7.73438	-2.50314	7.73438	2.50165	7.61719	-17.1335
7.81494	-1.90261	7.81494	-1.57159	7.69653	-18.0612
7.89551	-1.23907	7.89551	-5.64611	7.77588	-17.5228
7.97608	-0.52633	7.97608	-9.99112	7.85523	-16.4605
8.05664	0.21992	8.05664	-14.0381	7.93457	-15.1986
8.13721	0.96053	8.13721	-17.408	8.01392	-13.8987
8.21777	1.66463	8.21777	-20.0065	8.09326	-11.9964
8.29834	2.34004	8.29834	-21.8897	8.17261	-9.46125
8.37891	2.95225	8.37891	-23.1346	8.25195	-7.13756
8.45947	3.4743	8.45947	-23.7758	8.3313	-4.44131
8.54004	3.87151	8.54004	-23.7161	8.41064	-1.38518
8.62061	4.09899	8.62061	-22.8856	8.48999	0.88765
8.70117	4.19599	8.70117	-21.2049	8.56934	2.79261
8.78174	4.1576	8.78174	-19.042	8.64868	4.49595
8.86231	4.00782	8.86231	-15.9889	8.72803	6.17638
8.94287	3.75168	8.94287	-11.7791	8.80737	8.98684
9.02344	3.40183	9.02344	-7.61038	8.88672	12.293
9.104	2.97317	9.104	-3.56632	8.96606	15.3224
9.18457	2.47106	9.18457	0.45238	9.04541	18.1315
9.26514	1.91314	9.26514	4.14288	9.12476	20.4545
9.3457	1.31822	9.3457	7.59889	9.2041	21.4536
9.42627	0.70906	9.42627	10.6519	9.28345	20.9267
9.50684	0.0928	9.50684	13.1779	9.36279	19.8293
9.5874	-0.49129	9.5874	15.1277	9.44214	18.3472
9.66797	-1.04184	9.66797	16.6374	9.52149	16.0089
9.74854	-1.54007	9.74854	17.9225	9.60083	13.479
9.8291	-1.97776	9.8291	18.9488	9.68018	11.1357
9.90967	-2.34664	9.90967	19.3769	9.75952	8.96292
9.99024	-2.62971	9.99024	19.3455	9.83887	6.37109
10.0708	-2.83908	10.0708	19.0098	9.91821	3.0729
10.1514	-2.96253	10.1514	18.3238	9.99756	-0.59382
10.2319	-3.02711	10.2319	17.1531	10.0769	-4.07041
10.3125	-3.01584	10.3125	15.6011	10.1562	-7.20874
10.3931	-2.93669	10.3931	13.5989	10.2356	-10.1444
10.4736	-2.79525	10.4736	11.137	10.3149	-13.0473
10.5542	-2.58447	10.5542	8.272	10.3943	-15.507
10.6348	-2.30094	10.6348	5.02431	10.4736	-17.1947
10.7153	-1.93162	10.7153	1.40185	10.553	-18.0905
10.7959	-1.44865	10.7959	-2.3859	10.6323	-18.3016
10.8765	-0.87738	10.8765	-6.45136	10.7117	-17.5465
10.957	-0.24172	10.957	-10.7654	10.791	-17.342
11.0376	0.43499	11.0376	-14.7192	10.8704	-17.1293
11.1182	1.12267	11.1182	-18.2079	10.9497	-15.9192
11.1987	1.80924	11.1987	-21.0103	11.029	-14.2112
11.2793	2.4721	11.2793	-23.0803	11.1084	-12.6349
11.3599	3.05795	11.3599	-23.9459	11.1877	-10.5122
11.4404	3.5616	11.4404	-23.9816	11.2671	-8.02599
11.521	3.94494	11.521	-24.127	11.3464	-5.54799
11.6016	4.192	11.6016	-24.256	11.4258	-2.8803
11.6821	4.29845	11.6821	-23.5544	11.5051	0.42098
11.7627	4.28972	11.7627	-22.0676	11.5845	4.07832
11.8433	4.17438	11.8433	-19.8129	11.6638	7.54042
11.9238	3.95251	11.9238	-16.6357	11.7432	10.2327
12.0044	3.61862	12.0044	-11.8606	11.8225	12.7026
12.085	3.18603	12.085	-7.0373	11.9019	14.1309
12.1655	2.68778	12.1655	-2.87406	11.9812	15.1122
12.2461	2.12133	12.2461	0.9923	12.0605	15.3556
12.3267	1.51104	12.3267	4.69663	12.1399	14.974
12.4072	0.86992	12.4072	7.99343	12.2192	14.8589
12.4878	0.23062	12.4878	10.8957	12.2986	14.9716
12.5684	-0.38911	12.5684	13.401	12.3779	14.7754
12.6489	-0.99377	12.6489	15.4293	12.4573	13.6806
12.7295	-1.54096	12.7295	16.9272	12.5366	11.5999
12.8101	-2.01963	12.8101	17.9693	12.616	9.12787
12.8906	-2.44604	12.8906	18.6187	12.6953	6.77096
12.9712	-2.78833	12.9712	18.9292	12.7747	4.27729
13.0518	-3.05533	13.0518	18.8845	12.854	1.79691
13.1323	-3.22874	13.1323	18.4248	12.9334	-0.43106
13.2129	-3.3233	13.2129	17.6107	13.0127	-2.59824
13.2935	-3.34539	13.2935	16.4298	13.092	-4.66028
13.374	-3.29479	13.374	14.8166	13.1714	-6.9075
13.4546	-3.17185	13.4546	12.8124	13.2507	-9.79184
13.5352	-2.99306	13.5352	10.3471	13.3301	-13.1536
13.6157	-2.74176	13.6157	7.39014	13.4094	-16.2711
13.6963	-2.43517	13.6963	4.08791	13.4888	-17.908
13.7769	-2.01063	13.7769	0.47783	13.5681	-18.2805
13.8574	-1.51083	13.8574	-3.46264	13.6475	-18.9029
13.938	-0.9242	13.938	-7.45445	13.7268	-19.4675
14.0185	-0.2925	14.0185	-11.3468	13.8062	-19.6026
14.0991	0.35681	14.0991	-14.9743	13.8855	-19.6119
14.1797	1.005	14.1797	-18.0476	13.9648	-19.0344
14.2602	1.61434	14.2602	-20.3692	14.0442	-17.6931
14.3408	2.18998	14.3408	-21.9416	14.1235	-14.8679
14.4214	2.70482	14.4214	-22.9035	14.2029	-10.6735
14.502	3.10842	14.502	-23.5309	14.2822	-6.83361
14.5825	3.38618	14.5825	-23.5303	14.3616	-3.57086
14.6631	3.52801	14.6631	-22.07	14.4409	-1.01105
14.7437	3.55034	14.7437	-20.0304	14.5203	0.8841
14.8242	3.46881	14.8242	-18.2118	14.5996	2.58005
14.9048	3.28577	14.9048	-15.8041	14.679	5.1425
14.9854	2.99275	14.9854	-11.9657	14.7583	8.30717
15.0659	2.60381	15.0659	-7.24886	14.8377	10.7786
15.1465	2.15689	15.1465	-2.82017	14.917	13.308
15.2271	1.6205	15.2271	0.60868	14.9963	15.656
15.3076	1.03134	15.3076	3.98226	15.0757	16.9892
15.3882	0.41263	15.3882	7.44107	15.155	16.9746
15.4688	-0.22075	15.4688	10.6109	15.2344	15.8593
15.5493	-0.86794	15.5493	13.4368	15.3137	14.0946
15.6299	-1.48611	15.6299	15.6467	15.3931	12.4481
15.7104	-2.06382	15.7104	17.2953	15.4724	10.9056
15.791	-2.57383	15.791	18.5609	15.5518	9.13291
15.8716	-3.02136	15.8716	19.4436	15.6311	6.95449
15.9521	-3.39367	15.9521	19.8857	15.7104	4.80386
16.0327	-3.68299	16.0327	20.383	15.7898	2.51793
16.1133	-3.88346	16.1133	20.5975	15.8691	-0.17443
16.1939	-4.01843	16.1939	19.7726	15.9485	-3.36862
16.2744	-4.06858	16.2744	18.3443	16.0278	-6.76003
16.355	-4.02933	16.355	16.7338	16.1072	-9.68202
16.4355	-3.9158	16.4355	14.8548	16.1865	-12.127
16.5161	-3.73316	16.5161	12.5697	16.2659	-14.0059
16.5967	-3.4767	16.5967	9.67284	16.3452	-14.6499
16.6773	-3.1136	16.6773	6.50987	16.4246	-14.4187
16.7578	-2.61765	16.7578	3.11225	16.5039	-13.7841
16.8384	-2.03259	16.8384	-0.65915	16.5832	-13.5439
16.9189	-1.37951	16.9189	-4.78297	16.6626	-13.9604
16.9995	-0.67908	16.9995	-8.9727	16.7419	-13.9824
17.0801	0.03487	17.0801	-12.8477	16.8213	-13.5609
17.1606	0.759	17.1606	-16.3037	16.9006	-12.6866
17.2412	1.48078	17.2412	-19.0649	16.98	-11.4495
17.3218	2.16238	17.3218	-20.9573	17.0593	-9.99127
17.4023	2.783	17.4023	-21.7849	17.1387	-7.6035
17.4829	3.2905	17.4829	-22.4986	17.218	-5.4743
17.5635	3.70051	17.5635	-22.7478	17.2974	-3.35593
17.644	3.95321	17.644	-22.2322	17.3767	-0.24415
17.7246	4.05379	17.7246	-21.0688	17.4561	3.57634
17.8052	4.02697	17.8052	-19.2162	17.5354	7.41515
17.8857	3.89859	17.8857	-16.7452	17.6148	10.2401
17.9663	3.6639	17.9663	-13.3223	17.6941	12.4012
18.0469	3.3365	18.0469	-9.38459	17.7734	14.2325
18.1274	2.92766	18.1274	-5.4463	17.8528	15.7681
18.208	2.45558	18.208	-1.53962	17.9321	16.655
18.2886	1.91714	18.2886	2.45861	18.0115	17.3825
18.3691	1.3374	18.3691	6.16293	18.0908	17.6375
18.4497	0.73634	18.4497	9.18122	18.1702	17.2936
18.5303	0.15363	18.5303	11.8653	18.2495	16.7619
18.6108	-0.41799	18.6108	14.0922	18.3289	16.7823
18.6914	-0.9588	18.6914	15.952	18.4082	17.0876
18.772	-1.45212	18.772	17.3965	18.4875	16.8304
18.8525	-1.88367	18.8525	18.4824	18.5669	15.4774
18.9331	-2.24677	18.9331	19.0726	18.6462	13.3462
19.0137	-2.53335	19.0137	19.2777	18.7256	11.1525
19.0942	-2.74005	19.0942	19.1915	18.8049	8.59507
19.1748	-2.86777	19.1748	18.6554	18.8843	5.14787
19.2554	-2.9366	19.2554	17.794	18.9636	1.56031
19.3359	-2.92488	19.3359	16.482	19.043	-1.33673
19.4165	-2.83447	19.4165	14.9629	19.1223	-3.54923
19.4971	-2.67427	19.4971	13.9301	19.2017	-5.47669
19.5776	-2.44644	19.5776	11.9896	19.281	-7.40612
19.6582	-2.11016	19.6582	9.08435	19.3604	-9.08384
19.7388	-1.62951	19.7388	5.21136	19.4397	-10.4871
19.8193	-1.00862	19.8193	0.90202
19.8999	-0.31656	19.8999	-3.48723
19.9805	0.40833	19.9805	-7.74582
20.061	1.30945	20.061	-11.6194
		20.1416	-14.949
		20.2222	-18.3904
		20.3027	-21.0257

## Sheet: SI-Fig. 25f
X1	Y1	X2	Y2	X3	Y3
0	1.03867	0	9.69047	0	-18.799
0.07813	0.42956	0.08148	5.9491	0.08057	-16.2591
0.15625	-0.1639	0.16296	1.2776	0.16113	-14.0487
0.23438	-0.77372	0.24445	-3.15207	0.2417	-11.6917
0.3125	-1.32934	0.32593	-7.2488	0.32227	-8.90745
0.39063	-1.81319	0.40741	-11.2298	0.40283	-6.48341
0.46875	-2.24078	0.48889	-14.06	0.4834	-3.14652
0.54688	-2.62029	0.57037	-16.4969	0.56396	-0.56531
0.625	-2.89335	0.65186	-17.8047	0.64453	2.3364
0.70313	-3.11438	0.73334	-17.7555	0.7251	5.04223
0.78125	-3.24449	0.81482	-17.0488	0.80566	7.06768
0.85937	-3.2777	0.8963	-15.75	0.88623	8.90785
0.9375	-3.25176	0.97778	-13.1344	0.9668	10.8305
1.01563	-3.14884	1.05927	-9.65756	1.04736	12.8733
1.09375	-2.9796	1.14075	-6.2121	1.12793	14.3737
1.17188	-2.7267	1.22223	-1.77796	1.2085	15.2168
1.25	-2.42729	1.30371	2.67458	1.28906	15.5373
1.32813	-2.01484	1.3852	6.72244	1.36963	15.6074
1.40625	-1.52501	1.46668	10.4794	1.4502	15.7464
1.48438	-0.98491	1.54816	13.4188	1.53076	14.882
1.5625	-0.41137	1.62964	16.1946	1.61133	13.4152
1.64063	0.21233	1.71112	18.2231	1.6919	11.1712
1.71875	0.86079	1.79261	19.501	1.77246	8.87825
1.79688	1.51844	1.87409	20.6404	1.85303	5.50067
1.875	2.12591	1.95557	21.2348	1.93359	2.03918
1.95313	2.66622	2.03705	21.659	2.01416	-1.72221
2.03125	3.13982	2.11853	21.5354	2.09473	-4.38214
2.10938	3.537	2.20002	20.8225	2.17529	-7.84691
2.1875	3.83361	2.2815	20.0857	2.25586	-10.445
2.26563	4.029	2.36298	18.833	2.33643	-13.9333
2.34375	4.09166	2.44446	18.2717	2.41699	-15.2677
2.42188	4.11293	2.52594	16.2248	2.49756	-18.1498
2.5	4.02621	2.60743	14.4254	2.57813	-19.9
2.57813	3.86879	2.68891	12.1497	2.65869	-21.7149
2.65625	3.60959	2.77039	9.70887	2.73926	-23.1444
2.73438	3.26655	2.85187	7.47283	2.81982	-22.7424
2.8125	2.86784	2.93335	4.17726	2.90039	-21.8027
2.89063	2.38094	3.01484	-0.55905	2.98096	-19.8685
2.96875	1.84841	3.09632	-4.91139	3.06152	-17.5183
3.04688	1.26086	3.1778	-9.14637	3.14209	-14.3832
3.125	0.62984	3.25928	-13.2973	3.22266	-10.3192
3.20313	0.01068	3.34076	-17.2119	3.30322	-5.75258
3.28125	-0.59724	3.42225	-20.9428	3.38379	-1.39822
3.35938	-1.16938	3.50373	-23.1817	3.46436	2.80099
3.4375	-1.62509	3.58521	-25.851	3.54492	7.44772
3.51563	-2.07405	3.66669	-27.1863	3.62549	11.6823
3.59375	-2.45328	3.74817	-27.8962	3.70606	15.8114
3.67188	-2.70975	3.82966	-27.7728	3.78662	18.2973
3.75	-2.90025	3.91114	-26.7281	3.86719	20.3572
3.82813	-2.95447	3.99262	-24.8578	3.94775	21.8193
3.90625	-2.97583	4.0741	-21.3031	4.02832	22.5403
3.98438	-2.96019	4.15558	-15.7553	4.10889	22.4806
4.0625	-2.86837	4.23707	-13.2124	4.18945	21.9991
4.14063	-2.68796	4.31855	-9.62852	4.27002	21.4413
4.21875	-2.44022	4.40003	-5.06288	4.35059	20.1809
4.29688	-2.13045	4.48151	-0.1981	4.43115	18.377
4.375	-1.75247	4.56299	3.98074	4.51172	16.7919
4.45313	-1.31835	4.64448	8.39087	4.59229	15.3246
4.53125	-0.83519	4.72596	10.3766	4.67285	12.9954
4.60938	-0.25072	4.80744	12.9224	4.75342	10.0554
4.6875	0.37235	4.88892	14.4333	4.83398	6.8554
4.76563	1.03634	4.9704	16.0072	4.91455	4.0638
4.84375	1.67998	5.05189	17.3701	4.99512	0.50014
4.92188	2.25615	5.13337	17.5077	5.07568	-2.30134
5	2.78762	5.21485	18.7293	5.15625	-6.73688
5.07813	3.23591	5.29633	19.3522	5.23682	-11.1225
5.15625	3.58111	5.37781	19.3561	5.31738	-14.8452
5.23438	3.85088	5.4593	18.6922	5.39795	-17.4688
5.3125	3.95131	5.54078	17.9082	5.47852	-19.6876
5.39063	3.9747	5.62226	16.8052	5.55908	-21.2121
5.46875	3.94606	5.70374	14.8807	5.63965	-22.3452
5.54688	3.83058	5.78522	12.6877	5.72022	-21.6176
5.625	3.64279	5.86671	9.91732	5.80078	-21.4693
5.70313	3.39032	5.94819	6.39946	5.88135	-20.0351
5.78125	3.0319	6.02967	1.33056	5.96191	-18.2859
5.85938	2.60852	6.11115	-3.75672	6.04248	-16.1425
5.9375	2.12092	6.19263	-8.63879	6.12305	-13.2632
6.01563	1.57348	6.27412	-13.8055	6.20361	-9.75018
6.09375	0.95181	6.3556	-18.6778	6.28418	-5.2499
6.17188	0.34064	6.43708	-22.4985	6.36475	-1.22311
6.25	-0.28505	6.51856	-24.6351	6.44531	3.3463
6.32813	-0.87501	6.60004	-27.7198	6.52588	6.82789
6.40625	-1.45514	6.68153	-30.0193	6.60645	10.4353
6.48438	-1.96278	6.76301	-30.6274	6.68701	13.5557
6.5625	-2.35461	6.84449	-30.3376	6.76758	16.948
6.64063	-2.68208	6.92597	-28.6084	6.84815	18.3125
6.71875	-2.94748	7.00745	-26.3317	6.92871	18.9022
6.79688	-3.12538	7.08894	-22.6372	7.00928	19.5175
6.875	-3.24563	7.17042	-17.9945	7.08984	20.0616
6.95313	-3.26903	7.2519	-13.443	7.17041	21.6566
7.03125	-3.25973	7.33338	-8.25771	7.25098	22.1112
7.10938	-3.17119	7.41487	-3.09797	7.33154	21.1911
7.1875	-2.99739	7.49635	1.38795	7.41211	19.8435
7.26563	-2.78449	7.57783	6.16713	7.49268	17.6611
7.34375	-2.50565	7.65931	10.0534	7.57324	15.3999
7.42188	-2.07972	7.74079	13.0839	7.65381	12.7924
7.5	-1.63869	7.82228	15.9157	7.73438	9.06033
7.57813	-1.1018	7.90376	18.4462	7.81494	5.6185
7.65625	-0.5508	7.98524	20.0973	7.89551	1.56991
7.73438	0.08275	8.06672	21.7013	7.97608	-2.64393
7.8125	0.6684	8.1482	22.736	8.05664	-6.25147
7.89063	1.25244	8.22969	23.4664	8.13721	-10.0342
7.96875	1.78695	8.31117	23.7285	8.21777	-13.453
8.04687	2.29682	8.39265	23.3536	8.29834	-16.241
8.125	2.71744	8.47413	21.5202	8.37891	-20.1727
8.20313	3.01325	8.55561	20.0494	8.45947	-23.2618
8.28125	3.22144	8.6371	17.71	8.54004	-25.5263
8.35938	3.31907	8.71858	15.1295	8.62061	-26.5648
8.4375	3.32153	8.80006	11.5985	8.70117	-26.0456
8.51562	3.24068	8.88154	7.34797	8.78174	-24.9992
8.59375	3.08589	8.96302	2.81818	8.86231	-22.6912
8.67188	2.84419	9.04451	-1.95445	8.94287	-21.4175
8.75	2.51663	9.12599	-6.26787	9.02344	-19.204
8.82813	2.1345	9.20747	-11.339	9.104	-16.4647
8.90625	1.67618	9.28895	-15.5883	9.18457	-13.3374
8.98438	1.12975	9.37043	-19.5898	9.26514	-8.98801
9.0625	0.54356	9.45192	-22.0837	9.3457	-4.23314
9.14063	-0.06388	9.5334	-23.6301	9.42627	1.0766
9.21875	-0.68366	9.61488	-24.7623	9.50684	6.04607
9.29688	-1.29567	9.69636	-24.5516	9.5874	10.395
9.375	-1.86585	9.77784	-24.6915	9.66797	13.677
9.45313	-2.39911	9.85933	-23.7116	9.74854	16.475
9.53125	-2.86833	9.94081	-21.9366	9.8291	19.0867
9.60938	-3.26454	10.0223	-19.5653	9.90967	21.3975
9.6875	-3.56869	10.1038	-16.218	9.99024	23.4497
9.76563	-3.8067	10.1852	-12.2637	10.0708	24.9939
9.84375	-4.00429	10.2667	-8.00745	10.1514	25.3583
9.92188	-4.05243	10.3482	-3.45539	10.2319	24.5264
10	-4.03685	10.4297	1.9884	10.3125	22.8393
10.0781	-3.93146	10.5112	7.58228	10.3931	20.0747
10.1562	-3.79499	10.5927	12.7241	10.4736	17.9003
10.2344	-3.56492	10.6741	15.3222	10.5542	15.3491
10.3125	-3.26119	10.7556	17.9372	10.6348	13.248
10.3906	-2.88876	10.8371	20.425	10.7153	9.77179
10.4688	-2.41888	10.9186	22.4471	10.7959	5.44567
10.5469	-1.90749	11.0001	23.0924	10.8765	1.0579
10.625	-1.32592	11.0816	24.2003	10.957	-4.33645
10.7031	-0.71206	11.163	24.4415	11.0376	-9.18087
10.7812	-0.08619	11.2445	24.2759	11.1182	-12.526
10.8594	0.54903	11.326	23.6205	11.1987	-16.8167
10.9375	1.17493	11.4075	22.5	11.2793	-19.9112
11.0156	1.70229	11.489	22.0788	11.3599	-22.6452
11.0938	2.18222	11.5704	19.8775	11.4404	-24.7152
11.1719	2.57863	11.6519	17.4897	11.521	-25.7653
11.25	2.88051	11.7334	15.0764	11.6016	-26.3226
11.3281	3.04474	11.8149	11.3106	11.6821	-25.9301
11.4062	3.13411	11.8964	7.15509	11.7627	-25.0432
11.4844	3.1257	11.9779	2.45207	11.8433	-22.855
11.5625	3.03566	12.0593	-2.22633	11.9238	-20.0392
11.6406	2.83299	12.1408	-7.59416	12.0044	-16.3261
11.7188	2.59145	12.2223	-13.2694	12.085	-12.1511
11.7969	2.29136	12.3038	-17.8087	12.1655	-7.91627
11.875	1.92218	12.3853	-21.8424	12.2461	-3.53601
11.9531	1.44032	12.4667	-25.6191	12.3267	0.70769
12.0312	0.93603	12.5482	-28.7862	12.4072	4.13342
12.1094	0.35553	12.6297	-30.2834	12.4878	7.26005
12.1875	-0.28298	12.7112	-30.5512	12.5684	9.62857
12.2656	-0.89292	12.7927	-30.2188	12.6489	11.9291
12.3438	-1.50974	12.8742	-28.6788	12.7295	13.9144
12.4219	-2.04334	12.9556	-26.2782	12.8101	16.0212
12.5	-2.56254	13.0371	-22.7868	12.8906	17.3866
12.5781	-2.97132	13.1186	-18.6045	12.9712	18.7906
12.6562	-3.31056	13.2001	-13.1231	13.0518	19.7185
12.7344	-3.56731	13.2816	-8.17003	13.1323	19.6275
12.8125	-3.73748	13.363	-2.94081	13.2129	18.0675
12.8906	-3.82826	13.4445	3.43293	13.2935	15.3395
12.9688	-3.85617	13.526	7.87273	13.374	13.4643
13.0469	-3.8031	13.6075	12.5754	13.4546	11.8727
13.125	-3.65977	13.689	15.8105	13.5352	9.51152
13.2031	-3.47871	13.7705	18.8121	13.6157	7.67838
13.2812	-3.23134	13.8519	22.5755	13.6963	5.26766
13.3594	-2.88025	13.9334	24.6017	13.7769	1.46457
13.4375	-2.47049	14.0149	25.3315	13.8574	-2.33284
13.5156	-1.98234	14.0964	25.9115	13.938	-7.45147
13.5938	-1.37445	14.1779	26.9615	14.0185	-12.3865
13.6719	-0.73596	14.2594	26.3455	14.0991	-17.6882
13.75	-0.11047	14.3408	25.952	14.1797	-20.8328
13.8281	0.5176	14.4223	24.7047	14.2602	-23.268
13.9062	1.1322	14.5038	23.8189	14.3408	-24.2906
13.9844	1.76649	14.5853	22.3186	14.4214	-24.7644
14.0625	2.31334	14.6668	21.6092	14.502	-25.0504
14.1406	2.79169	14.7483	17.9574	14.5825	-24.47
14.2188	3.13282	14.8297	15.4136	14.6631	-23.4696
14.2969	3.39337	14.9112	12.6713	14.7437	-22.1971
14.375	3.52238	14.9927	7.48943	14.8242	-20.7422
14.4531	3.55915	15.0742	1.16021	14.9048	-18.3353
14.5312	3.55244	15.1557	-5.50529	14.9854	-15.4215
14.6094	3.40455	15.2371	-10.7506	15.0659	-11.1808
14.6875	3.19982	15.3186	-16.3204	15.1465	-6.49337
14.7656	2.91591	15.4001	-20.3214	15.2271	-1.72352
14.8438	2.56915	15.4816	-23.7386	15.3076	3.87678
14.9219	2.15668	15.5631	-25.8287	15.3882	9.15122
15	1.66623	15.6446	-28.1498	15.4688	12.9282
15.0781	1.11101	15.726	-28.714	15.5493	15.8397
15.1562	0.52465	15.8075	-29.0593	15.6299	19.0151
15.2344	-0.04374	15.889	-28.2484	15.7104	20.9325
15.3125	-0.64359	15.9705	-26.3229	15.791	23.0269
15.3906	-1.20711	16.052	-23.5852	15.8716	24.7368
15.4688	-1.70786	16.1334	-19.7902	15.9521	25.5919
15.5469	-2.15995	16.2149	-14.9672	16.0327	25.5016
15.625	-2.52997	16.2964	-9.98263	16.1133	25.8081
15.7031	-2.80663	16.3779	-5.02534	16.1939	25.0436
15.7812	-2.98244	16.4594	-0.64419	16.2744	23.8151
15.8594	-3.07903	16.5408	3.82738	16.355	21.1163
15.9375	-3.08717	16.6223	7.8575	16.4355	19.6057
16.0156	-3.07363	16.7038	11.3384	16.5161	17.0266
16.0938	-2.93564	16.7853	14.7489	16.5967	14.4036
16.1719	-2.72526	16.8668	17.9625	16.6773	10.8377
16.25	-2.46771	16.9483	19.5136	16.7578	7.18495
16.3281	-2.10485	17.0297	21.7826	16.8384	3.52268
16.4062	-1.67041	17.1112	21.2283	16.9189	-1.31995
16.4844	-1.21857	17.1927	21.7271	16.9995	-6.02087
16.5625	-0.69743	17.2742	21.7649	17.0801	-10.1782
16.6406	-0.10658	17.3557	21.5665	17.1606	-14.4046
16.7188	0.53354	17.4371	21.1366	17.2412	-18.5641
16.7969	1.22149	17.5186	20.9862	17.3218	-21.7777
16.875	1.89792	17.6001	18.4113	17.4023	-23.5381
16.9531	2.55001	17.6816	15.709	17.4829	-24.2626
17.0312	3.18668	17.7631	13.7682	17.5635	-24.246
17.1094	3.74212	17.8446	9.85797	17.644	-23.773
17.1875	4.20592	17.9261	5.6919	17.7246	-23.0562
17.2656	4.54039	18.0075	1.39395	17.8052	-22.3051
17.3438	4.7933	18.089	-3.38397	17.8857	-21.0509
17.4219	4.98015	18.1705	-8.17617	17.9663	-18.89
17.5	5.04639	18.252	-13.2087	18.0469	-15.7017
17.5781	5.00948	18.3335	-17.1666	18.1274	-11.575
17.6562	4.87571	18.4149	-20.8555	18.208	-6.34751
17.7344	4.65451	18.4964	-24.3042	18.2886	-1.75689
17.8125	4.34789	18.5779	-26.3088	18.3691	2.51455
17.8906	3.9515	18.6594	-27.7679	18.4497	6.84589
17.9688	3.47026	18.7409	-28.7042	18.5303	11.3162
18.0469	2.95098	18.8224	-27.9427	18.6108	14.7528
18.125	2.36634	18.9038	-26.438	18.6914	17.9664
18.2031	1.71748	18.9853	-26.1393	18.772	20.2068
18.2812	1.06493	19.0668	-23.8301	18.8525	22.2233
18.3594	0.40237	19.1483	-20.2313	18.9331	23.4614
18.4375	-0.22169	19.2298	-17.0694	19.0137	23.8201
18.5156	-0.78139	19.3112	-13.2747	19.0942	23.3779
18.5938	-1.31649	19.3927	-8.83213	19.1748	23.2351
18.6719	-1.7892	19.4742	-4.52991	19.2554	22.6647
18.75	-2.18335	19.5557	-0.17969	19.3359	22.1145
18.8281	-2.49706	19.6372	3.12149	19.4165	20.1563
18.9062	-2.71135	19.7187	6.83662	19.4971	16.5248
18.9844	-2.89691	19.8001	9.60747	19.5776	13.075
19.0625	-3.00061	19.8816	11.8262	19.6582	10.163
19.1406	-2.96623	19.9631	12.5125	19.7388	6.24593
19.2188	-2.87432	20.0446	13.5438	19.8193	1.82978
19.2969	-2.84328	20.1261	14.0167	19.8999	-2.72625
19.375	-2.7022	20.2075	14.5033	19.9805	-7.32868
		20.289	13.6123	20.061	-11.5734
		20.3705	13.0129	20.1416	-15.9471
		20.452	12.5271	20.2222	-18.1887
				20.3027	-21.3441
				20.3833	-23.7324
				20.4639	-24.6569
				20.5444	-24.6123

## Sheet: SI-Fig. 25g
X	Y	Y(Er±)
1	20.142	0.44
2	20.464	0.315
3	28.076	0.377
4	120.512	2.848
5	43.915	1.974
6	49.648	1.815
