# Supplementary material for: Designed wrinkles for optical encryption and flexible integrated circuit carrier board
Source: Nat Commun. 2024 Jul 4;15:5616. doi: 10.1038/s41467-024-50069-7 (PMC11224375; doi:10.1038/s41467-024-50069-7)
Supplement: Supplementary file 9 — Source data [file 41467_2024_50069_MOESM9_ESM.zip › Soure Data/Soure Data-Supplementary Infromation/SI-Fig. 26.xlsx]

## Sheet: SI-Fig. 26a
X1	Y1	X2	Y2	X3	Y3	X4	Y4	X5	Y5	X6	Y6	X7	Y7	X8	Y8
0	-3.60062	0	-6.07747	0	0.31931	0	7.74112	0	2.04614	0	20.6944	0	32.0258	0	7.41852
0.07813	-3.48767	0.11719	-6.42395	0.21184	0.31931	0.36328	5.70686	0.11719	1.12635	0.07874	22.9154	0.34566	31.8349	0.34566	-5.93078
0.15625	-3.22464	0.23438	-6.1275	0.42368	-5.47135	0.72656	9.08157	0.23438	0.28609	0.15747	24.0717	0.69133	43.5225	0.69133	-17.1888
0.23438	-2.73538	0.35156	-6.96478	0.63552	-7.62531	1.08984	15.6932	0.35156	-1.54592	0.23621	23.7568	1.03699	58.8272	1.03699	-17.9892
0.3125	-2.25801	0.46875	-6.60581	0.84736	-7.32325	1.45313	20.9526	0.46875	0.09629	0.31494	20.8063	1.38266	67.464	1.38266	-7.8407
0.39063	-1.78242	0.58594	-6.05247	1.0592	-6.83172	1.81641	22.8419	0.58594	-0.05157	0.39368	16.8777	1.72832	69.698	1.72832	6.08211
0.46875	-1.06029	0.70313	-5.57758	1.27104	-5.16932	2.17969	21.5549	0.70313	-2.75698	0.47241	11.3864	2.07398	67.8688	2.07399	14.9197
0.54688	-0.15274	0.82031	-3.87374	1.48288	0.27171	2.54297	16.5506	0.82031	-2.8359	0.55115	5.44382	2.41965	60.8058	2.41965	17.7448
0.625	0.8629	0.9375	-3.27756	1.69472	9.55469	2.90625	9.84587	0.9375	-1.22208	0.62988	-0.48189	2.76531	47.1461	2.76532	16.3144
0.70313	1.99187	1.05469	-1.04525	1.90656	12.9189	3.26953	6.44566	1.05469	0.64616	0.70862	-6.50354	3.11098	32.3989	3.11098	10.2014
0.78125	3.11154	1.17188	1.45434	2.1184	10.8259	3.63281	8.35622	1.17188	-2.35761	0.78736	-11.9231	3.45664	27.3831	3.45665	-1.80937
0.85937	4.35924	1.28906	-0.13675	2.33024	11.7389	3.99609	14.4032	1.28906	-4.62827	0.86609	-16.4119	3.80231	35.2101	3.80231	-15.0625
0.9375	5.40417	1.40625	-0.0404	2.54208	10.7718	4.35938	20.5671	1.40625	-5.94625	0.94483	-20.8437	4.14797	51.1479	4.14797	-19.8193
1.01563	6.34539	1.52344	0.6576	2.75392	10.3812	4.72266	23.3934	1.52344	-4.86185	1.02356	-25.3433	4.49363	63.4515	4.49364	-12.8996
1.09375	7.0799	1.64063	0.85593	2.96576	6.08819	5.08594	22.6359	1.64063	-5.04188	1.1023	-29.3654	4.8393	68.495	4.8393	0.98286
1.17188	7.65528	1.75781	1.6933	3.1776	4.89659	5.44922	18.7067	1.75781	-5.39009	1.18103	-33.8337	5.18496	68.6498	5.18497	12.0074
1.25	7.95313	1.875	1.65389	3.38944	-2.17059	5.8125	12.1764	1.875	-3.48644	1.25977	-38.3322	5.53063	64.5431	5.53063	16.5073
1.32813	7.89071	1.99219	2.22246	3.60128	-5.08108	6.17578	7.52471	1.99219	-3.44654	1.3385	-42.0028	5.87629	54.048	5.8763	16.287
1.40625	7.58571	2.10938	1.33244	3.81312	-3.06523	6.53906	8.17091	2.10938	-3.33949	1.41724	-44.4116	6.22195	38.755	6.22196	12.0226
1.48438	7.04391	2.22656	-0.49016	4.02496	0.6068	6.90234	13.4579	2.22656	-1.92053	1.49598	-45.448	6.56762	29.051	6.56763	2.07487
1.5625	6.07947	2.34375	-0.46809	4.2368	5.55145	7.26563	19.8905	2.34375	0.93094	1.57471	-44.5836	6.91328	32.1133	6.91329	-11.8161
1.64063	5.12992	2.46094	-0.43853	4.44864	4.87294	7.62891	23.4673	2.46094	0.25969	1.65345	-41.9937	7.25895	46.1977	7.25895	-20.1613
1.71875	4.01155	2.57813	-1.67034	4.66048	8.81434	7.99219	23.6945	2.57813	0.37397	1.73218	-39.0889	7.60461	60.8816	7.60462	-17.1277
1.79688	2.6915	2.69531	-3.02038	4.87232	10.7149	8.35547	20.6852	2.69531	0.55342	1.81092	-35.7949	7.95027	68.6752	7.95028	-4.59635
1.875	1.42763	2.8125	-2.84008	5.08416	11.2923	8.71875	14.4218	2.8125	0.76509	1.88965	-30.8094	8.29594	70.8554	8.29595	8.17839
1.95313	0.37062	2.92969	-3.88013	5.296	12.1884	9.08203	8.67823	2.92969	0.60292	1.96839	-24.1245	8.6416	68.9571	8.64161	14.7734
2.03125	-0.5608	3.04688	-4.87809	5.50784	11.5246	9.44531	8.11722	3.04688	1.04497	2.04712	-16.5921	8.98727	61.4681	8.98728	16.0236
2.10938	-1.51172	3.16406	-5.02853	5.71968	9.36302	9.80859	12.4416	3.16406	1.46454	2.12586	-7.94028	9.33293	47.7124	9.33294	13.3128
2.1875	-2.27892	3.28125	-4.96035	5.93152	6.36678	10.1719	19.0554	3.28125	0.6028	2.2046	0.29327	9.67859	35.0404	9.67861	5.42434
2.26563	-2.88495	3.39844	-4.0554	6.14336	0.55838	10.5352	23.1093	3.39844	1.11278	2.28333	8.67568	10.0243	33.3015	10.0243	-7.78013
2.34375	-3.37609	3.51563	-4.41636	6.3552	-2.08747	10.8984	23.6369	3.51563	-0.60063	2.36207	17.0071	10.3699	43.7401	10.3699	-19.1081
2.42188	-3.70851	3.63281	-4.06968	6.56704	-2.45349	11.2617	21.4137	3.63281	-2.08759	2.4408	23.531	10.7156	59.5918	10.7156	-20.109
2.5	-4.00938	3.75	-3.80568	6.77888	-2.04876	11.625	16.4701	3.75	-1.78903	2.51954	29.1004	11.0612	70.0255	11.0613	-10.0646
2.57813	-4.22105	3.86719	-2.28022	6.99072	-2.16557	11.9883	10.3826	3.86719	-1.96246	2.59827	34.125	11.4069	73.5836	11.4069	3.83803
2.65625	-4.40294	3.98438	-1.11645	7.20256	2.14173	12.3516	8.043	3.98438	-3.17192	2.67701	37.8541	11.7526	72.7621	11.7526	12.8331
2.73438	-4.46221	4.10156	-0.16925	7.4144	5.53553	12.7148	11.2617	4.10156	-3.90483	2.75574	40.6229	12.0982	67.1007	12.0983	15.6849
2.8125	-4.46213	4.21875	0.67767	7.62624	9.46036	13.0781	17.7106	4.21875	-4.70963	2.83448	43.0654	12.4439	54.8251	12.4439	14.2166
2.89063	-4.37056	4.33594	0.61773	7.83808	11.3654	13.4414	22.9302	4.33594	-5.48917	2.91322	44.9347	12.7896	39.5835	12.7896	8.41433
2.96875	-4.26336	4.45313	2.33886	8.04992	12.9186	13.8047	24.5679	4.45313	-5.85593	2.99195	46.3198	13.1352	31.9871	13.1352	-3.13295
3.04688	-4.0252	4.57031	1.80322	8.26176	14.4982	14.168	22.9431	4.57031	-5.85566	3.07069	47.0344	13.4809	37.2967	13.4809	-16.2416
3.125	-3.68408	4.6875	2.20308	8.4736	13.5978	14.5312	17.9787	4.6875	-4.58079	3.14942	46.4419	13.8266	52.1967	13.8266	-21.2148
3.20313	-3.1198	4.80469	2.98615	8.68544	10.9099	14.8945	11.3524	4.80469	-4.39741	3.22816	45.5961	14.1722	64.9433	14.1722	-14.4938
3.28125	-2.49163	4.92188	2.64445	8.89728	9.17708	15.2578	7.91299	4.92188	-4.56645	3.30689	43.9855	14.5179	70.6531	14.5179	-0.60909
3.35938	-2.05203	5.03906	2.53862	9.10912	5.62155	15.6211	9.91755	5.03906	-3.23355	3.38563	40.713	14.8636	71.1496	14.8636	10.5007
3.4375	-1.31055	5.15625	1.58074	9.32096	0.3677	15.9844	15.9491	5.15625	-2.49092	3.46436	35.5088	15.2092	67.4453	15.2092	15.3192
3.51563	-0.59059	5.27344	0.76155	9.5328	-2.74466	16.3477	21.9554	5.27344	-2.0848	3.5431	28.3347	15.5549	58.2116	15.5549	15.5029
3.59375	0.25336	5.39063	0.53531	9.74464	-1.56043	16.7109	24.5747	5.39063	-0.91785	3.62184	20.2396	15.9006	43.0366	15.9006	11.5595
3.67188	1.23143	5.50781	0.27608	9.95648	0.3971	17.0742	23.6251	5.50781	-0.46531	3.70057	12.4743	16.2462	31.6157	16.2462	1.93145
3.75	2.41397	5.625	-0.90176	10.1683	1.99148	17.4375	19.6825	5.625	0.34294	3.77931	5.17561	16.5919	31.9924	16.5919	-11.823
3.82813	3.55512	5.74219	-2.07255	10.3802	6.20008	17.8008	12.9164	5.74219	0.60775	3.85804	-2.2455	16.9375	44.194	16.9376	-20.7972
3.90625	4.5432	5.85938	-2.18403	10.592	11.8267	18.1641	8.20583	5.85938	1.67389	3.93678	-10.4095	17.2832	58.9611	17.2832	-18.2703
3.98438	5.5384	5.97656	-2.82085	10.8038	16.74	18.5273	9.07807	5.97656	1.78544	4.01551	-16.9579	17.6289	67.1222	17.6289	-6.13144
4.0625	6.23829	6.09375	-3.39394	11.0157	13.3653	18.8906	14.3483	6.09375	2.46016	4.09425	-22.3617	17.9745	69.1778	17.9746	6.68287
4.14063	6.8207	6.21094	-3.16365	11.2275	16.2477	19.2539	20.661	6.21094	1.37995	4.17298	-27.5365	18.3202	67.0987	18.3202	13.4843
4.21875	6.9457	6.32813	-2.9043	11.4394	14.6272	19.6172	24.0813	6.32813	0.50729	4.25172	-31.8058	18.6659	60.0829	18.6659	14.9509
4.29688	6.92216	6.44531	-2.5935	11.6512	14.3012	19.9805	23.9994	6.44531	1.03833	4.33046	-35.2999	19.0115	46.5111	19.0115	12.5301
4.375	6.45001	6.5625	-2.30956	11.863	8.25186	20.3438	20.6945	6.5625	0.16917	4.40919	-37.7408	19.3572	31.9995	19.3572	5.14044
4.45313	5.81793	6.67969	-1.49784	12.0749	3.16475	20.707	14.2323	6.67969	-1.93258	4.48793	-38.8265	19.7029	27.1547	19.7029	-7.74431
4.53125	4.97532	6.79688	-2.28149	12.2867	0.70104	21.0703	8.58511	6.79688	-1.59129	4.56666	-38.0018			20.0485	-19.4324
4.60938	4.04147	6.91406	-1.53799	12.4986	0.60571	21.4336	8.06063	6.91406	-1.91764	4.6454	-35.9722			20.3942	-21.283
4.6875	3.03553	7.03125	-0.40621	12.7104	4.95663	21.7969	12.4558	7.03125	-3.49823	4.72413	-33.1522			20.7399	-11.9285
4.76563	1.99007	7.14844	0.75635	12.9222	2.12939	22.1602	19.069	7.14844	-4.74472	4.80287	-29.5764			21.0855	2.35179
4.84375	0.75857	7.26563	3.38087	13.1341	7.4281	22.5234	23.2429	7.26563	-4.29904	4.8816	-25.5377			21.4312	11.6798
4.92188	-0.1972	7.38281	4.26403	13.3459	8.77656	22.8867	23.9209	7.38281	-3.82178	4.96034	-20.1242			21.7769	14.8787
5	-1.07682	7.5	3.29044	13.5578	13.4115	23.25	21.4129	7.5	-4.28077	5.03908	-13.0113			22.1225	14.168
5.07813	-1.94396	7.61719	4.06276	13.7696	15.2497	23.6133	15.5503	7.61719	-5.06072	5.11781	-5.55076			22.4682	9.10658
5.15625	-2.92887	7.73438	3.73641	13.9814	17.229	23.9766	9.21073	7.73438	-4.3064	5.19655	0.99849			22.8138	-1.65022
5.23438	-3.65187	7.85156	3.234	14.1933	16.8774	24.3398	7.38536	7.85156	-2.44972	5.27528	8.2002			23.1595	-14.8023
5.3125	-3.88641	7.96875	3.27451	14.4051	16.0286	24.7031	10.8266	7.96875	0.45707	5.35402	15.2503			23.5052	-20.8671
5.39063	-4.13292	8.08594	2.77617	14.617	15.5049	25.0664	17.1392	8.08594	0.32787	5.43275	21.6672			23.8509	-15.5143
5.46875	-4.50613	8.20313	2.44321	14.8288	10.4291	25.4297	22.2042	8.20313	-0.07533	5.51149	27.5709			24.1965	-2.17624
5.54688	-4.70192	8.32031	1.46301	15.0406	5.6351	25.793	23.6581	8.32031	-0.74055	5.59022	33.6361			24.5422	9.50035
5.625	-4.84969	8.4375	0.67019	15.2525	3.45448	26.1562	21.7373	8.4375	-1.04256	5.66896	39.1475			24.8878	14.7575
5.70313	-4.74126	8.55469	-0.16636	15.4643	3.06407	26.5195	16.4614	8.55469	0.23588	5.7477	42.5378			25.2335	15.2477
5.78125	-4.72559	8.67188	-0.64987	15.6761	2.01196	26.8828	9.69194	8.67188	0.37571	5.82643	44.7864			25.5792	11.6797
5.85938	-4.94469	8.78906	-1.22013	15.888	2.72103	27.2461	6.45589	8.78906	0.80612	5.90517	45.1128			25.9248	2.68166
5.9375	-4.65264	8.90625	-1.56626	16.0998	4.52971	27.6094	8.75598	8.90625	1.57138	5.9839	45.4884			26.2705	-11.0061
6.01563	-4.38649	9.02344	-2.75673	16.3117	9.20714	27.9727	14.806	9.02344	2.12833	6.06264	45.6846			26.6162	-21.1068
6.09375	-4.35473	9.14063	-2.37122	16.5235	13.2677	28.3359	20.5778	9.14063	1.2941	6.14137	44.7586			26.9618	-20.2326
6.17188	-4.17034	9.25781	-2.26547	16.7354	15.6773			9.25781	1.37687	6.22011	42.5994			27.3075	-8.9171
6.25	-3.63071	9.375	-2.9266	16.9472	17.6012			9.375	0.56498	6.29884	39.0757			27.6532	4.6115
6.32813	-3.08863	9.49219	-2.47234	17.159	20.4552			9.49219	0.64761	6.37758	34.1547			27.9988	12.3818
6.40625	-2.38233	9.60938	-2.49748	17.3709	20.9321			9.60938	-0.10014	6.45632	28.7547			28.3445	14.5127
6.48438	-1.49747	9.72656	-2.2668	17.5827	17.7886			9.72656	-1.70522	6.53505	22.1476			28.6901	12.7266
6.5625	-0.54338	9.84375	-2.0016	17.7946	15.8848			9.84375	-1.66888	6.61379	14.1928			29.0358	6.31103
6.64063	0.54024	9.96094	-0.80406	18.0064	10.4145			9.96094	-2.57759	6.69252	6.15332			29.3815	-5.67729
6.71875	1.73172	10.0781	0.15251	18.2182	5.96481			10.0781	-3.57945	6.77126	-1.38918			29.7271	-18.1855
6.79688	2.86104	10.1953	1.49307	18.4301	3.81576			10.1953	-3.58679	6.84999	-8.69425			30.0728	-21.7834
6.875	3.93511	10.3125	1.16572	18.6419	0.31943			10.3125	-4.5495	6.92873	-15.4963			30.4185	-13.7829
6.95313	4.86356	10.4297	2.42049	18.8538	0.4293			10.4297	-5.08144	7.00746	-21.5532			30.7641	0.39805
7.03125	5.58286	10.5469	3.02575	19.0656	5.26933			10.5469	-5.37587	7.0862	-27.1202			31.1098	11.0519
7.10938	6.02753	10.6641	3.89691	19.2774	8.91128			10.6641	-5.72794	7.16494	-32.1302			31.4555	15.4748
7.1875	6.40442	10.7812	4.32013	19.4893	12.6119			10.7812	-4.85171	7.24367	-36.317			31.8011	15.548
7.26563	6.5508	10.8984	3.33537	19.7011	13.8322			10.8984	-4.3958	7.32241	-39.4594			32.1468	11.554
7.34375	6.38485	11.0156	2.68904	19.9129	14.1288			11.0156	-3.19194	7.40114	-41.6611			32.4925	2.01841
7.42188	5.55697	11.1328	2.7204	20.1248	12.4832			11.1328	-2.54188	7.47988	-42.4891			32.8381	-11.2601
7.5	4.90169	11.25	2.73202	20.3366	13.0913			11.25	-1.68428	7.55861	-42.5331			33.1838	-18.9903
7.57813	4.11721	11.3672	2.37781	20.5485	11.6877			11.3672	-0.5708	7.63735	-41.3259			33.5294	-15.3952
7.65625	3.0692	11.4844	0.87358	20.7603	10.0806			11.4844	-0.40571	7.71608	-38.4681			33.8751	-2.6223
7.73438	1.85439	11.6016	0.50063	20.9721	4.29214			11.6016	-0.45669	7.79482	-34.6235			34.2208	9.79879
7.8125	0.56245	11.7188	-0.51365	21.184	0.62426			11.7188	1.21352	7.87356	-29.9613			34.5664	16.1434
7.89063	-0.49423	11.8359	-0.49674	21.3958	-2.08465			11.8359	2.31264	7.95229	-24.3087			34.9121	17.1792
7.96875	-1.52876	11.9531	-2.49637	21.6077	-2.66605			11.9531	2.8551	8.03103	-17.5013			35.2578	14.4722
8.04687	-2.51682	12.0703	-3.37391	21.8195	-1.05481			12.0703	1.96744	8.10976	-10.6362			35.6034	6.76464
8.125	-3.3143	12.1875	-3.32037	22.0313	2.8373			12.1875	0.59522	8.1885	-3.27389			35.9491	-6.18204
8.20313	-3.95665	12.3047	-2.70234	22.2432	5.26221			12.3047	0.39763	8.26723	4.30869			36.2948	-17.3663
8.28125	-4.58531	12.4219	-2.21577	22.455	10.9054			12.4219	0.16047	8.34597	11.2618			36.6404	-18.5696
8.35938	-4.89099	12.5391	-2.69344	22.6669	11.2001			12.5391	0.03857	8.4247	17.5258			36.9861	-8.73109
8.4375	-5.26891	12.6562	-2.86789	22.8787	13.1101			12.6562	0.27533	8.50344	23.4407			37.3318	4.85716
8.51562	-5.43927	12.7734	-2.67558	23.0906	12.5763			12.7734	-0.52891	8.58218	28.2911			37.6774	13.4568
8.59375	-5.56255	12.8906	-1.28578	23.3024	11.077			12.8906	-0.52869	8.66091	31.3037			38.0231	16.2246
8.67188	-5.51088	13.0078	-0.815	23.5142	9.00501			13.0078	-1.68956	8.73965	33.1555			38.3687	15.0552
8.75	-5.42336	13.125	0.746	23.7261	5.96261			13.125	-4.74598	8.81838	34.5089			38.7144	9.59781
8.82813	-5.32659	13.2422	2.20552	23.9379	1.62474			13.2422	-5.05883	8.89712	35.4464			39.0601	-1.53285
8.90625	-5.13408	13.3594	2.67667	24.1498	-2.27239			13.3594	-4.55894	8.97585	35.4289			39.4057	-14.5327
8.98438	-4.98242	13.4766	2.96342	24.3616	-5.31257			13.4766	-5.30269	9.05459	35.0466			39.7514	-20.179
9.0625	-4.6904	13.5938	4.28078	24.5734	-5.69135			13.5938	-4.83614	9.13332	33.1499			40.0971	-14.1756
9.14063	-4.35841	13.7109	2.95941	24.7853	-3.95087			13.7109	-6.31968	9.21206	29.6885			40.4427	-0.66399
9.21875	-3.93502	13.8281	3.42869	24.9971	-0.34919			13.8281	-5.84921	9.2908	25.2143			40.7884	10.402
9.29688	-3.2803	13.9453	3.11022	25.209	1.63734			13.9453	-5.39647	9.36953	19.7891			41.1341	15.3096
9.375	-2.37424	14.0625	2.49903	25.4208	6.4862			14.0625	-5.19895	9.44827	13.4289			41.4797	15.6706
9.45313	-1.20512	14.1797	2.80175	25.6326	9.72965			14.1797	-3.68336	9.527	6.58941			41.8254	12.0622
9.53125	-0.22005	14.2969	2.14005	25.8445	8.85976			14.2969	-2.83583	9.60574	0.13483			42.1711	3.09027
9.60938	0.89751	14.4141	1.28309	26.0563	9.67331			14.4141	-2.57347	9.68447	-6.39126			42.5167	-10.2796
9.6875	1.94939	14.5312	1.51056	26.2681	7.56327			14.5312	-1.51863	9.76321	-13.1185			42.8624	-19.6084
9.76563	3.11404	14.6484	-0.27765	26.48	5.42899			14.6484	0.41766	9.84194	-20.4378			43.2081	-18.0028
9.84375	4.2762	14.7656	-0.21951	26.6918	2.58575			14.7656	0.70503	9.92068	-27.0687			43.5537	-6.32828
9.92188	5.37425	14.8828	-0.11909	26.9037	-1.8136			14.8828	0.25262	9.99941	-33.1334			43.8994	6.49627
10	6.16319	15	-2.61726	27.1155	-7.58872			15	0.81572	10.0782	-38.6173			44.245	13.6636
10.0781	6.77261	15.1172	-2.9678	27.3273	-8.19539			15.1172	1.38702	10.1569	-43.3555			44.5907	15.531
10.1562	6.89289	15.2344	-3.64386	27.5392	-9.17229			15.2344	1.4046	10.2356	-47.0449			44.9364	13.5521
10.2344	6.75967	15.3516	-3.69821	27.751	-6.13423			15.3516	0.99092	10.3144	-49.7129			45.282	6.85086
10.3125	6.48773	15.4688	-3.1721	27.9629	-6.43858			15.4688	-0.079	10.3931	-51.5595			45.6277	-5.27006
10.3906	5.87857	15.5859	-1.38254	28.1747	-1.78989			15.5859	-0.83689	10.4718	-51.9171			45.9734	-17.2682
10.4688	5.08301	15.7031	-0.70661	28.3865	3.69359			15.7031	-1.8143	10.5506	-50.897			46.319	-20.1903
10.5469	4.22887	15.8203	-1.66024	28.5984	6.71155			15.8203	-1.82102	10.6293	-48.2139			46.6647	-11.6378
10.625	3.10182	15.9375	-1.42827	28.8102	8.66081			15.9375	-3.2257	10.708	-44.0728			47.0104	2.0613
10.7031	1.80178	16.0547	-0.01752	29.0221	10.1259			16.0547	-3.64603	10.7868	-38.9364			47.356	11.6504
10.7812	0.71171	16.1719	-0.30164	29.2339	7.30397			16.1719	-4.91753	10.8655	-33.0775			47.7017	15.2126
10.8594	-0.56075	16.2891	1.85567	29.4458	4.98941			16.2891	-4.50432	10.9442	-26.5026			48.0474	14.7544
10.9375	-1.57389	16.4062	4.17865	29.6576	1.92116			16.4062	-3.52382	11.023	-18.9733			48.393	10.0696
11.0156	-2.55061	16.5234	2.96393	29.8694	-3.08098			16.5234	-5.59678	11.1017	-10.8629			48.7387	-0.26503
11.0938	-3.32659	16.6406	2.28415	30.0813	-8.16201			16.6406	-6.16423	11.1805	-2.4283			49.0844	-13.528
11.1719	-4.0067	16.7578	2.67962					16.7578	-5.57893	11.2592	5.77104			49.43	-20.7237
11.25	-4.48889	16.875	3.01964					16.875	-5.44604	11.3379	13.6138			49.7757	-16.4456
11.3281	-4.86079	16.9922	2.46328					16.9922	-4.43999	11.4167	20.4442			50.1213	-3.67061
11.4062	-5.04781	17.1094	2.08054					17.1094	-2.80291	11.4954	25.6714			50.467	8.03482
11.4844	-5.09447	17.2266	1.89304					17.2266	-3.66109	11.5741	29.2597			50.8127	13.6502
11.5625	-5.12494	17.3438	1.65689					17.3438	-3.07153	11.6529	32.2394			51.1583	14.5322
11.6406	-5.27151	17.4609	0.30262					17.4609	-1.26157	11.7316	34.1244			51.504	11.5244
11.7188	-5.09363	17.5781	1.31682					17.5781	0.26075	11.8103	35.0735			51.8497	3.33775
11.7969	-5.02642	17.6953	0.97361					17.6953	-0.11317	11.8891	35.7854			52.1953	-9.62796
11.875	-4.96433	17.8125	0.0166					17.8125	0.10621	11.9678	36.077			52.541	-20.0976
11.9531	-4.81005	17.9297	-1.37667					17.9297	1.8192	12.0465	35.7921			52.8867	-20.2389
12.0312	-4.46449	18.0469	-2.79992					18.0469	1.37394	12.1253	34.2465			53.2323	-9.54247
12.1094	-4.20184	18.1641	-3.6785					18.1641	1.11793	12.204	31.6907			53.578	3.90063
12.1875	-3.773	18.2812	-3.12632					18.2812	0.18399	12.2828	28.4798			53.9237	11.8829
12.2656	-3.29892	18.3984	-2.54874					18.3984	0.21306	12.3615	24.5509			54.2693	14.4275
12.3438	-2.50985	18.5156	-2.44844					18.5156	0.32146	12.4402	19.7395			54.615	12.9928
12.4219	-1.62942	18.6328	-3.38527					18.6328	0.02704	12.519	12.6022			54.9607	7.04494
12.5	-0.65993	18.75	-2.9808					18.75	-1.5182	12.5977	4.00587			55.3063	-4.57533
12.5781	0.18594	18.8672	-2.65152					18.8672	-1.88495	12.6764	-3.80676			55.652	-17.1737
12.6562	1.33346	18.9844	-1.03048					18.9844	-2.25467	12.7552	-10.3388			55.9976	-21.5802
12.7344	2.60665	19.1016	0.1147					19.1016	-4.42088	12.8339	-16.5541			56.3433	-14.3512
12.8125	3.6714	19.2188	-0.10518					19.2188	-4.48914	12.9126	-22.8357			56.689	-0.49767
12.8906	4.65531	19.3359	0.43709					19.3359	-4.63997	12.9914	-28.1649			57.0346	10.097
12.9688	5.6173	19.4531	1.392					19.4531	-4.5894	13.0701	-32.2205			57.3803	14.5239
13.0469	6.18259	19.5703	1.91565					19.5703	-4.95239	13.1488	-36.118			57.726	14.3873
13.125	6.47125	19.6875	1.98811					19.6875	-4.37759	13.2276	-39.7978			58.0716	10.3021
13.2031	6.51343	19.8047	3.83728					19.8047	-2.93718	13.3063	-42.3522			58.4173	0.88796
13.2812	6.17882	19.9219	5.27504					19.9219	-4.44271	13.385	-43.5501			58.763	-12.3539
13.3594	5.57484	20.0391	4.28882					20.0391	-5.04987	13.4638	-43.1692			59.1086	-20.7368
13.4375	4.82813	20.1562	2.35953					20.1562	-4.17721	13.5425	-41.329			59.4543	-17.77
13.5156	3.85339	20.2734	1.36921					20.2734	-3.69968	13.6212	-38.398			59.8	-5.19297
13.5938	2.72486	20.3906	1.81282					20.3906	-0.4806	13.7	-34.4772			60.1456	7.42675
13.6719	1.65418	20.5078	0.90512					20.5078	-0.01014	13.7787	-29.4336			60.4913	13.9697
13.75	0.66729	20.625	-0.39893					20.625	-1.5301	13.8575	-23.589			60.8369	15.5056
13.8281	-0.45419	20.7422	-1.73298					20.7422	-0.98437	13.9362	-17.3048			61.1826	13.1676
13.9062	-1.46679	20.8594	-2.11906					20.8594	0.0784	14.0149	-10.58			61.5283	5.97461
13.9844	-2.35082	20.9766	-2.61859					20.9766	0.99357	14.0937	-3.02666			61.8739	-6.44065
14.0625	-2.94705	21.0938	-2.43334					21.0938	0.44433	14.1724	4.13525			62.2196	-17.6266
14.1406	-3.64626	21.2109	-3.417					21.2109	1.044	14.2511	11.3183			62.5653	-19.0107
14.2188	-4.26677	21.3281	-4.13924					21.3281	2.49519	14.3299	18.7359			62.9109	-9.03537
14.2969	-4.64745	21.4453	-4.01627					21.4453	0.33973	14.4086	25.4025			63.2566	4.61359
14.375	-4.7742	21.5625	-4.15759					21.5625	-0.37561	14.4873	30.8807			63.6023	13.2503
14.4531	-4.97599	21.6797	-2.63108					21.6797	0.29297	14.5661	35.453			63.9479	16.2887
14.5312	-5.11366	21.7969	-3.1204					21.7969	-0.36395	14.6448	39.2847			64.2936	15.2737
14.6094	-5.24981	21.9141	-2.57256					21.9141	-0.96018	14.7235	42.6954			64.6393	9.98857
14.6875	-5.223	22.0312	-1.81924					22.0312	-2.88946	14.8023	44.9415			64.9849	-1.05328
14.7656	-5.00282	22.1484	-1.33179					22.1484	-3.30237	14.881	46.713			65.3306	-14.0869
14.8438	-5.01709	22.2656	-0.23879					22.2656	-3.90231	14.9597	47.1157			65.6762	-19.8205
14.9219	-4.73694	22.3828	0.23426					22.3828	-3.71175	15.0385	45.9102			66.0219	-13.71
15	-4.59024	22.5	1.77314					22.5	-4.04253	15.1172	43.1079			66.3676	-0.22176
15.0781	-4.52336	22.6172	2.34348					22.6172	-5.95004	15.196	38.5284			66.7132	10.5695
15.1562	-3.95232	22.7344	2.70974					22.7344	-5.09537	15.2747	32.319			67.0589	15.2264
15.2344	-3.52304	22.8516	2.59888					22.8516	-5.0988	15.3534	25.416			67.4046	15.525
15.3125	-2.92895	22.9688	3.01536					22.9688	-4.16452	15.4322	17.958			67.7502	11.8051
15.3906	-2.20535	23.0859	1.73599					23.0859	-3.65505	15.5109	10.2385			68.0959	2.76622
15.4688	-1.00915	23.2031	2.62965					23.2031	-3.79566	15.5896	2.09632			68.4416	-10.4171
15.5469	0.21754	23.3203	3.60997					23.3203	-3.10254	15.6684	-5.53821			68.7872	-19.6857
15.625	1.13244	23.4375	1.87009					23.4375	-2.4844	15.7471	-12.1455			69.1329	-17.7903
15.7031	2.36467	23.5547	0.36334					23.5547	-1.64787	15.8258	-18.2393			69.4786	-5.79189
15.7812	3.48161	23.6719	-1.07885					23.6719	0.71969	15.9046	-25.0253			69.8242	6.85825
15.8594	4.40774	23.7891	-1.4698					23.7891	0.69761	15.9833	-31.1715			70.1699	13.5
15.9375	5.33444	23.9062	-1.43902					23.9062	1.2722	16.062	-36.2811			70.5156	15.061
16.0156	5.99234	24.0234	-2.60473					24.0234	2.89929	16.1408	-40.1972			70.8612	12.7133
16.0938	6.31994	24.1406	-3.77508					24.1406	4.35105	16.2195	-42.839			71.2069	5.5767
16.1719	6.3943	24.2578	-3.9669					24.2578	4.56336	16.2983	-43.7198			71.5525	-6.8263
16.25	6.40867	24.375	-4.47358					24.375	1.41163	16.377	-42.7276			71.8982	-18.5487
16.3281	5.79198	24.4922	-4.82119					24.4922	1.73477	16.4557	-41.5023			72.2439	-20.741
16.4062	4.84768	24.6094	-4.60388					24.6094	0.77527	16.5345	-39.0234			72.5895	-11.3455
16.4844	3.90224	24.7266	-4.22666					24.7266	0.03565	16.6132	-34.9194			72.9352	2.33722
16.5625	2.70421	24.8438	-3.64941					24.8438	0.44185	16.6919	-29.1683			73.2809	11.2419
16.6406	1.68473	24.9609	-3.3746					24.9609	-1.0666	16.7707	-22.9288			73.6265	14.4855
16.7188	0.55391	25.0781	-1.89617					25.0781	-3.27268	16.8494	-15.8388			73.9722	13.6138
16.7969	-0.56013	25.1953	-1.14893					25.1953	-3.32722	16.9281	-8.00636			74.3179	8.58227
16.875	-1.5496	25.3125	-0.53239					25.3125	-4.25709	17.0069	-0.62596			74.6635	-1.9942
16.9531	-2.43999	25.4297	0.11802					25.4297	-4.89266	17.0856	6.20159			75.0092	-14.8235
17.0312	-3.09518	25.5469	1.71423					25.5469	-4.34647	17.1643	12.779			75.3548	-20.7669
17.1094	-3.74349	25.6641	1.40749					25.6641	-4.39719	17.2431	18.4408			75.7005	-14.8811
17.1875	-4.23124	25.7812	1.63132					25.7812	-6.14322	17.3218	22.9708			76.0462	-1.47932
17.2656	-4.50479	25.8984	2.85046					25.8984	-6.06404	17.4006	27.3708			76.3918	9.48931
17.3438	-4.75163	26.0156	2.08132					26.0156	-4.94351	17.4793	32.5484			76.7375	14.2809
17.4219	-5.079	26.1328	1.0004					26.1328	-4.99035	17.558	39.1011			77.0832	14.686
17.5	-5.18679	26.25	0.72843					26.25	-4.27187	17.6368	44.5358			77.4288	11.1407
17.5781	-5.22363	26.3672	0.24211					26.3672	-3.56076	17.7155	49.1515			77.7745	2.16138
17.6562	-5.1762	26.4844	0.09151					26.4844	-2.64482	17.7942	50.8183			78.1202	-10.9954
17.7344	-4.88084	26.6016	-0.51691					26.6016	-1.93776	17.873	50.915			78.4658	-20.2748
17.8125	-4.70723	26.7188	-1.33796					26.7188	-1.18014	17.9517	49.9486			78.8115	-18.2729
17.8906	-4.5157	26.8359	-1.86629					26.8359	-0.64476	18.0304	48.0659			79.1572	-6.14515
17.9688	-4.24327	26.9531	-3.1062					26.9531	-0.14286	18.1092	45.1753			79.5028	6.57971
18.0469	-3.83161	27.0703	-4.26463					27.0703	-0.13202	18.1879	41.0922			79.8485	13.4583
18.125	-3.61443	27.1875	-4.20042					27.1875	0.15178	18.2666	36.2465			80.1942	15.2194
18.2031	-2.97622	27.3047	-5.235					27.3047	0.94568	18.3454	30.3819			80.5398	13.0743
18.2812	-2.23519	27.4219	-5.71841					27.4219	-0.07844	18.4241	23.3345			80.8855	6.10632
18.3594	-1.4359	27.5391	-5.33836					27.5391	-1.17	18.5028	16.1732			81.2311	-6.19261
18.4375	-0.49301	27.6562	-5.01049					27.6562	-1.15213	18.5816	8.96771			81.5768	-17.7389
18.5156	0.53935	27.7734	-4.9293					27.7734	-1.73085	18.6603	1.25861			81.9225	-19.6616
18.5938	1.78773	27.8906	-3.85305					27.8906	-2.0537	18.7391	-6.2016			82.2681	-9.9465
18.6719	2.80434	28.0078	-2.72746					28.0078	-1.6153	18.8178	-12.8853			82.6138	3.77354
18.75	3.90999	28.125	-2.21943					28.125	-1.99956	18.8965	-18.1734			82.9595	12.6262
18.8281	4.91963	28.2422	-1.15176					28.2422	-3.04511	18.9753	-22.7257			83.3051	15.6174
18.9062	5.73483	28.3594	-1.36565					28.3594	-4.07708	19.054	-26.9246			83.6508	14.6008
18.9844	6.34884	28.4766	-0.42137					28.4766	-5.19004	19.1327	-30.9074			83.9965	9.22077
19.0625	6.76883	28.5938	0.66137					28.5938	-6.1384	19.2115	-33.6748			84.3421	-1.67661
19.1406	6.78366	28.7109	0.90289					28.7109	-6.86773	19.2902	-35.1423			84.6878	-14.4378
19.2188	6.57936	28.8281	1.73216					28.8281	-5.31958	19.3689	-35.1646			85.0335	-19.9639
19.2969	6.09273	28.9453	1.74908					28.9453	-4.52938	19.4477	-33.4865			85.3791	-13.3803
19.375	5.36847	29.0625	0.50111					29.0625	-3.6743	19.5264	-30.0856			85.7248	0.29966
19.4531	4.39835	29.1797	0.67204					29.1797	-3.32945	19.6051	-25.4072			86.0704	10.9233
19.5312	3.2695	29.2969	0.2376					29.2969	-2.57512	19.6839	-20.2639			86.4161	15.5986
19.6094	2.27041	29.4141	0.29652					29.4141	-1.96191	19.7626	-15.6947			86.7618	15.7565
19.6875	1.17056	29.5312	-0.33804					29.5312	-0.86544	19.8414	-9.41479			87.1074	11.6316
19.7656	-0.55291	29.6484	-1.4108					29.6484	-0.31927	19.9201	2.30798			87.4531	2.0998
19.8438	-1.83774	29.7656	-1.57933					29.7656	1.33994	19.9988	9.31629			87.7988	-11.0602
19.9219	-1.07541	29.8828	-1.59763							20.0776	3.16309			88.1444	-19.543

## Sheet: SI-Fig. 26b
X	Y	Y(Er±)
50	12.11	0.42
60	122.512	1.756
70	39.6	0.37
80	36.3	0.37
90	16.4	0.27
100	14.64	0.09
110	7.69	0.39
120	6.74	0.12
