# Supplementary material for: Designed wrinkles for optical encryption and flexible integrated circuit carrier board
Source: Nat Commun. 2024 Jul 4;15:5616. doi: 10.1038/s41467-024-50069-7 (PMC11224375; doi:10.1038/s41467-024-50069-7)
Supplement: Supplementary file 9 — Source data [file 41467_2024_50069_MOESM9_ESM.zip › Soure Data/Soure Data-Supplementary Infromation/SI-Fig. 27.xlsx]

## Sheet: SI-Fig. 27a
X1	Y1	X2	Y2	X3	Y3
0	2.18437	0	1.50186	0	-3.74632
0.07813	2.24576	0.07813	0.02748	0.07813	-5.1028
0.15625	2.2152	0.15625	-1.36139	0.15625	-6.64244
0.23438	2.10464	0.23438	-2.72738	0.23438	-8.05455
0.3125	1.90577	0.3125	-4.16111	0.3125	-9.02567
0.39063	1.63025	0.39063	-5.397	0.39063	-9.23339
0.46875	1.29901	0.46875	-6.39368	0.46875	-9.05627
0.54688	0.91487	0.54688	-7.02948	0.54688	-8.44251
0.625	0.48456	0.625	-7.4026	0.625	-8.3191
0.70313	0.02532	0.70313	-7.44399	0.70313	-7.09427
0.78125	-0.45788	0.78125	-7.33442	0.78125	-6.71342
0.85937	-0.93226	0.85937	-6.96858	0.85937	-4.64039
0.9375	-1.39133	0.9375	-6.42443	0.9375	-0.85881
1.01563	-1.82026	1.01563	-5.4922	1.01563	1.32298
1.09375	-2.19585	1.09375	-4.29916	1.09375	3.14301
1.17188	-2.5245	1.17188	-3.00801	1.17188	5.94698
1.25	-2.7817	1.25	-1.65966	1.25	8.34456
1.32813	-2.9605	1.32813	-0.30882	1.32813	8.58476
1.40625	-3.1068	1.40625	1.00342	1.40625	9.65725
1.48438	-3.19608	1.48438	2.02397	1.48438	10.5487
1.5625	-3.21207	1.5625	2.94856	1.5625	10.5753
1.64063	-3.16296	1.64063	3.5895	1.64063	11.0936
1.71875	-3.05194	1.71875	4.15224	1.71875	12.1921
1.79688	-2.87713	1.79688	4.60464	1.79688	13.4513
1.875	-2.65758	1.875	4.86194	1.875	13.6615
1.95313	-2.40143	1.95313	5.07368	1.95313	12.5769
2.03125	-2.08114	2.03125	5.32593	2.03125	12.1897
2.10938	-1.71699	2.10938	5.39561	2.10938	10.7032
2.1875	-1.28788	2.1875	5.46642	2.1875	9.80443
2.26563	-0.84491	2.26563	5.5257	2.26563	8.78591
2.34375	-0.38565	2.34375	5.49556	2.34375	7.69992
2.42188	0.10708	2.42188	5.49994	2.42188	6.69542
2.5	0.6229	2.5	5.39284	2.5	5.38124
2.57813	1.10956	2.57813	5.19176	2.57813	4.28872
2.65625	1.56026	2.65625	4.77458	2.65625	1.5725
2.73438	1.95779	2.73438	4.40817	2.73438	-0.77407
2.8125	2.28578	2.8125	3.77805	2.8125	-3.22105
2.89063	2.56775	2.89063	2.95863	2.89063	-5.01021
2.96875	2.7563	2.96875	2.014	2.96875	-5.68611
3.04688	2.8652	3.04688	0.82297	3.04688	-8.46229
3.125	2.86974	3.125	-0.55755	3.125	-10.6551
3.20313	2.79215	3.20313	-2.00837	3.20313	-11.2271
3.28125	2.63509	3.28125	-3.31067	3.28125	-10.7953
3.35938	2.38943	3.35938	-4.66007	3.35938	-11.8453
3.4375	2.07442	3.4375	-5.7801	3.4375	-12.3401
3.51563	1.703	3.51563	-6.69335	3.51563	-12.0795
3.59375	1.28673	3.59375	-7.20366	3.59375	-11.4805
3.67188	0.8552	3.67188	-7.51683	3.67188	-11.1455
3.75	0.37698	3.75	-7.48076	3.75	-9.38198
3.82813	-0.10486	3.82813	-7.2679	3.82813	-8.76907
3.90625	-0.56929	3.90625	-6.78649	3.90625	-7.6233
3.98438	-1.02367	3.98438	-6.08318	3.98438	-5.13628
4.0625	-1.44075	4.0625	-5.09864	4.0625	-2.66579
4.14063	-1.81293	4.14063	-3.83842	4.14063	-0.10765
4.21875	-2.12162	4.21875	-2.46422	4.21875	1.73795
4.29688	-2.35484	4.29688	-1.02934	4.29688	3.53867
4.375	-2.52878	4.375	0.22565	4.375	5.31237
4.45313	-2.63373	4.45313	1.45467	4.45313	6.18582
4.53125	-2.68369	4.53125	2.44065	4.53125	7.76871
4.60938	-2.68273	4.60938	3.23213	4.60938	9.10813
4.6875	-2.62652	4.6875	3.90083	4.6875	10.6656
4.76563	-2.52122	4.76563	4.27695	4.76563	11.7333
4.84375	-2.34462	4.84375	4.61704	4.84375	10.6397
4.92188	-2.11781	4.92188	4.83861	4.92188	11.1022
5	-1.85218	5	5.15471	5	10.3057
5.07813	-1.52195	5.07813	5.23438	5.07813	9.26161
5.15625	-1.14017	5.15625	5.30492	5.15625	8.8458
5.23438	-0.72545	5.23438	5.4114	5.23438	7.77222
5.3125	-0.27442	5.3125	5.33575	5.3125	7.24779
5.39063	0.20247	5.39063	5.35991	5.39063	5.52555
5.46875	0.69656	5.46875	5.28831	5.46875	4.56517
5.54688	1.19188	5.54688	5.18533	5.54688	3.01554
5.625	1.66709	5.625	4.86989	5.625	1.48778
5.70313	2.10696	5.70313	4.52667	5.70313	-0.02175
5.78125	2.48116	5.78125	3.91313	5.78125	-2.09761
5.85938	2.79439	5.85938	3.26501	5.85938	-4.60475
5.9375	3.03447	5.9375	2.37074	5.9375	-6.49785
6.01563	3.19187	6.01563	1.3141	6.01563	-8.26513
6.09375	3.25865	6.09375	0.03921	6.09375	-10.3051
6.17188	3.26629	6.17188	-1.32358	6.17188	-12.1165
6.25	3.17106	6.25	-2.88763	6.25	-12.5995
6.32813	2.99341	6.32813	-4.21505	6.32813	-12.9041
6.40625	2.7521	6.40625	-5.57187	6.40625	-12.4318
6.48438	2.4473	6.48438	-6.56209	6.48438	-13.6156
6.5625	2.08504	6.5625	-7.26625	6.5625	-13.0563
6.64063	1.65959	6.64063	-7.78185	6.64063	-12.18
6.71875	1.20508	6.71875	-7.87917	6.71875	-11.4782
6.79688	0.71978	6.79688	-7.86074	6.79688	-9.58892
6.875	0.23193	6.875	-7.52685	6.875	-8.44411
6.95313	-0.22762	6.95313	-6.9949	6.95313	-6.504
7.03125	-0.69504	7.03125	-6.13941	7.03125	-3.95739
7.10938	-1.09159	7.10938	-4.94099	7.10938	-2.11503
7.1875	-1.45558	7.1875	-3.69919	7.1875	-0.02344
7.26563	-1.78027	7.26563	-2.38722	7.26563	2.50828
7.34375	-2.03827	7.34375	-0.93423	7.34375	4.34949
7.42188	-2.22678	7.42188	0.2893	7.42188	6.14735
7.5	-2.35319	7.5	1.44008	7.5	6.92644
7.57813	-2.42897	7.57813	2.49402	7.57813	8.2864
7.65625	-2.43921	7.65625	3.33394	7.65625	9.54421
7.73438	-2.38087	7.73438	3.87907	7.73438	9.217
7.8125	-2.25305	7.8125	4.20282	7.8125	10.0235
7.89063	-2.07072	7.89063	4.52103	7.89063	12.6025
7.96875	-1.82344	7.96875	4.72979	7.96875	14.3503
8.04687	-1.5205	8.04687	4.85605	8.04687	13.2277
8.125	-1.1632	8.125	4.94841	8.125	8.62027
8.20313	-0.75613	8.20313	5.03343	8.20313	8.41861
8.28125	-0.31171	8.28125	5.0011	8.28125	7.6065
8.35938	0.16282	8.35938	5.02024	8.35938	6.07221
8.4375	0.65026	8.4375	4.91025	8.4375	4.67946
8.51562	1.13737	8.51562	4.77592	8.51562	3.54809
8.59375	1.59723	8.59375	4.75734	8.59375	1.89794
8.67188	2.0251	8.67188	4.3636	8.67188	0.07334
8.75	2.40555	8.75	4.03947	8.75	-1.2809
8.82813	2.72939	8.82813	3.4295	8.82813	-3.32761
8.90625	2.9954	8.90625	2.77891	8.90625	-4.98157
8.98438	3.17258	8.98438	1.78283	8.98438	-7.34686
9.0625	3.27626	9.0625	0.56156	9.0625	-9.22995
9.14063	3.2943	9.14063	-0.86215	9.14063	-10.8636
9.21875	3.23367	9.21875	-2.37197	9.21875	-12.1524
9.29688	3.08451	9.29688	-3.67537	9.29688	-12.8878
9.375	2.86641	9.375	-5.09991	9.375	-13.2149
9.45313	2.56343	9.45313	-6.2584	9.45313	-12.9699
9.53125	2.19689	9.53125	-7.21897	9.53125	-12.3207
9.60938	1.77271	9.60938	-7.80496	9.60938	-12.2226
9.6875	1.31281	9.6875	-8.00823	9.6875	-11.91
9.76563	0.81846	9.76563	-8.13781	9.76563	-10.2505
9.84375	0.31302	9.84375	-7.97962	9.84375	-9.05677
9.92188	-0.18374	9.92188	-7.64319	9.92188	-7.24475
10	-0.68554	10	-6.92448	10	-4.65833
10.0781	-1.1484	10.0781	-5.87095	10.0781	-1.67666
10.1562	-1.56818	10.1562	-4.75549	10.1562	1.19073
10.2344	-1.93481	10.2344	-3.46036	10.2344	2.18024
10.3125	-2.23517	10.3125	-2.08184	10.3125	4.36294
10.3906	-2.47988	10.3906	-0.63261	10.3906	6.49909
10.4688	-2.65355	10.4688	0.68251	10.4688	6.74669
10.5469	-2.7761	10.5469	1.78353	10.5469	7.81984
10.625	-2.84407	10.625	2.62656	10.625	9.59119
10.7031	-2.8505	10.7031	3.32955	10.7031	10.921
10.7812	-2.79428	10.7812	3.77766	10.7812	10.1348
10.8594	-2.68206	10.8594	4.12938	10.8594	9.37389
10.9375	-2.50054	10.9375	4.46787	10.9375	10.5091
11.0156	-2.26288	11.0156	4.67406	11.0156	11.2252
11.0938	-1.95813	11.0938	4.88713	11.0938	10.4386
11.1719	-1.60563	11.1719	5.08935	11.1719	8.25027
11.25	-1.21208	11.25	5.07674	11.25	7.8789
11.3281	-0.78659	11.3281	4.95036	11.3281	7.40311
11.4062	-0.32657	11.4062	4.9964	11.4062	6.95344
11.4844	0.1401	11.4844	4.92228	11.4844	5.30475
11.5625	0.61913	11.5625	4.83402	11.5625	4.22629
11.6406	1.07218	11.6406	4.74153	11.6406	2.33475
11.7188	1.49686	11.7188	4.47084	11.7188	0.31025
11.7969	1.86364	11.7969	3.94392	11.7969	-1.37984
11.875	2.18195	11.875	3.31894	11.875	-3.23488
11.9531	2.43068	11.9531	2.51206	11.9531	-6.05307
12.0312	2.60299	12.0312	1.53911	12.0312	-7.36154
12.1094	2.66952	12.1094	0.40965	12.1094	-9.65916
12.1875	2.66765	12.1875	-1.00802	12.1875	-10.6304
12.2656	2.5966	12.2656	-2.54269	12.2656	-10.5446
12.3438	2.43055	12.3438	-4.08135	12.3438	-10.8013
12.4219	2.17932	12.4219	-5.32926	12.4219	-11.9897
12.5	1.86966	12.5	-6.45065	12.5	-12.4124
12.5781	1.50648	12.5781	-7.19132	12.5781	-12.1358
12.6562	1.06744	12.6562	-7.82169	12.6562	-11.5849
12.7344	0.59039	12.7344	-8.01668	12.7344	-9.68265
12.8125	0.0903	12.8125	-8.06398	12.8125	-8.75233
12.8906	-0.41691	12.8906	-7.78495	12.8906	-7.35077
12.9688	-0.91428	12.9688	-7.30221	12.9688	-4.62628
13.0469	-1.39018	13.0469	-6.55485	13.0469	-2.32259
13.125	-1.8171	13.125	-5.60713	13.125	-0.14485
13.2031	-2.20171	13.2031	-4.35197	13.2031	1.11525
13.2812	-2.52352	13.2812	-2.91599	13.2812	2.78364
13.3594	-2.76307	13.3594	-1.44419	13.3594	5.02363
13.4375	-2.94189	13.4375	-0.08081	13.4375	7.01979
13.5156	-3.04024	13.5156	1.17335	13.5156	8.07785
13.5938	-3.08847	13.5938	2.17164	13.5938	9.07079
13.6719	-3.08066	13.6719	2.91359	13.6719	11.1516
13.75	-2.99585	13.75	3.59143	13.75	11.6396
13.8281	-2.8692	13.8281	4.0906	13.8281	11.9476
13.9062	-2.69607	13.9062	4.4176	13.9062	11.7903
13.9844	-2.45954	13.9844	4.60522	13.9844	10.8567
14.0625	-2.16854	14.0625	4.87412	14.0625	9.9215
14.1406	-1.82445	14.1406	4.91736	14.1406	10.862
14.2188	-1.44433	14.2188	5.00881	14.2188	9.63414
14.2969	-1.02057	14.2969	5.08987	14.2969	9.00194
14.375	-0.56252	14.375	5.06127	14.375	8.36404
14.4531	-0.07671	14.4531	4.99572	14.4531	7.80725
14.5312	0.39129	14.5312	4.93439	14.5312	7.33028
14.6094	0.87158	14.6094	4.79575	14.6094	5.68834
14.6875	1.31223	14.6875	4.6483	14.6875	3.08362
14.7656	1.74011	14.7656	4.32855	14.7656	1.30314
14.8438	2.13335	14.8438	3.7475	14.8438	0.38933
14.9219	2.45916	14.9219	3.01486	14.9219	-3.01761
15	2.70772	15	2.10583	15	-6.21483
15.0781	2.88364	15.0781	1.08151	15.0781	-7.30193
15.1562	2.96076	15.1562	-0.21062	15.1562	-8.15972
15.2344	2.9583	15.2344	-1.67261	15.2344	-9.74433
15.3125	2.88002	15.3125	-3.22994	15.3125	-11.1137
15.3906	2.71402	15.3906	-4.69018	15.3906	-11.6267
15.4688	2.4456	15.4688	-5.8912	15.4688	-11.6878
15.5469	2.11237	15.5469	-6.8537	15.5469	-11.154
15.625	1.71965	15.625	-7.64702	15.625	-10.8107
15.7031	1.28242	15.7031	-8.13596	15.7031	-10.1466
15.7812	0.79168	15.7812	-8.369	15.7812	-9.50015
15.8594	0.30565	15.8594	-8.2493	15.8594	-8.40632
15.9375	-0.19252	15.9375	-7.91959	15.9375	-6.61883
16.0156	-0.67346	16.0156	-7.35082	16.0156	-4.14984
16.0938	-1.13156	16.0938	-6.54129	16.0938	-2.45368
16.1719	-1.53184	16.1719	-5.35146	16.1719	0.1896
16.25	-1.86627	16.25	-3.99816	16.25	2.60486
16.3281	-2.15964	16.3281	-2.54433	16.3281	4.51147
16.4062	-2.38438	16.4062	-1.01825	16.4062	5.44216
16.4844	-2.53404	16.4844	0.36723	16.4844	7.33272
16.5625	-2.62321	16.5625	1.66886	16.5625	8.5151
16.6406	-2.64952	16.6406	2.45891	16.6406	9.52592
16.7188	-2.63231	16.7188	3.26162	16.7188	10.1209
16.7969	-2.55036	16.7969	3.91317	16.7969	11.0158
16.875	-2.4185	16.875	4.34468	16.875	12.4157
16.9531	-2.24031	16.9531	4.79777	16.9531	13.0405
17.0312	-2.01051	17.0312	5.12543	17.0312	12.2725
17.1094	-1.72878	17.1094	5.3803	17.1094	10.8812
17.1875	-1.39175	17.1875	5.42402	17.1875	10.2003
17.2656	-1.0064	17.2656	5.58642	17.2656	8.95658
17.3438	-0.5873	17.3438	5.66586	17.3438	7.88994
17.4219	-0.12738	17.4219	5.841	17.4219	7.39676
17.5	0.36589	17.5	5.84687	17.5	6.45598
17.5781	0.84239	17.5781	5.92842	17.5781	4.35285
17.6562	1.29009	17.6562	5.90557	17.6562	2.25739
17.7344	1.73126	17.7344	5.92899	17.7344	0.90294
17.8125	2.14111	17.8125	5.43662	17.8125	-0.85593
17.8906	2.48475	17.8906	4.93926	17.8906	-3.35427
17.9688	2.75157	17.9688	4.36302	17.9688	-5.29041
18.0469	2.94763	18.0469	3.50349	18.0469	-6.87687
18.125	3.0748	18.125	2.46371	18.125	-10.0008
18.2031	3.12094	18.2031	1.21583	18.2031	-11.1731
18.2812	3.05457	18.2812	-0.16712	18.2812	-11.1162
18.3594	2.88887	18.3594	-1.6291	18.3594	-12.5185
18.4375	2.64424	18.4375	-2.94573	18.4375	-13.2937
18.5156	2.31706	18.5156	-4.04744	18.5156	-12.7851
18.5938	1.93625	18.5938	-4.8056	18.5938	-11.9828
18.6719	1.48954	18.6719	-5.41364	18.6719	-11.8609
18.75	1.00638	18.75	-5.55454	18.75	-12.0372
18.8281	0.50201	18.8281	-5.48338	18.8281	-11.6461
18.9062	-0.01967	18.9062	-5.25592	18.9062	-9.67049
18.9844	-0.53891	18.9844	-4.82264	18.9844	-6.07871
19.0625	-1.01894	19.0625	-3.88461	19.0625	-4.20581
19.1406	-1.51511			19.1406	-2.11488
19.2188	-1.96429			19.2188	-0.46049
19.2969	-2.24896			19.2969	1.33713
19.375	-2.44848			19.375	2.83104
19.4531	-2.58777			19.4531	4.84472
19.5312	-2.13363			19.5312	6.16129
19.6094	-0.55217

## Sheet: SI-Fig. 27b
X1	Y1	X2	Y2	X3	Y3
0	0.18422	0	1.86052	0	-1.61916
0.08057	-0.20997	0.07935	-0.06766	0.07813	-2.07604
0.16113	-0.60815	0.15869	-1.74181	0.15625	-3.614
0.2417	-0.97652	0.23804	-3.50058	0.23438	-4.93684
0.32227	-1.33724	0.31738	-4.96142	0.3125	-9.41174
0.40283	-1.68655	0.39673	-6.49578	0.39063	-11.5026
0.4834	-1.98771	0.47607	-8.07398	0.46875	-11.6731
0.56396	-2.23297	0.55542	-9.30306	0.54688	-12.2328
0.64453	-2.44747	0.63477	-10.1173	0.625	-12.8286
0.7251	-2.60743	0.71411	-10.6731	0.70313	-13.0506
0.80566	-2.71651	0.79346	-10.9138	0.78125	-10.6829
0.88623	-2.79778	0.8728	-10.8226	0.85937	-10.7323
0.9668	-2.84587	0.95215	-10.6557	0.9375	-5.6769
1.04736	-2.79661	1.03149	-9.98622	1.01563	-1.56152
1.12793	-2.68013	1.11084	-9.16796	1.09375	1.68878
1.2085	-2.52276	1.19019	-8.1248	1.17188	3.93998
1.28906	-2.29035	1.26953	-6.74182	1.25	3.47335
1.36963	-1.99642	1.34888	-5.21913	1.32813	4.50445
1.4502	-1.62925	1.42822	-3.47811	1.40625	4.46162
1.53076	-1.24135	1.50757	-1.83357	1.48438	5.5584
1.61133	-0.83472	1.58691	-0.14605	1.5625	6.66017
1.6919	-0.39932	1.66626	1.35869	1.64063	7.53648
1.77246	0.05424	1.74561	2.91823	1.71875	8.68002
1.85303	0.53931	1.82495	4.35761	1.79688	10.1912
1.93359	0.98345	1.9043	5.79892	1.875	7.92517
2.01416	1.41354	1.98364	6.98647	1.95313	10.3787
2.09473	1.79834	2.06299	8.04011	2.03125	8.81888
2.17529	2.11002	2.14233	8.73005	2.10938	10.9726
2.25586	2.38397	2.22168	9.29492	2.1875	9.65156
2.33643	2.57741	2.30103	9.60379	2.26563	9.61728
2.41699	2.70188	2.38037	9.58167	2.34375	7.47933
2.49756	2.75021	2.45972	9.42768	2.42188	9.36442
2.57813	2.7111	2.53906	8.87649	2.5	8.18591
2.65869	2.60849	2.61841	8.15851	2.57813	8.24385
2.73926	2.40584	2.69775	7.237	2.65625	7.77773
2.81982	2.16438	2.7771	6.11467	2.73438	5.68898
2.90039	1.84403	2.85645	4.80018	2.8125	4.98585
2.98096	1.46267	2.93579	3.33659	2.89063	2.93299
3.06152	1.06564	3.01514	1.96505	2.96875	1.10769
3.14209	0.6651	3.09448	0.3749	3.04688	-0.87994
3.22266	0.24733	3.17383	-1.20767	3.125	-2.61151
3.30322	-0.14881	3.25317	-3.00381	3.20313	-5.68854
3.38379	-0.52914	3.33252	-4.61407	3.28125	-8.4093
3.46436	-0.86708	3.41187	-5.93597	3.35938	-9.1321
3.54492	-1.1519	3.49121	-6.96018	3.4375	-10.9017
3.62549	-1.40096	3.57056	-8.09005	3.51563	-9.30336
3.70606	-1.62116	3.6499	-8.87669	3.59375	-11.2345
3.78662	-1.77672	3.72925	-9.36627	3.67188	-10.0964
3.86719	-1.88804	3.80859	-9.70613	3.75	-10.3353
3.94775	-1.95859	3.88794	-9.65171	3.82813	-10.031
4.02832	-1.9643	3.96729	-9.52859	3.90625	-8.24696
4.10889	-1.89027	4.04663	-8.90849	3.98438	-3.85893
4.18945	-1.77607	4.12598	-7.96311	4.0625	-1.91731
4.27002	-1.58861	4.20532	-6.91441	4.14063	0.53743
4.35059	-1.3411	4.28467	-5.62511	4.21875	1.26286
4.43115	-1.03868	4.36401	-4.17146	4.29688	1.77134
4.51172	-0.66541	4.44336	-2.53782	4.375	4.59976
4.59229	-0.27584	4.52271	-0.92344	4.45313	5.64591
4.67285	0.15254	4.60205	0.76136	4.53125	6.59743
4.75342	0.60985	4.6814	2.37767	4.60938	8.71196
4.83398	1.05774	4.76074	4.02582	4.6875	8.0605
4.91455	1.49289	4.84009	5.50386	4.76563	9.3804
4.99512	1.87994	4.91943	6.79432	4.84375	10.6231
5.07568	2.25825	4.99878	7.87881	4.92188	10.8792
5.15625	2.6037	5.07813	8.81536	5	12.1738
5.23682	2.85313	5.15747	9.44658	5.07813	10.8358
5.31738	3.03629	5.23682	9.80933	5.15625	10.0569
5.39795	3.15843	5.31616	9.99621	5.23438	7.67498
5.47852	3.18464	5.39551	9.8926	5.3125	7.96995
5.55908	3.1357	5.47485	9.8047	5.39063	5.73273
5.63965	2.99874	5.5542	9.25999	5.46875	5.49875
5.72022	2.78155	5.63355	8.61082	5.54688	4.02846
5.80078	2.50294	5.71289	7.72879	5.625	4.29218
5.88135	2.13998	5.79224	6.64867	5.70313	3.37913
5.96191	1.73918	5.87158	5.33472	5.78125	2.33688
6.04248	1.30522	5.95093	3.81643	5.85938	-0.00967
6.12305	0.85112	6.03027	2.23568	5.9375	-1.32656
6.20361	0.39696	6.10962	0.65898	6.01563	-3.20318
6.28418	-0.05382	6.18897	-1.06033	6.09375	-6.23333
6.36475	-0.47372	6.26831	-2.70414	6.17188	-8.54908
6.44531	-0.84926	6.34766	-4.39313	6.25	-11.003
6.52588	-1.20471	6.427	-5.87747	6.32813	-12.7973
6.60645	-1.52783	6.50635	-7.32195	6.40625	-12.9775
6.68701	-1.78038	6.58569	-8.57261	6.48438	-13.2455
6.76758	-1.96835	6.66504	-9.53042	6.5625	-11.3395
6.84815	-2.12546	6.74439	-10.1659	6.64063	-9.12341
6.92871	-2.21733	6.82373	-10.4408	6.71875	-8.41542
7.00928	-2.24166	6.90308	-10.3709	6.79688	-7.12455
7.08984	-2.21741	6.98242	-10.2116	6.875	-5.78282
7.17041	-2.14586	7.06177	-9.56878	6.95313	-6.18886
7.25098	-1.99407	7.14111	-8.79223	7.03125	-6.09905
7.33154	-1.76362	7.22046	-7.49758	7.10938	-4.48464
7.41211	-1.47257	7.29981	-6.01733	7.1875	-3.29641
7.49268	-1.15592	7.37915	-4.39031	7.26563	-0.22707
7.57324	-0.78199	7.4585	-2.62285	7.34375	0.31559
7.65381	-0.36473	7.53784	-0.99748	7.42188	3.02644
7.73438	0.08015	7.61719	0.78233	7.5	3.54392
7.81494	0.50531	7.69653	2.41138	7.57813	4.86901
7.89551	0.92696	7.77588	4.09624	7.65625	4.61583
7.97608	1.32401	7.85523	5.31577	7.73438	4.96374
8.05664	1.67684	7.93457	6.62544	7.8125	6.70731
8.13721	1.98865	8.01392	7.60131	7.89063	5.85039
8.21777	2.2331	8.09326	8.54085	7.96875	6.69119
8.29834	2.42016	8.17261	9.26691	8.04687	5.8781
8.37891	2.52805	8.25195	9.85459	8.125	6.86388
8.45947	2.51912	8.3313	10.1273	8.20313	5.72211
8.54004	2.45566	8.41064	10.2442	8.28125	6.30559
8.62061	2.3274	8.48999	10.0417	8.35938	7.42226
8.70117	2.13195	8.56934	9.67221	8.4375	8.50116
8.78174	1.85349	8.64868	9.0323	8.51562	7.9305
8.86231	1.51274	8.72803	8.14744	8.59375	5.77235
8.94287	1.09125	8.80737	7.13341	8.67188	4.32952
9.02344	0.62718	8.88672	5.92609	8.75	1.37909
9.104	0.17146	8.96606	4.55811	8.82813	1.19966
9.18457	-0.30738	9.04541	3.07555	8.90625	-1.18938
9.26514	-0.77751	9.12476	1.37238	8.98438	-2.58615
9.3457	-1.20924	9.2041	-0.3439	9.0625	-4.68623
9.42627	-1.62532	9.28345	-1.9243	9.14063	-7.07318
9.50684	-1.97459	9.36279	-3.51693	9.21875	-8.133
9.5874	-2.28227	9.44214	-5.04343	9.29688	-10.4636
9.66797	-2.54735	9.52149	-6.47095	9.375	-10.4851
9.74854	-2.75832	9.60083	-7.60797	9.45313	-12.7545
9.8291	-2.9093	9.68018	-8.50254	9.53125	-15.0748
9.90967	-2.97711	9.75952	-9.14877	9.60938	-15.2798
9.99024	-3.00063	9.83887	-9.40976	9.6875	-14.389
10.0708	-2.9671	9.91821	-9.44349	9.76563	-13.3444
10.1514	-2.85258	9.99756	-9.21784	9.84375	-10.4786
10.2319	-2.69988	10.0769	-8.80911	9.92188	-9.58862
10.3125	-2.47561	10.1562	-8.09753	10	-6.91457
10.3931	-2.20119	10.2356	-7.30951	10.0781	-4.18086
10.4736	-1.85422	10.3149	-6.09437	10.1562	-0.66028
10.5542	-1.46376	10.3943	-4.90261	10.2344	-0.15049
10.6348	-1.01889	10.4736	-3.38522	10.3125	4.3085
10.7153	-0.567	10.553	-1.89549	10.3906	4.17715
10.7959	-0.11039	10.6323	-0.27423	10.4688	5.63432
10.8765	0.33591	10.7117	1.28427	10.5469	6.13401
10.957	0.76055	10.791	2.80153	10.625	7.52347
11.0376	1.14098	10.8704	4.31278	10.7031	8.68122
11.1182	1.47135	10.9497	5.69615	10.7812	7.85343
11.1987	1.75315	11.029	7.08814	10.8594	9.47693
11.2793	1.96329	11.1084	7.67872	10.9375	11.7732
11.3599	2.10849	11.1877	8.51327	11.0156	11.9033
11.4404	2.17996	11.2671	8.8434	11.0938	10.378
11.521	2.14789	11.3464	8.85019	11.1719	9.84963
11.6016	2.04787	11.4258	8.9032	11.25	8.91043
11.6821	1.86847	11.5051	8.60572	11.3281	7.54791
11.7627	1.63505	11.5845	8.22397	11.4062	6.92685
11.8433	1.36024	11.6638	7.52123	11.4844	6.99207
11.9238	1.01092	11.7432	6.65774	11.5625	7.37985
12.0044	0.615	11.8225	5.51967	11.6406	8.42412
12.085	0.18633	11.9019	4.28787	11.7188	5.93885
12.1655	-0.25762	11.9812	2.88362	11.7969	4.06046
12.2461	-0.70527	12.0605	1.37837	11.875	0.58318
12.3267	-1.12064	12.1399	-0.24234	11.9531	0.14634
12.4072	-1.5207	12.2192	-1.83387	12.0312	-0.85553
12.4878	-1.84071	12.2986	-3.44924	12.1094	-2.95614
12.5684	-2.15418	12.3779	-4.97807	12.1875	-5.15244
12.6489	-2.41664	12.4573	-6.42603	12.2656	-6.80603
12.7295	-2.60319	12.5366	-7.65699	12.3438	-8.83349
12.8101	-2.75154	12.616	-8.86321	12.4219	-11.295
12.8906	-2.82941	12.6953	-9.75538	12.5	-12.2023
12.9712	-2.85072	12.7747	-10.4073	12.5781	-12.8133
13.0518	-2.80016	12.854	-10.8019	12.6562	-13.1187
13.1323	-2.70762	12.9334	-10.9196	12.7344	-11.9661
13.2129	-2.5459	13.0127	-10.7195	12.8125	-10.7024
13.2935	-2.32539	13.092	-10.2834	12.8906	-9.8264
13.374	-2.04385	13.1714	-9.56656	12.9688	-7.38534
13.4546	-1.69882	13.2507	-8.48663	13.0469	-5.21739
13.5352	-1.29493	13.3301	-7.20245	13.125	-2.23352
13.6157	-0.85561	13.4094	-5.84366	13.2031	-0.93819
13.6963	-0.38934	13.4888	-4.39403	13.2812	1.82914
13.7769	0.07958	13.5681	-2.84271	13.3594	3.72992
13.8574	0.53522	13.6475	-1.30904	13.4375	4.03412
13.938	0.99819	13.7268	0.29039	13.5156	5.76295
14.0185	1.42341	13.8062	1.71184	13.5938	5.34697
14.0991	1.77491	13.8855	3.25564	13.6719	6.82542
14.1797	2.0737	13.9648	4.59111	13.75	7.33068
14.2602	2.34994	14.0442	5.70651	13.8281	8.26606
14.3408	2.55434	14.1235	6.70841	13.9062	7.89154
14.4214	2.65999	14.2029	7.49768	13.9844	8.89954
14.502	2.68338	14.2822	8.13031	14.0625	8.08262
14.5825	2.6484	14.3616	8.46329	14.1406	8.20803
14.6631	2.52482	14.4409	8.58969	14.2188	7.57013
14.7437	2.33755	14.5203	8.55895	14.2969	8.27597
14.8242	2.06466	14.5996	8.16393	14.375	7.39146
14.9048	1.72489	14.679	7.67403	14.4531	6.49978
14.9854	1.33664	14.7583	6.95711	14.5312	6.1128
15.0659	0.91427	14.8377	6.06729	14.6094	4.97099
15.1465	0.47924	14.917	5.00502	14.6875	4.79022
15.2271	0.02175	14.9963	3.90099	14.7656	3.23049
15.3076	-0.41173	15.0757	2.65279	14.8438	3.66846
15.3882	-0.82741	15.155	1.18393	14.9219	1.09098
15.4688	-1.17512	15.2344	-0.48239	15	1.07531
15.5493	-1.49477	15.3137	-2.10525	15.0781	-2.07507
15.6299	-1.75452	15.3931	-3.7936	15.1562	-6.85677
15.7104	-1.94073	15.4724	-5.31728	15.2344	-7.80939
15.791	-2.07179	15.5518	-6.62774	15.3125	-10.8242
15.8716	-2.14395	15.6311	-7.63184	15.3906	-10.2368
15.9521	-2.136	15.7104	-8.56004	15.4688	-12.7674
16.0327	-2.09038	15.7898	-9.16801	15.5469	-13.2386
16.1133	-1.99164	15.8691	-9.64772	15.625	-13.5618
16.1939	-1.80509	15.9485	-9.77744	15.7031	-12.2332
16.2744	-1.58	16.0278	-9.62525	15.7812	-11.2611
16.355	-1.29505	16.1072	-9.06181	15.8594	-10.09
16.4355	-0.95018	16.1865	-8.27166	15.9375	-9.15651
16.5161	-0.56804	16.2659	-7.33336	16.0156	-6.43784
16.5967	-0.12842	16.3452	-6.28115	16.0938	-3.13502
16.6773	0.3249	16.4246	-5.09682	16.1719	-2.0423
16.7578	0.79099	16.5039	-3.75856	16.25	1.32708
16.8384	1.26207	16.5832	-2.31951	16.3281	1.46271
16.9189	1.72065	16.6626	-0.73103	16.4062	4.3459
16.9995	2.13588	16.7419	0.87121	16.4844	3.99968
17.0801	2.5111	16.8213	2.39584	16.5625	5.43107
17.1606	2.83696	16.9006	3.86659	16.6406	7.27958
17.2412	3.11915	16.98	5.30572	16.7188	7.27329
17.3218	3.29608	17.0593	6.47144	16.7969	7.98656
17.4023	3.41878	17.1387	7.5638	16.875	7.98334
17.4829	3.47273	17.218	8.5206	16.9531	8.54733
17.5635	3.43496	17.2974	9.02789	17.0312	7.52819
17.644	3.29951	17.3767	9.5646	17.1094	7.38059
17.7246	3.11214	17.4561	9.75847	17.1875	7.7752
17.8052	2.86136	17.5354	9.76418	17.2656	7.21824
17.8857	2.54745	17.6148	9.55563	17.3438	7.21366
17.9663	2.17181	17.6941	9.04339	17.4219	6.08524
18.0469	1.75991	17.7734	8.31705	17.5	7.79358
18.1274	1.3199	17.8528	7.42359	17.5781	6.90533
18.208	0.86815	17.9321	6.40666	17.6562	7.18115
18.2886	0.4288	18.0115	5.10948	17.7344	5.11534
18.3691	0.02023	18.0908	3.82384	17.8125	4.80121
18.4497	-0.32075	18.1702	2.46749	17.8906	3.02176
18.5303	-0.64922	18.2495	1.05758	17.9688	0.64785
18.6108	-0.92261	18.3289	-0.30973	18.0469	-2.03215
18.6914	-1.14123	18.4082	-1.56466	18.125	-3.97566
18.772	-1.30213	18.4875	-2.70092	18.2031	-6.19718
18.8525	-1.52375	18.5669	-3.74969	18.2812	-5.48629
18.9331	-1.82074	18.6462	-4.47143	18.3594	-7.05558
19.0137	-2.11848	18.7256	-5.2467	18.4375	-7.25533
		18.8049	-5.61793	18.5156	-9.8433
		18.8843	-5.96134	18.5938	-10.3021
		18.9636	-6.04389	18.6719	-10.8807
		19.043	-5.64352	18.75	-10.1215
		19.1223	-5.30015	18.8281	-9.09503
		19.2017	-4.36503	18.9062	-6.24028
		19.281	-3.45388	18.9844	-4.59251
				19.0625	-2.3612
				19.1406	-1.28635
				19.2188	1.09493
				19.2969	3.81792
				19.375	6.25191
				19.4531	9.20014
				19.5312	9.43458

## Sheet: SI-Fig. 27c
X1	Y1	Y1(Er±)	Y2	Y2(Er±)	Y3	Y3(Er±)
0	3.601	0.135	10.095	0.506	20.142	0.44
20	5.673	0.087	13.164	0.102	23.534	0.488
40	5.057	0.291	19.857	0.461	24.741	0.698
60	7.002	0.123	125	3.347	125	1.756
