# Supplementary material for: Designed wrinkles for optical encryption and flexible integrated circuit carrier board
Source: Nat Commun. 2024 Jul 4;15:5616. doi: 10.1038/s41467-024-50069-7 (PMC11224375; doi:10.1038/s41467-024-50069-7)
Supplement: Supplementary file 9 — Source data [file 41467_2024_50069_MOESM9_ESM.zip › Soure Data/Soure Data-Supplementary Infromation/SI-Fig. 28c.xlsx]

## Sheet: SI-Fig. 28c1
X	Y
1350.08	47466.1
1349.08	48121.3
1348.08	47164
1347.08	49251.8
1346.08	47694.1
1345.08	47595
1344.08	46809.9
1343.08	48880
1342.08	48031.7
1341.08	45654.3
1340.08	43999.8
1339.08	46967.8
1338.08	43935.4
1337.08	44720.2
1336.08	45448.4
1335.08	44385.9
1334.08	46482.2
1333.08	46158.5
1332.08	43806.3
1331.08	44126.2
1330.08	43949.2
1329.08	41832.2
1328.08	43654.5
1327.08	45539.2
1326.08	44627.2
1325.08	43860.5
1324.08	43843.2
1323.08	41943.9
1322.08	43210.9
1321.08	42534.5
1320.08	43365.4
1319.08	42300.4
1318.08	43149.9
1317.08	42245
1316.08	44164.1
1315.08	41392.3
1314.08	42556.3
1313.08	42209
1312.08	43173.4
1311.08	40958.1
1310.08	41598.6
1309.08	40960.3
1308.08	41485.1
1307.08	40051
1306.08	40871.4
1305.08	40108.9
1304.08	40067.8
1303.08	40370.4
1302.08	40153.3
1301.08	40391
1300.08	40513.8
1299.08	39999.6
1298.08	39253
1297.08	41072.5
1296.08	39621
1295.08	40784.4
1294.08	41062.8
1293.08	39885.3
1292.08	39728
1291.08	39952.3
1290.08	39012.2
1289.08	39608.5
1288.08	40138.5
1287.08	39265.4
1286.08	38261.9
1285.08	38406.4
1284.08	38694.9
1283.08	39230.3
1282.08	37573.7
1281.08	39544.6
1280.08	39868.5
1279.08	38411.5
1278.08	39928.6
1277.08	39469.1
1276.08	39370.6
1275.08	39291.5
1274.08	37998.3
1273.08	37482.8
1272.08	38862.3
1271.08	38257.1
1270.08	38504.8
1269.08	38999
1268.08	38769.8
1267.08	38733.1
1266.08	39834.7
1265.08	38992.1
1264.08	37641.2
1263.08	38870.1
1262.08	40221.8
1261.08	38865.1
1260.08	37721.2
1259.08	39295.9
1258.08	38898.3
1257.08	38345.3
1256.08	37536.3
1255.08	37065.7
1254.08	39526.7
1253.08	38806.1
1252.08	37858.9
1251.08	37813.8
1250.08	39280.6
1249.08	38089.4
1248.08	39078.6
1247.08	40273.6
1246.08	40875.9
1245.08	38633.3
1244.08	39147.8
1243.08	38702.3
1242.08	41868.6
1241.08	38984.5
1240.08	40532.1
1239.08	39046.5
1238.08	37942.3
1237.08	40734.4
1236.08	40135.5
1235.08	36015.5
1234.08	39390.3
1233.08	38314.8
1232.08	39359
1231.08	39134.4
1230.08	40894.8
1229.08	39621.1
1228.08	39773.3
1227.08	41723.3
1226.08	40818.1
1225.08	41002.5
1224.08	42164.2
1223.08	40738.5
1222.08	39021.3
1221.08	38901.4
1220.08	37287.5
1219.08	37030.1
1218.08	35371.8
1217.08	34075.4
1216.08	33730.5
1215.08	32963.2
1214.08	32697.3
1213.08	32562.1
1212.08	31693.6
1211.08	29981.6
1210.08	30159.2
1209.08	30064.2
1208.08	29335.6
1207.08	27527
1206.08	28690.5
1205.08	28417.8
1204.08	28313.4
1203.08	27830.9
1202.08	28462.5
1201.08	29294.3
1200.08	27622.2
1199.08	28437
1198.08	30017.8
1197.08	28486.6
1196.08	29870
1195.08	28638.3
1194.08	28670.3
1193.08	28478.6
1192.08	28947.3
1191.08	28187.2
1190.08	28914.7
1189.08	28411.8
1188.08	28874.3
1187.08	28135.1
1186.08	29928.7
1185.08	29640.3
1184.08	29594.8
1183.08	28439.6
1182.08	28902.1
1181.08	28192.6
1180.08	27659.3
1179.08	29858.5
1178.08	28257
1177.08	29867.4
1176.08	27819.3
1175.08	29057.1
1174.08	29381.9
1173.08	29659.4
1172.08	29075.6
1171.08	28509
1170.08	29006
1169.08	29506.1
1168.08	27527.4
1167.08	30228.4
1166.08	29051.9
1165.08	29441.7
1164.08	30231.9
1163.08	29901.5
1162.08	30853.2
1161.08	28630.4
1160.08	28590.7
1159.08	29739.9
1158.08	29636.9
1157.08	28720.9
1156.08	29316.9
1155.08	29072.1
1154.08	28543.3
1153.08	29937
1152.08	28945.4
1151.08	30095.8
1150.08	30719.2
1149.08	29901.7
1148.08	29199.8
1147.08	29847.2
1146.08	29924.5
1145.08	28788.8
1144.08	29773.1
1143.08	29122.1
1142.08	29584.7
1141.08	29951.4
1140.08	29503.5
1139.08	29861.5
1138.08	30294.7
1137.08	29070.6
1136.08	30557.5
1135.08	28980.5
1134.08	32447.7
1133.08	29500.1
1132.08	30280.9
1131.08	30346.5
1130.08	30969.1
1129.08	32285.6
1128.08	30343.6
1127.08	29175.3
1126.08	30887.3
1125.08	29727.2
1124.08	30938.8
1123.08	29747.5
1122.08	29720.4
1121.08	30050.5
1120.08	30887.5
1119.08	30487.9
1118.08	30272.6
1117.08	29634.6
1116.08	32406.5
1115.08	31302.3
1114.08	29862.5
1113.08	31147.5
1112.08	30724
1111.08	31539.9
1110.08	30279.8
1109.08	29676.8
1108.08	30392.3
1107.08	31142.8
1106.08	31656
1105.08	29724.5
1104.08	30799.5
1103.08	30294.7
1102.08	30711.3
1101.08	31095.5
1100.08	30857.9
1099.08	29920.7
1098.08	31680.8
1097.08	30018.9
1096.08	29966.7
1095.08	30527.8
1094.08	29393.7
1093.08	29180.6
1092.08	30471.4
1091.08	30434.4
1090.08	29808.2
1089.08	30461.1
1088.08	30757.8
1087.08	30134.1
1086.08	31085.4
1085.08	30303.5
1084.08	32253.5
1083.08	30878.4
1082.08	30564.2
1081.08	30426.6
1080.08	31763.5
1079.08	30882.9
1078.08	31459.4
1077.08	31518.2
1076.08	30133.8
1075.08	31327.2
1074.08	30709
1073.08	31912
1072.08	30333.7
1071.08	31279.4
1070.08	31449.8
1069.08	31877.9
1068.08	32075.8
1067.08	30934.3
1066.08	31683.7
1065.08	32033.3
1064.08	31635.1
1063.08	31080.1
1062.08	31731.9
1061.08	32317.8
1060.08	32365.5
1059.08	31959.7
1058.08	31140.4
1057.08	31353.6
1056.08	32835.4
1055.08	33033
1054.08	32626.2
1053.08	32236.9
1052.08	32052.9
1051.08	33070.4
1050.08	33372.1
1049.08	32616.1
1048.08	33652
1047.08	32143.4
1046.08	32618.8
1045.08	33839.8
1044.08	33702.5
1043.08	33136.1
1042.08	33413
1041.08	33074.9
1040.08	34520.8
1039.08	33442.2
1038.08	33969.2
1037.08	32877.6
1036.08	34812.9
1035.08	35071.1
1034.08	33472.5
1033.08	34747.6
1032.08	32645.4
1031.08	35126.4
1030.08	35509.8
1029.08	34743.9
1028.08	32218.4
1027.08	33717.4
1026.08	33454.2
1025.08	33927.8
1024.08	34474.8
1023.08	36291.8
1022.08	36027.6
1021.08	35277.4
1020.08	33389.8
1019.08	35868.3
1018.08	35573.9
1017.08	36584.4
1016.08	36548.4
1015.08	34197.1
1014.08	35995.4
1013.08	36922.1
1012.08	36053.8
1011.08	35049.3
1010.08	35067.1
1009.08	35821.6
1008.08	35843.5
1007.08	33781.4
1006.08	33802.3
1005.08	39088.5
1004.08	35941.7
1003.08	37279.7
1002.08	38048.7
1001.08	37979.1
1000.08	36231.5
999.08	39421.1
998.08	37213.8
997.08	38416.7
996.08	36227.2
995.08	36513.4
994.08	37517
993.08	37752.1
992.08	36645.8
991.08	35557.6
990.08	35741.7
989.08	35167.7
988.08	35403.2
987.08	33895.8
986.08	35322.8
985.08	34991.6
984.08	35071.3
983.08	36090
982.08	37177.9
981.08	37753
980.08	39869.7
979.08	41211.8
978.08	41246.3
977.08	39828.6
976.08	40806
975.08	38228.2
974.08	38455.6
973.08	36646.3
972.08	36154.7
971.08	34272
970.08	32640.5
969.08	30982
968.08	30493.4
967.08	28401.5
966.08	28442.4
965.08	26447.9
964.08	27954.6
963.08	25401.4
962.08	26852.7
961.08	26763
960.08	25860.7
959.08	25936.2
958.08	25662.2
957.08	25643.4
956.08	26047
955.08	25440.4
954.08	26391.3
953.08	25863
952.08	24466.3
951.08	25118.5
950.08	24299.1
949.08	24650.4
948.08	24579.6
947.08	24277
946.08	24049.8
945.08	24664.5
944.08	24894.6
943.08	24610.4
942.08	25853.5
941.08	25008
940.08	25138.1
939.08	24752.8
938.08	25164.4
937.08	24886.8
936.08	24997.5
935.08	26762
934.08	27475
933.08	27468.5
932.08	26162.4
931.08	25184.6
930.08	25747.1
929.08	25362.6
928.08	25145
927.08	25520.5
926.08	24979.6
925.08	25116.7
924.08	24284.5
923.08	25313.8
922.08	24182.1
921.08	25207.1
920.08	25602.1
919.08	25494.7
918.08	27042.7
917.08	23425.8
916.08	24860.3
915.08	25833.2
914.08	26922.6
913.08	26306.2
912.08	25952.3
911.08	25087.9
910.08	25917.2
909.08	26433.3
908.08	26531.7
907.08	25500.2
906.08	25853
905.08	24916
904.08	25664.6
903.08	26473.9
902.08	25566.4
901.08	25980.1
900.08	26374.6
899.08	24731.2
898.08	26458.6
897.08	26155.1
896.08	24766.2
895.08	25697.3
894.08	26847.1
893.08	25828.3
892.08	26532.3
891.08	25805.6
890.08	27105.4
889.08	26314.6
888.08	26542.7
887.08	26458.2
886.08	26245.7
885.08	24002.7
884.08	25993.3
883.08	26411.5
882.08	25872
881.08	27565
880.08	26487.2
879.08	25740.4
878.08	26987.5
877.08	28133
876.08	26355.4
875.08	27347.7
874.08	27669.1
873.08	27003.1
872.08	27653.2
871.08	26431.8
870.08	27857.2
869.08	25741.7
868.08	27738.6
867.08	26392.7
866.08	26452.2
865.08	26292
864.08	26703.7
863.08	28183.5
862.08	27890.6
861.08	27016.1
860.08	27747.3
859.08	28375.7
858.08	28395.4
857.08	27199.5
856.08	26863.1
855.08	28695.8
854.08	28401.9
853.08	28045.5
852.08	26970.9
851.08	27597.1
850.08	28002.6
849.08	27558.8
848.08	27533.6
847.08	28100.3
846.08	28426.8
845.08	27484.5
844.08	28433.8
843.08	28194
842.08	28156.1
841.08	28905.4
840.08	27181.1
839.08	27499.2
838.08	28392.3
837.08	27828.4
836.08	27996.3
835.08	29108.4
834.08	28244.5
833.08	28842.1
832.08	28478.5
831.08	29042.3
830.08	28792.7
829.08	28495.9
828.08	28362.3
827.08	27275.3
826.08	28612.8
825.08	28779.6
824.08	28703
823.08	28490.4
822.08	29145.4
821.08	29125.1
820.08	30390.9
819.08	29050.5
818.08	28916.6
817.08	29508.4
816.08	30818.7
815.08	29847.7
814.08	28354.1
813.08	29064.5
812.08	30345.1
811.08	29025.1
810.08	29821.6
809.08	28895.1
808.08	29639
807.08	29166.8
806.08	31044.7
805.08	28735.7
804.08	28709.8
803.08	29808
802.08	28443.1
801.08	31026.8
800.08	29476
799.08	29835.3
798.08	31090.5
797.08	30950.8
796.08	30176.3
795.08	30740.9
794.08	31043.8
793.08	30131.5
792.08	29440.8
791.08	29024.6
790.08	31197.2
789.08	28564.1
788.08	31166.5
787.08	30113.9
786.08	29212.4
785.08	30814
784.08	31464.2
783.08	30255
782.08	31809.1
781.08	30173.1
780.08	31153.3
779.08	30746.1
778.08	31049.2
777.08	31180.3
776.08	30642.1
775.08	29695.5
774.08	30061.4
773.08	31964.7
772.08	33283
771.08	31406.3
770.08	31629.2
769.08	31664
768.08	31672.5
767.08	30797
766.08	32377.8
765.08	31168.1
764.08	31342.4
763.08	30918.8
762.08	30802.6
761.08	31350.5
760.08	31537.8
759.08	32618.9
758.08	33411.1
757.08	31049.6
756.08	31876.2
755.08	32034.3
754.08	32171.6
753.08	32229.2
752.08	32768.9
751.08	31768.9
750.08	32900.2
749.08	30894.9
748.08	32704.2
747.08	32332.1
746.08	33191
745.08	32328.2
744.08	31138.9
743.08	33984.9
742.08	32163.1
741.08	31072
740.08	34448
739.08	31705.4
738.08	32324.7
737.08	33368.6
736.08	32661.9
735.08	33218.4
734.08	31577
733.08	32089.4
732.08	33337.7
731.08	32011.5
730.08	32755
729.08	33323.9
728.08	33006.1
727.08	33508.1
726.08	33021.6
725.08	31443.3
724.08	32262.1
723.08	32753
722.08	33552.9
721.08	32080.4
720.08	33814
719.08	33616.1
718.08	33334.7
717.08	33272.7
716.08	33261.6
715.08	34798.2
714.08	32006.6
713.08	34113.8
712.08	32599.8
711.08	32562.3
710.08	32485.6
709.08	32052.3
708.08	33498.4
707.08	34074.6
706.08	32872.5
705.08	34226.5
704.08	32719.5
703.08	34138.2
702.08	34441.7
701.08	34583.8
700.08	34069.8
699.08	33547.5
698.08	34388.4
697.08	32535.6
696.08	34585.9
695.08	33067.4
694.08	33669.6
693.08	33095.5
692.08	34768.9
691.08	33885.4
690.08	33514.5
689.08	34549.6
688.08	34148.6
687.08	33460.9
686.08	33278
685.08	34878.8
684.08	33165.4
683.08	33497.5
682.08	34739.4
681.08	33622.6
680.08	33170.9
679.08	34565.9
678.08	34123
677.08	34032.3
676.08	33314.9
675.08	34904.3
674.08	34456.2
673.08	34754.4
672.08	33351
671.08	34973.9
670.08	34860.1
669.08	34783.8
668.08	35654.9
667.08	35258.9
666.08	34003.3
665.08	34723.2
664.08	34383.1
663.08	35616
662.08	36277.9
661.08	33410
660.08	33581.3
659.08	35772.5
658.08	34429.6
657.08	34907.8
656.08	33869
655.08	34360.3
654.08	34711.2
653.08	34743.4
652.08	34800.4
651.08	34150.2
650.08	35161.1
649.08	35989.1
648.08	34071.3
647.08	34710
646.08	33616
645.08	34426.6
644.08	35009.9
643.08	34392
642.08	35500.2
641.08	33172
640.08	35307.6
639.08	35345.2
638.08	35396.5
637.08	35383.7
636.08	34110.4
635.08	34817.5
634.08	35125.1
633.08	34148.4
632.08	36789.3
631.08	36774.3
630.08	35558
629.08	34789.6
628.08	35887.5
627.08	34456.5
626.08	34721.4
625.08	35158.1
624.08	35735.7
623.08	34995.2
622.08	34527.5
621.08	36183.7
620.08	36065.4
619.08	35430.4
618.08	35101.8
617.08	34009.1
616.08	34098.1
615.08	34657.5
614.08	34306.7
613.08	34811.8
612.08	35938.1
611.08	36407
610.08	34423.4
609.08	35012.1
608.08	35469.5
607.08	35306.9
606.08	35091.8
605.08	35062.2
604.08	37128.3
603.08	35163.4
602.08	34267.3
601.08	34723.8
600.08	35865.2
599.08	35706
598.08	37446.2
597.08	35074
596.08	34990.3
595.08	34881.1
594.08	34859.8
593.08	34398.8
592.08	33157.9
591.08	35341.2
590.08	35673.6
589.08	36604.2
588.08	36057.2
587.08	35790.1
586.08	36010.6
585.08	36364.8
584.08	33819.7
583.08	35134.7
582.08	34861.9
581.08	36209
580.08	36208.3
579.08	35098.1
578.08	34849.6
577.08	36384.9
576.08	36367.4
575.08	34995.2
574.08	36599.5
573.08	37810.5
572.08	36374.5
571.08	35021
570.08	34435.7
569.08	35506.6
568.08	34469.9
567.08	35496.9
566.08	35391.2
565.08	35694.4
564.08	33555.8
563.08	34614
562.08	34774.4
561.08	34924.5
560.08	35900.7
559.08	36166.4
558.08	36992.8
557.08	36887.4
556.08	37390.9
555.08	36258.7
554.08	36798.4
553.08	36461
552.08	35149.3
551.08	33532.7
550.08	33603.9
549.08	33429.8
548.08	32525.7
547.08	31439.6
546.08	31759.9
545.08	30534.6
544.08	28919.6
543.08	28661.6
542.08	28131.1
541.08	28704
540.08	27208.7
539.08	26513.5
538.08	27721.4
537.08	26464.3
536.08	28789.5
535.08	32964
534.08	48728.9
533.08	77279.5
532.08	101116
531.08	88682.2
530.08	47836
529.08	27532
528.08	22252
527.08	21713.7
526.08	21552.5
525.08	21329.5
524.08	20745.6
523.08	19422.4
522.08	19930.8
521.08	20501.7
520.08	19720.3
519.08	20856
518.08	21305.2
517.08	20670.8
516.08	20264.9
515.08	20226.4
514.08	20254.6
513.08	20307.3
512.08	21332.1
511.08	20284.2
510.08	20376.6
509.08	20645.4
508.08	20104.1
507.08	21131.5
506.08	21107.9
505.08	21590
504.08	20812.9
503.08	21673
502.08	22420.3
501.08	21189.4
500.08	20803.4
499.08	20875.4
498.08	21327.1
497.08	20993.5
496.08	21844.6
495.08	20768.4
494.08	21477.5
493.08	22199.6
492.08	21063.4
491.08	21531
490.08	21002.6
489.08	20853
488.08	19867.8
487.08	20049
486.08	20934.6
485.08	19909.8
484.08	22006.8
483.08	21151.9
482.08	21912.8
481.08	21235.8
480.08	20596.2
479.08	20563
478.08	21605.7
477.08	21662.4
476.08	20506
475.08	21731
474.08	20416.6
473.08	20697.3
472.08	21731.4
471.08	21627.5
470.08	22386
469.08	21950
468.08	21911.9
467.08	20921.4
466.08	21258.6
465.08	21994
464.08	22423
463.08	21334.8
462.08	21298.1
461.08	21716.1
460.08	22375.8
459.08	21678.9
458.08	21790.5
457.08	20904.5
456.08	22466.6
455.08	19745.4
454.08	20822.5
453.08	20941.3
452.08	21015.5
451.08	21011.2
450.08	22260
449.08	21805.2
448.08	22081
447.08	22646.8
446.08	21839.5
445.08	22594.7
444.08	23237.5
443.08	22055.2
442.08	22868.7
441.08	20482.5
440.08	22151.7
439.08	22573.9
438.08	22117.6
437.08	21186.6
436.08	21291.7
435.08	21620.1
434.08	22978.1
433.08	22960.5
432.08	23371.9
431.08	20473
430.08	21754.1
429.08	22528.1
428.08	23543.8
427.08	23323.9
426.08	22061.9
425.08	20828.7
424.08	22601.4
423.08	22560.8
422.08	22331.4
421.08	21848.3
420.08	21546.3
419.08	22796.8
418.08	22020.6
417.08	22791.3
416.08	20891.1
415.08	22713.4
414.08	22414.7
413.08	23051.9
412.08	21390
411.08	19930.5
410.08	20543.8
409.08	22256.1
408.08	20821
407.08	21598.3
406.08	22597.8
405.08	21672.9
404.08	20788.5
403.08	21269.2
402.08	23822.5
401.08	26279.2
400.08	32176.3
399.08	32389.8
398.08	24299.1
397.08	21899.9
396.08	22132.7
395.08	20271
394.08	20688.1
393.08	20864.9
392.08	20061.2
391.08	20248.9
390.08	20311.1
389.08	21598.6
388.08	21303.1
387.08	21030.7
386.08	21454.5
385.08	19707
384.08	20196
383.08	20259.4
382.08	20807.8
381.08	21272.1
380.08	20656
379.08	20191.8
378.08	20243.8
377.08	20148.7
376.08	21711
375.08	21306.8
374.08	21277.7
373.08	23257
372.08	20760.9
371.08	19974
370.08	20884.7
369.08	20848.3
368.08	23774.2
367.08	22623.9
366.08	21271.9
365.08	21565.4
364.08	20329.8
363.08	20780
362.08	22208.1
361.08	20925.7
360.08	20788.4
359.08	18485.8
358.08	20940.9
357.08	22104.1
356.08	21162.8
355.08	21177.3
354.08	20377.9
353.08	21311.5
352.08	21011.1
351.08	21832.9
350.08	19629.3
349.08	20360.9
348.08	21621.8
347.08	22684
346.08	21524
345.08	21046.2
344.08	21968.9
343.08	20418
342.08	21160.7
341.08	21140.1
340.08	21956.8
339.08	21940
338.08	21397.7
337.08	21985.7
336.08	21151.7
335.08	22201.8
334.08	20790.8
333.08	21715.4
332.08	22024.3
331.08	21549.6
330.08	22211.5
329.08	21440.6
328.08	21229.6
327.08	20667.7
326.08	21393.8
325.08	21314.3
324.08	22698.6
323.08	20158.5
322.08	21583.3
321.08	21777.1
320.08	22933.2
319.08	20806.9
318.08	22632.8
317.08	22417.6
316.08	22231.9
315.08	23200.2
314.08	22331.4
313.08	22883
312.08	22371.6
311.08	23756.4
310.08	24061.2
309.08	23394.3
308.08	24279.1
307.08	22470.7
306.08	22494.3
305.08	21464.7
304.08	21406.5
303.08	20145.8
302.08	18720.4
301.08	17222
300.08	16915.8
299.08	15567.1
298.08	14262.1
297.08	13651.8
296.08	13270.3
295.08	12829.5
294.08	12654.4
293.08	13503.7
292.08	13738.3
291.08	15527.1
290.08	16936.9
289.08	23406.2
288.08	27280.4
287.08	31447.6
286.08	53558.5
285.08	89361.9
284.08	92292.6
283.08	41435
282.08	11269.5
281.08	6053.23
280.08	5387.03
279.08	3600.19
278.08	3547.08
277.08	3300.91
276.08	3377.7
275.08	3319.47
274.08	2912.06
273.08	3150.02
272.08	3183.32
271.08	3303.6
270.08	3004.75
269.08	3010.59
268.08	3203.78
267.08	2581.2
266.08	3251.13
265.08	2941.57
264.08	3241.22
263.08	3045.19
262.08	2779.41
261.08	3032.47
260.08	2650.39
259.08	2694.28
258.08	3056.67
257.08	2400.33
256.08	3239.35
255.08	3083.98
254.08	2851.23
253.08	2996.17
252.08	3012
251.08	3197.35
250.08	3074.29
249.08	3072.95
248.08	3008.87
247.08	2889.77
246.08	2286.92
245.08	2981.97
244.08	2351.81
243.08	3098.8
242.08	2855.9
241.08	2818.8
240.08	2796.13
239.08	3134.82
238.08	2996.76
237.08	2456.23
236.08	3408.72
235.08	2721.97
234.08	2698.95
233.08	2786.79
232.08	3045.54
231.08	2828.79
230.08	2781.33
229.08	2786.7
228.08	2775.83
227.08	2890.5
226.08	2688.11
225.08	2917.62
224.08	3186.73
223.08	2966.51
222.08	3204.92
221.08	2856.05
220.08	3109.66
219.08	2995.91
218.08	3035.64
217.08	3139.22
216.08	3019.29
215.08	3169.23
214.08	2969.73
213.08	2931.16
212.08	2869.62
211.08	3287.5
210.08	2871.65
209.08	2538.94
208.08	2823.04
207.08	2899.41
206.08	2927.88
205.08	3072.12
204.08	2637.41
203.08	2794.38
202.08	3319.62
201.08	4086.48
200.08	3531.4
199.08	3222.92
198.08	3069.33
197.08	2864.39
196.08	2709.03
195.08	2498.02
194.08	2886.02
193.08	2712.81
192.08	2664.4
191.08	2913.87
190.08	2666.64
189.08	3146.06
188.08	3385.07
187.08	3118.99
186.08	2817.27
185.08	3404.9
184.08	2799.21
183.08	3254.13
182.08	3444.42
181.08	3506.93
180.08	2958.76
179.08	3452.33
178.08	3020.9
177.08	2887.47
176.08	3252.17
175.08	3249.47
174.08	2817.91
173.08	3168.37
172.08	3248.17
171.08	2853.99
170.08	3255.44
169.08	3099.65
168.08	3963.32
167.08	3363.84
166.08	3589.78
165.08	3151.72
164.08	2525.94
163.08	2811.79
162.08	3146.73
161.08	3174.5
160.08	2953.11
159.08	3097.12
158.08	2836.86
157.08	3053.51
156.08	3117.18
155.08	3664.09
154.08	5434.85
153.08	7663.62
152.08	7575
151.08	4609.46
150.08	3648.7
149.08	2994.09
148.08	3013.16
147.08	2985.38
146.08	2989.87
145.08	3285.92
144.08	3312.61
143.08	2636.89
142.08	3064.22
141.08	3001.85
140.08	3170.54
139.08	3113.27
138.08	2538.03
137.08	2964.91
136.08	3014.71
135.08	2852.75
134.08	3195.69
133.08	2985.18
132.08	2834.23
131.08	3101.95
130.08	3511.11
129.08	3201.21
128.08	2840.95
127.08	3376.63
126.08	3273.24
125.08	3139.03
124.08	2991.44
123.08	3207.3
122.08	3281.59
121.08	2895.24
120.08	3446.23
119.08	3259.94
118.08	3118.03
117.08	2732.82
116.08	3106.24
115.08	3192.07
114.08	2769.56
113.08	2497.4
112.08	2659.63
111.08	2570.54
110.08	2867.67
109.08	2825.01
108.08	2680.68
107.08	2458.45
106.08	2334.86
105.08	2968.84
104.08	3400.47
103.08	5117.13
102.08	7558.96
101.08	8235.05
100.08	5137.65
99.08	3490.44
98.08	2951.7
97.08	3078.33
96.08	2696.06
95.08	3124.51
94.08	3158.88
93.08	2905.63
92.08	2943.01
91.08	2758.85
90.08	2344.69
89.08	2732.99
88.08	2964.92
87.08	2381.04
86.08	3306.45
85.08	2918.4
84.08	3041.11
83.08	2909.99
82.08	3020.07
81.08	3014.51
80.08	3096.22
79.08	2975.69
78.08	3508.13
77.08	3253.9
76.08	3087.55
75.08	3198.31
74.08	3132.17
73.08	2886.44
72.08	2316.15
71.08	2478.4
70.08	2452.12
69.08	3074.02
68.08	2758.68
67.08	2548.13
66.08	2321.85
65.08	2486.09
64.08	2653.63
63.08	2559.85
62.08	1944.11
61.08	2707.37
60.08	2374.38
59.08	2610.71
58.08	2759.41
57.08	2262.65
56.08	2785.58
55.08	2526.22
54.08	2615.71
53.08	2530.4
52.08	2347.58
51.08	2943.31
50.08	3023.7
49.08	2833.3
48.08	2568.33
47.08	2813.13
46.08	2248.37
45.08	2374.64
44.08	2763.89
43.08	2610.23
42.08	2620.93
41.08	2392.85
40.08	2422.45
39.08	2086.93
38.08	2210.9
37.08	1840.42
36.08	2154.03
35.08	2069.69
34.08	2298.23
33.08	2207.12
32.08	2429.6
31.08	2190.04
30.08	2494.5
29.08	2566.91
28.08	3253.77
27.08	3611.86
26.08	4120.1
25.08	4087.72
24.08	3100.97
23.08	2807.4
22.08	2419.77
21.08	1743.36
20.08	2030.91
19.08	1860.51
18.08	2199.99
17.08	2002.67
16.08	1904.67
15.08	1891.88
14.08	2387.52
13.08	1887.71
12.08	2080.27
11.08	1924.99
10.08	2018.01
9.08	1671.27
8.08	1682.65
7.08	1584.97
6.08	1636.62
5.08	2028.46
4.08	1786.18
3.08	885.518
2.08	587.364
1.08	208.388
0.08	92.6155
-0.92	61.4569
-1.92	21.8833
-2.92	21.8874
-3.92	0
-4.92	21.8975
-5.92	0
-6.92	43.814
-7.92	17.8349
-8.92	26.0008
-9.92	21.9234

## Sheet: SI-Fig. 28c2
X	Y
970.48	17938.7
970.38	17922.7
970.28	18000.3
970.18	17816.1
970.08	17788.7
969.98	17781.3
969.88	17512.6
969.78	17195.8
969.68	17355.3
969.58	17253.5
969.48	17411.7
969.38	17019
969.28	17042.3
969.18	17072.7
969.08	16956.1
968.98	16738.2
968.88	16833.9
968.78	16381
968.68	16442.1
968.58	16192.3
968.48	16355.3
968.38	16325.4
968.28	15995.6
968.18	15992.9
968.08	15972.2
967.98	15696.2
967.88	15653.2
967.78	15719
967.68	15483
967.58	15366.6
967.48	15200
967.38	14993.1
967.28	15116.3
967.18	14865.8
967.08	14703
966.98	14898.3
966.88	14639
966.78	14659.1
966.68	14685.4
966.58	14422.6
966.48	14430.2
966.38	14344.6
966.28	14221
966.18	14209.9
966.08	14355
965.98	14149
965.88	14195.6
965.78	14089.5
965.68	14096.9
965.58	14155.9
965.48	14035.9
965.38	13843.9
965.28	13795.1
965.18	13912.4
965.08	13851.7
964.98	13801.8
964.88	13860.6
964.78	13661.2
964.68	13695.7
964.58	13742.7
964.48	13656
964.38	13621.6
964.28	13434
964.18	13506.8
964.08	13616.7
963.98	13453.1
963.88	13351
963.78	13591.1
963.68	13730.8
963.58	13421.8
963.48	13605.7
963.38	13419.2
963.28	13281.8
963.18	13463.8
963.08	13323.1
962.98	13422.5
962.88	13241.2
962.78	13362
962.68	13201.9
962.58	13467.7
962.48	13376.5
962.38	13288.2
962.28	13488.3
962.18	13578.3
962.08	13442.3
961.98	13282.3
961.88	13394.9
961.78	13202.9
961.68	13132
961.58	13409.2
961.48	13412.9
961.38	13473.8
961.28	13535.2
961.18	13428.8
961.08	13073.8
960.98	13092.2
960.88	13408.1
960.78	13187.6
960.68	13290.5
960.58	13215.9
960.48	13355.1
960.38	13466.2
960.28	13312.5
960.18	13276.5
960.08	13178.7
959.98	13472.6
959.88	13401.2
959.78	13384.6
959.68	13132.5
959.58	13131.8
959.48	13219.9
959.38	13052.3
959.28	13374.6
959.18	13162.7
959.08	13168.2
958.98	13247.4
958.88	13215.8
958.78	13359.6
958.68	13325.8
958.58	13228.5
958.48	13095.7
958.38	13143.9
958.28	13040.4
958.18	13389.6
958.08	13261.2
957.98	13301
957.88	13366.7
957.78	13217.1
957.68	13278.1
957.58	13093.7
957.48	13353
957.38	13420.7
957.28	13446.9
957.18	13186.8
957.08	13281.2
956.98	13083.1
956.88	13130
956.78	13363.2
956.68	13173.4
956.58	13272.8
956.48	13219.1
956.38	13375.9
956.28	13244
956.18	13363.4
956.08	13258.2
955.98	13342.4
955.88	13185.9
955.78	13288.8
955.68	13521.6
955.58	13417
955.48	13448.4
955.38	13303.7
955.28	13367.8
955.18	13339.3
955.08	13300.9
954.98	13270.8
954.88	13413.9
954.78	13397
954.68	13196.7
954.58	13229.9
954.48	13227
954.38	13392.6
954.28	13221.9
954.18	13518.4
954.08	13262.9
953.98	13422.2
953.88	13548.8
953.78	13565.8
953.68	13638.9
953.58	13577.4
953.48	13821.8
953.38	13893.7
953.28	13654
953.18	13878.2
953.08	13856.4
952.98	13912.1
952.88	14138.8
952.78	14085.2
952.68	13937.1
952.58	14158.8
952.48	14125.2
952.38	13944.5
952.28	14078.8
952.18	13680
952.08	13746.7
951.98	13733.6
951.88	13851.5
951.78	13462.2
951.68	13693.9
951.58	13473.9
951.48	13516.4
951.38	13225
951.28	13368.6
951.18	13296.1
951.08	13177.3
950.98	13359.3
950.88	13521.6
950.78	13325.4
950.68	13297.7
950.58	13184.1
950.48	13207.8
950.38	13518.3
950.28	13240.3
950.18	13236.7
950.08	13344.2
949.98	13310.9
949.88	13237.1
949.78	13193.9
949.68	12947
949.58	13220.7
949.48	13080.8
949.38	13230.7
949.28	13181.9
949.18	13104.7
949.08	13193.5
948.98	13402.2
948.88	13186.9
948.78	13133.6
948.68	13319.1
948.58	13167.6
948.48	13164.4
948.38	13379.4
948.28	13136.1
948.18	13248.5
948.08	13104.4
947.98	13182.5
947.88	13221.5
947.78	13223.4
947.68	13275.6
947.58	13096.9
947.48	13026.1
947.38	13240.4
947.28	13144.6
947.18	13259.1
947.08	13312.6
946.98	13073.8
946.88	13118.6
946.78	13247.3
946.68	13293.8
946.58	13005.9
946.48	13220.4
946.38	13394.1
946.28	13228.3
946.18	13346.9
946.08	12977.5
945.98	13103.6
945.88	13323.4
945.78	13089.4
945.68	13114.4
945.58	13111.6
945.48	13255.8
945.38	13192.4
945.28	13242.3
945.18	13272.7
945.08	13306.5
944.98	13019.6
944.88	13085.9
944.78	13098.9
944.68	13202.6
944.58	13524.2
944.48	13366.3
944.38	13140
944.28	13426.8
944.18	13303.4
944.08	13337.8
943.98	13371.9
943.88	13158.8
943.78	13272.7
943.68	13233.9
943.58	13398.7
943.48	13282.9
943.38	13160
943.28	13398.5
943.18	13212
943.08	13311.7
942.98	13091.6
942.88	13200
942.78	13376.4
942.68	13268.7
942.58	13218.8
942.48	13258.3
942.38	13438.3
942.28	13107.6
942.18	13144.6
942.08	13293.1
941.98	13116.4
941.88	13262.1
941.78	13092
941.68	13226
941.58	13241.7
941.48	13288.1
941.38	13537.8
941.28	13191.7
941.18	13190.8
941.08	13294.6
940.98	13189.5
940.88	13239.2
940.78	13112.9
940.68	13121.9
940.58	13207
940.48	13217.2
940.38	13205.7
940.28	13165.2
940.18	13065.5
940.08	13234.4
939.98	13227.2
939.88	13106.9
939.78	13333.4
939.68	13148.3
939.58	13290.7
939.48	12919.3
939.38	12947.6
939.28	13269.2
939.18	13269.8
939.08	13260.5
938.98	13281.6
938.88	13393.1
938.78	13291.2
938.68	13316.2
938.58	13342.4
938.48	13285.3
938.38	13201.8
938.28	13171.9
938.18	13408.5
938.08	13382.7
937.98	13210.8
937.88	13222
937.78	13355.4
937.68	13116.7
937.58	13479.1
937.48	13293.3
937.38	13176.2
937.28	13240.3
937.18	13374.4
937.08	13511.9
936.98	13313.2
936.88	13258.7
936.78	13278.8
936.68	13214.8
936.58	13279
936.48	13276.9
936.38	13532.2
936.28	13533.6
936.18	13169
936.08	13300.3
935.98	13314.5
935.88	13347.5
935.78	13597.6
935.68	13565.7
935.58	13095.6
935.48	13384.2
935.38	13494.2
935.28	13296.3
935.18	13564.4
935.08	13444.5
934.98	13694.3
934.88	13537.5
934.78	13411.6
934.68	13820.9
934.58	13423.9
934.48	13856.5
934.38	13976.7
934.28	13710.2
934.18	14064.5
934.08	14163.7
933.98	14142.2
933.88	14341.3
933.78	14415.3
933.68	14364.2
933.58	14550.6
933.48	14457.7
933.38	14864.1
933.28	14980.1
933.18	15090.2
933.08	15358
932.98	14993.9
932.88	15036.3
932.78	15170.9
932.68	15013.7
932.58	15081.9
932.48	14980.2
932.38	14809
932.28	14554.2
932.18	14623.2
932.08	14380.9
931.98	14316.2
931.88	14242.7
931.78	13994
931.68	13704.4
931.58	13817.9
931.48	13692.5
931.38	13759.9
931.28	13440.3
931.18	13570.1
931.08	13447.5
930.98	13709.7
930.88	13353.8
930.78	13255.6
930.68	13423.1
930.58	13483.7
930.48	13417.3
930.38	13194.9
930.28	13428.3
930.18	13301
930.08	13266.7
929.98	13219.5
929.88	13459.4
929.78	13395.2
929.68	13370.8
929.58	13397.4
929.48	13346.2
929.38	13319.8
929.28	13174.1
929.18	13329.7
929.08	13292.4
928.98	13367
928.88	13141.9
928.78	13465.2
928.68	13361.6
928.58	13289.8
928.48	13390.3
928.38	13456.9
928.28	13336.9
928.18	13533.7
928.08	13340.9
927.98	13473.5
927.88	13380.4
927.78	13215.5
927.68	13260.4
927.58	13438.2
927.48	13332
927.38	13490.3
927.28	13494.3
927.18	13252
927.08	13248.2
926.98	13250.4
926.88	13415
926.78	13447.2
926.68	13399.2
926.58	13351.4
926.48	13375.1
926.38	13548.5
926.28	13356.9
926.18	13338.1
926.08	13280.5
925.98	13414.8
925.88	13391
925.78	13304.3
925.68	13463.7
925.58	13468.1
925.48	13243.5
