# Supplementary material for: Designed wrinkles for optical encryption and flexible integrated circuit carrier board
Source: Nat Commun. 2024 Jul 4;15:5616. doi: 10.1038/s41467-024-50069-7 (PMC11224375; doi:10.1038/s41467-024-50069-7)
Supplement: Supplementary file 9 — Source data [file 41467_2024_50069_MOESM9_ESM.zip › Soure Data/Soure Data-Supplementary Infromation/SI-Fig. 29c,d.xlsx]

## Sheet: SI-Fig. 29c
X	Y1 (0 order)	Y2 (1 order)	Y3 (2 order)	Y4 (3 order)
400	0.769881	0.637153	0.14022	0.000227263
400.4	0.771254	0.635874	0.13987	0.000226992
400.802	0.772561	0.634537	0.139427	0.000228793
401.204	0.773802	0.633169	0.138995	0.000231865
401.606	0.775023	0.631784	0.138587	0.000233824
402.01	0.776231	0.630563	0.138164	0.000234156
402.414	0.777374	0.62928	0.137715	0.000234996
402.82	0.778414	0.627947	0.137262	0.000237455
403.226	0.779396	0.626569	0.136926	0.000239269
403.633	0.780385	0.625145	0.136582	0.000237685
404.04	0.781382	0.623692	0.136217	0.000233004
404.449	0.782371	0.622263	0.13585	0.000227211
404.858	0.783405	0.620909	0.135472	0.00022029
405.268	0.784581	0.619649	0.135058	0.000210554
405.68	0.785922	0.618483	0.134607	0.00019838
406.091	0.78735	0.617403	0.134149	0.00018691
406.504	0.788798	0.616388	0.133699	0.000178267
406.918	0.790276	0.615391	0.133328	0.000171279
407.332	0.791797	0.614369	0.132916	0.000164186
407.747	0.793308	0.613312	0.13249	0.000157689
408.163	0.794747	0.61223	0.132072	0.000153442
408.58	0.796135	0.61123	0.131636	0.000150902
408.998	0.797532	0.610248	0.131157	0.000148376
409.417	0.79894	0.60922	0.130652	0.000145016
409.836	0.800301	0.608167	0.130154	0.000142574
410.256	0.801606	0.6071	0.129716	0.000141691
410.678	0.802917	0.606005	0.129312	0.000140716
411.1	0.804267	0.60487	0.128872	0.000138481
411.523	0.805608	0.603709	0.128435	0.000136215
411.946	0.8069	0.602539	0.128015	0.000135372
412.371	0.808178	0.601351	0.127576	0.000135133
412.797	0.809496	0.600123	0.127097	0.000134212
413.223	0.810829	0.598857	0.126606	0.000132806
413.65	0.812118	0.597572	0.126169	0.000132436
414.079	0.813361	0.596263	0.125829	0.000133211
414.508	0.814615	0.594907	0.125449	0.000133407
414.938	0.815885	0.593492	0.125039	0.000132398
415.369	0.81711	0.592204	0.12464	0.000131663
415.8	0.81825	0.590884	0.124258	0.000132158
416.233	0.819337	0.589496	0.12385	0.000133232
416.667	0.820396	0.588012	0.1234	0.000133185
417.101	0.821368	0.586432	0.123009	0.00013258
417.537	0.822165	0.584764	0.122736	0.000132956
417.973	0.82276	0.582991	0.122486	0.000133839
418.41	0.823147	0.581088	0.122238	0.000133904
418.848	0.823259	0.57907	0.122039	0.000133654
419.287	0.822973	0.577003	0.12198	0.00013406
419.727	0.822224	0.574979	0.122101	0.000135874
420.168	0.821096	0.573135	0.122456	0.000137784
420.61	0.819827	0.571674	0.122948	0.00013903
421.053	0.818786	0.570872	0.123438	0.000140988
421.496	0.818409	0.570834	0.123788	0.000144788
421.941	0.819015	0.571187	0.123829	0.000148989
422.386	0.820593	0.571589	0.123501	0.00015156
422.833	0.822797	0.571786	0.122936	0.00015306
423.28	0.825199	0.571702	0.122328	0.000155488
423.729	0.827541	0.571355	0.121728	0.000158409
424.178	0.829739	0.570776	0.12108	0.000158923
424.628	0.831769	0.570028	0.120295	0.000156094
425.08	0.833647	0.569216	0.119421	0.000152865
425.532	0.835492	0.5684	0.118611	0.000152051
425.985	0.837438	0.567518	0.117887	0.000152746
426.439	0.839446	0.566465	0.117149	0.000152399
426.894	0.84131	0.565255	0.116363	0.000151087
427.35	0.842907	0.564027	0.115669	0.000152393
427.807	0.844368	0.562896	0.115293	0.000157897
428.266	0.845905	0.56182	0.115177	0.000164748
428.725	0.847546	0.560885	0.115046	0.000169051
429.185	0.849137	0.559823	0.114717	0.000170164
429.646	0.850586	0.558663	0.114219	0.000170405
430.108	0.85197	0.557487	0.113709	0.000171583
430.571	0.853376	0.556323	0.113279	0.000173393
431.034	0.854771	0.555144	0.112874	0.000174906
431.499	0.856086	0.553935	0.112475	0.000176209
431.965	0.85735	0.552706	0.112072	0.000178557
432.432	0.858635	0.551468	0.111681	0.000180859
432.9	0.859935	0.550215	0.111323	0.000183021
433.369	0.861176	0.548944	0.110952	0.000185265
433.839	0.862353	0.547658	0.110531	0.000187658
434.311	0.863535	0.546359	0.110085	0.000189946
434.783	0.864745	0.545038	0.10966	0.000192022
435.256	0.865919	0.543818	0.109343	0.000194101
435.73	0.867017	0.542614	0.109006	0.000196272
436.205	0.868087	0.541383	0.108626	0.000198295
436.681	0.869182	0.540113	0.108239	0.000200606
437.158	0.870264	0.538795	0.107867	0.000202567
437.637	0.871271	0.537423	0.107482	0.000204391
438.116	0.87223	0.535976	0.10705	0.00020561
438.596	0.873234	0.53441	0.106602	0.000205516
439.078	0.87433	0.532684	0.106252	0.000203898
439.56	0.875499	0.53082	0.105938	0.000201068
440.044	0.876726	0.528936	0.105661	0.000197711
440.529	0.878021	0.527209	0.10541	0.000195196
441.014	0.87936	0.52578	0.105165	0.000195427
441.501	0.880683	0.524654	0.104869	0.000199851
441.989	0.881978	0.523822	0.104461	0.000208188
442.478	0.883297	0.523052	0.104062	0.000217369
442.968	0.884655	0.522194	0.103637	0.000225849
443.459	0.885968	0.521252	0.103245	0.00023364
443.951	0.887165	0.520255	0.10287	0.000241056
444.444	0.88829	0.519203	0.102467	0.00024776
444.939	0.889427	0.518081	0.102035	0.000253466
445.434	0.890575	0.516906	0.101633	0.00025924
445.931	0.891661	0.515712	0.101342	0.000265379
446.429	0.89268	0.514506	0.10103	0.000271378
446.927	0.893712	0.513266	0.100671	0.000276621
447.427	0.894789	0.511983	0.100299	0.000281273
447.928	0.895844	0.510696	0.0999459	0.000285988
448.43	0.896833	0.509557	0.0995878	0.000290702
448.934	0.897812	0.508398	0.0991871	0.000294758
449.438	0.898845	0.507195	0.0988491	0.000298469
449.944	0.899892	0.50597	0.0985186	0.000302916
450.45	0.900882	0.504753	0.0981965	0.000307586
450.958	0.901839	0.503533	0.0978364	0.000311812
451.467	0.902844	0.502273	0.0974225	0.000315232
451.977	0.903894	0.500975	0.0969977	0.000318556
452.489	0.904908	0.499677	0.0965977	0.000322296
453.001	0.905873	0.498389	0.0962779	0.000325761
453.515	0.906867	0.49707	0.0959016	0.000328885
454.03	0.907926	0.4957	0.0954915	0.000332159
454.545	0.908977	0.494324	0.0950954	0.000335751
455.063	0.909971	0.49309	0.0947003	0.000339182
455.581	0.910975	0.491834	0.0942464	0.000341361
456.1	0.912058	0.490507	0.0937499	0.000342987
456.621	0.913175	0.489135	0.0933233	0.000346245
457.143	0.914251	0.487771	0.0929305	0.000351699
457.666	0.915333	0.486396	0.0925301	0.000357393
458.19	0.916514	0.484929	0.0920693	0.000361918
458.716	0.917769	0.483354	0.0915689	0.000366637
459.242	0.918997	0.481741	0.091086	0.000373568
459.77	0.920218	0.480099	0.0906831	0.000382512
460.299	0.921566	0.478308	0.0902911	0.000391814
460.829	0.923047	0.476273	0.089849	0.000400887
461.361	0.924501	0.474035	0.0893719	0.000410864
461.894	0.925859	0.471619	0.0888576	0.00508543
462.428	0.927168	0.468899	0.0883186	0.0050283
462.963	0.928122	0.465729	0.0879307	0.00498109
463.499	0.927807	0.462575	0.0880467	0.00492015
464.037	0.925412	0.460569	0.0887696	0.00483978
464.576	0.921356	0.460619	0.0899002	0.00190156
465.116	0.917364	0.462485	0.0909231	0.000785359
465.658	0.915144	0.464862	0.0913901	0.000770333
466.2	0.915047	0.466534	0.0912261	0.000730419
466.744	0.916178	0.467056	0.0906719	0.000690972
467.29	0.917608	0.46679	0.0900879	0.000664094
467.836	0.919021	0.466214	0.089516	0.000644749
468.384	0.920507	0.465436	0.0889455	0.000627374
468.933	0.922008	0.464415	0.0883661	0.000614767
469.484	0.923336	0.46324	0.087791	0.000607316
470.035	0.924496	0.462067	0.0872326	0.000603791
470.588	0.925656	0.46091	0.0867378	0.000600562
471.143	0.926849	0.459686	0.086289	0.000596682
471.698	0.927944	0.458385	0.0858328	0.000594441
472.255	0.928903	0.457093	0.0853671	0.000596329
472.813	0.929853	0.455843	0.0848976	0.000598694
473.373	0.930864	0.454575	0.0844296	0.000599918
473.934	0.931841	0.45329	0.0839798	0.000601078
474.496	0.932701	0.452065	0.0835788	0.000603962
475.059	0.933529	0.450878	0.0831599	0.000608187
475.624	0.934426	0.449698	0.0827394	0.000611959
476.19	0.935337	0.448472	0.0823205	0.00061561
476.758	0.936155	0.447221	0.0818851	0.000620774
477.327	0.936912	0.445995	0.0814346	0.000627653
477.897	0.937724	0.44479	0.0810569	0.00063496
478.469	0.938588	0.443554	0.0806878	0.00064141
479.042	0.939389	0.442283	0.0803127	0.000647834
479.616	0.940106	0.441021	0.0799094	0.000655891
480.192	0.940848	0.439787	0.0794878	0.000665311
480.769	0.941662	0.438537	0.0790748	0.000674175
481.348	0.94245	0.437249	0.0787534	0.000682062
481.928	0.943144	0.436063	0.0784066	0.000690978
482.509	0.943823	0.434901	0.0780283	0.000702203
483.092	0.944577	0.43374	0.077651	0.000714054
483.676	0.945345	0.432546	0.0772905	0.000724682
484.262	0.946026	0.431334	0.0769165	0.00156795
484.848	0.946655	0.430143	0.0765902	0.00158538
485.437	0.947347	0.428966	0.0762582	0.00161177
486.027	0.94809	0.427761	0.0759563	0.00163995
486.618	0.948769	0.426527	0.0756645	0.00166109
487.211	0.94937	0.425303	0.0753376	0.00167948
487.805	0.950001	0.424095	0.0749913	0.00170535
488.4	0.950689	0.422859	0.0747597	0.00173889
488.998	0.951316	0.421617	0.0745664	0.00177012
489.596	0.951813	0.420441	0.0743518	0.0017958
490.196	0.952247	0.41927	0.0741133	0.00182985
490.798	0.952627	0.41806	0.0739595	0.00188807
491.4	0.952809	0.416788	0.0739826	0.00196673
492.005	0.952784	0.415542	0.0740957	0.00204254
492.611	0.952863	0.414434	0.0739797	0.00208843
493.218	0.95352	0.413447	0.0735165	0.00208744
493.827	0.954793	0.412433	0.0728348	0.00203798
494.438	0.956279	0.411287	0.0721455	0.00196205
495.05	0.957519	0.410071	0.0715814	0.00189879
495.663	0.958495	0.408935	0.0711429	0.00187891
496.278	0.959432	0.407802	0.0707733	0.00188189
496.894	0.960343	0.406625	0.0704499	0.00187144
497.512	0.961085	0.405417	0.0700818	0.00184074
498.132	0.961699	0.404251	0.0695669	0.0018115
498.753	0.962399	0.403149	0.0689834	0.0018126
499.376	0.96323	0.402041	0.0684817	0.00184447
500	0.964002	0.400865	0.0681437	0.00187744
500.626	0.964611	0.399646	0.067904	0.0018977
501.253	0.965206	0.398442	0.0676187	0.0019142
501.882	0.965922	0.39725	0.0672464	0.00192932
502.513	0.966651	0.396035	0.0669254	0.00193961
503.145	0.967243	0.394819	0.0666383	0.00194721
503.778	0.967776	0.393687	0.0663412	0.00195988
504.414	0.968426	0.392566	0.0659967	0.00197649
505.051	0.96915	0.391419	0.0656307	0.00198862
505.689	0.969762	0.390243	0.0653035	0.00199682
506.329	0.970255	0.389074	0.0650223	0.00200501
506.971	0.970824	0.387924	0.0647051	0.00202035
507.614	0.971525	0.386758	0.0643631	0.00203842
508.259	0.972168	0.385556	0.0640281	0.00204764
508.906	0.972646	0.38435	0.0636945	0.00205176
509.554	0.97313	0.383168	0.0633944	0.00206492
510.204	0.973777	0.381984	0.063075	0.00208638
510.856	0.97445	0.380792	0.0627585	0.00209876
511.509	0.974945	0.379636	0.0624486	0.00210071
512.164	0.975352	0.378503	0.0621153	0.00211194
512.821	0.975913	0.377384	0.0617821	0.00213293
513.479	0.976598	0.376229	0.0614844	0.00214951
514.139	0.977139	0.375037	0.0612002	0.00215547
514.801	0.977495	0.373859	0.0609007	0.00216097
515.464	0.977945	0.372708	0.0605652	0.00217856
516.129	0.978611	0.371535	0.0602282	0.00220109
516.796	0.979222	0.370307	0.0599717	0.00221125
517.464	0.979566	0.369071	0.0597123	0.00221104
518.135	0.979888	0.367872	0.059414	0.00222283
518.807	0.980488	0.366718	0.0590968	0.00224934
519.481	0.98118	0.365525	0.0588054	0.00226296
520.156	0.981563	0.364287	0.0585823	0.00225728
520.833	0.981735	0.363078	0.058336	0.00226132
521.512	0.98219	0.361875	0.0580571	0.00228362
522.193	0.982944	0.360574	0.0578126	0.0022991
522.876	0.983382	0.359151	0.0576175	0.00228941
523.56	0.983272	0.357696	0.0574494	0.00227026
524.246	0.983278	0.356204	0.0572692	0.00227634
524.934	0.983755	0.354473	0.0571683	0.00228604
525.624	0.983444	0.352478	0.057219	0.00222583
526.316	0.980481	0.350659	0.0572463	0.00210156
527.009	0.975063	0.349678	0.056939	0.00202042
527.704	0.970271	0.349873	0.0560622	0.0021047
528.402	0.969398	0.350741	0.054928	0.00234268
529.101	0.972692	0.351321	0.0540321	0.00259051
529.801	0.977362	0.351038	0.0535639	0.0027238
530.504	0.98064	0.350057	0.0533737	0.00274962
531.208	0.982156	0.348878	0.0532024	0.00275162
531.915	0.983158	0.347767	0.0529675	0.00276996
532.623	0.984408	0.346657	0.0527328	0.00279232
533.333	0.985548	0.345456	0.0525274	0.00280096
534.045	0.986165	0.34422	0.0523472	0.00280325
534.759	0.986537	0.343064	0.0521426	0.00281771
535.475	0.987109	0.341997	0.0519247	0.0028372
536.193	0.98782	0.340894	0.0517177	0.00284593
536.913	0.988326	0.33975	0.0515014	0.00284996
537.634	0.988607	0.338623	0.0512864	0.00285835
538.358	0.988959	0.33753	0.0510637	0.00286317
539.084	0.989481	0.336433	0.0508225	0.00286112
539.811	0.989961	0.335305	0.0505648	0.00286077
540.541	0.990258	0.334167	0.0502947	0.00286646
541.272	0.990521	0.333041	0.0500599	0.00287392
542.005	0.990914	0.331945	0.0498234	0.00286914
542.741	0.991352	0.33089	0.0495255	0.00284997
543.478	0.991664	0.329845	0.0491609	0.00284136
544.218	0.991876	0.328828	0.0487931	0.00285751
544.959	0.992155	0.327808	0.0485404	0.0028848
545.703	0.992533	0.326741	0.048352	0.0029094
546.448	0.992875	0.325632	0.0481498	0.00292611
547.196	0.993109	0.324528	0.047894	0.00293639
547.945	0.99333	0.323454	0.0476178	0.002947
548.697	0.993636	0.322376	0.0474039	0.00295704
549.451	0.993968	0.321264	0.0471883	0.00296459
550.206	0.994219	0.320171	0.0469418	0.00297568
550.964	0.994408	0.31913	0.0466707	0.00298665
551.724	0.994642	0.318102	0.0464216	0.00299096
552.486	0.994941	0.31705	0.0462104	0.00299651
553.25	0.995209	0.315969	0.0459767	0.00300637
554.017	0.995394	0.314895	0.0457156	0.00301459
554.785	0.995569	0.313842	0.0454509	0.00302032
555.556	0.995816	0.31278	0.0452286	0.00302178
556.328	0.996089	0.311682	0.0450062	0.00302452
557.103	0.996291	0.310575	0.0447533	0.00303504
557.88	0.996431	0.309512	0.0444889	0.00303953
558.659	0.996618	0.308503	0.0442381	0.00303411
559.441	0.99688	0.307455	0.0440244	0.00303513
560.224	0.997115	0.306375	0.0437774	0.00304066
561.01	0.997254	0.305315	0.0435079	0.00304306
561.798	0.997386	0.304284	0.0432461	0.00303945
562.588	0.997629	0.303217	0.0430184	0.00303033
563.38	0.997924	0.30208	0.0427749	0.00302959
564.175	0.998113	0.300941	0.0424888	0.00303557
564.972	0.99822	0.299854	0.0422026	0.00302814
565.771	0.998474	0.298733	0.0419448	0.00301327
566.572	0.998938	0.297446	0.0416737	0.00301392
567.376	0.999247	0.296025	0.041266	0.00304433
568.182	0.998937	0.294842	0.0407612	0.00310047
568.99	0.998044	0.294199	0.040335	0.00314989
569.801	0.997181	0.293942	0.0401633	0.00317641
570.613	0.996933	0.293576	0.040182	0.00317946
571.429	0.997283	0.29278	0.0401895	0.00315946
572.246	0.997765	0.29168	0.0400404	0.0031287
573.066	0.998041	0.290591	0.0397653	0.00310025
573.888	0.99817	0.289617	0.0395095	0.0030792
574.713	0.998332	0.288655	0.0392824	0.00306732
575.54	0.998536	0.28764	0.039042	0.00304981
576.369	0.998682	0.286617	0.0387484	0.00302669
577.201	0.998767	0.285674	0.0384701	0.00301472
578.035	0.998867	0.284756	0.0382119	0.00300791
578.871	0.998996	0.283778	0.0379622	0.00299907
579.71	0.999095	0.282766	0.0376821	0.00298413
580.552	0.999157	0.281806	0.0374	0.00296914
581.395	0.999234	0.280888	0.0371329	0.00296764
582.242	0.999335	0.279933	0.0368811	0.00296544
583.09	0.999408	0.278929	0.0366142	0.00295252
583.942	0.999444	0.277973	0.0363326	0.00293967
584.795	0.999496	0.277095	0.0360558	0.00293364
585.652	0.99958	0.276209	0.0357901	0.0029357
586.51	0.999638	0.275272	0.035521	0.00293096
587.372	0.999644	0.274338	0.0352366	0.00291909
588.235	0.999662	0.273464	0.0349586	0.00292396
589.102	0.999732	0.272605	0.0347006	0.00294208
589.971	0.999795	0.271689	0.034468	0.00296117
590.842	0.999793	0.270736	0.0342393	0.00297346
591.716	0.999781	0.269816	0.0340234	0.00298695
592.593	0.999838	0.268923	0.0338144	0.00301517
593.472	0.999917	0.267989	0.033617	0.00303849
594.354	0.99991	0.267034	0.0334064	0.00304968
595.238	0.999837	0.266111	0.0332158	0.00307465
596.125	0.999824	0.265206	0.0330804	0.00313011
597.015	0.999894	0.264229	0.0330333	0.00319322
597.907	0.999933	0.263159	0.0329785	0.00320456
598.802	0.999897	0.262128	0.0328167	0.00315231
599.7	0.99989	0.261244	0.0325101	0.00309627
600.601	0.999967	0.260418	0.0321994	0.0030782
601.504	1	0.259491	0.0319764	0.00308838
602.41	0.999894	0.258495	0.0318046	0.00307997
603.318	0.999775	0.257599	0.0315607	0.00305541
604.23	0.999801	0.256791	0.0312856	0.00305287
605.144	0.999869	0.255921	0.0310769	0.00306888
606.061	0.999769	0.25493	0.0309354	0.00307417
606.98	0.999559	0.253968	0.0307264	0.00305199
607.903	0.999502	0.253142	0.0304504	0.00303958
608.828	0.999605	0.252312	0.0302319	0.00306023
609.756	0.99956	0.251315	0.0301154	0.00307522
610.687	0.999265	0.250264	0.0299544	0.00305958
611.621	0.999067	0.249385	0.0296835	0.0030359
612.557	0.999193	0.248626	0.0294474	0.00305321
613.497	0.99928	0.247673	0.0293663	0.00309184
614.439	0.998916	0.246505	0.0293045	0.00308709
615.385	0.998445	0.245487	0.0290806	0.00305208
616.333	0.998547	0.24472	0.0288428	0.00306371
617.284	0.998928	0.243613	0.0289055	0.00314831
618.238	0.998215	0.241564	0.0292657	0.00318432
619.195	0.99572	0.239027	0.029392	0.0030316
620.155	0.992835	0.237427	0.0287226	0.00272783
621.118	0.991829	0.237506	0.0274153	0.0024748
622.084	0.993295	0.238585	0.0262783	0.00243883
623.053	0.995504	0.239222	0.0258796	0.00257939
624.025	0.996496	0.238744	0.025998	0.00272071
625	0.996136	0.23769	0.0260547	0.00276187
625.978	0.99566	0.236833	0.0258279	0.00274904
626.959	0.995763	0.236248	0.0255604	0.00275962
627.943	0.995963	0.23553	0.0254488	0.00279335
628.931	0.995697	0.23456	0.0253765	0.00281116
629.921	0.995208	0.233623	0.0251785	0.00279836
630.915	0.995001	0.232892	0.0249245	0.00278978
631.912	0.995018	0.232183	0.0247383	0.00279772
632.911	0.994835	0.23131	0.0246155	0.00280953
633.914	0.994399	0.230413	0.0244432	0.00280544
634.921	0.994059	0.229639	0.024213	0.00279319
635.93	0.993946	0.228951	0.0239957	0.00279195
636.943	0.993794	0.228176	0.0238398	0.00279677
637.959	0.993422	0.227305	0.0236904	0.00279969
638.978	0.993021	0.226486	0.0234834	0.00279102
640	0.9928	0.225771	0.0232561	0.00278557
641.026	0.992638	0.225036	0.0230756	0.00278588
642.055	0.992323	0.224202	0.0229398	0.00278991
643.087	0.991907	0.22336	0.0227544	0.00278772
644.122	0.991598	0.222611	0.0225289	0.00278031
645.161	0.991398	0.221922	0.0223419	0.00277776
646.204	0.991119	0.221163	0.022199	0.00277953
647.249	0.990714	0.220353	0.0220308	0.00278353
648.298	0.99034	0.219597	0.0218185	0.00277897
649.351	0.990082	0.218906	0.0216337	0.00277683
650.407	0.989815	0.21818	0.021485	0.00277837
651.466	0.989432	0.217377	0.0213364	0.00278773
652.529	0.989023	0.216579	0.021164	0.00279162
653.595	0.988706	0.215848	0.0209853	0.00279021
654.664	0.98843	0.215122	0.0208334	0.00398251
655.738	0.988074	0.214328	0.0207009	0.00398855
656.814	0.987654	0.213524	0.0205596	0.0039982
657.895	0.987286	0.212774	0.0203846	0.00401797
658.979	0.98698	0.212072	0.0202208	0.00403784
660.066	0.986632	0.21132	0.0201088	0.00404964
661.157	0.986213	0.210473	0.0200056	0.004058
662.252	0.985798	0.209606	0.0198726	0.00406483
663.35	0.985454	0.208799	0.0197248	0.00406571
664.452	0.985114	0.208031	0.0195787	0.00405201
665.557	0.984714	0.207258	0.019411	0.00403893
666.667	0.984288	0.206508	0.0192173	0.00404265
667.78	0.983895	0.205804	0.0190388	0.00406098
668.896	0.983517	0.205126	0.0188832	0.00407503
670.017	0.983107	0.204395	0.018741	0.00407398
671.141	0.98267	0.203603	0.0185976	0.00407469
672.269	0.982243	0.202835	0.0184308	0.00408768
673.401	0.981824	0.202138	0.0182665	0.00410606
674.536	0.981398	0.201431	0.0181368	0.00410828
675.676	0.980972	0.200624	0.0180152	0.00410188
676.819	0.980545	0.199792	0.0178634	0.00410397
677.966	0.980089	0.199064	0.0176991	0.004121
679.117	0.979627	0.198408	0.0175667	0.00412942
680.272	0.979252	0.197613	0.0174711	0.00411139
681.431	0.978952	0.196561	0.0173766	0.00408177
682.594	0.978489	0.195489	0.0172267	0.00407944
683.761	0.977627	0.194803	0.016967	0.00412853
684.932	0.976508	0.194609	0.0166651	0.00420708
686.106	0.975599	0.194539	0.0164254	0.00427152
687.285	0.97518	0.194124	0.0163023	0.0042886
688.468	0.975018	0.1933	0.0162479	0.0042665
689.655	0.974693	0.192383	0.0161784	0.00424033
690.846	0.974115	0.191627	0.0160349	0.00423791
692.042	0.973529	0.190995	0.0158698	0.00425148
693.241	0.973086	0.190301	0.0157566	0.00425598
694.444	0.972655	0.189508	0.0156596	0.00424578
695.652	0.97209	0.188741	0.0155258	0.00423654
696.864	0.97147	0.188065	0.0153738	0.00424405
698.08	0.970937	0.187395	0.0152359	0.00425301
699.301	0.970461	0.18668	0.015123	0.00425127
700.525	0.969911	0.185944	0.0150106	0.00423782
701.754	0.969285	0.185263	0.014864	0.00423725
702.988	0.9687	0.184616	0.0147099	0.00424609
704.225	0.968183	0.183928	0.0145947	0.00424908
705.467	0.967638	0.183199	0.0144855	0.00423663
706.714	0.967019	0.182499	0.0143428	0.00422727
707.965	0.966403	0.181843	0.0141944	0.00423238
709.22	0.965848	0.181196	0.0140641	0.00423836
710.48	0.965297	0.180511	0.0139486	0.00423033
711.744	0.964686	0.179831	0.0138266	0.0042147
713.012	0.964054	0.17919	0.0136755	0.00421383
714.286	0.963465	0.178554	0.0135287	0.00422025
715.564	0.962898	0.17788	0.0134199	0.00421829
716.846	0.96229	0.177194	0.0133016	0.0041995
718.133	0.961651	0.176543	0.0131518	0.00419082
719.424	0.961037	0.175929	0.0130071	0.00419574
720.721	0.960447	0.175295	0.0128825	0.00419738
722.022	0.959833	0.174642	0.0127648	0.00417962
723.327	0.959189	0.174016	0.0126277	0.0041616
724.638	0.958558	0.17342	0.0124677	0.00416183
725.953	0.957946	0.172809	0.012329	0.00416702
727.273	0.957315	0.172176	0.0122123	0.00415583
728.597	0.956661	0.171568	0.0120722	0.00413375
729.927	0.95602	0.171018	0.0119125	0.00413122
731.261	0.955392	0.170465	0.011765	0.00414315
732.601	0.95474	0.169879	0.0116412	0.00414544
733.945	0.954064	0.169304	0.01152	0.00412555
735.294	0.953411	0.168772	0.0113674	0.004119
736.648	0.952775	0.168237	0.0112115	0.00413487
738.007	0.952099	0.167654	0.011094	0.00414774
739.372	0.951379	0.167075	0.0109746	0.00413126
740.741	0.950687	0.166585	0.0108183	0.00411781
742.115	0.950034	0.166171	0.0106535	0.0041424
743.494	0.949328	0.165712	0.01053	0.00419066
744.879	0.94855	0.165181	0.0104605	0.00421386
746.269	0.947832	0.164623	0.0103938	0.00421437
747.664	0.947239	0.164028	0.0103002	0.00422521
749.064	0.946612	0.163333	0.0102214	0.00425393
750.469	0.945811	0.162587	0.0101548	0.00424909
751.88	0.944999	0.161949	0.0100578	0.0042062
753.296	0.944399	0.161463	0.0099272	0.00418676
754.717	0.943855	0.160889	0.00980887	0.00422632
756.144	0.943017	0.160135	0.00974432	0.00425275
757.576	0.942002	0.159447	0.00966816	0.00420248
759.013	0.941381	0.159044	0.00951733	0.00415022
760.456	0.941205	0.158605	0.00938765	0.00422487
761.905	0.94052	0.157516	0.00939553	0.00438621
763.359	0.938475	0.155791	0.00949953	0.00441534
764.818	0.935736	0.154411	0.00948307	0.00418993
766.284	0.934043	0.154176	0.00921106	0.00388057
767.754	0.934173	0.154804	0.00884437	0.00376826
769.231	0.934986	0.155189	0.0086228	0.0038968
770.713	0.934884	0.154705	0.00857945	0.00405035
772.201	0.933705	0.153798	0.00855418	0.00405889
773.694	0.932531	0.153205	0.00842793	0.00398371
775.194	0.93198	0.152922	0.00827827	0.00396603
776.699	0.931526	0.152486	0.00819389	0.00401539
778.21	0.930577	0.151763	0.00813624	0.00402802
779.727	0.929408	0.151086	0.00803404	0.00398061
781.25	0.928582	0.150659	0.00789319	0.00394468
782.779	0.928009	0.150261	0.00779305	0.00396483
784.314	0.92718	0.149659	0.00773022	0.0039805
785.855	0.926052	0.148989	0.00763612	0.00394767
787.402	0.925073	0.148499	0.0075065	0.00390652
788.955	0.924391	0.148113	0.00739244	0.00390773
790.514	0.92363	0.147586	0.00732352	0.00392416
792.079	0.922564	0.146922	0.00724316	0.00390221
793.651	0.921491	0.146381	0.00711825	0.00386044
795.229	0.920695	0.145997	0.0069986	0.00384696
796.813	0.919962	0.145554	0.00691825	0.00386231
798.403	0.918971	0.14495	0.00684921	0.00385161
800	0.917849	0.14436	0.00673695	0.00381073

## Sheet: SI-Fig. 29d
X	Y1	Y2	Y3	Y4	Y5	Y6	Y7	Y8
400	0.525152	0.287748	0.0691223	0.00353278	0.0756493	0.114794	0.137718	0.138958
400.4	0.525882	0.289523	0.0706467	0.00314878	0.074313	0.113576	0.136854	0.138774
400.802	0.52659	0.291289	0.0721479	0.00278773	0.0729239	0.112375	0.136005	0.1386
401.204	0.527276	0.293094	0.0736458	0.00245044	0.0715466	0.11124	0.135192	0.138406
401.606	0.527953	0.294953	0.0751312	0.00213773	0.0701982	0.110134	0.134362	0.13813
402.01	0.528616	0.296836	0.0765922	0.00185082	0.0688584	0.108956	0.133494	0.137778
402.414	0.529239	0.298724	0.0780581	0.00159042	0.0675167	0.107669	0.132664	0.137435
402.82	0.52982	0.300647	0.079575	0.00135524	0.0661829	0.106351	0.131943	0.137144
403.226	0.530383	0.302625	0.0811384	0.00114226	0.0648644	0.105086	0.131278	0.136857
403.633	0.530936	0.304618	0.0826965	0.000948539	0.0635616	0.103867	0.130545	0.136529
404.04	0.531454	0.306581	0.084233	0.000772274	0.0622804	0.102634	0.129702	0.13622
404.449	0.531924	0.308524	0.0857982	0.000612586	0.0610303	0.101386	0.128826	0.136022
404.858	0.532367	0.310484	0.08743	0.000469232	0.0598114	0.100178	0.127998	0.135908
405.268	0.532804	0.312445	0.0890875	0.000342824	0.0586143	0.0990308	0.127211	0.135749
405.68	0.533218	0.314372	0.090715	0.000234704	0.0574333	0.0978985	0.126408	0.135462
406.091	0.533577	0.316284	0.0923456	0.00014627	0.0562658	0.0967376	0.125576	0.135103
406.504	0.533894	0.318239	0.0940742	7.8532e-05	0.0551014	0.0955608	0.124742	0.134766
406.918	0.53421	0.320213	0.0959254	3.21622e-05	0.0539251	0.0943906	0.123906	0.134459
407.332	0.534518	0.322099	0.0978125	7.48212e-06	0.0527338	0.0932048	0.123035	0.134122
407.747	0.53477	0.323861	0.0996531	4.39193e-06	0.0515379	0.0919678	0.122105	0.133723
408.163	0.534959	0.325606	0.101467	2.26755e-05	0.0503436	0.0906891	0.121134	0.133281
408.58	0.535141	0.327415	0.103316	6.2352e-05	0.0491443	0.0894081	0.120144	0.132812
408.998	0.535337	0.329196	0.105199	0.00012351	0.0479363	0.0881323	0.119128	0.132303
409.417	0.53546	0.330834	0.107062	0.000206105	0.0467296	0.0868339	0.118076	0.131742
409.836	0.535416	0.332439	0.108895	0.000310312	0.0455349	0.0855054	0.117001	0.131149
410.256	0.535246	0.334264	0.110745	0.000436694	0.0443491	0.0841772	0.115924	0.130549
410.678	0.535092	0.33635	0.11263	0.00058548	0.0431637	0.0828684	0.114844	0.12994
411.1	0.535023	0.338423	0.11451	0.000756135	0.0419824	0.0815591	0.113748	0.12931
411.523	0.534987	0.340259	0.116365	0.000948351	0.0408174	0.0802293	0.112638	0.128662
411.946	0.535003	0.342	0.118241	0.00116286	0.0396705	0.0788959	0.111528	0.12801
412.371	0.535284	0.34391	0.120174	0.0014002	0.0385322	0.0775845	0.110422	0.127355
412.797	0.536059	0.345926	0.122125	0.0016594	0.0373993	0.0762866	0.109308	0.126687
413.223	0.537264	0.347682	0.124045	0.00193929	0.0362813	0.0749763	0.108178	0.126004
413.65	0.538532	0.349033	0.125968	0.00224073	0.0351847	0.073656	0.107042	0.125313
414.079	0.539518	0.350297	0.127959	0.00256546	0.0341025	0.0723513	0.105905	0.124623
414.508	0.540176	0.351832	0.130004	0.00291292	0.0330258	0.0710652	0.104763	0.123938
414.938	0.540676	0.353583	0.13204	0.00328116	0.0319589	0.0697726	0.103602	0.123258
415.369	0.541121	0.35528	0.134091	0.00367113	0.0309108	0.0684629	0.102427	0.122591
415.8	0.541461	0.356977	0.136259	0.00408687	0.0298793	0.0671565	0.101252	0.121951
416.233	0.541647	0.359067	0.138532	0.00453027	0.0288542	0.065867	0.100088	0.121358
416.667	0.541736	0.361672	0.140702	0.00499947	0.0278341	0.0645763	0.0989354	0.120821
417.101	0.541813	0.364305	0.142584	0.00549512	0.0268277	0.0632669	0.0978018	0.120334
417.537	0.541872	0.366349	0.144258	0.00602397	0.0258396	0.0619566	0.0967142	0.119889
417.973	0.541862	0.367743	0.145973	0.00659106	0.0248634	0.0606769	0.0957016	0.119482
418.41	0.541783	0.36897	0.147829	0.00719103	0.0238961	0.0594353	0.0947678	0.119089
418.848	0.541691	0.370419	0.149694	0.00781307	0.0229483	0.0582296	0.093885	0.118623
419.287	0.541607	0.372006	0.151486	0.00845161	0.0220361	0.0570855	0.0930188	0.117963
419.727	0.54149	0.373468	0.153375	0.00910377	0.021168	0.0560411	0.0921507	0.117066
420.168	0.541316	0.374781	0.155576	0.00975813	0.0203464	0.0550916	0.0912666	0.116018
420.61	0.541117	0.37613	0.158003	0.0103997	0.0195764	0.054181	0.0903271	0.114938
421.053	0.540927	0.37758	0.160307	0.0110315	0.0188582	0.0532641	0.089275	0.113849
421.496	0.540725	0.379006	0.162271	0.0116781	0.0181733	0.0523467	0.0880932	0.112711
421.941	0.540478	0.380324	0.164038	0.0123545	0.0174887	0.0514441	0.0868455	0.111569
422.386	0.540195	0.381614	0.165885	0.0130417	0.0167822	0.0505245	0.0856324	0.110574
422.833	0.539911	0.382971	0.16789	0.0137113	0.0160579	0.0495254	0.084501	0.109818
423.28	0.539627	0.384349	0.169912	0.014371	0.0153316	0.0484187	0.0834191	0.109201
423.729	0.539308	0.385657	0.171843	0.0150649	0.0146081	0.047233	0.0823478	0.108564
424.178	0.538945	0.386908	0.173723	0.015821	0.0138794	0.0460124	0.0813012	0.107896
424.628	0.538563	0.388186	0.175608	0.0166182	0.0131435	0.0447787	0.0802995	0.107312
425.08	0.538176	0.3895	0.177444	0.01742	0.0124134	0.0435361	0.0792867	0.106832
425.532	0.537759	0.390777	0.179143	0.0182249	0.0117049	0.0422914	0.0781566	0.106297
425.985	0.537286	0.391984	0.180727	0.0190623	0.0110214	0.0410547	0.0768788	0.105554
426.439	0.536765	0.393174	0.18232	0.0199474	0.010356	0.0398356	0.07555	0.104629
426.894	0.536213	0.394386	0.184015	0.0208661	0.00970714	0.0386472	0.0742785	0.103647
427.35	0.535617	0.395568	0.185815	0.0218054	0.00908416	0.0375009	0.0730463	0.102641
427.807	0.534944	0.396661	0.187682	0.0227709	0.00849665	0.0363874	0.0717424	0.101557
428.266	0.534186	0.397687	0.189604	0.023764	0.00794162	0.0352806	0.0703249	0.10041
428.725	0.53338	0.398712	0.191581	0.0247644	0.00740536	0.0341758	0.0688875	0.0992993
429.185	0.532587	0.399749	0.193587	0.0257562	0.00687718	0.0331102	0.0675394	0.0982471
429.646	0.531893	0.400757	0.19558	0.0267547	0.00635855	0.0321213	0.0662708	0.0971316
430.108	0.531398	0.401734	0.197542	0.0277832	0.00585847	0.0311903	0.0649905	0.095857
430.571	0.531146	0.402736	0.199498	0.0288303	0.00538255	0.0302523	0.0636755	0.0945124
431.034	0.531058	0.403795	0.201497	0.029862	0.00492881	0.0292694	0.0624159	0.093262
431.499	0.530962	0.404865	0.20356	0.0308778	0.00449309	0.0282675	0.061295	0.0921213
431.965	0.530723	0.405886	0.205645	0.0319241	0.0040751	0.027293	0.0602722	0.0909578
432.432	0.530337	0.406861	0.207665	0.0330381	0.00367781	0.0263546	0.0592247	0.0897153
432.9	0.52987	0.407829	0.209577	0.0341989	0.00330268	0.0254279	0.0580826	0.0885239
433.369	0.529352	0.408786	0.211429	0.0353583	0.0029482	0.0245018	0.056885	0.0875292
433.839	0.528769	0.409689	0.213294	0.0365027	0.00261275	0.0235917	0.0557069	0.0866883
434.311	0.528125	0.410548	0.215155	0.0376593	0.002297	0.0227097	0.0545728	0.0858172
434.783	0.527466	0.41145	0.216915	0.0388468	0.00200254	0.021847	0.053456	0.0848077
435.256	0.526814	0.41246	0.218555	0.0400514	0.00172953	0.0209929	0.0523358	0.0837152
435.73	0.52614	0.413523	0.220204	0.0412577	0.00147685	0.0201545	0.0512249	0.0826368
436.205	0.525413	0.41451	0.222011	0.0424791	0.00124399	0.0193434	0.0501441	0.0815801
436.681	0.524654	0.415361	0.22396	0.0437414	0.00103158	0.0185583	0.0490927	0.0804843
437.158	0.523897	0.416138	0.225882	0.0450531	0.000840247	0.0177908	0.048049	0.0793199
437.637	0.523128	0.416912	0.227666	0.046406	0.000669629	0.0170434	0.0469888	0.0781182
438.116	0.522313	0.417642	0.229368	0.0477914	0.000518808	0.016324	0.0458968	0.0769215
438.596	0.521468	0.41822	0.231094	0.0491948	0.000387272	0.015626	0.0447697	0.0757441
439.078	0.520646	0.418622	0.232845	0.050584	0.000275275	0.0149276	0.0436175	0.0745823
439.56	0.519863	0.418969	0.234544	0.0519267	0.0001833	0.0142145	0.0424621	0.0734343
440.044	0.519065	0.419411	0.23617	0.0532204	0.000111215	0.0134927	0.0413261	0.0723005
440.529	0.518208	0.41997	0.237782	0.0544883	5.82267e-05	0.0127743	0.0402205	0.0711779
441.014	0.517313	0.420541	0.23941	0.0557399	2.42264e-05	0.0120592	0.0391409	0.0700623
441.501	0.516422	0.421029	0.241004	0.0569572	1.11811e-05	0.0113387	0.0380738	0.0689501
441.989	0.51552	0.421439	0.242511	0.0581356	2.23561e-05	0.0106128	0.0370017	0.0678368
442.478	0.514563	0.421833	0.24395	0.059324	5.96096e-05	0.00989593	0.0359069	0.0667173
442.968	0.513555	0.422223	0.245356	0.0606069	0.000121982	0.00920751	0.0347807	0.0655838
443.459	0.512546	0.422565	0.246696	0.0620425	0.00020739	0.00855949	0.0336345	0.0644194
443.951	0.51155	0.422824	0.247899	0.0636233	0.000314902	0.00795362	0.0325005	0.0632028
444.444	0.510522	0.423018	0.248963	0.0652888	0.000444523	0.00738471	0.0314121	0.0619346
444.939	0.509424	0.423189	0.250008	0.0669664	0.000595627	0.00684513	0.0303809	0.0606533
445.434	0.508283	0.423335	0.251215	0.0686078	0.000767142	0.00632895	0.0293937	0.0594118
445.931	0.507134	0.423388	0.252728	0.0702036	0.000959115	0.00583422	0.0284306	0.0582313
446.429	0.505954	0.423258	0.254576	0.0717723	0.00117257	0.00536121	0.027483	0.0570927
446.927	0.504692	0.42292	0.256636	0.073332	0.00140764	0.0049091	0.0265525	0.0559707
447.427	0.503342	0.422488	0.258689	0.074883	0.00166321	0.00447599	0.0256388	0.0548601
447.928	0.501928	0.422191	0.260567	0.0764197	0.00193887	0.00406141	0.0247358	0.0537628
448.43	0.500417	0.422237	0.262273	0.0779508	0.0022357	0.00366664	0.0238401	0.0526689
448.934	0.498705	0.422654	0.26393	0.0794916	0.0025543	0.00329229	0.0229554	0.0515676
449.438	0.496713	0.42329	0.265597	0.0810416	0.00289364	0.00293738	0.0220865	0.0504637
449.944	0.494446	0.42394	0.267209	0.0825855	0.00325281	0.00260134	0.0212312	0.0493673
450.45	0.491949	0.424473	0.268697	0.0841198	0.00363252	0.00228517	0.0203852	0.0482716
450.958	0.489303	0.424827	0.270119	0.0856587	0.00403368	0.00198974	0.01955	0.0471623
451.467	0.486748	0.424964	0.271581	0.0872058	0.00445538	0.00171454	0.0187304	0.0460448
451.977	0.484779	0.424885	0.273082	0.0887444	0.00489628	0.00145891	0.0179263	0.0449409
452.489	0.483937	0.424638	0.274502	0.0902708	0.00535676	0.0012234	0.0171321	0.0438553
453.001	0.48439	0.42426	0.275749	0.0918164	0.00583791	0.00100883	0.0163459	0.0427676
453.515	0.485702	0.42373	0.276851	0.0934073	0.006339	0.000814971	0.0155739	0.0416653
454.03	0.487088	0.423105	0.277891	0.0950161	0.0068583	0.000641232	0.0148216	0.0405666
454.545	0.487937	0.422738	0.27891	0.0965933	0.00739587	0.000487924	0.0140858	0.039493
455.063	0.488103	0.423201	0.2799	0.098145	0.00795286	0.000355773	0.0133607	0.038436
455.581	0.487781	0.424819	0.280844	0.0997323	0.00852811	0.000244823	0.0126476	0.0373699
456.1	0.487195	0.427252	0.28172	0.101372	0.00911883	0.0001547	0.0119527	0.0362908
456.621	0.486439	0.429664	0.282568	0.102984	0.00972547	8.54628e-05	0.0112777	0.0352181
457.143	0.485531	0.431365	0.283629	0.104482	0.0103521	3.73988e-05	0.0106187	0.0341601
457.666	0.484511	0.432259	0.285341	0.105886	0.0109999	1.04196e-05	0.00997457	0.033109
458.19	0.483441	0.432667	0.287998	0.107289	0.0116635	4.358e-06	0.00934892	0.0320843
458.716	0.482351	0.432875	0.29137	0.108724	0.0123378	1.93583e-05	0.00874304	0.0311554
459.242	0.481231	0.432939	0.294741	0.110153	0.0130255	5.53863e-05	0.00815626	0.030389
459.77	0.480067	0.432851	0.297443	0.111622	0.0137328	0.000111981	0.0075993	0.0297689
460.299	0.478874	0.432691	0.299324	0.113354	0.0144594	0.00018882	0.00709838	0.0291842
460.829	0.477676	0.432551	0.300687	0.115593	0.0151964	0.0002851	0.00667217	0.0285072
461.361	0.476475	0.432415	0.301868	0.118323	0.0159328	0.000397296	0.00630344	0.0276813
461.894	0.475254	0.432219	0.30297	0.121193	0.0166612	0.000519335	0.00594354	0.0267405
462.428	0.474004	0.431979	0.303977	0.123768	0.0173855	0.000647504	0.00555114	0.0257598
462.963	0.472741	0.43176	0.304921	0.125841	0.0181361	0.000785116	0.00512292	0.0247941
463.499	0.471482	0.431568	0.305876	0.127509	0.018976	0.000941276	0.00468484	0.0238547
464.037	0.470217	0.431341	0.306852	0.12899	0.0199699	0.00112673	0.00426101	0.0229282
464.576	0.468928	0.431055	0.307794	0.130417	0.0211235	0.00135302	0.00385802	0.0220089
465.116	0.467612	0.430766	0.308672	0.131796	0.0223573	0.00163207	0.0034735	0.0211103
465.658	0.466295	0.430509	0.309505	0.133108	0.0235563	0.00196874	0.00310681	0.0202476
466.2	0.464982	0.430231	0.310312	0.13442	0.0246564	0.00235049	0.00275746	0.0194165
466.744	0.46365	0.429881	0.31108	0.135873	0.0256773	0.00275014	0.00242123	0.0185995
467.29	0.46228	0.429496	0.311772	0.137575	0.0266747	0.00314506	0.00209522	0.0177917
467.836	0.460891	0.429135	0.312331	0.139498	0.0276789	0.00353334	0.00178497	0.0170103
468.384	0.459508	0.428763	0.312722	0.141496	0.0286867	0.00392859	0.00150123	0.0162716
468.933	0.458116	0.428283	0.313046	0.143412	0.0296945	0.0043416	0.00124983	0.0155654
469.484	0.456675	0.427683	0.313595	0.145193	0.0307144	0.00477244	0.00102793	0.014862
470.035	0.455186	0.427039	0.314678	0.146883	0.031757	0.00521853	0.000829886	0.0141442
470.588	0.45369	0.426349	0.316323	0.14854	0.0328164	0.00568239	0.000653356	0.0134206
471.143	0.452189	0.425465	0.318197	0.15018	0.0338832	0.00616787	0.000498805	0.0127094
471.698	0.450615	0.424323	0.319881	0.151795	0.03496	0.00667399	0.000366196	0.0120184
472.255	0.448921	0.423203	0.321213	0.153388	0.0360552	0.00719728	0.000254465	0.0113456
472.813	0.447151	0.422626	0.322305	0.15498	0.0371682	0.00773778	0.000163127	0.0106902
473.373	0.445329	0.422882	0.323307	0.156576	0.0382906	0.00829825	9.25638e-05	0.0100551
473.934	0.443327	0.423721	0.32425	0.158164	0.0394202	0.0088789	4.29709e-05	0.00944118
474.496	0.440999	0.424548	0.325108	0.159742	0.0405631	0.00947698	1.40886e-05	0.00884587
475.059	0.438509	0.424933	0.325911	0.161319	0.0417221	0.0100914	5.78059e-06	0.00826849
475.624	0.436432	0.424874	0.326714	0.162898	0.0428924	0.0107241	1.81036e-05	0.00771099
476.19	0.435309	0.424611	0.32752	0.164472	0.0440698	0.0113761	5.09547e-05	0.00717384
476.758	0.435089	0.424299	0.328294	0.166035	0.045257	0.0120456	0.000104208	0.00665513
477.327	0.435083	0.423924	0.329037	0.167593	0.0464584	0.0127313	0.000178	0.0061543
477.897	0.434589	0.423446	0.32978	0.169152	0.0476728	0.0134341	0.000272408	0.00567329
478.469	0.433497	0.422915	0.33053	0.170703	0.0488962	0.0141551	0.000387077	0.00521289
479.042	0.432261	0.422398	0.331259	0.172242	0.0501282	0.0148934	0.00052168	0.00477139
479.616	0.431335	0.421892	0.331954	0.173776	0.0513715	0.015648	0.000676456	0.00434791
480.192	0.430735	0.421345	0.332636	0.175313	0.0526272	0.0164191	0.00085176	0.00394426
480.769	0.430137	0.420747	0.333312	0.176847	0.0538935	0.0172068	0.00104729	0.0035617
481.348	0.429255	0.420142	0.333973	0.178371	0.0551678	0.0180108	0.00126242	0.00319859
481.928	0.428055	0.419562	0.334616	0.17989	0.05645	0.0188309	0.00149724	0.00285345
482.509	0.42667	0.418993	0.33526	0.181416	0.0577415	0.0196677	0.00175244	0.00252775
483.092	0.425233	0.41841	0.335915	0.182943	0.0590435	0.0205205	0.00202819	0.00222322
483.676	0.423803	0.4178	0.336585	0.184454	0.0603558	0.0213885	0.00232362	0.0019385
484.262	0.422386	0.41715	0.337296	0.185951	0.0616762	0.0222728	0.00263806	0.00167142
484.848	0.420961	0.416438	0.338059	0.187453	0.0630043	0.023176	0.00297218	0.00142289
485.437	0.419514	0.415681	0.33878	0.188968	0.0643447	0.0240968	0.0033273	0.00119466
486.027	0.418053	0.414942	0.339274	0.19048	0.0657026	0.0250314	0.00370336	0.000984243
486.618	0.416601	0.414266	0.339451	0.191989	0.0670754	0.0259804	0.00409917	0.000786621
487.211	0.415161	0.413616	0.339444	0.193544	0.0684555	0.0269504	0.00451688	0.000602269
487.805	0.413714	0.412918	0.339471	0.195197	0.0698439	0.0279426	0.00496685	0.000439643
488.4	0.412251	0.412161	0.339597	0.196916	0.0712512	0.0289498	0.00546382	0.000307303
488.998	0.410787	0.411401	0.339703	0.198549	0.0726808	0.0299761	0.00601168	0.00020566
489.596	0.409338	0.410673	0.339728	0.199918	0.0741213	0.0310566	0.00659008	0.000128409
490.196	0.407892	0.409938	0.339798	0.200963	0.0755743	0.032234	0.00716267	7.00598e-05
490.798	0.406433	0.409156	0.340059	0.201817	0.0770841	0.0335055	0.00770684	2.95197e-05
491.4	0.404967	0.408351	0.340456	0.202717	0.0787128	0.034803	0.00823557	7.7442e-06
492.005	0.403513	0.40757	0.340794	0.203797	0.080468	0.036045	0.00878343	5.16416e-06
492.611	0.402071	0.406802	0.340987	0.20498	0.0822663	0.0372078	0.00936915	2.18256e-05
493.218	0.400621	0.405999	0.341132	0.206066	0.0839828	0.0383368	0.009979	5.80042e-05
493.827	0.39916	0.405159	0.341326	0.206989	0.0855374	0.0394892	0.0105913	0.000113887
494.438	0.397707	0.404328	0.34153	0.20793	0.0869351	0.0406773	0.0112093	0.000189471
495.05	0.396267	0.403524	0.341664	0.209162	0.0882436	0.0418652	0.0118578	0.000284791
495.663	0.394826	0.402707	0.341748	0.210755	0.0895517	0.0430071	0.0125508	0.000399623
496.278	0.393373	0.401846	0.341856	0.212492	0.0909266	0.0440828	0.013274	0.000533617
496.894	0.391919	0.400975	0.341988	0.214094	0.0923654	0.0451155	0.0140045	0.000687814
497.512	0.390478	0.400139	0.342076	0.21548	0.0937805	0.0461647	0.0147369	0.000865029
498.132	0.389041	0.399317	0.342119	0.216772	0.0950735	0.0472861	0.0154795	0.00106691
498.753	0.387596	0.39846	0.342205	0.218073	0.0962526	0.0484793	0.0162353	0.00129119
499.376	0.38615	0.397576	0.342381	0.219342	0.0974522	0.0496801	0.0170004	0.00153382
500	0.384718	0.396722	0.34257	0.220514	0.0988017	0.0508274	0.0177783	0.00179339
500.626	0.383299	0.395919	0.342673	0.221646	0.100289	0.0519364	0.0185799	0.00207116
501.253	0.381885	0.395109	0.3427	0.22286	0.101787	0.0530853	0.0194033	0.00236735
501.882	0.380485	0.39422	0.342735	0.224154	0.103214	0.0543234	0.0202279	0.00268087
502.513	0.379107	0.393225	0.342815	0.225363	0.104605	0.0556167	0.0210409	0.00301276
503.145	0.377752	0.392141	0.342897	0.22635	0.10603	0.0568983	0.0218605	0.00336573
503.778	0.376429	0.391005	0.342932	0.22717	0.107486	0.0581494	0.0227188	0.00373829
504.414	0.375166	0.389887	0.342926	0.228006	0.108918	0.0594035	0.023624	0.00412425
505.051	0.373943	0.38886	0.342914	0.228969	0.110312	0.0606838	0.0245527	0.00452152
505.689	0.37263	0.387932	0.342922	0.23001	0.111712	0.0619723	0.0254812	0.00493771
506.329	0.371077	0.387018	0.342955	0.231026	0.113143	0.0632477	0.0264111	0.00538148
506.971	0.369304	0.386039	0.342974	0.231987	0.11457	0.0645212	0.0273573	0.00585082
507.614	0.36753	0.385024	0.3429	0.232933	0.115964	0.065814	0.0283227	0.00633611
508.259	0.365954	0.384048	0.342686	0.233893	0.117345	0.06712	0.0292981	0.00683375
508.906	0.364552	0.383102	0.34239	0.23485	0.118747	0.068418	0.0302792	0.00734942
509.554	0.363178	0.382099	0.342142	0.235775	0.12016	0.0697082	0.0312723	0.00788678
510.204	0.361822	0.381011	0.341992	0.236672	0.121548	0.0710105	0.0322816	0.00844104
510.856	0.360618	0.379929	0.341853	0.237565	0.122911	0.0723291	0.0333025	0.00900772
511.509	0.359576	0.378932	0.341635	0.238458	0.124282	0.0736446	0.0343302	0.00959073
512.164	0.358451	0.377975	0.341367	0.239335	0.125671	0.0749478	0.0353673	0.0101951
512.821	0.356977	0.37697	0.341139	0.240185	0.127048	0.0762555	0.0364171	0.010817
513.479	0.355172	0.375936	0.340951	0.241019	0.128395	0.0775807	0.0374781	0.0114496
514.139	0.353267	0.374996	0.340713	0.241847	0.129735	0.0789088	0.0385468	0.0120951
514.801	0.351403	0.374209	0.3404	0.242666	0.131095	0.0802225	0.0396232	0.012761
515.464	0.349542	0.373482	0.340096	0.243465	0.132456	0.0815323	0.0407088	0.013446
516.129	0.347689	0.372655	0.339852	0.24424	0.133789	0.0828588	0.041803	0.0141393
516.796	0.345995	0.371625	0.339592	0.245002	0.1351	0.0841951	0.0429049	0.014839
517.464	0.344547	0.370393	0.339253	0.245754	0.136425	0.0855169	0.0440143	0.0155556
518.135	0.343191	0.369052	0.33893	0.246489	0.137765	0.0868251	0.0451283	0.0162931
518.807	0.341712	0.367739	0.338773	0.247202	0.139082	0.0881456	0.0462439	0.0170347
519.481	0.340124	0.366546	0.338751	0.247895	0.140365	0.0894825	0.0473637	0.0177663
520.156	0.33862	0.365433	0.338649	0.248573	0.141646	0.0908048	0.0484903	0.018511
520.833	0.337247	0.364285	0.338323	0.24923	0.142949	0.0920983	0.0496104	0.0193221
521.512	0.335835	0.363066	0.337853	0.249867	0.144241	0.0933926	0.0507062	0.0202312
522.193	0.334283	0.361869	0.337388	0.250522	0.145486	0.0947058	0.051799	0.0212068
522.876	0.332733	0.360763	0.336947	0.25126	0.146701	0.0959932	0.0529641	0.022176
523.56	0.331359	0.359668	0.336462	0.252096	0.147934	0.0972075	0.0542636	0.0230886
524.246	0.330089	0.358486	0.335947	0.252938	0.14917	0.098403	0.0556596	0.0239552
524.934	0.328711	0.35727	0.335485	0.253651	0.150328	0.0997113	0.0570307	0.0248236
525.624	0.327183	0.356143	0.335061	0.254183	0.151387	0.101185	0.0582964	0.025724
526.316	0.325647	0.355077	0.334567	0.254627	0.152484	0.10272	0.0594944	0.0266453
527.009	0.324171	0.353919	0.333984	0.255102	0.153818	0.104184	0.0607086	0.027565
527.704	0.322666	0.352653	0.333431	0.2556	0.155448	0.105588	0.0619527	0.0284873
528.402	0.321089	0.351464	0.33295	0.255977	0.157199	0.10706	0.0631804	0.0294365
529.101	0.319555	0.350435	0.332394	0.256155	0.15881	0.108652	0.0644021	0.0304161
529.801	0.318131	0.349371	0.33165	0.256308	0.160156	0.110246	0.0657127	0.0313991
530.504	0.316691	0.348085	0.330853	0.256773	0.161327	0.111689	0.0671659	0.0323763
531.208	0.315117	0.346706	0.330164	0.257732	0.162482	0.112971	0.0686685	0.0333958
531.915	0.313521	0.345479	0.329394	0.258995	0.163687	0.114214	0.0700641	0.0345191
532.623	0.312068	0.344329	0.328147	0.260138	0.164891	0.115509	0.0713047	0.035731
533.333	0.310673	0.342947	0.326493	0.260875	0.166052	0.11684	0.0724835	0.0369264
534.045	0.309114	0.341324	0.32525	0.261273	0.167197	0.118154	0.073701	0.0380098
534.759	0.307419	0.339811	0.325266	0.261595	0.168375	0.119453	0.0749615	0.0389908
535.475	0.305858	0.338433	0.32644	0.261999	0.169577	0.120771	0.076221	0.0399583
536.193	0.304467	0.336549	0.32771	0.262429	0.170756	0.122105	0.0774765	0.0409741
536.913	0.302905	0.333695	0.328095	0.26277	0.171902	0.123423	0.0787564	0.0420276
537.634	0.300999	0.330645	0.327563	0.263011	0.173047	0.12472	0.0800526	0.0430911
538.358	0.299094	0.329041	0.32677	0.26323	0.174196	0.126022	0.0813258	0.0441703
539.084	0.297462	0.329664	0.326169	0.263473	0.175301	0.127346	0.0825729	0.0452811
539.811	0.29555	0.33144	0.325647	0.263732	0.176344	0.128659	0.083839	0.0464099
540.541	0.292461	0.332499	0.324957	0.264008	0.177381	0.129919	0.0851501	0.047533
541.272	0.288417	0.332027	0.324151	0.264323	0.178461	0.131122	0.0864769	0.0486574
542.005	0.285177	0.330705	0.323437	0.264662	0.179528	0.132309	0.0877838	0.0498073
542.741	0.284434	0.329491	0.322832	0.264958	0.180469	0.133526	0.0890749	0.0509793
543.478	0.285923	0.328529	0.32217	0.265183	0.181272	0.134775	0.0903681	0.052147
544.218	0.287608	0.327413	0.321395	0.265382	0.182073	0.136009	0.0916572	0.0533069
544.959	0.287779	0.326036	0.320631	0.26561	0.182998	0.13717	0.0929312	0.0544813
545.703	0.286522	0.3247	0.31996	0.265847	0.184024	0.138251	0.0942053	0.0556721
546.448	0.284998	0.323569	0.319297	0.266037	0.185034	0.139317	0.0954895	0.0568512
547.196	0.283836	0.322444	0.318541	0.266179	0.185972	0.14045	0.0967448	0.0580123
547.945	0.282712	0.321146	0.317744	0.266317	0.186888	0.141662	0.0979251	0.0591915
548.697	0.281229	0.319804	0.317004	0.266452	0.187823	0.142886	0.0990624	0.0604028
549.451	0.279548	0.318601	0.316306	0.266539	0.188746	0.144059	0.100252	0.0615942
550.206	0.278024	0.317456	0.315554	0.266576	0.18962	0.14519	0.101537	0.0627151
550.964	0.27669	0.316188	0.314734	0.266633	0.190471	0.146325	0.102849	0.0638044
551.724	0.275397	0.31482	0.313929	0.26674	0.19134	0.147472	0.104108	0.0649516
552.486	0.274176	0.313527	0.313178	0.266832	0.192205	0.148598	0.105322	0.0661761
553.25	0.273135	0.312312	0.31242	0.266847	0.193026	0.149689	0.106558	0.0674082
554.017	0.272123	0.310974	0.311599	0.266827	0.193813	0.15077	0.107823	0.0685999
554.785	0.270848	0.309449	0.310742	0.266851	0.194614	0.151861	0.10906	0.0697875
555.556	0.269301	0.307984	0.309905	0.266896	0.195425	0.152942	0.110248	0.0710102
556.328	0.267789	0.306867	0.309088	0.266872	0.196195	0.153992	0.111438	0.0722317
557.103	0.266487	0.306074	0.308235	0.266779	0.196914	0.155022	0.112665	0.0734037
557.88	0.26522	0.305311	0.307288	0.266713	0.197638	0.156053	0.113885	0.0745601
558.659	0.263793	0.304344	0.30622	0.266698	0.198389	0.15708	0.115045	0.0757615
559.441	0.262309	0.303189	0.305086	0.266627	0.199108	0.158082	0.116174	0.0769704
560.224	0.260962	0.301984	0.304069	0.266448	0.199755	0.159055	0.117337	0.0780835
561.01	0.259693	0.300799	0.303379	0.266265	0.200387	0.160016	0.118519	0.0791137
561.798	0.258303	0.299616	0.303013	0.26615	0.201062	0.160965	0.119624	0.0802413
562.588	0.25681	0.298418	0.302673	0.265933	0.201728	0.161889	0.120608	0.0816173
563.38	0.255439	0.297227	0.302043	0.2654	0.20229	0.162782	0.121572	0.0831691
564.175	0.254255	0.296059	0.301128	0.264685	0.202787	0.16362	0.122687	0.0846752
564.972	0.253054	0.294897	0.300199	0.264244	0.203341	0.164365	0.124036	0.0860004
565.771	0.251697	0.293721	0.299418	0.264341	0.203907	0.165055	0.12554	0.0871871
566.572	0.250321	0.292541	0.298659	0.264707	0.204224	0.165876	0.127004	0.0883387
567.376	0.24909	0.291377	0.297764	0.264872	0.204165	0.167022	0.128259	0.089506
568.182	0.24791	0.290228	0.296803	0.264706	0.204044	0.1684	0.129289	0.090695
568.99	0.246593	0.289075	0.295946	0.264453	0.204384	0.169584	0.130256	0.0919
569.801	0.245167	0.287911	0.295179	0.264273	0.20535	0.170192	0.131337	0.0930918
570.613	0.243806	0.28676	0.294331	0.264033	0.20655	0.170328	0.1325	0.0942405
571.429	0.242519	0.28564	0.293362	0.263608	0.207475	0.170525	0.133482	0.0953849
572.246	0.241148	0.284532	0.292431	0.263167	0.208011	0.171207	0.134074	0.0965999
573.066	0.239673	0.283403	0.291627	0.262975	0.208416	0.172302	0.134427	0.0978316
573.888	0.238261	0.282253	0.29081	0.263013	0.208892	0.17342	0.134969	0.0988539
574.713	0.236932	0.281108	0.289832	0.263006	0.209378	0.174324	0.135987	0.0995203
575.54	0.235438	0.279957	0.288784	0.26278	0.209752	0.17508	0.137346	0.100034
576.369	0.233646	0.278758	0.287885	0.262422	0.210049	0.17583	0.138676	0.10082
577.201	0.231847	0.27751	0.287198	0.26207	0.210382	0.176579	0.139777	0.102083
578.035	0.23042	0.276278	0.286586	0.261723	0.210749	0.177263	0.140737	0.103594
578.871	0.229312	0.275081	0.28592	0.261328	0.211061	0.177892	0.141711	0.10498
579.71	0.228128	0.27382	0.28518	0.26092	0.211301	0.178527	0.142708	0.106136
580.552	0.226706	0.272407	0.284356	0.260553	0.211548	0.179165	0.143647	0.10723
581.395	0.22529	0.270952	0.283416	0.260188	0.211835	0.17976	0.144516	0.108393
582.242	0.22406	0.269687	0.282414	0.25976	0.212097	0.180309	0.145381	0.109562
583.09	0.222819	0.268673	0.281486	0.259309	0.21229	0.180864	0.146267	0.11064
583.942	0.221353	0.267704	0.280662	0.258918	0.212463	0.181432	0.147132	0.11166
584.795	0.219834	0.266572	0.279791	0.258566	0.212667	0.181968	0.14795	0.112709
585.652	0.218577	0.265328	0.278751	0.258157	0.212866	0.182456	0.148755	0.11378
586.51	0.217534	0.264149	0.277642	0.257698	0.212998	0.18294	0.149571	0.114807
587.372	0.216357	0.263047	0.27664	0.257286	0.213091	0.183443	0.15037	0.115786
588.235	0.214939	0.261878	0.275745	0.256931	0.213218	0.18392	0.151123	0.116777
589.102	0.21354	0.260618	0.274829	0.256519	0.21338	0.184335	0.151856	0.117782
589.971	0.212308	0.259414	0.273877	0.256008	0.213515	0.184723	0.152602	0.118732
590.842	0.21103	0.258321	0.272997	0.255533	0.213615	0.185138	0.15334	0.119603
591.716	0.209536	0.257188	0.272183	0.255196	0.213748	0.185569	0.154019	0.120463
592.593	0.20805	0.255921	0.271285	0.254891	0.213931	0.185973	0.154635	0.121364
593.472	0.20682	0.254669	0.270269	0.254454	0.214077	0.186369	0.155231	0.122267
594.354	0.205635	0.253575	0.269303	0.253914	0.214131	0.186803	0.155837	0.123112
595.238	0.204128	0.2525	0.268479	0.253425	0.214185	0.187245	0.156449	0.123917
596.125	0.202438	0.251234	0.267634	0.253001	0.214382	0.187599	0.157071	0.124741
597.015	0.201053	0.249891	0.266615	0.252502	0.214712	0.187856	0.157722	0.12559
597.907	0.199877	0.248749	0.265567	0.2519	0.215008	0.188153	0.158388	0.126419
598.802	0.198039	0.247745	0.264702	0.251349	0.215139	0.188625	0.159008	0.127227
599.7	0.195079	0.246493	0.263912	0.250917	0.215129	0.189239	0.159562	0.128062
600.601	0.191973	0.244953	0.262916	0.250449	0.215077	0.189826	0.160142	0.128928
601.504	0.190352	0.243603	0.261759	0.249826	0.215027	0.190263	0.160867	0.129754
602.41	0.190665	0.242605	0.260784	0.249189	0.214977	0.190555	0.161737	0.130508
603.318	0.191621	0.241162	0.260033	0.24871	0.214931	0.190769	0.162606	0.131288
604.23	0.19165	0.238402	0.25909	0.248271	0.214896	0.190959	0.163317	0.132228
605.144	0.190478	0.234884	0.257767	0.247639	0.214843	0.191163	0.163839	0.133323
606.061	0.188974	0.232504	0.256524	0.246884	0.214748	0.191397	0.164267	0.134407
606.98	0.187805	0.232502	0.255708	0.246306	0.214644	0.191631	0.164709	0.135308
607.903	0.186794	0.233973	0.254655	0.245909	0.214573	0.191814	0.165201	0.136015
608.828	0.185546	0.234856	0.252324	0.245325	0.214499	0.191955	0.165701	0.136658
609.756	0.184118	0.234168	0.24896	0.244416	0.21436	0.192119	0.166158	0.137366
610.687	0.182817	0.232678	0.246408	0.243597	0.21418	0.192324	0.166568	0.13814
611.621	0.181671	0.231486	0.246223	0.243165	0.214046	0.192494	0.166989	0.138876
612.557	0.180452	0.230663	0.247815	0.242566	0.213949	0.192583	0.167469	0.139485
613.497	0.179089	0.229618	0.2491	0.240929	0.21377	0.192658	0.167977	0.139986
614.439	0.177756	0.228215	0.248823	0.238416	0.213479	0.192811	0.168422	0.140483
615.385	0.17655	0.226909	0.247591	0.236471	0.213219	0.193005	0.168746	0.141054
616.333	0.17534	0.225933	0.246585	0.236348	0.213059	0.19314	0.168976	0.141686
617.284	0.174005	0.224965	0.246005	0.237669	0.212762	0.193221	0.169175	0.142325
618.238	0.172618	0.223719	0.24525	0.238861	0.212025	0.193313	0.169376	0.142941
619.195	0.171306	0.222386	0.244106	0.238893	0.210991	0.193304	0.169612	0.143532
620.155	0.170061	0.221268	0.243003	0.238098	0.210295	0.192898	0.169923	0.144089
621.118	0.168792	0.220283	0.242207	0.237329	0.210431	0.192036	0.170269	0.144606
622.084	0.167493	0.219138	0.241418	0.236862	0.211167	0.191208	0.170458	0.14512
623.053	0.166224	0.217824	0.240352	0.23644	0.211778	0.191102	0.170329	0.145657
624.025	0.164987	0.216606	0.239228	0.235958	0.211818	0.191867	0.170046	0.146143
625	0.163727	0.215571	0.238341	0.23559	0.211482	0.1929	0.170073	0.146461
625.978	0.162441	0.214498	0.237523	0.235311	0.211189	0.193472	0.170709	0.14666
626.959	0.161171	0.213234	0.236432	0.234789	0.211043	0.193446	0.171707	0.147016
627.943	0.159919	0.211934	0.235201	0.233875	0.21085	0.193245	0.172494	0.14776
628.931	0.158649	0.210804	0.234348	0.23288	0.210511	0.193222	0.172779	0.148762
629.921	0.157361	0.209764	0.234024	0.232159	0.210155	0.193302	0.172798	0.149626
630.915	0.156092	0.208556	0.233739	0.231648	0.2099	0.193256	0.17292	0.150111
631.912	0.154827	0.207121	0.232978	0.231032	0.20967	0.193079	0.173198	0.15037
632.911	0.153519	0.205704	0.231801	0.230245	0.20935	0.192949	0.173416	0.150699
633.914	0.152195	0.204596	0.230629	0.229507	0.208976	0.192922	0.173483	0.151162
634.921	0.150925	0.20385	0.229656	0.228935	0.208656	0.19287	0.17354	0.151595
635.93	0.149656	0.203248	0.228733	0.228371	0.208389	0.192712	0.173707	0.151906
636.943	0.148219	0.20248	0.22773	0.227668	0.208079	0.192532	0.173895	0.152197
637.959	0.146614	0.201374	0.226724	0.226922	0.207701	0.192427	0.173977	0.152573
638.978	0.145155	0.20002	0.225803	0.226288	0.207335	0.192348	0.173996	0.152973
640	0.144152	0.198676	0.224902	0.225725	0.207028	0.192199	0.174077	0.153289
641.026	0.143485	0.197506	0.223939	0.225082	0.206717	0.191994	0.174217	0.153547
642.055	0.142691	0.196423	0.222955	0.224353	0.206342	0.191825	0.1743	0.153857
643.087	0.141492	0.195246	0.222027	0.223672	0.205946	0.191705	0.174299	0.154223
644.122	0.140071	0.193958	0.221127	0.223082	0.205596	0.191555	0.174316	0.154544
645.161	0.138756	0.192712	0.220184	0.222473	0.205271	0.191338	0.174406	0.15479
646.204	0.137593	0.191585	0.219209	0.221773	0.204902	0.191121	0.17449	0.155046
647.249	0.136398	0.190481	0.218272	0.221061	0.20449	0.190956	0.174492	0.155362
648.298	0.135093	0.189304	0.217369	0.220427	0.2041	0.1908	0.174469	0.155667
649.351	0.133799	0.188113	0.21643	0.219824	0.203752	0.190587	0.174506	0.155889
650.407	0.132604	0.186998	0.215438	0.219155	0.203389	0.190343	0.174571	0.156081
651.466	0.131425	0.18592	0.214459	0.218436	0.202975	0.190136	0.174569	0.156339
652.529	0.130176	0.184777	0.213535	0.217762	0.202555	0.189962	0.174504	0.156647
653.595	0.128904	0.183579	0.212634	0.217147	0.202176	0.189752	0.174474	0.156904
654.664	0.127691	0.182427	0.211712	0.216503	0.20181	0.189488	0.17451	0.157077
655.738	0.126512	0.181339	0.210781	0.215785	0.201397	0.189233	0.174533	0.157226
656.814	0.125294	0.180224	0.209872	0.215062	0.200951	0.189023	0.174489	0.157386
657.895	0.124049	0.179043	0.208972	0.214399	0.20053	0.188814	0.174423	0.15751
658.979	0.122821	0.17787	0.208054	0.213763	0.200143	0.188559	0.174382	0.157581
660.066	0.121584	0.176757	0.207121	0.213081	0.19973	0.188288	0.174319	0.157665
661.157	0.120286	0.175648	0.2062	0.212359	0.199266	0.188046	0.174182	0.15781
662.252	0.119	0.174489	0.205293	0.211666	0.198803	0.187807	0.174022	0.157953
663.35	0.117867	0.173316	0.204376	0.211014	0.198383	0.187509	0.173924	0.158019
664.452	0.11688	0.172159	0.203434	0.210343	0.197971	0.18717	0.173864	0.158049
665.557	0.115852	0.170967	0.202476	0.209612	0.19751	0.186865	0.173741	0.158137
666.667	0.114661	0.169729	0.201523	0.208861	0.197019	0.186608	0.173553	0.158265
667.78	0.113405	0.168582	0.200579	0.208131	0.196561	0.186316	0.173406	0.15832
668.896	0.112237	0.167651	0.199616	0.207398	0.19614	0.185948	0.173333	0.158285
670.017	0.111143	0.166813	0.198593	0.20662	0.195687	0.18558	0.173219	0.158294
671.141	0.109997	0.165808	0.197518	0.205833	0.195173	0.185283	0.172984	0.15841
672.269	0.108784	0.164579	0.196487	0.205117	0.194665	0.184997	0.172726	0.158468
673.401	0.107612	0.163335	0.195595	0.204465	0.194219	0.184621	0.172577	0.158268
674.536	0.106521	0.162238	0.194801	0.203758	0.19378	0.184192	0.172461	0.157889
675.676	0.105414	0.161188	0.193932	0.20292	0.193258	0.183838	0.172159	0.157668
676.819	0.10423	0.160029	0.192889	0.202065	0.192684	0.183556	0.171636	0.157824
677.966	0.103045	0.158803	0.191778	0.201388	0.192177	0.183157	0.17116	0.158209
679.117	0.101936	0.157636	0.190765	0.200911	0.191745	0.182534	0.171005	0.158485
680.272	0.100847	0.156488	0.189843	0.200424	0.191215	0.181874	0.171131	0.158497
681.431	0.0996952	0.155221	0.188868	0.199727	0.190456	0.18147	0.171245	0.158366
682.594	0.0985213	0.153871	0.187807	0.198878	0.18963	0.181364	0.171142	0.158269
683.761	0.0974165	0.152632	0.186779	0.198079	0.189086	0.181302	0.170867	0.158233
684.932	0.0963464	0.151549	0.185839	0.197361	0.188961	0.181065	0.170571	0.15818
686.106	0.0951856	0.150432	0.184866	0.196525	0.188993	0.180702	0.170311	0.158074
687.285	0.0939243	0.149173	0.183773	0.195468	0.188785	0.180385	0.170062	0.15795
688.468	0.0926999	0.14792	0.182686	0.194439	0.188228	0.180128	0.169825	0.157842
689.655	0.0915871	0.146816	0.181731	0.193797	0.187546	0.179794	0.16963	0.15774
690.846	0.0904896	0.145735	0.180751	0.193553	0.18698	0.179326	0.169452	0.157636
692.042	0.0893132	0.144488	0.179487	0.193306	0.186521	0.178832	0.169217	0.157544
693.241	0.0881272	0.143168	0.178043	0.1927	0.186022	0.178418	0.1689	0.15746
694.444	0.0870377	0.14201	0.17691	0.191796	0.185437	0.178046	0.16856	0.157348
695.652	0.0859886	0.140957	0.176368	0.190914	0.184863	0.17763	0.168259	0.157181
696.864	0.0848455	0.139667	0.176075	0.190198	0.184359	0.177174	0.167985	0.156987
698.08	0.0836347	0.138067	0.175445	0.189513	0.183865	0.176745	0.167692	0.156812
699.301	0.0825182	0.136603	0.174328	0.188722	0.183316	0.176352	0.167374	0.156661
700.525	0.081507	0.13572	0.173087	0.187886	0.182742	0.17594	0.167061	0.156499
701.754	0.0803871	0.135256	0.172043	0.187126	0.182208	0.17549	0.166764	0.156308
702.988	0.0790448	0.134615	0.171116	0.18642	0.181705	0.175048	0.16646	0.156112
704.225	0.0777223	0.133483	0.170087	0.185664	0.181172	0.17464	0.166136	0.15593
705.467	0.0767692	0.132104	0.168963	0.18485	0.180605	0.174226	0.16581	0.155748
706.714	0.0761836	0.130841	0.167909	0.184065	0.180054	0.173778	0.165496	0.155544
707.965	0.0755787	0.129729	0.166945	0.183336	0.179537	0.173325	0.165179	0.155326
709.22	0.0746323	0.128586	0.165939	0.182592	0.179012	0.172903	0.164846	0.155117
710.48	0.0734163	0.127363	0.164852	0.181796	0.178454	0.172488	0.164507	0.154914
711.744	0.0722174	0.126172	0.163788	0.180999	0.177895	0.17204	0.164178	0.154695
713.012	0.0711642	0.125051	0.162803	0.18025	0.177365	0.171577	0.163852	0.154458
714.286	0.0701592	0.123915	0.161812	0.17951	0.17684	0.171142	0.163509	0.154225
715.564	0.0691039	0.122724	0.160752	0.178728	0.176289	0.170726	0.163157	0.154003
716.846	0.0680306	0.121547	0.159688	0.17793	0.175726	0.170283	0.162817	0.15377
718.133	0.066997	0.120424	0.15869	0.177169	0.175187	0.169813	0.162486	0.153515
719.424	0.0659773	0.119294	0.15771	0.176431	0.17466	0.169364	0.162143	0.153263
720.721	0.0649198	0.118122	0.156669	0.175664	0.174113	0.16895	0.161783	0.153027
722.022	0.0638415	0.116963	0.1556	0.174873	0.173552	0.168522	0.161433	0.152787
723.327	0.0627964	0.115862	0.154584	0.174108	0.173012	0.168056	0.161104	0.152522
724.638	0.0617873	0.114755	0.153603	0.173372	0.172493	0.167601	0.160768	0.152251
725.953	0.060773	0.113568	0.152577	0.172615	0.171963	0.167193	0.160406	0.152003
727.273	0.0597443	0.112335	0.151514	0.171827	0.171418	0.166791	0.160043	0.15176
728.597	0.0587342	0.11114	0.150501	0.171055	0.170894	0.166343	0.15971	0.151484
729.927	0.0577536	0.109985	0.149546	0.17032	0.1704	0.16588	0.159383	0.151188
731.261	0.0567712	0.108803	0.148548	0.169577	0.169895	0.165468	0.159021	0.150919
732.601	0.0557695	0.107592	0.147449	0.168803	0.169364	0.165088	0.158639	0.150678
733.945	0.0547801	0.106419	0.146324	0.168051	0.168845	0.164659	0.158298	0.15041
735.294	0.0538336	0.105298	0.14525	0.167361	0.168361	0.164185	0.157997	0.150109
736.648	0.052902	0.104155	0.144188	0.166682	0.167871	0.163758	0.157667	0.149837
738.007	0.0519255	0.102955	0.14308	0.165941	0.167339	0.163411	0.157284	0.149613
739.372	0.050888	0.101768	0.141971	0.165153	0.166816	0.163049	0.156913	0.149354
740.741	0.0498433	0.100657	0.140936	0.164378	0.166372	0.162605	0.15659	0.149007
742.115	0.0488593	0.0995663	0.139938	0.163612	0.165975	0.162148	0.15624	0.148667
743.494	0.0479516	0.0983902	0.138882	0.162808	0.165534	0.161755	0.155798	0.14843
744.879	0.0470764	0.0971179	0.137782	0.161989	0.165028	0.161354	0.155355	0.148205
746.269	0.0461815	0.0958473	0.136751	0.161238	0.164499	0.160839	0.155031	0.147833
747.664	0.0452561	0.0946669	0.135802	0.160565	0.163931	0.160281	0.154757	0.147387
749.064	0.044331	0.0935797	0.134794	0.159883	0.163265	0.15984	0.154341	0.14712
750.469	0.0434345	0.0925366	0.133628	0.159155	0.162553	0.159469	0.153809	0.147001
751.88	0.0425582	0.0914887	0.132405	0.158442	0.161949	0.158945	0.153427	0.146572
753.296	0.0416751	0.0904041	0.131309	0.157747	0.161463	0.158253	0.15324	0.145524
754.717	0.0407826	0.0892816	0.130394	0.156928	0.160889	0.157706	0.152801	0.144312
756.144	0.0399065	0.0881605	0.129566	0.155911	0.160135	0.157448	0.151687	0.143807
757.576	0.0390599	0.08708	0.128724	0.154864	0.159447	0.15704	0.150238	0.144274
759.013	0.0382217	0.0860254	0.127816	0.154009	0.159044	0.155931	0.149399	0.144994
760.456	0.0373708	0.0849565	0.126801	0.1533	0.158605	0.154321	0.149657	0.145105
761.905	0.036521	0.0838884	0.125679	0.152507	0.157516	0.153176	0.150414	0.144563
763.359	0.0356984	0.0828819	0.124543	0.151614	0.155785	0.153151	0.150669	0.144002
764.818	0.0348972	0.0819327	0.123493	0.15085	0.154333	0.153791	0.150145	0.143804
766.284	0.0340908	0.0809409	0.122483	0.150214	0.154035	0.154083	0.149418	0.143701
767.754	0.0332832	0.0798412	0.121376	0.149256	0.154635	0.153638	0.149027	0.143332
769.231	0.0325099	0.0787053	0.120189	0.147653	0.155018	0.152951	0.148874	0.142788
770.713	0.0317802	0.0776396	0.11912	0.145849	0.154525	0.152542	0.148595	0.142407
772.201	0.031051	0.0766229	0.118228	0.144721	0.153583	0.152294	0.148159	0.142262
773.694	0.0302852	0.0755447	0.117217	0.144545	0.152917	0.15182	0.147784	0.142133
775.194	0.0295054	0.0743995	0.115757	0.144629	0.152579	0.15113	0.14749	0.14188
776.699	0.0287565	0.0733224	0.113997	0.144156	0.152101	0.150558	0.147078	0.141571
778.21	0.0280344	0.0723786	0.112509	0.143104	0.151322	0.150201	0.146525	0.141255
779.727	0.0272954	0.0714143	0.111654	0.142069	0.150578	0.149799	0.146047	0.140872
781.25	0.0265346	0.0702237	0.111162	0.14136	0.150089	0.1492	0.14574	0.140425
782.779	0.0258035	0.0688319	0.110476	0.140699	0.149629	0.148589	0.14542	0.140046
784.314	0.0251316	0.0675079	0.109395	0.139784	0.148947	0.14815	0.144937	0.139789
785.855	0.0244678	0.066474	0.108195	0.13876	0.148182	0.147763	0.144424	0.139517
787.402	0.0237379	0.0656758	0.107159	0.137912	0.147595	0.14723	0.144058	0.139126
788.955	0.0229428	0.0648758	0.106231	0.137196	0.147125	0.146611	0.143759	0.138714
790.514	0.0221647	0.0639215	0.105204	0.136357	0.146516	0.146107	0.143335	0.138417
792.079	0.0214768	0.0628636	0.104061	0.135366	0.145762	0.145709	0.142815	0.138173
793.651	0.0208739	0.0618345	0.102963	0.134445	0.145099	0.145227	0.142392	0.137829
795.229	0.0202954	0.0608798	0.101973	0.133677	0.144596	0.144622	0.142085	0.137408
796.813	0.0196922	0.0599377	0.100977	0.132882	0.144042	0.144066	0.141712	0.137066
798.403	0.0190603	0.058949	0.0998874	0.131934	0.14332	0.143639	0.141208	0.136821
800	0.0184274	0.057937	0.098778	0.130971	0.142603	0.143194	0.140737	0.136523
