# Supplementary material for: Designed wrinkles for optical encryption and flexible integrated circuit carrier board
Source: Nat Commun. 2024 Jul 4;15:5616. doi: 10.1038/s41467-024-50069-7 (PMC11224375; doi:10.1038/s41467-024-50069-7)
Supplement: Supplementary file 9 — Source data [file 41467_2024_50069_MOESM9_ESM.zip › Soure Data/Soure Data-Supplementary Infromation/SI-Fig. 2a,b.xlsx]

## Sheet: SI-Fig. 2a
X(nm)	Y(0min)	Y(10min)	Y(20min)	Y(30min)	Y(40min)	Y(50min)	Y(60min)
200.446	0.13867	0.12468	0.1196	0.11962	0.12876	0.11685	0.11684
200.921	0.14507	0.1312	0.12597	0.12622	0.13529	0.12338	0.12341
201.396	0.15148	0.13772	0.13235	0.13281	0.14182	0.12992	0.12998
201.871	0.15788	0.14424	0.13872	0.1394	0.14835	0.13646	0.13655
202.346	0.16428	0.15076	0.14509	0.146	0.15488	0.143	0.14312
202.821	0.17069	0.15728	0.15147	0.15259	0.16141	0.14954	0.14969
203.296	0.17709	0.1638	0.15784	0.15918	0.16794	0.15607	0.15626
203.771	0.18349	0.17032	0.16422	0.16578	0.17447	0.16261	0.16283
204.246	0.1899	0.17684	0.17059	0.17237	0.181	0.16915	0.1694
204.72	0.1963	0.18336	0.17697	0.17896	0.18753	0.17569	0.17597
205.195	0.2027	0.18987	0.18334	0.18556	0.19406	0.18222	0.18254
205.67	0.20911	0.19639	0.18971	0.19215	0.20059	0.18876	0.18911
206.145	0.21551	0.20291	0.19609	0.19874	0.20712	0.1953	0.19568
206.619	0.22191	0.20943	0.20246	0.20534	0.21365	0.20184	0.20225
207.094	0.22832	0.21595	0.20884	0.21193	0.22018	0.20838	0.20882
207.569	0.23472	0.22247	0.21521	0.21852	0.2267	0.21491	0.21539
208.043	0.24112	0.22899	0.22159	0.22512	0.23323	0.22145	0.22197
208.518	0.24753	0.23551	0.22796	0.23171	0.23976	0.22799	0.22854
208.993	0.25393	0.24203	0.23433	0.2383	0.24629	0.23453	0.23511
209.467	0.26033	0.24854	0.24071	0.2449	0.25282	0.24106	0.24168
209.942	0.26673	0.25506	0.24708	0.25149	0.25935	0.2476	0.24825
210.416	0.2739	0.26229	0.25399	0.25875	0.26644	0.25468	0.25545
210.891	0.28127	0.26976	0.26129	0.26626	0.27381	0.26204	0.263
211.365	0.28878	0.27737	0.26883	0.27394	0.28137	0.26963	0.27053
211.839	0.29635	0.28523	0.27651	0.28178	0.28902	0.27731	0.27825
212.314	0.3042	0.29341	0.28458	0.28998	0.29711	0.28544	0.28631
212.788	0.31223	0.30171	0.29299	0.29844	0.30554	0.29376	0.29472
213.262	0.32069	0.31037	0.3019	0.30719	0.31428	0.30251	0.30344
213.737	0.32935	0.31938	0.31123	0.31625	0.32343	0.31154	0.31252
214.211	0.33828	0.32864	0.32078	0.32559	0.33286	0.32081	0.32174
214.685	0.34777	0.33835	0.33064	0.33539	0.34269	0.33042	0.33142
215.159	0.35795	0.34867	0.34112	0.34578	0.35317	0.34074	0.34156
215.634	0.36861	0.35939	0.35195	0.35649	0.36407	0.35152	0.35227
216.108	0.37985	0.37058	0.36328	0.36768	0.37547	0.36286	0.36345
216.582	0.39156	0.3823	0.37515	0.37948	0.38742	0.37472	0.37522
217.056	0.40388	0.39452	0.38756	0.39206	0.39996	0.38711	0.38769
217.53	0.41687	0.40745	0.40071	0.40525	0.41326	0.40041	0.4009
218.004	0.43055	0.42111	0.41469	0.4191	0.42739	0.41441	0.41484
218.478	0.44481	0.4354	0.42922	0.43358	0.44209	0.42905	0.42948
218.952	0.45983	0.45046	0.4445	0.44879	0.45744	0.4444	0.44481
219.426	0.47565	0.46639	0.46056	0.46477	0.47356	0.46048	0.46093
219.9	0.49227	0.48318	0.4775	0.48159	0.4906	0.47738	0.47777
220.374	0.50978	0.50084	0.49539	0.49907	0.50841	0.49521	0.49539
220.848	0.52811	0.51926	0.51407	0.51734	0.52704	0.51367	0.51378
221.321	0.54724	0.53851	0.53348	0.53646	0.54641	0.53293	0.53306
221.795	0.56719	0.55859	0.55387	0.55641	0.56664	0.55287	0.55311
222.269	0.58796	0.57944	0.57495	0.57722	0.58771	0.57362	0.57392
222.743	0.60947	0.60117	0.5969	0.59901	0.60963	0.59532	0.59567
223.216	0.63181	0.62363	0.61961	0.62157	0.6322	0.61777	0.61836
223.69	0.65505	0.64704	0.64306	0.6451	0.65569	0.64107	0.64189
224.164	0.67928	0.6714	0.66745	0.6695	0.68006	0.66535	0.66638
224.637	0.70433	0.69653	0.69256	0.69467	0.70531	0.69047	0.69175
225.111	0.73031	0.72245	0.71841	0.7208	0.73134	0.71648	0.7181
225.585	0.75713	0.74934	0.74529	0.74775	0.75827	0.74332	0.74526
226.058	0.7847	0.77686	0.77284	0.77526	0.78593	0.77071	0.77302
226.532	0.81306	0.80514	0.80121	0.80355	0.8144	0.79894	0.80154
227.005	0.84212	0.83401	0.83035	0.83254	0.84366	0.8279	0.83079
227.479	0.87169	0.86353	0.85994	0.86227	0.87346	0.85744	0.86053
227.952	0.90185	0.8938	0.8903	0.89261	0.90376	0.88757	0.89084
228.425	0.93255	0.92469	0.92112	0.92361	0.93471	0.91842	0.92175
228.899	0.96378	0.95597	0.9525	0.9552	0.96638	0.94989	0.95332
229.372	0.99566	0.98797	0.98453	0.9874	0.99856	0.98213	0.98543
229.846	1.02801	1.02031	1.01707	1.02004	1.03116	1.01474	1.01798
230.319	1.06071	1.053	1.0499	1.05297	1.06397	1.04777	1.05083
230.792	1.09383	1.0859	1.08301	1.08611	1.09703	1.08111	1.0841
231.265	1.12728	1.11897	1.11637	1.11964	1.13043	1.11486	1.11747
231.739	1.16111	1.15225	1.15007	1.15315	1.16404	1.14873	1.15102
232.212	1.195	1.18576	1.18384	1.18682	1.19761	1.18273	1.18466
232.685	1.22888	1.21934	1.21764	1.2206	1.23136	1.21674	1.21853
233.158	1.26285	1.2531	1.25134	1.2545	1.26515	1.25108	1.2525
233.631	1.29698	1.28695	1.28516	1.28844	1.299	1.28544	1.28663
234.104	1.33104	1.32081	1.31927	1.32244	1.33299	1.31988	1.32077
234.577	1.365	1.35448	1.35314	1.3562	1.36678	1.35411	1.35486
235.05	1.3986	1.38806	1.38689	1.39004	1.40043	1.38812	1.38867
235.523	1.43217	1.42148	1.42045	1.42364	1.4339	1.42201	1.42222
235.996	1.46569	1.45483	1.45387	1.45714	1.46719	1.45586	1.45555
236.469	1.49899	1.48792	1.48706	1.49008	1.50028	1.4892	1.48844
236.942	1.53195	1.52072	1.5199	1.5228	1.53297	1.52211	1.521
237.415	1.56454	1.55322	1.55224	1.55514	1.56517	1.55471	1.55316
237.888	1.59659	1.58544	1.58426	1.58716	1.59709	1.58683	1.58504
238.36	1.62821	1.61717	1.61582	1.61876	1.62872	1.61858	1.61656
238.833	1.65929	1.64839	1.64688	1.64992	1.65999	1.64978	1.64772
239.306	1.68969	1.67881	1.67732	1.68045	1.69072	1.68027	1.67825
239.779	1.71932	1.70875	1.7072	1.71061	1.72089	1.71025	1.70831
240.251	1.74832	1.73808	1.73647	1.7403	1.75055	1.73965	1.73765
240.724	1.77665	1.7667	1.76509	1.76943	1.77963	1.76827	1.76638
241.197	1.80458	1.79473	1.79303	1.79799	1.80805	1.79636	1.79452
241.669	1.8317	1.82205	1.82051	1.82572	1.83574	1.8238	1.82202
242.142	1.85818	1.84878	1.84718	1.85284	1.86263	1.85057	1.84875
242.614	1.88405	1.87504	1.87323	1.87925	1.8888	1.87677	1.87477
243.087	1.9093	1.90056	1.89865	1.90488	1.91437	1.90226	1.90022
243.559	1.93377	1.9255	1.92321	1.92956	1.93925	1.92702	1.92498
244.032	1.95763	1.94974	1.94713	1.95337	1.96339	1.95108	1.94887
244.504	1.98064	1.97325	1.97044	1.97648	1.98665	1.97437	1.97192
244.977	2.00304	1.99594	1.99282	1.99902	2.00898	1.99694	1.99428
245.449	2.02468	2.01786	2.01458	2.02075	2.03075	2.01878	2.01599
245.921	2.04552	2.03895	2.03551	2.04183	2.05185	2.03989	2.03699
246.394	2.06558	2.05932	2.05561	2.06235	2.07192	2.06025	2.05716
246.866	2.08505	2.07886	2.0753	2.08207	2.09126	2.08	2.07668
247.338	2.10369	2.09771	2.09414	2.10116	2.10992	2.09901	2.09554
247.811	2.12171	2.11557	2.11236	2.11938	2.12805	2.11731	2.11364
248.283	2.13926	2.13291	2.12986	2.1368	2.14548	2.13484	2.13097
248.755	2.15607	2.14951	2.14658	2.15372	2.16201	2.15172	2.14766
249.227	2.17224	2.16552	2.16272	2.17003	2.17787	2.16793	2.16376
249.699	2.1878	2.1808	2.17824	2.18578	2.19332	2.18348	2.17932
250.171	2.2026	2.19564	2.19316	2.20103	2.20817	2.19822	2.19429
250.643	2.21689	2.20987	2.20763	2.21562	2.22229	2.21233	2.20878
251.115	2.23033	2.22387	2.2214	2.22979	2.2358	2.22597	2.22277
251.587	2.24318	2.23731	2.23469	2.24348	2.24892	2.23907	2.23621
252.059	2.25555	2.25021	2.24755	2.25672	2.26154	2.25167	2.24901
252.531	2.26739	2.26254	2.25991	2.26936	2.27354	2.26354	2.26117
253.003	2.27851	2.27443	2.27171	2.28124	2.28501	2.27504	2.27282
253.475	2.28904	2.28567	2.28276	2.29254	2.29594	2.28621	2.28401
253.947	2.29905	2.2964	2.29338	2.30341	2.30655	2.29694	2.29474
254.419	2.30887	2.30661	2.30366	2.31362	2.31656	2.30719	2.30515
254.891	2.31804	2.31639	2.31356	2.32328	2.32607	2.31705	2.31523
255.362	2.32658	2.32573	2.32289	2.33215	2.33518	2.3263	2.32474
255.834	2.33454	2.33473	2.33172	2.34068	2.34391	2.3354	2.33391
256.306	2.34229	2.34319	2.34006	2.34882	2.35233	2.34399	2.34229
256.778	2.3496	2.35124	2.34814	2.35657	2.36032	2.35199	2.35019
257.249	2.3565	2.35888	2.35584	2.36387	2.36773	2.35946	2.35767
257.721	2.36293	2.36607	2.36311	2.37089	2.37489	2.36659	2.36457
258.192	2.36913	2.37274	2.36998	2.37751	2.38166	2.37325	2.37099
258.664	2.3751	2.37911	2.37651	2.38382	2.3879	2.37954	2.37717
259.136	2.38105	2.38496	2.38261	2.38959	2.39376	2.38526	2.38312
259.607	2.38665	2.39066	2.38837	2.39488	2.39922	2.39077	2.38907
260.079	2.39209	2.39598	2.39384	2.39974	2.40438	2.3962	2.39456
260.55	2.39705	2.40092	2.39892	2.4042	2.40944	2.4014	2.39962
261.021	2.40179	2.40564	2.40362	2.40827	2.41431	2.40623	2.40441
261.493	2.40605	2.41011	2.4081	2.41194	2.41904	2.41094	2.40896
261.964	2.41003	2.41409	2.41246	2.41548	2.42383	2.4156	2.41319
262.436	2.41369	2.41775	2.41686	2.41892	2.42821	2.42013	2.41705
262.907	2.41715	2.42106	2.42113	2.42249	2.43223	2.42422	2.42064
263.378	2.42041	2.4243	2.42528	2.42623	2.43618	2.42812	2.4244
263.849	2.4237	2.42739	2.42914	2.42982	2.44005	2.43199	2.42796
264.321	2.42687	2.43033	2.43295	2.43329	2.44377	2.43569	2.43131
264.792	2.43011	2.43328	2.43654	2.43686	2.44716	2.4393	2.43447
265.263	2.43342	2.43633	2.44006	2.44026	2.4503	2.44271	2.43753
265.734	2.43647	2.43919	2.4433	2.44348	2.45367	2.44589	2.4406
266.205	2.43936	2.44171	2.4464	2.44639	2.45698	2.44874	2.44344
266.676	2.44224	2.44405	2.44938	2.44909	2.45999	2.45153	2.44597
267.147	2.44494	2.44658	2.45229	2.4518	2.46264	2.45414	2.44853
267.618	2.44731	2.44912	2.45522	2.4546	2.46519	2.45683	2.45114
268.089	2.44941	2.45138	2.4581	2.45696	2.4679	2.45924	2.45358
268.56	2.4512	2.4536	2.46074	2.45916	2.47063	2.46152	2.45589
269.031	2.45312	2.45619	2.46334	2.46112	2.47328	2.46383	2.45805
269.502	2.45512	2.45902	2.46588	2.46321	2.47622	2.46664	2.46033
269.973	2.457	2.46187	2.46816	2.46521	2.47934	2.46929	2.4626
270.444	2.459	2.46434	2.4704	2.4671	2.48258	2.47165	2.46483
270.915	2.46119	2.46679	2.47247	2.4687	2.48567	2.47378	2.46713
271.386	2.46345	2.46927	2.47459	2.47038	2.48873	2.47568	2.46962
271.856	2.46575	2.47161	2.47676	2.47199	2.49159	2.47748	2.47221
272.327	2.4681	2.4737	2.479	2.47377	2.49426	2.4791	2.47463
272.798	2.47056	2.47573	2.4813	2.4755	2.49657	2.48037	2.47688
273.269	2.47286	2.47778	2.48375	2.47722	2.4987	2.4816	2.47906
273.739	2.47499	2.47984	2.48599	2.47901	2.50097	2.48305	2.48111
274.21	2.47717	2.48164	2.48825	2.481	2.50322	2.48446	2.48302
274.681	2.47947	2.48338	2.49047	2.4833	2.50521	2.48627	2.48502
275.151	2.48209	2.48505	2.49267	2.48567	2.50721	2.48817	2.48716
275.622	2.4847	2.48674	2.49487	2.48814	2.50918	2.49022	2.48966
276.092	2.48733	2.48845	2.49703	2.49063	2.51126	2.49237	2.49217
276.563	2.49015	2.49013	2.499	2.49323	2.51349	2.49474	2.49451
277.033	2.49318	2.49215	2.50117	2.49575	2.51548	2.49703	2.49712
277.503	2.49582	2.49427	2.50337	2.49809	2.51744	2.49951	2.49963
277.974	2.49844	2.49659	2.50554	2.50043	2.5196	2.50181	2.50215
278.444	2.5008	2.49912	2.5078	2.50305	2.52189	2.50439	2.50436
278.915	2.50312	2.50162	2.51026	2.50574	2.52407	2.50688	2.50649
279.385	2.50527	2.50432	2.51281	2.50859	2.52632	2.50952	2.50887
279.855	2.5075	2.50725	2.51569	2.51148	2.52836	2.51222	2.51145
280.325	2.50965	2.51	2.51843	2.51468	2.53055	2.51514	2.51405
280.796	2.51222	2.51287	2.52127	2.51811	2.53274	2.51772	2.51673
281.266	2.51503	2.51575	2.52404	2.52157	2.53503	2.52034	2.51946
281.736	2.5179	2.51859	2.52668	2.5248	2.53742	2.52264	2.52235
282.206	2.5207	2.5215	2.52924	2.52791	2.54018	2.52526	2.52513
282.676	2.52346	2.52424	2.53183	2.53081	2.54276	2.52761	2.52768
283.146	2.52616	2.52693	2.53428	2.53369	2.54542	2.52985	2.53034
283.616	2.5289	2.52974	2.53704	2.53645	2.54809	2.53211	2.53297
284.086	2.53153	2.53243	2.53982	2.53933	2.55084	2.53464	2.53576
284.556	2.53377	2.53524	2.54268	2.54216	2.55343	2.53727	2.53854
285.026	2.53613	2.5382	2.54565	2.54509	2.55584	2.54016	2.54124
285.496	2.53852	2.54139	2.5486	2.54816	2.55819	2.54312	2.54412
285.966	2.54111	2.54452	2.55151	2.55127	2.56081	2.5463	2.54705
286.436	2.54378	2.54759	2.55447	2.55432	2.56384	2.54953	2.54995
286.906	2.54645	2.55046	2.55701	2.55728	2.56663	2.5526	2.5529
287.376	2.54937	2.55357	2.55972	2.5603	2.56939	2.55577	2.55605
287.846	2.5524	2.55647	2.56239	2.56318	2.5721	2.5588	2.55902
288.315	2.55526	2.55921	2.56505	2.56609	2.57473	2.56161	2.5619
288.785	2.55802	2.56152	2.56762	2.56892	2.57701	2.5641	2.5646
289.255	2.56069	2.56377	2.57022	2.57171	2.5792	2.56668	2.56728
289.724	2.56348	2.56602	2.57294	2.57453	2.58103	2.56932	2.57
290.194	2.56609	2.56824	2.57587	2.57757	2.58303	2.57219	2.57247
290.664	2.56848	2.57039	2.57839	2.58044	2.58487	2.57507	2.57455
291.133	2.57104	2.57267	2.58087	2.58347	2.58693	2.57814	2.57685
291.603	2.57361	2.57492	2.58327	2.58655	2.5891	2.58107	2.57937
292.072	2.57605	2.57755	2.58558	2.58952	2.5917	2.58413	2.58203
292.542	2.5785	2.58027	2.58778	2.59246	2.59424	2.58696	2.58468
293.011	2.58099	2.58291	2.59006	2.59547	2.59698	2.58971	2.58729
293.481	2.58352	2.58554	2.59221	2.59819	2.59972	2.59216	2.58991
293.95	2.58608	2.58804	2.59458	2.60088	2.60263	2.59431	2.59283
294.42	2.58839	2.59058	2.59716	2.60354	2.60549	2.59634	2.59547
294.889	2.59046	2.59321	2.59964	2.60601	2.6084	2.59842	2.59807
295.358	2.59272	2.59558	2.6019	2.60861	2.61113	2.60055	2.60061
295.828	2.59485	2.59797	2.60443	2.61119	2.61382	2.60274	2.60332
296.297	2.59665	2.60015	2.60665	2.61375	2.61641	2.60481	2.60573
296.766	2.5987	2.60236	2.60903	2.61638	2.619	2.60689	2.60817
297.235	2.60068	2.60428	2.61113	2.61875	2.62141	2.60918	2.61021
297.705	2.60282	2.60603	2.61314	2.62093	2.62366	2.61128	2.61254
298.174	2.60512	2.60763	2.61507	2.62316	2.62607	2.61344	2.61467
298.643	2.60729	2.60918	2.61704	2.625	2.62839	2.61512	2.61678
299.112	2.6095	2.61053	2.61863	2.62701	2.6308	2.61678	2.61858
299.581	2.61175	2.61198	2.62023	2.62856	2.63279	2.61832	2.62048
300.05	2.61368	2.61331	2.62167	2.63001	2.63462	2.62	2.6223
300.519	2.61526	2.61485	2.62315	2.63153	2.63617	2.62142	2.62425
300.988	2.61637	2.61623	2.62435	2.63283	2.6377	2.62283	2.62581
301.457	2.61758	2.61747	2.62556	2.63393	2.63882	2.62396	2.62744
301.926	2.61877	2.61881	2.62661	2.63508	2.63975	2.6253	2.62884
302.395	2.61972	2.62008	2.62761	2.63591	2.6405	2.62652	2.63022
302.864	2.62052	2.62121	2.62822	2.63683	2.64144	2.62768	2.63146
303.333	2.62129	2.62223	2.62879	2.63747	2.64242	2.62861	2.63253
303.801	2.62222	2.623	2.6292	2.638	2.64363	2.62939	2.63346
304.27	2.62342	2.62389	2.6297	2.63854	2.64462	2.63016	2.63443
304.739	2.62444	2.62483	2.63014	2.63912	2.64566	2.63125	2.63533
305.208	2.62543	2.62564	2.63067	2.63962	2.64679	2.63215	2.63626
305.676	2.62624	2.62625	2.63118	2.63987	2.6476	2.63292	2.63706
306.145	2.62691	2.62691	2.63199	2.64011	2.64855	2.63361	2.63787
306.614	2.62725	2.62746	2.63253	2.64041	2.64931	2.63409	2.63843
307.082	2.62776	2.62809	2.63306	2.64083	2.64994	2.63467	2.63896
307.551	2.62827	2.6285	2.63361	2.6413	2.65057	2.63534	2.63946
308.019	2.6288	2.62888	2.63411	2.64132	2.65097	2.63573	2.63982
308.488	2.6291	2.62916	2.63442	2.6412	2.651	2.63595	2.63999
308.956	2.62942	2.62952	2.63466	2.64127	2.65118	2.63625	2.63987
309.425	2.62985	2.62975	2.63475	2.64125	2.651	2.63637	2.63979
309.893	2.63055	2.62994	2.63513	2.64115	2.65094	2.63661	2.64
310.362	2.63087	2.63005	2.63553	2.64097	2.65097	2.63686	2.64019
310.83	2.63102	2.63009	2.63544	2.64063	2.65107	2.63713	2.64018
311.298	2.63121	2.62988	2.63532	2.64066	2.65107	2.63732	2.64019
311.767	2.6315	2.62964	2.63509	2.64078	2.65126	2.63774	2.64034
312.235	2.63179	2.6294	2.63461	2.64078	2.65101	2.63783	2.64071
312.703	2.63189	2.62925	2.63406	2.64089	2.65082	2.63807	2.64112
313.171	2.63175	2.62916	2.63325	2.64086	2.65063	2.63841	2.64115
313.64	2.63155	2.62913	2.63231	2.6407	2.65033	2.6386	2.64116
314.108	2.63138	2.62919	2.63171	2.6406	2.64982	2.63857	2.64112
314.576	2.63089	2.62939	2.63117	2.6403	2.64943	2.63842	2.64101
315.044	2.63042	2.62959	2.63068	2.63984	2.64898	2.63802	2.6407
315.512	2.62999	2.62989	2.6304	2.63931	2.64864	2.63786	2.64057
315.98	2.6296	2.63034	2.63012	2.63887	2.64832	2.6377	2.64048
316.448	2.62932	2.6311	2.63013	2.63856	2.6478	2.63752	2.64058
316.916	2.62891	2.6316	2.63004	2.63818	2.64738	2.63734	2.64043
317.384	2.62832	2.63205	2.62982	2.63781	2.64697	2.63722	2.64036
317.852	2.62783	2.63238	2.62951	2.63774	2.64656	2.6374	2.64024
318.32	2.62724	2.63262	2.62921	2.63754	2.64629	2.63772	2.64053
318.788	2.62679	2.63287	2.629	2.6377	2.64629	2.63791	2.64068
319.256	2.62655	2.63303	2.62883	2.63778	2.64649	2.63825	2.64069
319.724	2.62656	2.63302	2.62872	2.63785	2.64698	2.63841	2.64086
320.191	2.62711	2.63322	2.62868	2.63817	2.64733	2.63871	2.64128
320.659	2.62773	2.6336	2.62883	2.63861	2.64784	2.63908	2.64189
321.127	2.6284	2.63395	2.6292	2.63893	2.64853	2.63947	2.64264
321.595	2.62936	2.63444	2.62997	2.63952	2.64929	2.63982	2.64317
322.062	2.63018	2.63486	2.63086	2.63999	2.65011	2.64038	2.64385
322.53	2.63078	2.63524	2.63173	2.64033	2.65053	2.64078	2.64445
322.998	2.6314	2.63551	2.63255	2.64085	2.65074	2.64145	2.645
323.465	2.63168	2.63582	2.63363	2.64109	2.65114	2.642	2.64561
323.933	2.632	2.63612	2.63467	2.64118	2.65158	2.64244	2.64607
324.4	2.63224	2.63677	2.63552	2.64139	2.6519	2.64284	2.6466
324.868	2.63249	2.63748	2.63624	2.64188	2.6522	2.64323	2.64716
325.335	2.63288	2.63821	2.63687	2.64222	2.65239	2.64361	2.64738
325.803	2.63342	2.63901	2.63766	2.64264	2.65298	2.64421	2.64778
326.27	2.63368	2.63992	2.63832	2.64309	2.65386	2.64479	2.64823
326.738	2.63383	2.64082	2.63871	2.64378	2.6549	2.64543	2.64872
327.205	2.63408	2.64153	2.63904	2.64481	2.65603	2.64604	2.64918
327.672	2.63449	2.64223	2.63959	2.64596	2.65741	2.64669	2.64958
328.139	2.63449	2.64286	2.63989	2.64675	2.6588	2.64719	2.65003
328.607	2.6345	2.64348	2.64004	2.64767	2.66036	2.64771	2.65067
329.074	2.63437	2.64416	2.64003	2.64862	2.66157	2.64804	2.65115
329.541	2.63444	2.64471	2.64004	2.64935	2.6625	2.64808	2.65147
330.008	2.63459	2.64534	2.64048	2.65004	2.6632	2.64815	2.65158
330.476	2.6345	2.64606	2.64094	2.65038	2.66371	2.6483	2.65151
330.943	2.63424	2.64647	2.64122	2.65039	2.6638	2.6483	2.65123
331.41	2.63397	2.6467	2.64177	2.65038	2.66383	2.64855	2.65077
331.877	2.63357	2.647	2.64245	2.65027	2.6638	2.64882	2.65021
332.344	2.63322	2.64709	2.64302	2.65	2.66376	2.64891	2.64965
332.811	2.63285	2.64701	2.64357	2.64988	2.6637	2.64907	2.64908
333.278	2.63266	2.64669	2.64384	2.64952	2.66363	2.64922	2.64856
333.745	2.63254	2.64634	2.6441	2.64923	2.66363	2.64928	2.64822
334.212	2.63253	2.64591	2.64409	2.64888	2.66361	2.64947	2.64805
334.679	2.63259	2.64537	2.64391	2.64855	2.66354	2.64955	2.64775
335.146	2.63248	2.64438	2.64357	2.64808	2.66336	2.64942	2.64741
335.612	2.63223	2.64317	2.64316	2.6478	2.66332	2.6493	2.64702
336.079	2.63182	2.6422	2.64268	2.64744	2.66315	2.64912	2.64658
336.546	2.6314	2.64137	2.64226	2.64722	2.66294	2.64885	2.64615
337.013	2.63106	2.64044	2.64193	2.64682	2.66253	2.64858	2.64546
337.479	2.63057	2.63967	2.64194	2.64665	2.66202	2.64792	2.64444
337.946	2.63005	2.63899	2.64184	2.64635	2.66159	2.64726	2.64367
338.413	2.62958	2.63847	2.64184	2.64601	2.66081	2.64632	2.64288
338.879	2.62901	2.63795	2.64176	2.64539	2.65973	2.64552	2.64187
339.346	2.62829	2.63741	2.64165	2.64461	2.65859	2.64479	2.64091
339.813	2.62721	2.63654	2.64131	2.64374	2.65735	2.64397	2.63968
340.279	2.62593	2.6357	2.64087	2.64296	2.65619	2.64311	2.63855
340.746	2.62447	2.63473	2.64014	2.64185	2.6551	2.64247	2.63754
341.212	2.6231	2.63366	2.63942	2.64075	2.6536	2.64157	2.63628
341.679	2.62176	2.6326	2.63862	2.63977	2.6524	2.64069	2.63495
342.145	2.62041	2.63186	2.63782	2.63872	2.65143	2.63963	2.63386
342.611	2.6191	2.63095	2.63684	2.63797	2.65063	2.63846	2.63261
343.078	2.61803	2.63002	2.63566	2.63722	2.64968	2.63706	2.63124
343.544	2.61676	2.62875	2.63438	2.63621	2.64841	2.63539	2.62974
344.01	2.61552	2.62739	2.63273	2.63533	2.64704	2.6336	2.62827
344.477	2.61406	2.62593	2.63096	2.63442	2.64596	2.63184	2.627
344.943	2.61264	2.6243	2.62903	2.63342	2.64467	2.63023	2.62586
345.409	2.61137	2.62247	2.62726	2.63245	2.64306	2.62855	2.62464
345.875	2.61005	2.62065	2.62541	2.63098	2.64123	2.62665	2.62341
346.342	2.60848	2.61913	2.62386	2.62956	2.63945	2.62494	2.62257
346.808	2.60714	2.61769	2.62229	2.62835	2.63804	2.6235	2.62193
347.274	2.60607	2.61622	2.6211	2.6273	2.63663	2.62228	2.62143
347.74	2.605	2.61469	2.62006	2.62606	2.63507	2.62113	2.62087
348.206	2.60386	2.61325	2.61905	2.62494	2.63368	2.62007	2.62021
348.672	2.60254	2.61183	2.61804	2.62385	2.63264	2.61918	2.61959
349.138	2.60124	2.6104	2.6171	2.62281	2.63148	2.61844	2.6191
349.604	2.60009	2.60869	2.61588	2.62156	2.6304	2.61762	2.61846
350.07	2.59874	2.60709	2.61462	2.62028	2.62934	2.61661	2.61771
350.536	2.59715	2.60565	2.61327	2.61885	2.6284	2.61528	2.61665
351.002	2.59571	2.6043	2.61185	2.61759	2.62751	2.61395	2.6156
351.467	2.59428	2.60288	2.61066	2.61629	2.62665	2.61269	2.61458
351.933	2.59284	2.60144	2.60928	2.61489	2.62558	2.61126	2.61343
352.399	2.59127	2.59995	2.6081	2.61381	2.62459	2.60985	2.61218
352.865	2.58979	2.59845	2.60711	2.61274	2.62361	2.60843	2.61096
353.33	2.58834	2.59695	2.60633	2.61186	2.6226	2.60717	2.60983
353.796	2.5869	2.59537	2.60541	2.61096	2.62157	2.60598	2.60886
354.262	2.58555	2.59396	2.60435	2.61007	2.6205	2.60472	2.60782
354.727	2.58424	2.59266	2.60319	2.60919	2.61954	2.60326	2.6068
355.193	2.58315	2.59108	2.6021	2.60841	2.61846	2.60186	2.60592
355.659	2.58192	2.58943	2.60067	2.60721	2.61733	2.60042	2.60498
356.124	2.58046	2.58778	2.59904	2.60609	2.6161	2.599	2.60412
356.59	2.57898	2.58606	2.59708	2.60452	2.61455	2.59759	2.60325
357.055	2.57756	2.58442	2.59536	2.60297	2.613	2.59616	2.60211
357.521	2.57582	2.58273	2.59367	2.60159	2.61162	2.59498	2.60107
357.986	2.57394	2.58115	2.59188	2.60023	2.61005	2.59381	2.60001
358.452	2.57184	2.57947	2.59	2.59888	2.60849	2.59253	2.59873
358.917	2.57006	2.57791	2.58819	2.59758	2.60698	2.59138	2.59754
359.382	2.56815	2.57615	2.58614	2.59611	2.6055	2.59013	2.59625
359.848	2.56629	2.57432	2.58412	2.5949	2.60419	2.58868	2.59481
360.313	2.56429	2.57254	2.58189	2.59361	2.60281	2.58732	2.59369
360.778	2.56242	2.57077	2.57974	2.59211	2.60134	2.58587	2.59258
361.243	2.56054	2.56867	2.57739	2.59042	2.59973	2.58435	2.59135
361.709	2.55867	2.56672	2.5751	2.58851	2.59809	2.58284	2.59005
362.174	2.55655	2.56466	2.57305	2.58658	2.59643	2.58127	2.58891
362.639	2.55469	2.56283	2.57146	2.58476	2.59497	2.58014	2.58772
363.104	2.55283	2.56131	2.57026	2.58277	2.59359	2.57907	2.5866
363.569	2.55118	2.55971	2.56905	2.58083	2.59215	2.5779	2.58531
364.034	2.54939	2.55811	2.56795	2.5789	2.59065	2.57646	2.58374
364.499	2.54757	2.55664	2.56698	2.57695	2.58915	2.57513	2.58224
364.964	2.54584	2.55508	2.56602	2.57516	2.58761	2.57407	2.58082
365.429	2.54415	2.55345	2.56479	2.57323	2.58624	2.57297	2.57928
365.894	2.54234	2.55194	2.56336	2.57118	2.58445	2.57147	2.57779
366.359	2.54036	2.55053	2.56167	2.56918	2.58273	2.57002	2.57622
366.824	2.53811	2.54925	2.56001	2.56731	2.58108	2.56871	2.57458
367.289	2.53606	2.54792	2.55826	2.56531	2.57939	2.56748	2.573
367.753	2.53401	2.54642	2.55652	2.56339	2.57759	2.56611	2.57122
368.218	2.5318	2.54515	2.55463	2.56168	2.57611	2.56448	2.56959
368.683	2.52962	2.54414	2.55305	2.5603	2.57459	2.56293	2.56794
369.148	2.5277	2.54311	2.55164	2.55923	2.57331	2.56174	2.56628
369.612	2.526	2.54192	2.55024	2.55826	2.57205	2.56061	2.56489
370.077	2.52448	2.54066	2.54888	2.55723	2.57067	2.55937	2.56348
370.542	2.5229	2.53958	2.54736	2.5564	2.56927	2.55818	2.5621
371.006	2.52137	2.53856	2.54594	2.55567	2.56815	2.55728	2.56094
371.471	2.51994	2.53762	2.54448	2.55478	2.567	2.5565	2.55971
371.935	2.51864	2.53668	2.54311	2.55404	2.56579	2.55583	2.55856
372.4	2.51731	2.53585	2.54184	2.55333	2.5647	2.55495	2.55747
372.865	2.51611	2.53503	2.54076	2.55273	2.5636	2.55408	2.55638
373.329	2.51497	2.53429	2.53993	2.5521	2.56281	2.55349	2.55551
373.793	2.51392	2.53354	2.53939	2.55142	2.5621	2.55329	2.55483
374.258	2.51299	2.5331	2.5389	2.55082	2.56168	2.55303	2.55424
374.722	2.5123	2.53271	2.53891	2.55045	2.56146	2.5528	2.55392
375.187	2.51182	2.53245	2.53881	2.55003	2.56136	2.55259	2.55369
375.651	2.51148	2.53209	2.53854	2.54956	2.56146	2.55251	2.55338
376.115	2.51111	2.53178	2.53818	2.54905	2.56148	2.55264	2.55311
376.579	2.51088	2.53146	2.53776	2.54845	2.56147	2.55272	2.55281
377.044	2.51081	2.5311	2.53716	2.5478	2.5617	2.55262	2.55257
377.508	2.51072	2.53097	2.53656	2.54713	2.56182	2.5526	2.55233
377.972	2.51036	2.53084	2.53584	2.54652	2.56185	2.5525	2.55203
378.436	2.51009	2.53073	2.53532	2.54595	2.56179	2.55226	2.55149
378.9	2.50964	2.53086	2.53504	2.5455	2.5615	2.55202	2.55128
379.364	2.5093	2.53096	2.53468	2.54517	2.56135	2.55165	2.5509
379.828	2.5088	2.53096	2.53418	2.545	2.5612	2.55135	2.5505
380.292	2.50817	2.53099	2.53406	2.5449	2.56096	2.55106	2.55005
380.756	2.50757	2.53083	2.53383	2.5449	2.56073	2.55081	2.54977
381.22	2.50716	2.53076	2.53365	2.54491	2.56061	2.55071	2.5495
381.684	2.50671	2.53069	2.53337	2.54533	2.56058	2.55046	2.54952
382.148	2.50634	2.53041	2.53291	2.54569	2.56056	2.55041	2.54955
382.612	2.50587	2.53009	2.53277	2.546	2.56037	2.55039	2.54984
383.076	2.50559	2.52988	2.53275	2.54642	2.56034	2.55029	2.55036
383.54	2.50535	2.5297	2.53251	2.54699	2.56048	2.55034	2.55099
384.004	2.50525	2.52963	2.53261	2.54782	2.5608	2.55023	2.55161
384.467	2.50521	2.52968	2.53279	2.54866	2.56109	2.55027	2.55207
384.931	2.50513	2.52984	2.53304	2.54924	2.5616	2.55073	2.55254
385.395	2.50513	2.53	2.53346	2.54988	2.56219	2.55106	2.55297
385.858	2.50543	2.53041	2.53387	2.55049	2.56305	2.55147	2.55344
386.322	2.50562	2.531	2.53452	2.55116	2.56404	2.55214	2.55409
386.786	2.50603	2.53186	2.53528	2.55188	2.56493	2.55292	2.55477
387.249	2.50662	2.53272	2.53625	2.55246	2.56583	2.55401	2.55564
387.713	2.50721	2.53344	2.53737	2.55308	2.56675	2.555	2.55693
388.176	2.50782	2.53418	2.5385	2.55374	2.56763	2.55579	2.55829
388.64	2.50823	2.5351	2.53965	2.55426	2.56854	2.55672	2.55958
389.103	2.50837	2.53587	2.54086	2.55487	2.56945	2.55758	2.56083
389.567	2.50856	2.53639	2.54203	2.55556	2.5702	2.55826	2.56196
390.03	2.50853	2.53676	2.54317	2.5562	2.5708	2.55876	2.56318
390.494	2.50824	2.53714	2.54416	2.55681	2.57145	2.55909	2.56431
390.957	2.50777	2.53756	2.54482	2.55707	2.57212	2.55939	2.56533
391.42	2.50723	2.53783	2.54538	2.55712	2.57287	2.55975	2.56622
391.883	2.50671	2.53818	2.54603	2.55735	2.57364	2.56015	2.56711
392.347	2.50627	2.5386	2.54657	2.55782	2.57446	2.5607	2.56819
392.81	2.50569	2.53916	2.54703	2.5581	2.57542	2.56107	2.56942
393.273	2.50503	2.53992	2.54761	2.55861	2.57653	2.56166	2.57069
393.736	2.50426	2.54058	2.54793	2.55913	2.5774	2.56237	2.57188
394.199	2.50344	2.54115	2.5484	2.55976	2.57832	2.563	2.57289
394.663	2.50249	2.54183	2.54902	2.56061	2.57917	2.56357	2.57395
395.126	2.50136	2.54216	2.54946	2.56133	2.57992	2.56399	2.5748
395.589	2.50003	2.54219	2.54985	2.56187	2.5805	2.56429	2.57535
396.052	2.49849	2.54201	2.55029	2.56273	2.58081	2.56471	2.57563
396.515	2.497	2.54151	2.55099	2.56349	2.58126	2.56502	2.57586
396.978	2.49546	2.54095	2.55176	2.56415	2.58163	2.56534	2.57611
397.441	2.49364	2.54054	2.55268	2.56499	2.58194	2.56601	2.57676
397.904	2.49143	2.53991	2.5535	2.56562	2.58218	2.56672	2.57732
398.366	2.48883	2.53961	2.55455	2.56636	2.58275	2.56744	2.57807
398.829	2.48579	2.53956	2.55562	2.56698	2.58336	2.56803	2.57903
399.292	2.48245	2.53971	2.55661	2.56747	2.58405	2.56876	2.57997
399.755	2.47836	2.53984	2.55742	2.56803	2.58459	2.56944	2.58087
400.218	2.47346	2.53994	2.55808	2.56841	2.58518	2.57001	2.58172
400.68	2.46781	2.5398	2.55842	2.56849	2.58577	2.57048	2.58229
401.143	2.46138	2.53967	2.55876	2.56843	2.58625	2.57085	2.58279
401.606	2.45406	2.53936	2.5588	2.56838	2.58648	2.57124	2.58308
402.068	2.44563	2.53905	2.55877	2.56825	2.58663	2.57186	2.58315
402.531	2.43616	2.53861	2.55877	2.5681	2.58678	2.57232	2.58331
402.994	2.42551	2.53816	2.55863	2.56771	2.58699	2.57268	2.58356
403.456	2.41367	2.53773	2.55854	2.56759	2.58704	2.57292	2.58376
403.919	2.40063	2.53727	2.55859	2.56776	2.58704	2.57291	2.58401
404.381	2.38626	2.53668	2.55854	2.56795	2.58696	2.5729	2.58423
404.844	2.37047	2.53575	2.55838	2.56818	2.58676	2.5726	2.58447
405.306	2.35333	2.53444	2.55804	2.56829	2.5865	2.57185	2.58461
405.768	2.33468	2.53299	2.55765	2.56837	2.58629	2.57113	2.58475
406.231	2.31464	2.53135	2.557	2.56831	2.5859	2.57028	2.58446
406.693	2.29328	2.52956	2.55614	2.56803	2.58551	2.56954	2.58409
407.155	2.27059	2.52765	2.5551	2.56745	2.58505	2.56881	2.58357
407.618	2.2468	2.5256	2.55402	2.56721	2.58466	2.56818	2.58318
408.08	2.22191	2.52358	2.55302	2.56674	2.58435	2.56771	2.58289
408.542	2.19582	2.52161	2.55202	2.5662	2.58408	2.56752	2.58262
409.004	2.16871	2.51934	2.55087	2.56554	2.5839	2.56726	2.58213
409.467	2.14056	2.51661	2.54982	2.56486	2.58349	2.5671	2.58182
409.929	2.11127	2.51346	2.54889	2.56436	2.58288	2.56685	2.58139
410.391	2.08075	2.50978	2.54787	2.56384	2.58205	2.56666	2.58088
410.853	2.04902	2.50549	2.54661	2.56307	2.58104	2.56624	2.58018
411.315	2.01606	2.50045	2.54518	2.5623	2.57973	2.5656	2.57905
411.777	1.98215	2.49462	2.54377	2.56165	2.57827	2.56478	2.57772
412.239	1.94711	2.48796	2.54219	2.56059	2.57652	2.56367	2.57631
412.701	1.91111	2.48072	2.54047	2.55952	2.57481	2.56236	2.57458
413.163	1.87419	2.47282	2.53865	2.55832	2.57338	2.56109	2.57299
413.625	1.83649	2.46407	2.53683	2.55715	2.57192	2.55969	2.57144
414.087	1.79796	2.4547	2.53522	2.55613	2.57061	2.55838	2.57016
414.548	1.7588	2.44468	2.53358	2.55517	2.56964	2.55716	2.56934
415.01	1.71896	2.43395	2.53189	2.55414	2.56877	2.55623	2.56889
415.472	1.67849	2.42245	2.52996	2.55357	2.56786	2.55568	2.56849
415.934	1.63753	2.41008	2.52785	2.55292	2.56721	2.55525	2.56835
416.396	1.59629	2.39664	2.52541	2.5522	2.56662	2.55467	2.56812
416.857	1.55488	2.38234	2.52263	2.55158	2.56632	2.55439	2.56776
417.319	1.51327	2.36671	2.51936	2.55062	2.56584	2.55413	2.56724
417.781	1.47157	2.34998	2.51585	2.54956	2.56513	2.55407	2.56663
418.242	1.42973	2.33203	2.51171	2.54851	2.56426	2.55389	2.56588
418.704	1.38804	2.31304	2.50723	2.54707	2.56343	2.55349	2.56514
419.165	1.34646	2.29299	2.50221	2.5457	2.56248	2.55316	2.56432
419.627	1.30496	2.27211	2.49662	2.54419	2.56121	2.55284	2.56335
420.088	1.26368	2.25022	2.49047	2.54255	2.55985	2.55235	2.56255
420.55	1.22287	2.22752	2.48375	2.54064	2.55866	2.55169	2.5616
421.011	1.18262	2.20378	2.47611	2.53827	2.55742	2.55068	2.56057
421.473	1.14294	2.1791	2.46768	2.53535	2.55592	2.54944	2.55937
421.934	1.10386	2.15345	2.45837	2.53209	2.55415	2.54845	2.55805
422.395	1.06556	2.12672	2.44828	2.52819	2.55233	2.54748	2.55694
422.857	1.02811	2.09885	2.43725	2.52361	2.55038	2.54662	2.55584
423.318	0.99157	2.07014	2.42525	2.51841	2.54818	2.54571	2.55473
423.779	0.95597	2.04075	2.41234	2.51263	2.5457	2.54507	2.55371
424.24	0.92133	2.01071	2.3985	2.50651	2.54294	2.54456	2.55259
424.701	0.88773	1.97998	2.38366	2.49974	2.53991	2.54378	2.55144
425.163	0.85518	1.94856	2.36798	2.49238	2.53656	2.54271	2.55022
425.624	0.82365	1.91658	2.35132	2.48431	2.53259	2.54121	2.54861
426.085	0.79315	1.88411	2.33381	2.47563	2.52805	2.53923	2.54687
426.546	0.76364	1.85102	2.3153	2.46587	2.52277	2.5367	2.54492
427.007	0.7351	1.81726	2.29567	2.45525	2.51677	2.53353	2.54267
427.468	0.70754	1.78294	2.27515	2.44365	2.51011	2.52975	2.54025
427.929	0.68091	1.74834	2.25387	2.43121	2.50261	2.52569	2.53759
428.39	0.6552	1.71345	2.23155	2.41784	2.49436	2.52099	2.5346
428.851	0.63045	1.67829	2.20824	2.40352	2.48544	2.51585	2.53127
429.312	0.6066	1.64304	2.18404	2.38833	2.47584	2.51015	2.52752
429.773	0.58364	1.60776	2.15916	2.37221	2.46555	2.50402	2.52322
430.233	0.56156	1.57256	2.13362	2.35515	2.45449	2.4972	2.51839
430.694	0.5403	1.53745	2.10719	2.33713	2.44246	2.48985	2.51301
431.155	0.51988	1.50237	2.08008	2.31845	2.42978	2.48188	2.50688
431.616	0.50026	1.46748	2.05241	2.29892	2.41632	2.47328	2.50032
432.076	0.48142	1.43283	2.02422	2.27873	2.40188	2.4639	2.49306
432.537	0.46329	1.39855	1.99543	2.2577	2.38676	2.45389	2.48524
432.998	0.44589	1.36462	1.96587	2.23597	2.37078	2.44308	2.47684
433.458	0.42918	1.33109	1.93565	2.21345	2.35384	2.43156	2.46761
433.919	0.41312	1.29805	1.90497	2.19011	2.33631	2.4191	2.45747
434.38	0.39769	1.26557	1.87378	2.1658	2.318	2.40565	2.44687
434.84	0.38282	1.23369	1.84221	2.14097	2.29886	2.39144	2.43549
435.301	0.36849	1.20241	1.81018	2.11535	2.27898	2.37652	2.42337
435.761	0.3547	1.17174	1.77784	2.08909	2.25825	2.36065	2.41069
436.221	0.34142	1.14177	1.7454	2.06237	2.23687	2.34421	2.39733
436.682	0.32864	1.11252	1.71285	2.0353	2.21511	2.32715	2.38351
437.142	0.31636	1.08401	1.6804	2.00784	2.1929	2.30947	2.36928
437.603	0.30454	1.05626	1.64797	1.98011	2.17015	2.29138	2.35433
438.063	0.29318	1.02925	1.6157	1.95195	2.14693	2.27272	2.33889
438.523	0.28228	1.00298	1.58374	1.92343	2.12337	2.25351	2.32313
438.984	0.27181	0.97751	1.55205	1.89464	2.09942	2.23393	2.30661
439.444	0.26175	0.95283	1.52068	1.86574	2.07505	2.21397	2.28978
439.904	0.25211	0.92891	1.48982	1.8368	2.05017	2.19367	2.27252
440.364	0.24283	0.90581	1.45947	1.80781	2.02505	2.17312	2.25484
440.824	0.23395	0.88347	1.42965	1.77884	1.99957	2.15203	2.23673
441.284	0.22543	0.86191	1.40032	1.74985	1.97376	2.13047	2.21802
441.745	0.21724	0.8411	1.37158	1.72106	1.9476	2.10835	2.19871
442.205	0.20938	0.82095	1.34353	1.69244	1.92117	2.08583	2.17903
442.665	0.20183	0.80146	1.31615	1.66396	1.89461	2.06271	2.15867
443.125	0.19454	0.78261	1.28941	1.63557	1.86794	2.03925	2.13793
443.585	0.18752	0.76432	1.26329	1.60749	1.84107	2.0156	2.11676
444.045	0.18074	0.74659	1.23783	1.57978	1.81426	1.99177	2.09538
444.504	0.1742	0.72941	1.21317	1.55263	1.78771	1.96785	2.07387
444.964	0.16791	0.7128	1.18927	1.52595	1.76148	1.94408	2.05229
445.424	0.16185	0.69677	1.16613	1.49991	1.73567	1.92043	2.03052
445.884	0.15602	0.68132	1.14372	1.47458	1.71017	1.89701	2.00871
446.344	0.15042	0.66646	1.1221	1.44995	1.6851	1.87365	1.98676
446.804	0.14504	0.65217	1.10122	1.42597	1.6605	1.85031	1.96482
447.263	0.13989	0.63846	1.0811	1.40266	1.6365	1.82728	1.94285
447.723	0.13495	0.62527	1.06169	1.37997	1.61299	1.80452	1.92087
448.183	0.13019	0.61258	1.04295	1.35797	1.58989	1.78192	1.89889
448.642	0.12561	0.60034	1.02488	1.33667	1.56735	1.75951	1.87711
449.102	0.12121	0.58854	1.00743	1.31594	1.54533	1.73749	1.85562
449.561	0.11698	0.57713	0.99059	1.29584	1.52386	1.71584	1.83432
450.021	0.11292	0.56613	0.97433	1.27634	1.50286	1.69462	1.81332
450.481	0.109	0.5555	0.95862	1.2574	1.48234	1.67383	1.79262
450.94	0.10521	0.54522	0.94343	1.23901	1.46237	1.65344	1.77229
451.399	0.10158	0.53531	0.92875	1.2212	1.44297	1.63353	1.75236
451.859	0.0981	0.52576	0.91458	1.20386	1.42401	1.61399	1.73268
452.318	0.09474	0.51654	0.90088	1.18712	1.40562	1.59482	1.71341
452.778	0.09151	0.50764	0.88765	1.17091	1.38772	1.57607	1.69455
453.237	0.08838	0.49905	0.87489	1.15523	1.37041	1.55771	1.67598
453.696	0.08538	0.49076	0.86257	1.14006	1.35362	1.53974	1.65773
454.156	0.08251	0.48276	0.85067	1.12541	1.33731	1.52221	1.63987
454.615	0.07974	0.47504	0.83918	1.11119	1.32146	1.50515	1.62232
455.074	0.07707	0.46755	0.82806	1.09744	1.30604	1.48849	1.60518
455.533	0.0745	0.46032	0.81731	1.08408	1.29103	1.47222	1.58828
455.992	0.07203	0.4533	0.80688	1.07109	1.2764	1.4563	1.5717
456.452	0.06967	0.44652	0.79675	1.05842	1.2621	1.44075	1.55547
456.911	0.06739	0.43994	0.78689	1.04607	1.24805	1.42553	1.53954
457.37	0.06521	0.43354	0.77728	1.03402	1.23426	1.41058	1.52381
457.829	0.06311	0.42731	0.76788	1.02224	1.22076	1.39582	1.50833
458.288	0.06108	0.42126	0.75869	1.01071	1.20757	1.38134	1.49305
458.747	0.05914	0.41537	0.7497	0.99942	1.19464	1.36715	1.478
459.206	0.05728	0.40963	0.74093	0.98838	1.18196	1.35319	1.46316
459.665	0.05548	0.40401	0.73235	0.97757	1.16952	1.33942	1.44846
460.124	0.05374	0.39854	0.72397	0.96699	1.15736	1.32586	1.43395
460.582	0.05206	0.3932	0.71578	0.95659	1.14545	1.31252	1.41967
461.041	0.05045	0.388	0.70777	0.94642	1.13375	1.29937	1.40558
461.5	0.0489	0.38292	0.69992	0.93643	1.12218	1.28637	1.39172
461.959	0.04741	0.37793	0.69222	0.92657	1.11074	1.27347	1.37798
462.418	0.04597	0.37306	0.68459	0.91684	1.09944	1.26069	1.36436
462.876	0.04459	0.36829	0.67708	0.9072	1.08825	1.24806	1.35088
463.335	0.04328	0.36361	0.66963	0.89764	1.07713	1.23557	1.33745
463.794	0.04202	0.359	0.66227	0.88815	1.06608	1.22316	1.32409
464.252	0.04081	0.35447	0.65497	0.8787	1.05507	1.2108	1.31076
464.711	0.03966	0.35	0.64773	0.8693	1.04413	1.19848	1.29745
465.169	0.03854	0.3456	0.64053	0.85994	1.03324	1.18618	1.28418
465.628	0.03747	0.34123	0.63339	0.85062	1.02235	1.17386	1.27089
466.087	0.03643	0.3369	0.62628	0.84133	1.01144	1.16149	1.25757
466.545	0.03543	0.33261	0.61919	0.83209	1.00057	1.14905	1.24427
467.003	0.03447	0.32836	0.6121	0.82287	0.98971	1.13657	1.23097
467.462	0.03354	0.32414	0.60503	0.81365	0.97884	1.12408	1.21766
467.92	0.03265	0.31996	0.59798	0.80443	0.96799	1.11155	1.20433
468.379	0.03179	0.31582	0.59094	0.79526	0.95717	1.09906	1.19099
468.837	0.03097	0.31172	0.58393	0.78608	0.94636	1.08657	1.17768
469.295	0.03019	0.30766	0.57693	0.7769	0.93557	1.07408	1.16436
469.753	0.02943	0.30362	0.56996	0.7677	0.92474	1.0616	1.15101
470.212	0.02871	0.2996	0.56302	0.75851	0.91392	1.04915	1.13762
470.67	0.02801	0.2956	0.5561	0.74932	0.90311	1.03671	1.12418
471.128	0.02735	0.29164	0.54919	0.74013	0.89228	1.02428	1.11066
471.586	0.0267	0.28767	0.54227	0.73089	0.88141	1.01178	1.09708
472.044	0.02609	0.28372	0.53534	0.72164	0.87053	0.99926	1.08341
472.502	0.02551	0.27978	0.52838	0.71234	0.85958	0.98667	1.06964
472.96	0.02495	0.27585	0.5214	0.70301	0.8486	0.974	1.05579
473.419	0.02441	0.27192	0.51437	0.69363	0.83751	0.96122	1.04187
473.877	0.02389	0.26798	0.5073	0.68419	0.82637	0.94834	1.02786
474.334	0.02339	0.26403	0.50019	0.6747	0.81517	0.93537	1.01378
474.792	0.0229	0.2601	0.49305	0.6652	0.8039	0.92235	0.99961
475.25	0.02242	0.25616	0.4859	0.65567	0.79258	0.90928	0.9854
475.708	0.02195	0.25223	0.47875	0.64616	0.78126	0.8962	0.97119
476.166	0.0215	0.24833	0.4716	0.63665	0.76996	0.88312	0.95697
476.624	0.02106	0.24445	0.46446	0.62714	0.75866	0.87003	0.94274
477.082	0.02064	0.24058	0.45734	0.6176	0.74734	0.8569	0.92849
477.539	0.02025	0.23673	0.45021	0.60804	0.73596	0.84373	0.91422
477.997	0.01988	0.23286	0.44305	0.59842	0.7245	0.83047	0.89986
478.455	0.01953	0.229	0.43585	0.58876	0.71299	0.81715	0.88543
478.912	0.01918	0.22513	0.42862	0.57906	0.70143	0.80376	0.87094
479.37	0.01886	0.22123	0.42136	0.56933	0.68984	0.79034	0.85641
479.828	0.01854	0.21734	0.4141	0.55958	0.67823	0.77691	0.84187
480.285	0.01825	0.21346	0.40682	0.54985	0.66665	0.76351	0.82736
480.743	0.01795	0.20959	0.39956	0.54015	0.65513	0.75018	0.81291
481.2	0.01766	0.20576	0.39238	0.53052	0.64372	0.73695	0.79858
481.658	0.01736	0.20196	0.38526	0.52095	0.63238	0.72377	0.78433
482.115	0.01708	0.19821	0.3782	0.51144	0.62109	0.71066	0.77015
482.573	0.0168	0.1945	0.37118	0.50199	0.60987	0.6976	0.75604
483.03	0.01653	0.19081	0.3642	0.49261	0.59871	0.68458	0.74196
483.487	0.01626	0.18714	0.35727	0.48324	0.58757	0.67161	0.72791
483.945	0.016	0.18347	0.35035	0.47391	0.57646	0.65866	0.71388
484.402	0.01576	0.17982	0.34346	0.46461	0.56538	0.64577	0.69987
484.859	0.01556	0.17618	0.3366	0.45534	0.55436	0.63294	0.68594
485.317	0.01536	0.17256	0.32979	0.4461	0.54339	0.6202	0.67208
485.774	0.01516	0.16895	0.32301	0.4369	0.53246	0.60754	0.65828
486.231	0.01499	0.16538	0.31628	0.42776	0.52161	0.59496	0.64459
486.688	0.01482	0.16183	0.30959	0.41867	0.51081	0.58246	0.63099
487.145	0.01465	0.15832	0.30295	0.40962	0.50007	0.57002	0.61749
487.602	0.01448	0.15483	0.29633	0.40064	0.48939	0.55762	0.60407
488.06	0.01431	0.15136	0.28975	0.39171	0.47876	0.54529	0.59071
488.517	0.01416	0.14793	0.2832	0.38283	0.46822	0.53303	0.57746
488.974	0.01401	0.14454	0.27669	0.37402	0.45775	0.52082	0.56429
489.431	0.01386	0.14117	0.27023	0.36528	0.44735	0.50871	0.55124
489.887	0.01371	0.13784	0.26381	0.35662	0.43708	0.4967	0.5383
490.344	0.01358	0.13455	0.25747	0.34807	0.42693	0.48483	0.52549
490.801	0.01345	0.13131	0.2512	0.3396	0.41688	0.4731	0.51285
491.258	0.01331	0.12812	0.24503	0.33125	0.40697	0.46155	0.50037
491.715	0.01317	0.12498	0.23895	0.32303	0.39721	0.45017	0.48807
492.172	0.01303	0.1219	0.23298	0.31495	0.38762	0.43898	0.47596
492.628	0.01291	0.11886	0.22709	0.30698	0.37815	0.42794	0.46401
493.085	0.01281	0.11588	0.22131	0.29913	0.36879	0.41708	0.45223
493.542	0.01272	0.11294	0.21561	0.29138	0.35957	0.40636	0.44062
493.999	0.01263	0.11004	0.20998	0.28374	0.35048	0.39578	0.42915
494.455	0.01254	0.10718	0.20443	0.2762	0.34151	0.38532	0.41783
494.912	0.01247	0.10434	0.19896	0.26876	0.33267	0.37501	0.40666
495.368	0.01241	0.10156	0.19357	0.26143	0.32393	0.36485	0.39567
495.825	0.01235	0.09882	0.18826	0.25424	0.31535	0.35485	0.38485
496.282	0.01228	0.09612	0.18306	0.24719	0.30694	0.34504	0.37424
496.738	0.01221	0.0935	0.17796	0.2403	0.29872	0.33545	0.36389
497.194	0.01215	0.09094	0.17299	0.23357	0.29068	0.32608	0.35375
497.651	0.01209	0.08844	0.16812	0.22698	0.28279	0.31689	0.34381
498.107	0.01204	0.086	0.16336	0.22053	0.27504	0.30788	0.33407
498.564	0.01199	0.0836	0.15867	0.21418	0.26745	0.29901	0.32447
499.02	0.01193	0.08124	0.15408	0.20793	0.25996	0.29029	0.31504
499.476	0.0119	0.07893	0.14957	0.20177	0.25258	0.2817	0.30573
499.933	0.01186	0.07663	0.14511	0.19568	0.24527	0.2732	0.29652
500.389	0.01185	0.07436	0.14069	0.18968	0.23807	0.26482	0.28744
500.845	0.01183	0.07211	0.13632	0.18375	0.23099	0.25658	0.27852
501.301	0.0118	0.06989	0.13202	0.17792	0.22404	0.2485	0.26975
501.757	0.01179	0.06771	0.12781	0.17222	0.21724	0.2406	0.26118
502.214	0.01176	0.06559	0.12368	0.16666	0.21061	0.23289	0.25282
502.67	0.01174	0.06353	0.11964	0.16124	0.20416	0.22538	0.24468
503.126	0.0117	0.06153	0.11572	0.15598	0.1979	0.21808	0.23677
503.582	0.01166	0.05959	0.11192	0.15086	0.19183	0.21098	0.22909
504.038	0.01162	0.05773	0.10824	0.1459	0.18593	0.20408	0.22162
504.494	0.01158	0.05591	0.10467	0.14108	0.1802	0.19736	0.21437
504.95	0.01154	0.05417	0.10121	0.13641	0.17464	0.19084	0.20732
505.406	0.01151	0.05249	0.09786	0.13188	0.16923	0.18451	0.20048
505.862	0.01148	0.05085	0.09462	0.12748	0.16399	0.17836	0.19382
506.317	0.01146	0.04928	0.09147	0.1232	0.15889	0.17239	0.18736
506.773	0.01144	0.04776	0.08843	0.11907	0.15395	0.16662	0.1811
507.229	0.01142	0.0463	0.08549	0.11507	0.14917	0.16102	0.17503
507.685	0.0114	0.04489	0.08264	0.1112	0.14453	0.15561	0.16914
508.141	0.01139	0.0435	0.07986	0.10743	0.14	0.15034	0.16342
508.596	0.01139	0.04216	0.07716	0.10377	0.1356	0.14521	0.15786
509.052	0.01139	0.04085	0.07453	0.1002	0.13132	0.14023	0.15246
509.508	0.01139	0.03957	0.07197	0.09674	0.12716	0.13538	0.14721
509.963	0.01139	0.03833	0.06948	0.09338	0.12309	0.13065	0.1421
510.419	0.01141	0.03711	0.06705	0.09009	0.11911	0.12604	0.13711
510.874	0.01143	0.03592	0.06469	0.08688	0.11525	0.12153	0.13225
511.33	0.01145	0.03477	0.06241	0.08377	0.11151	0.11717	0.12754
511.785	0.01146	0.03367	0.0602	0.08076	0.10791	0.11296	0.123
512.241	0.01146	0.0326	0.05807	0.07788	0.10443	0.10888	0.1186
512.696	0.01148	0.03157	0.05603	0.07508	0.10109	0.10496	0.11436
513.152	0.0115	0.03059	0.05407	0.07239	0.09788	0.1012	0.11028
513.607	0.01152	0.02965	0.05219	0.06981	0.09482	0.09759	0.10637
514.062	0.01153	0.02874	0.05038	0.06733	0.09188	0.09412	0.1026
514.518	0.01153	0.02788	0.04866	0.06494	0.08905	0.09079	0.09898
514.973	0.01154	0.02705	0.047	0.06264	0.08632	0.08759	0.09548
515.428	0.01154	0.02624	0.04539	0.06042	0.08366	0.08449	0.09208
515.883	0.01154	0.02546	0.04383	0.05826	0.08108	0.08149	0.0888
516.339	0.01153	0.02468	0.04231	0.05617	0.07859	0.07858	0.08562
516.794	0.01152	0.02395	0.04083	0.05415	0.07617	0.07577	0.08255
517.249	0.0115	0.02324	0.03941	0.05219	0.07382	0.07305	0.07958
517.704	0.01148	0.02254	0.038	0.05026	0.07154	0.07038	0.07668
518.159	0.01148	0.02186	0.03663	0.0484	0.06934	0.06779	0.07388
518.614	0.01148	0.02121	0.03532	0.04661	0.06723	0.06529	0.0712
519.069	0.01147	0.02059	0.03406	0.04488	0.06521	0.06289	0.06861
519.524	0.01147	0.02001	0.03287	0.04325	0.06328	0.06058	0.06613
519.979	0.01147	0.01944	0.03172	0.04168	0.06141	0.05837	0.06374
520.434	0.01146	0.01891	0.03061	0.04017	0.05962	0.05623	0.06144
520.889	0.01146	0.0184	0.02955	0.03873	0.05789	0.05418	0.05924
521.344	0.01146	0.01791	0.02853	0.03735	0.05623	0.05223	0.05712
521.799	0.01146	0.01743	0.02755	0.03602	0.05462	0.05035	0.05508
522.253	0.01147	0.01698	0.0266	0.03474	0.05307	0.04856	0.05312
522.708	0.01148	0.01655	0.0257	0.03351	0.05157	0.04683	0.05122
523.163	0.0115	0.01613	0.02482	0.03233	0.05013	0.04515	0.04939
523.618	0.01153	0.01571	0.02397	0.0312	0.04873	0.04356	0.04764
524.072	0.01155	0.01532	0.02317	0.03011	0.0474	0.04202	0.04596
524.527	0.01156	0.01493	0.0224	0.02905	0.04611	0.04055	0.04433
524.982	0.01157	0.01455	0.02165	0.02804	0.04487	0.03911	0.04276
525.436	0.01158	0.01417	0.02092	0.02706	0.04367	0.0377	0.04123
525.891	0.01157	0.01378	0.02021	0.02609	0.0425	0.03634	0.03975
526.345	0.01156	0.01341	0.01953	0.02516	0.04137	0.03502	0.03832
526.8	0.01155	0.01306	0.01887	0.02426	0.0403	0.03374	0.03694
527.254	0.01153	0.01272	0.01824	0.02338	0.03925	0.03251	0.03561
527.709	0.01152	0.0124	0.01764	0.02255	0.03824	0.03131	0.03433
528.163	0.01151	0.01209	0.01706	0.02175	0.03728	0.03017	0.03311
528.618	0.01151	0.0118	0.01651	0.02099	0.03637	0.02909	0.03196
529.072	0.0115	0.01153	0.016	0.02027	0.03551	0.02806	0.03087
529.526	0.01148	0.01127	0.0155	0.01957	0.03468	0.02708	0.02981
529.98	0.01146	0.01104	0.01503	0.01892	0.03388	0.02616	0.02881
530.435	0.01145	0.0108	0.01458	0.01829	0.03312	0.02528	0.02784
530.889	0.01144	0.01057	0.01415	0.01768	0.03239	0.02443	0.0269
531.343	0.01142	0.01036	0.01372	0.0171	0.03169	0.02362	0.02599
531.797	0.0114	0.01015	0.01331	0.01654	0.031	0.02282	0.0251
532.251	0.01138	0.00994	0.0129	0.01599	0.03031	0.02204	0.02422
532.706	0.01137	0.00974	0.01252	0.01548	0.02965	0.02128	0.02339
533.16	0.01136	0.00954	0.01213	0.01497	0.02901	0.02054	0.02257
533.614	0.01135	0.00935	0.01175	0.01448	0.02839	0.01982	0.02181
534.068	0.01135	0.00917	0.01141	0.01402	0.02782	0.01913	0.02108
534.522	0.01135	0.00901	0.01108	0.01359	0.02728	0.01849	0.0204
534.976	0.01136	0.00886	0.01077	0.01318	0.02676	0.01789	0.01976
535.43	0.01137	0.00872	0.01048	0.01279	0.02628	0.01733	0.01916
535.883	0.01139	0.00859	0.0102	0.01241	0.02583	0.01679	0.01857
536.337	0.0114	0.00847	0.00995	0.01206	0.02539	0.01629	0.01803
536.791	0.0114	0.00836	0.00972	0.01172	0.02497	0.01582	0.01749
537.245	0.01139	0.00825	0.00949	0.0114	0.02456	0.01535	0.01697
537.699	0.01138	0.00813	0.00927	0.01108	0.02415	0.01489	0.01645
538.152	0.01138	0.00802	0.00905	0.01075	0.02374	0.01443	0.01595
538.606	0.01137	0.0079	0.00884	0.01043	0.02335	0.01398	0.01545
539.06	0.01137	0.00778	0.00865	0.01014	0.02298	0.01357	0.01498
539.513	0.01139	0.00767	0.00847	0.00985	0.02262	0.01317	0.01453
539.967	0.01141	0.00757	0.00829	0.00958	0.02229	0.01278	0.0141
540.421	0.01143	0.00749	0.00813	0.00933	0.02197	0.01242	0.01368
540.874	0.01145	0.0074	0.00798	0.00909	0.02167	0.01206	0.01328
541.328	0.01147	0.00732	0.00782	0.00886	0.02138	0.01172	0.01289
541.781	0.01147	0.00726	0.00769	0.00866	0.02111	0.01141	0.01253
542.235	0.01147	0.00721	0.00756	0.00846	0.02086	0.01111	0.01219
542.688	0.01148	0.00717	0.00744	0.00828	0.02062	0.01083	0.01187
543.142	0.01147	0.00713	0.00733	0.00812	0.02041	0.01056	0.01159
543.595	0.01148	0.0071	0.00724	0.00798	0.02021	0.01032	0.01134
544.048	0.01148	0.00707	0.00716	0.00785	0.02001	0.01011	0.01111
544.502	0.01151	0.00705	0.00709	0.00773	0.01982	0.00991	0.01089
544.955	0.01153	0.00703	0.00701	0.0076	0.01964	0.0097	0.01067
545.408	0.01154	0.007	0.00694	0.00748	0.01944	0.00951	0.01046
545.861	0.01156	0.00696	0.00687	0.00736	0.01925	0.00934	0.01024
546.315	0.01157	0.00693	0.00679	0.00723	0.01907	0.00916	0.01002
546.768	0.01157	0.00688	0.00671	0.0071	0.01887	0.00898	0.00979
547.221	0.01157	0.00684	0.00664	0.00698	0.01868	0.0088	0.00957
547.674	0.01157	0.00681	0.00657	0.00687	0.01851	0.00863	0.00936
548.127	0.01159	0.00679	0.00652	0.00679	0.01837	0.00849	0.00917
548.58	0.0116	0.00677	0.00647	0.00672	0.01824	0.00834	0.009
549.033	0.0116	0.00675	0.00644	0.00666	0.01812	0.00821	0.00886
549.486	0.01161	0.00673	0.00641	0.00661	0.01801	0.0081	0.00873
549.939	0.01162	0.00673	0.00639	0.00656	0.01792	0.008	0.00863
550.392	0.01162	0.00672	0.00637	0.00653	0.01784	0.00793	0.00855
550.845	0.01162	0.00671	0.00636	0.00649	0.01779	0.00789	0.0085
551.298	0.0116	0.0067	0.00634	0.00645	0.01773	0.00784	0.00846
551.75	0.01158	0.0067	0.00632	0.00641	0.01767	0.0078	0.00841
552.203	0.01157	0.0067	0.00628	0.00636	0.01761	0.00776	0.00835
552.656	0.01156	0.00669	0.00624	0.0063	0.01753	0.00769	0.00827
553.109	0.01157	0.00667	0.00619	0.00624	0.01744	0.00761	0.00816
553.561	0.01159	0.00667	0.00615	0.00617	0.01734	0.00751	0.00805
554.014	0.01161	0.00665	0.00609	0.00608	0.01722	0.00738	0.00791
554.467	0.01163	0.00662	0.00604	0.006	0.01709	0.00726	0.00776
554.919	0.01167	0.00659	0.00599	0.00592	0.01697	0.00714	0.00763
555.372	0.0117	0.00656	0.00594	0.00585	0.01687	0.00703	0.00751
555.825	0.01173	0.00653	0.00592	0.00579	0.01677	0.00694	0.00742
556.277	0.01176	0.00651	0.00591	0.00576	0.0167	0.00689	0.00736
556.73	0.01179	0.0065	0.00592	0.00574	0.01664	0.00686	0.00731
557.182	0.01181	0.00649	0.00592	0.00574	0.0166	0.00684	0.00729
557.634	0.01183	0.0065	0.00592	0.00574	0.01657	0.00684	0.00727
558.087	0.01184	0.00651	0.00594	0.00575	0.01654	0.00684	0.00726
558.539	0.01186	0.00653	0.00596	0.00577	0.01653	0.00685	0.00727
558.992	0.01188	0.00655	0.00597	0.00578	0.01651	0.00686	0.00727
559.444	0.0119	0.00657	0.00597	0.00579	0.0165	0.00685	0.00727
559.896	0.01191	0.00658	0.00595	0.00577	0.01645	0.00682	0.00724
560.348	0.01193	0.00657	0.00592	0.00573	0.01639	0.00677	0.00719
560.801	0.01194	0.00654	0.00587	0.00567	0.01629	0.00668	0.00711
561.253	0.01195	0.00649	0.00578	0.00556	0.01614	0.00655	0.00699
561.705	0.01195	0.00641	0.00566	0.00541	0.01594	0.00638	0.0068
562.157	0.01193	0.00631	0.0055	0.00522	0.01571	0.00617	0.00657
562.609	0.0119	0.00619	0.00533	0.005	0.01548	0.00594	0.00631
563.061	0.01188	0.00607	0.00514	0.00478	0.01523	0.0057	0.00603
563.513	0.01185	0.00595	0.00495	0.00455	0.01497	0.00547	0.00575
563.965	0.01182	0.00583	0.00475	0.00431	0.01474	0.00523	0.00547
564.417	0.0118	0.00573	0.00457	0.00411	0.01453	0.005	0.00522
564.869	0.01178	0.00563	0.00442	0.00393	0.01435	0.00482	0.00501
565.321	0.01177	0.00555	0.00428	0.00377	0.0142	0.00464	0.00482
565.773	0.01175	0.00547	0.00415	0.00362	0.01404	0.00448	0.00464
566.225	0.01174	0.00538	0.00402	0.00346	0.01389	0.00431	0.00448
566.677	0.01172	0.00529	0.00388	0.0033	0.01375	0.00415	0.00431
567.128	0.01169	0.0052	0.00375	0.00314	0.01359	0.00399	0.00416
567.58	0.01167	0.0051	0.00361	0.00298	0.01344	0.00383	0.00399
568.032	0.01164	0.00499	0.00347	0.0028	0.01329	0.00366	0.00382
568.484	0.01161	0.00489	0.00332	0.00262	0.01312	0.00349	0.00365
568.935	0.01159	0.00479	0.00318	0.00246	0.01296	0.00332	0.00347
569.387	0.01156	0.0047	0.00303	0.00228	0.01278	0.00313	0.00328
569.839	0.01154	0.0046	0.00289	0.00211	0.01259	0.00293	0.00307
570.29	0.01153	0.0045	0.00276	0.00194	0.01241	0.00272	0.00287
570.742	0.01151	0.00441	0.00265	0.00179	0.01224	0.00254	0.00268
571.193	0.01147	0.00431	0.00254	0.00166	0.01208	0.00238	0.0025
571.645	0.01143	0.00423	0.00245	0.00155	0.01195	0.00225	0.00235
572.096	0.01137	0.00415	0.00236	0.00145	0.01184	0.00214	0.00222
572.548	0.01131	0.00408	0.0023	0.00139	0.01177	0.00208	0.00213
572.999	0.01125	0.00403	0.00226	0.00136	0.01172	0.00203	0.00207
573.45	0.01119	0.00399	0.00221	0.00132	0.01167	0.00198	0.002
573.902	0.01114	0.00394	0.00215	0.00126	0.01159	0.00191	0.0019
574.353	0.01109	0.00388	0.00207	0.00117	0.01149	0.00181	0.00177
574.804	0.01104	0.00382	0.00197	0.00108	0.01138	0.00169	0.00163
575.255	0.011	0.00375	0.00186	0.000972265	0.01126	0.00157	0.00148
575.707	0.01096	0.00368	0.00177	0.000870512	0.01115	0.00145	0.00135
576.158	0.01092	0.00361	0.00167	0.000775427	0.01106	0.00135	0.00123
576.609	0.01088	0.00355	0.00159	0.000711775	0.011	0.0013	0.00116
577.06	0.01083	0.00351	0.00153	0.00066684	0.01098	0.00127	0.00112
577.511	0.01079	0.00347	0.0015	0.000644777	0.01097	0.00126	0.0011
577.962	0.01074	0.00343	0.00148	0.000629213	0.01098	0.00126	0.00111
578.413	0.0107	0.00339	0.00147	0.000628377	0.011	0.00127	0.00111
578.864	0.01066	0.00335	0.00145	0.000617062	0.011	0.00127	0.00111
579.315	0.01062	0.00331	0.00142	0.00060694	0.01101	0.00126	0.00109
579.766	0.01057	0.00327	0.0014	0.000602524	0.01101	0.00125	0.00107
580.217	0.01054	0.00324	0.00141	0.000631002	0.01106	0.00128	0.0011
580.668	0.01051	0.00325	0.00146	0.000711323	0.01116	0.00138	0.0012
581.119	0.01051	0.0033	0.00154	0.000842495	0.0113	0.00153	0.00135
581.57	0.0105	0.00337	0.00166	0.0009998	0.01149	0.00172	0.00155
582.02	0.0105	0.00346	0.00181	0.0012	0.01171	0.00196	0.0018
582.471	0.01049	0.00356	0.00199	0.00143	0.01197	0.00226	0.00209
582.922	0.0105	0.00368	0.0022	0.00168	0.01226	0.00257	0.00241
583.372	0.01051	0.00381	0.00239	0.00193	0.01254	0.00289	0.00273
583.823	0.01053	0.00393	0.00259	0.00216	0.0128	0.00319	0.00302
584.274	0.01055	0.00404	0.00275	0.00235	0.01302	0.00344	0.00327
584.724	0.01055	0.00411	0.00288	0.00249	0.01318	0.00363	0.00346
585.175	0.01057	0.00417	0.00297	0.0026	0.0133	0.00377	0.00359
585.625	0.0106	0.00422	0.00303	0.00267	0.01336	0.00384	0.00366
586.076	0.01062	0.00424	0.00305	0.00272	0.01338	0.00386	0.00369
586.526	0.01063	0.00425	0.00307	0.00275	0.01338	0.00385	0.00369
586.977	0.01064	0.00426	0.00308	0.00276	0.01334	0.00383	0.00368
587.427	0.01066	0.00425	0.00309	0.00278	0.01333	0.00382	0.00367
587.878	0.01067	0.00428	0.00313	0.00285	0.01336	0.00386	0.00371
588.328	0.01069	0.00432	0.00322	0.00296	0.01346	0.00398	0.00384
588.778	0.0107	0.00439	0.00333	0.0031	0.0136	0.00416	0.00403
589.229	0.01071	0.00445	0.00346	0.00323	0.01375	0.00434	0.00422
589.679	0.01074	0.00452	0.00357	0.00335	0.01389	0.00452	0.00441
590.129	0.01076	0.00458	0.00368	0.00346	0.01404	0.00468	0.0046
590.579	0.01078	0.00463	0.00377	0.00356	0.01415	0.00482	0.00476
591.029	0.0108	0.00465	0.00381	0.00359	0.01419	0.00489	0.00485
591.48	0.01083	0.00464	0.00381	0.00356	0.01417	0.00488	0.00486
591.93	0.01085	0.00462	0.00378	0.00352	0.01412	0.00484	0.00484
592.38	0.01088	0.0046	0.00376	0.00348	0.01408	0.00481	0.00484
592.83	0.0109	0.00459	0.00375	0.00347	0.01407	0.00482	0.00486
593.28	0.01093	0.0046	0.00375	0.00347	0.01408	0.00484	0.0049
593.73	0.01096	0.00462	0.00377	0.0035	0.01412	0.00489	0.00497
594.18	0.01099	0.00466	0.00382	0.00357	0.0142	0.00499	0.00508
594.63	0.011	0.00471	0.0039	0.00365	0.0143	0.0051	0.00522
595.08	0.01102	0.00476	0.00397	0.00373	0.01438	0.00521	0.00533
595.529	0.01104	0.0048	0.00404	0.0038	0.01446	0.0053	0.00545
595.979	0.01106	0.00483	0.0041	0.00385	0.01451	0.00538	0.00555
596.429	0.01107	0.00486	0.00416	0.0039	0.01455	0.00547	0.00565
596.879	0.01108	0.0049	0.00422	0.00395	0.0146	0.00557	0.00576
597.329	0.0111	0.00493	0.00428	0.00399	0.01464	0.00565	0.00584
597.778	0.01111	0.00495	0.00432	0.00402	0.01465	0.00572	0.00591
598.228	0.01112	0.00497	0.00437	0.00405	0.01467	0.00579	0.00598
598.678	0.01114	0.00501	0.00442	0.00409	0.01469	0.00586	0.00603
599.127	0.01116	0.00503	0.00445	0.00411	0.01469	0.00589	0.00605
599.577	0.01118	0.00504	0.00447	0.00411	0.01467	0.0059	0.00605
600.026	0.0112	0.00504	0.00447	0.0041	0.01463	0.00588	0.00603
600.476	0.01122	0.00503	0.00448	0.00409	0.01459	0.00588	0.00603
600.925	0.01125	0.00504	0.0045	0.00409	0.01458	0.00587	0.00603
601.375	0.01127	0.00503	0.00452	0.00409	0.01456	0.00587	0.00604
601.824	0.01129	0.00503	0.00453	0.00409	0.01456	0.00587	0.00607
602.274	0.0113	0.00502	0.00457	0.00411	0.01458	0.00591	0.00612
602.723	0.0113	0.00504	0.00464	0.00418	0.01466	0.00601	0.00624
603.172	0.01131	0.0051	0.00476	0.00431	0.0148	0.00618	0.00642
603.622	0.01131	0.00516	0.0049	0.00445	0.01497	0.00639	0.00664
604.071	0.0113	0.00524	0.00505	0.00461	0.01516	0.00664	0.0069
604.52	0.01129	0.00533	0.00522	0.00478	0.01537	0.0069	0.00717
604.969	0.0113	0.00542	0.00539	0.00497	0.01559	0.00718	0.00746
605.419	0.01132	0.00552	0.00557	0.00516	0.01582	0.00746	0.00776
605.868	0.01133	0.0056	0.00572	0.00533	0.01602	0.0077	0.00801
606.317	0.01134	0.00566	0.00583	0.00545	0.01615	0.00787	0.00819
606.766	0.01135	0.00569	0.00588	0.00551	0.01621	0.00796	0.00827
607.215	0.01138	0.0057	0.00591	0.00554	0.01623	0.008	0.00831
607.664	0.01142	0.0057	0.00593	0.00557	0.01624	0.00802	0.00835
608.113	0.01143	0.00572	0.00597	0.00562	0.01626	0.00806	0.00839
608.562	0.01145	0.00574	0.00602	0.00566	0.01628	0.00811	0.00845
609.011	0.01147	0.00578	0.00609	0.00574	0.01634	0.00821	0.00854
609.46	0.0115	0.00585	0.00622	0.00588	0.01646	0.00839	0.00872
609.909	0.01152	0.00595	0.0064	0.00609	0.01668	0.00866	0.009
610.357	0.01153	0.00609	0.00663	0.00638	0.01697	0.00901	0.00937
610.806	0.01155	0.00625	0.00689	0.0067	0.01729	0.0094	0.00977
611.255	0.01158	0.00641	0.00714	0.007	0.0176	0.00977	0.01018
611.704	0.01161	0.00657	0.00737	0.0073	0.01789	0.01013	0.01056
612.153	0.01164	0.00671	0.00758	0.00756	0.01814	0.01044	0.0109
612.601	0.01167	0.00682	0.00775	0.00778	0.01834	0.01069	0.01118
613.05	0.01171	0.00693	0.0079	0.00796	0.01849	0.0109	0.01141
613.499	0.01175	0.00701	0.00802	0.0081	0.01859	0.01106	0.01159
613.947	0.01179	0.00706	0.00812	0.00821	0.01865	0.01117	0.01172
614.396	0.01182	0.00712	0.0082	0.00831	0.01871	0.01128	0.01182
614.844	0.01186	0.00717	0.00829	0.00841	0.01877	0.01138	0.01193
615.293	0.0119	0.00722	0.00838	0.00852	0.01885	0.0115	0.01206
615.741	0.01194	0.00729	0.00849	0.00865	0.01897	0.01165	0.01224
616.19	0.01199	0.00736	0.00862	0.00881	0.01911	0.01183	0.01245
616.638	0.01204	0.00744	0.00875	0.00897	0.01928	0.01202	0.01268
617.086	0.01208	0.00752	0.00888	0.00914	0.01947	0.01224	0.01295
617.535	0.01213	0.0076	0.00904	0.00933	0.01968	0.01248	0.01324
617.983	0.01217	0.00769	0.0092	0.00953	0.01991	0.01273	0.01355
618.431	0.01222	0.00778	0.00937	0.00974	0.02014	0.01299	0.01386
618.88	0.01227	0.00788	0.00952	0.00995	0.02036	0.01323	0.01416
619.328	0.01231	0.00797	0.00966	0.01013	0.02055	0.01346	0.01442
619.776	0.01235	0.00806	0.0098	0.01029	0.02072	0.01367	0.01467
620.224	0.0124	0.00815	0.00993	0.01045	0.02089	0.01388	0.0149
620.672	0.01245	0.00823	0.01003	0.01059	0.02104	0.01407	0.01511
621.12	0.0125	0.00831	0.01012	0.01071	0.02115	0.01424	0.01528
621.569	0.01255	0.00837	0.0102	0.0108	0.02123	0.01437	0.01544
622.017	0.01259	0.00842	0.01026	0.0109	0.02133	0.01452	0.01559
622.465	0.01262	0.00848	0.01035	0.01102	0.02145	0.01468	0.01578
622.913	0.01266	0.00855	0.01045	0.01116	0.02159	0.01486	0.01599
623.36	0.01269	0.00863	0.01055	0.01129	0.02173	0.01504	0.01619
623.808	0.01271	0.0087	0.01066	0.01144	0.02187	0.01523	0.01641
624.256	0.01274	0.00879	0.01081	0.01161	0.02205	0.01546	0.01667
624.704	0.01278	0.0089	0.01098	0.01181	0.02226	0.01572	0.01698
625.152	0.01282	0.00903	0.01117	0.01204	0.02249	0.01601	0.01731
625.6	0.01286	0.00916	0.01137	0.01228	0.02274	0.01632	0.01765
626.048	0.01291	0.00929	0.01158	0.01253	0.02298	0.01665	0.018
626.495	0.01296	0.0094	0.01176	0.01275	0.02321	0.01696	0.01833
626.943	0.01301	0.00953	0.01194	0.01298	0.02344	0.01727	0.01866
627.391	0.01307	0.00963	0.01211	0.01318	0.02365	0.01754	0.01897
627.838	0.01313	0.00972	0.01225	0.01336	0.02382	0.01778	0.01923
628.286	0.01318	0.00979	0.01237	0.01349	0.02395	0.01797	0.01945
628.733	0.01321	0.00984	0.01245	0.01356	0.02403	0.0181	0.01961
629.181	0.01325	0.00986	0.01252	0.01361	0.0241	0.0182	0.01974
629.628	0.01329	0.0099	0.0126	0.01367	0.02416	0.0183	0.01987
630.076	0.01331	0.00993	0.01267	0.01374	0.02423	0.0184	0.02001
630.523	0.01333	0.00996	0.01274	0.0138	0.02431	0.01851	0.02014
630.971	0.01334	0.00999	0.01281	0.01387	0.02439	0.01863	0.02029
631.418	0.01335	0.01002	0.01289	0.01396	0.02449	0.01878	0.02045
631.866	0.01337	0.01007	0.01298	0.01407	0.0246	0.01895	0.02066
632.313	0.01337	0.01013	0.01308	0.0142	0.02474	0.01914	0.02089
632.76	0.01337	0.01018	0.01318	0.01433	0.02488	0.01935	0.02112
633.207	0.01338	0.01024	0.01328	0.01447	0.02502	0.01956	0.02136
633.655	0.01338	0.0103	0.01339	0.01461	0.02516	0.01977	0.0216
634.102	0.01338	0.01037	0.0135	0.01475	0.02531	0.01999	0.02185
634.549	0.01338	0.01045	0.01362	0.01492	0.02547	0.02023	0.02212
634.996	0.01338	0.01054	0.01376	0.01509	0.02566	0.02048	0.02239
635.443	0.01339	0.01064	0.0139	0.01526	0.02584	0.02072	0.02265
635.89	0.0134	0.01073	0.01403	0.01542	0.02601	0.02094	0.0229
636.337	0.01341	0.01082	0.01415	0.01558	0.02617	0.02115	0.02315
636.784	0.01341	0.0109	0.01427	0.01573	0.02633	0.02136	0.02339
637.231	0.01342	0.01097	0.01439	0.01587	0.02649	0.02156	0.02363
637.678	0.01343	0.01104	0.0145	0.01601	0.02663	0.02174	0.02385
638.125	0.01344	0.01109	0.01459	0.01613	0.02675	0.02191	0.02405
638.572	0.01344	0.01112	0.01468	0.01625	0.02686	0.02206	0.02424
639.019	0.01343	0.01117	0.01478	0.01639	0.02699	0.02223	0.02445
639.466	0.01344	0.01122	0.01488	0.01653	0.02713	0.0224	0.02466
639.913	0.01345	0.01127	0.01499	0.01668	0.02728	0.02259	0.02487
640.36	0.01347	0.01133	0.01511	0.01682	0.02742	0.02277	0.02508
640.806	0.01348	0.01138	0.01522	0.01695	0.02756	0.02293	0.02527
641.253	0.0135	0.01143	0.01533	0.01707	0.02768	0.0231	0.02544
641.7	0.01353	0.01147	0.01544	0.01719	0.02782	0.02327	0.02561
642.146	0.01356	0.0115	0.01554	0.01731	0.02794	0.02344	0.02578
642.593	0.01357	0.01153	0.01562	0.01742	0.02805	0.0236	0.02595
643.039	0.01359	0.01155	0.0157	0.01754	0.02816	0.02375	0.02611
643.486	0.01358	0.01156	0.01578	0.01764	0.02828	0.0239	0.02629
643.933	0.01358	0.01157	0.01587	0.01776	0.02841	0.02407	0.0265
644.379	0.01356	0.01159	0.01596	0.0179	0.02856	0.02425	0.02672
644.825	0.01354	0.01163	0.01607	0.01804	0.02873	0.02444	0.02697
645.272	0.01353	0.01167	0.01618	0.0182	0.0289	0.02464	0.02721
645.718	0.01352	0.01171	0.0163	0.01836	0.02909	0.02485	0.02747
646.165	0.0135	0.01176	0.01642	0.01852	0.02929	0.02508	0.02775
646.611	0.0135	0.01183	0.01655	0.01871	0.02951	0.02533	0.02804
647.057	0.01351	0.0119	0.01668	0.0189	0.02971	0.02555	0.02829
647.504	0.0135	0.01189	0.01668	0.01893	0.02973	0.02559	0.02834
647.95	0.01347	0.01172	0.01647	0.01869	0.02946	0.0253	0.02804
648.396	0.01341	0.01149	0.01619	0.01837	0.02912	0.02494	0.02766
648.842	0.0133	0.01122	0.01588	0.01803	0.02876	0.02456	0.02726
649.288	0.01314	0.01093	0.01554	0.01766	0.0284	0.02417	0.02685
649.734	0.01295	0.01061	0.0152	0.01729	0.02804	0.02378	0.02644
650.181	0.01275	0.01032	0.01489	0.01695	0.02773	0.02345	0.02609
650.627	0.01256	0.0101	0.01467	0.01675	0.02759	0.02328	0.02592
651.073	0.01239	0.01001	0.01467	0.01681	0.02775	0.02345	0.0261
651.519	0.01223	0.01004	0.01483	0.01707	0.02814	0.02386	0.02654
651.965	0.01212	0.01013	0.01509	0.01743	0.02863	0.02437	0.02709
652.411	0.01206	0.0103	0.01543	0.01789	0.02921	0.02498	0.02774
652.856	0.01203	0.01052	0.01585	0.01843	0.02988	0.0257	0.0285
653.302	0.01203	0.01078	0.01632	0.01904	0.0306	0.02648	0.02934
653.748	0.01204	0.01105	0.01681	0.01966	0.03132	0.02727	0.03018
654.194	0.01206	0.01127	0.0172	0.02014	0.03186	0.02788	0.03083
654.64	0.01208	0.01138	0.01742	0.02042	0.03217	0.02824	0.03121
655.085	0.0121	0.01146	0.0176	0.02065	0.03243	0.02856	0.03156
655.531	0.01211	0.01153	0.01778	0.02087	0.03269	0.02888	0.0319
655.977	0.01211	0.0116	0.01794	0.02109	0.03294	0.02918	0.03222
656.423	0.01211	0.01167	0.0181	0.02129	0.03317	0.02947	0.03254
656.868	0.01212	0.01174	0.01826	0.02148	0.0334	0.02976	0.03285
657.314	0.01211	0.01179	0.0184	0.02167	0.03361	0.03004	0.03315
657.759	0.0121	0.01184	0.01855	0.02184	0.03381	0.03031	0.03346
658.205	0.01208	0.0119	0.0187	0.02203	0.03402	0.03059	0.03377
658.65	0.01207	0.01197	0.01885	0.02223	0.03424	0.03088	0.03409
659.096	0.01205	0.01205	0.01901	0.02245	0.03448	0.0312	0.03444
659.541	0.01205	0.01214	0.01919	0.02268	0.03474	0.03153	0.03482
659.987	0.01205	0.01225	0.01936	0.02293	0.03501	0.03188	0.03522
660.432	0.01206	0.01238	0.01957	0.0232	0.03531	0.03225	0.03562
660.877	0.01209	0.01251	0.01977	0.02348	0.03562	0.03262	0.03603
661.323	0.01212	0.01264	0.01996	0.02373	0.03592	0.03298	0.03643
661.768	0.01215	0.01277	0.02015	0.02397	0.03621	0.03333	0.03681
662.213	0.01219	0.01289	0.02032	0.0242	0.03648	0.03365	0.03716
662.658	0.01222	0.01299	0.02048	0.0244	0.03673	0.03396	0.03749
663.104	0.01224	0.01309	0.02063	0.02459	0.03697	0.03425	0.0378
663.549	0.01226	0.01317	0.02077	0.02477	0.03718	0.03452	0.0381
663.994	0.01227	0.01325	0.0209	0.02494	0.03739	0.03478	0.03838
664.439	0.01228	0.01333	0.02104	0.02511	0.03759	0.03504	0.03866
664.884	0.01228	0.01339	0.02118	0.02528	0.03779	0.03531	0.03895
665.329	0.01227	0.01346	0.02133	0.02548	0.03803	0.03562	0.03929
665.774	0.01228	0.01361	0.02162	0.02584	0.03847	0.03614	0.03986
666.219	0.0123	0.0139	0.02211	0.02648	0.03919	0.03699	0.04077
666.664	0.01235	0.01427	0.0227	0.0272	0.04	0.03793	0.0418
667.109	0.01245	0.01467	0.02334	0.02797	0.04086	0.03893	0.04287
667.554	0.01261	0.01512	0.02402	0.02878	0.04174	0.03994	0.04396
667.998	0.0128	0.01559	0.0247	0.02959	0.04261	0.04095	0.04505
668.443	0.01298	0.01603	0.02535	0.03034	0.04342	0.04189	0.04606
668.888	0.01317	0.01641	0.02589	0.03096	0.04407	0.04267	0.04689
669.333	0.01333	0.01666	0.02624	0.03134	0.04443	0.04312	0.04738
669.778	0.01349	0.01678	0.02641	0.03151	0.04456	0.04332	0.0476
670.222	0.01361	0.01682	0.02648	0.03157	0.04458	0.0434	0.04769
670.667	0.01367	0.01679	0.02646	0.03153	0.04449	0.04337	0.04768
671.111	0.01369	0.01669	0.02636	0.03141	0.04433	0.04325	0.04756
671.556	0.0137	0.01656	0.02621	0.03123	0.0441	0.04306	0.04738
672.001	0.01368	0.01641	0.02603	0.03103	0.04387	0.04286	0.04718
672.445	0.01366	0.01629	0.02594	0.03096	0.0438	0.04284	0.04718
672.89	0.01364	0.0163	0.02601	0.03111	0.04398	0.04309	0.04745
673.334	0.01363	0.01633	0.02613	0.03131	0.0442	0.04338	0.04776
673.779	0.01362	0.01636	0.02626	0.03151	0.04444	0.04369	0.04809
674.223	0.01361	0.01641	0.0264	0.03174	0.0447	0.04401	0.04845
674.667	0.0136	0.01646	0.02656	0.03199	0.04499	0.04436	0.04884
675.112	0.01359	0.01652	0.02673	0.03226	0.0453	0.04473	0.04925
675.556	0.01359	0.01661	0.02692	0.03254	0.04562	0.04511	0.04967
676	0.01359	0.01669	0.02711	0.03282	0.04594	0.04549	0.0501
676.445	0.0136	0.01678	0.02729	0.0331	0.04625	0.04586	0.05052
676.889	0.01361	0.01687	0.02748	0.03337	0.04656	0.04623	0.05093
677.333	0.01362	0.01695	0.02765	0.03363	0.04685	0.04658	0.05132
677.777	0.01362	0.01701	0.02781	0.03386	0.04712	0.0469	0.05167
678.221	0.01362	0.01706	0.02795	0.03408	0.04737	0.04721	0.05201
678.665	0.0136	0.01709	0.02808	0.03428	0.04761	0.04751	0.05234
679.109	0.01358	0.01712	0.02822	0.03449	0.04787	0.04782	0.05267
679.553	0.01355	0.01716	0.02837	0.03471	0.04814	0.04814	0.05302
679.997	0.01351	0.0172	0.02852	0.03494	0.04842	0.04848	0.05338
680.441	0.01346	0.01726	0.02868	0.03519	0.04872	0.04885	0.05378
680.885	0.01343	0.01733	0.02887	0.03546	0.04905	0.04926	0.0542
681.329	0.0134	0.01741	0.02908	0.03576	0.04941	0.04968	0.05465
681.773	0.01338	0.01751	0.02931	0.03608	0.04978	0.05013	0.05512
682.217	0.01336	0.01761	0.02953	0.03641	0.05016	0.05058	0.0556
682.661	0.01333	0.01771	0.02977	0.03673	0.05055	0.05104	0.05609
683.104	0.01332	0.01782	0.03	0.03706	0.05093	0.05148	0.05658
683.548	0.01331	0.01791	0.03022	0.03737	0.0513	0.05191	0.05703
683.992	0.01329	0.018	0.03042	0.03766	0.05163	0.05232	0.05747
684.436	0.01328	0.01809	0.03062	0.03794	0.05195	0.05272	0.05789
684.879	0.01326	0.01817	0.0308	0.03821	0.05226	0.0531	0.05829
685.323	0.01325	0.01825	0.03097	0.03845	0.05254	0.05345	0.05867
685.766	0.01324	0.01831	0.03112	0.03869	0.05281	0.0538	0.05903
686.21	0.01321	0.01838	0.03129	0.03893	0.05308	0.05414	0.0594
686.654	0.0132	0.01846	0.03147	0.0392	0.05339	0.05451	0.05981
687.097	0.01319	0.01854	0.03165	0.03947	0.0537	0.05488	0.06022
687.541	0.01319	0.01864	0.03184	0.03974	0.05402	0.05527	0.06065
687.984	0.0132	0.01874	0.03204	0.04002	0.05435	0.05567	0.0611
688.427	0.0132	0.01886	0.03225	0.04033	0.05471	0.0561	0.06157
688.871	0.01321	0.01898	0.03246	0.04063	0.05507	0.05654	0.06204
689.314	0.01323	0.0191	0.03266	0.04093	0.05541	0.05695	0.06249
689.757	0.01324	0.01921	0.03286	0.04122	0.05574	0.05735	0.06292
690.201	0.01325	0.01932	0.03306	0.04151	0.05607	0.05776	0.06335
690.644	0.01326	0.01944	0.03328	0.04181	0.05642	0.05816	0.06379
691.087	0.01326	0.01955	0.03349	0.04209	0.05675	0.05855	0.0642
691.53	0.01326	0.01966	0.0337	0.04237	0.05707	0.05893	0.06462
691.973	0.01325	0.01977	0.03392	0.04265	0.0574	0.05933	0.06505
692.417	0.01325	0.01991	0.03416	0.04296	0.05777	0.05976	0.06552
692.86	0.01325	0.02004	0.0344	0.04327	0.05814	0.06021	0.06599
693.303	0.01326	0.02018	0.03464	0.04358	0.05852	0.06066	0.06646
693.746	0.01326	0.02031	0.03488	0.04388	0.0589	0.06111	0.06693
694.189	0.01328	0.02044	0.03512	0.04419	0.05928	0.06156	0.0674
694.632	0.01329	0.02056	0.03536	0.04451	0.05967	0.06202	0.06788
695.075	0.01329	0.02066	0.03559	0.04481	0.06004	0.06245	0.06835
695.518	0.01329	0.02075	0.03582	0.0451	0.0604	0.06289	0.06881
695.96	0.01329	0.02085	0.03604	0.0454	0.06076	0.06332	0.06928
696.403	0.01328	0.02095	0.03627	0.0457	0.06112	0.06375	0.06976
696.846	0.01327	0.02106	0.03651	0.046	0.06148	0.06419	0.07024
697.289	0.01326	0.02118	0.03674	0.04631	0.06184	0.06463	0.07074
697.732	0.01326	0.02131	0.03698	0.04662	0.0622	0.06508	0.07123
698.174	0.01326	0.02144	0.03722	0.04694	0.06256	0.06553	0.07172
698.617	0.01326	0.02157	0.03745	0.04724	0.06289	0.06593	0.07217
699.06	0.01327	0.02167	0.03765	0.0475	0.06319	0.0663	0.07258
699.502	0.01327	0.02175	0.03783	0.04773	0.06345	0.06663	0.07297
699.945	0.01327	0.02182	0.03799	0.04795	0.0637	0.06694	0.07333
700.387	0.01327	0.02189	0.03813	0.04816	0.06394	0.06724	0.07367
700.83	0.01328	0.02195	0.03826	0.04835	0.06416	0.06753	0.07399
701.272	0.01328	0.022	0.03839	0.04855	0.06439	0.06782	0.07432
701.715	0.01329	0.02208	0.03854	0.04876	0.06465	0.06815	0.07469
702.157	0.01329	0.02216	0.03872	0.04901	0.06496	0.06853	0.07511
702.6	0.0133	0.02226	0.03892	0.04929	0.06529	0.06893	0.07555
703.042	0.01332	0.02237	0.03915	0.04959	0.06565	0.06935	0.07602
703.484	0.01333	0.02249	0.03939	0.0499	0.06602	0.06979	0.0765
703.927	0.01335	0.02262	0.03964	0.05022	0.06641	0.07024	0.077
704.369	0.01338	0.02275	0.03989	0.05054	0.06679	0.07068	0.07749
704.811	0.01342	0.02287	0.04011	0.05084	0.06715	0.07108	0.07794
705.253	0.01345	0.02298	0.04033	0.05112	0.06748	0.07147	0.07837
705.696	0.01348	0.02309	0.04054	0.0514	0.06779	0.07183	0.07877
706.138	0.0135	0.02318	0.04074	0.05165	0.06809	0.07217	0.07916
706.58	0.01352	0.02327	0.04092	0.05189	0.06837	0.07249	0.07952
707.022	0.01353	0.02334	0.0411	0.05211	0.06864	0.0728	0.07987
707.464	0.01352	0.02342	0.04128	0.05234	0.06892	0.07313	0.08024
707.906	0.01351	0.0235	0.04148	0.05259	0.06922	0.07349	0.08063
708.348	0.01351	0.02358	0.04168	0.05284	0.06953	0.07386	0.08104
708.79	0.0135	0.02366	0.04189	0.05309	0.06984	0.07424	0.08146
709.232	0.01349	0.02375	0.0421	0.05336	0.07016	0.07463	0.0819
709.674	0.01349	0.02384	0.04232	0.05363	0.0705	0.07505	0.08235
710.116	0.0135	0.02393	0.04253	0.0539	0.07082	0.07544	0.08278
710.557	0.0135	0.02401	0.04273	0.05415	0.07111	0.07581	0.08318
710.999	0.0135	0.02408	0.04291	0.05439	0.07138	0.07614	0.08356
711.441	0.01349	0.02414	0.04307	0.0546	0.07163	0.07645	0.08391
711.883	0.01348	0.0242	0.04323	0.05482	0.07186	0.07675	0.08426
712.324	0.01346	0.02425	0.04337	0.05503	0.0721	0.07704	0.0846
712.766	0.01343	0.02431	0.04352	0.05524	0.07233	0.07733	0.08493
713.208	0.01341	0.02439	0.04367	0.05548	0.07259	0.07765	0.08529
713.649	0.01339	0.02448	0.04385	0.05573	0.07287	0.07798	0.08567
714.091	0.01337	0.02458	0.04404	0.05599	0.07316	0.07833	0.08607
714.532	0.01336	0.02469	0.04424	0.05626	0.07347	0.07871	0.08648
714.974	0.01336	0.0248	0.04443	0.05653	0.07377	0.07907	0.08688
715.415	0.01335	0.0249	0.04462	0.05678	0.07406	0.07942	0.08726
715.857	0.01334	0.02499	0.0448	0.05703	0.07434	0.07975	0.08764
716.298	0.01334	0.02507	0.04496	0.05725	0.0746	0.08006	0.08799
716.74	0.01333	0.02514	0.04511	0.05748	0.07486	0.08037	0.08834
717.181	0.01333	0.02522	0.04527	0.05771	0.07512	0.08069	0.08869
717.622	0.01333	0.0253	0.04543	0.05795	0.07539	0.08102	0.08905
718.064	0.01334	0.02537	0.0456	0.05819	0.07566	0.08135	0.08941
718.505	0.01335	0.02545	0.04576	0.05844	0.07594	0.0817	0.08978
718.946	0.01336	0.02553	0.04593	0.0587	0.07622	0.08205	0.09016
719.387	0.01337	0.02561	0.0461	0.05895	0.0765	0.0824	0.09053
719.829	0.01339	0.02568	0.04626	0.05918	0.07676	0.08272	0.09087
720.27	0.01341	0.02575	0.04641	0.05939	0.07699	0.083	0.09118
720.711	0.01342	0.02581	0.04655	0.05959	0.07721	0.08327	0.09147
721.152	0.01343	0.02587	0.04667	0.05977	0.07741	0.08352	0.09175
721.593	0.01344	0.02591	0.04678	0.05994	0.0776	0.08375	0.09199
722.034	0.01343	0.02594	0.04688	0.06008	0.07777	0.08395	0.0922
722.475	0.01342	0.02596	0.04697	0.0602	0.07792	0.08414	0.09241
722.916	0.01341	0.02598	0.04705	0.06032	0.07807	0.08433	0.09261
723.357	0.01339	0.02599	0.04713	0.06044	0.07823	0.08452	0.09281
723.798	0.01337	0.02599	0.04721	0.06056	0.07838	0.08472	0.09301
724.239	0.01334	0.026	0.0473	0.06069	0.07854	0.08492	0.09322
724.679	0.01332	0.02602	0.04738	0.06082	0.0787	0.08512	0.09344
725.12	0.01331	0.02604	0.04748	0.06098	0.07887	0.08535	0.09368
725.561	0.01329	0.02607	0.04759	0.06116	0.07905	0.08558	0.09394
726.002	0.01327	0.02611	0.04769	0.06133	0.07923	0.08582	0.09419
726.442	0.01324	0.02615	0.04777	0.06149	0.07939	0.08604	0.09443
726.883	0.01322	0.02619	0.04786	0.06165	0.07956	0.08626	0.09466
727.324	0.01319	0.02623	0.04793	0.0618	0.07972	0.08645	0.09487
727.764	0.01316	0.02626	0.04799	0.06192	0.07987	0.08663	0.09506
728.205	0.01313	0.02629	0.04805	0.06205	0.08002	0.0868	0.09524
728.645	0.01309	0.02632	0.04811	0.06215	0.08016	0.08697	0.0954
729.086	0.01307	0.02636	0.04818	0.06227	0.08031	0.08714	0.09556
729.526	0.01306	0.0264	0.04826	0.06241	0.08048	0.08734	0.09575
729.967	0.01306	0.02645	0.04836	0.06255	0.08065	0.08754	0.09594
730.407	0.01305	0.02649	0.04846	0.06269	0.08083	0.08774	0.09615
730.848	0.01306	0.02654	0.04857	0.06284	0.08102	0.08795	0.09636
731.288	0.01306	0.02659	0.04868	0.06297	0.08118	0.08813	0.09655
731.728	0.01308	0.02662	0.04877	0.06309	0.08134	0.0883	0.09673
732.169	0.01309	0.02666	0.04886	0.06322	0.0815	0.08848	0.09692
732.609	0.01309	0.02669	0.04894	0.06333	0.08165	0.08863	0.09709
733.049	0.01309	0.02671	0.04901	0.06343	0.08179	0.08878	0.09726
733.489	0.01309	0.02673	0.04909	0.06353	0.08194	0.08894	0.09743
733.929	0.01309	0.02677	0.04917	0.06364	0.0821	0.08911	0.09761
734.369	0.01308	0.02682	0.04925	0.06376	0.08226	0.0893	0.09781
734.81	0.01307	0.02687	0.04936	0.06389	0.08244	0.0895	0.09802
735.25	0.01306	0.02692	0.04945	0.06401	0.08261	0.0897	0.09824
735.69	0.01304	0.02698	0.04954	0.06413	0.08278	0.08989	0.09846
736.13	0.01302	0.02703	0.04963	0.06425	0.08294	0.09008	0.09867
736.57	0.013	0.02709	0.04972	0.06437	0.08309	0.09026	0.09888
737.01	0.01298	0.02714	0.0498	0.06448	0.08324	0.09044	0.09908
737.449	0.01295	0.02719	0.0499	0.0646	0.08338	0.09061	0.09929
737.889	0.01293	0.02725	0.04999	0.06473	0.08354	0.09079	0.09949
738.329	0.01291	0.02731	0.05008	0.06485	0.08368	0.09095	0.09968
738.769	0.0129	0.02736	0.05016	0.06496	0.08381	0.09111	0.09986
739.209	0.01288	0.02741	0.05024	0.06507	0.08394	0.09125	0.10004
739.649	0.01286	0.02747	0.05032	0.06519	0.08406	0.09139	0.10022
740.088	0.01286	0.02753	0.0504	0.0653	0.08419	0.09155	0.10041
740.528	0.01285	0.02758	0.05047	0.06542	0.0843	0.0917	0.10059
740.968	0.01283	0.02764	0.05055	0.06554	0.08441	0.09185	0.10079
741.407	0.01281	0.0277	0.05063	0.06567	0.08453	0.092	0.10098
741.847	0.0128	0.02776	0.05071	0.06579	0.08463	0.09215	0.10116
742.286	0.01279	0.02782	0.05079	0.06589	0.08474	0.09229	0.10134
742.726	0.01278	0.02787	0.05087	0.06599	0.08484	0.09242	0.10151
743.165	0.01277	0.02792	0.05094	0.06607	0.08493	0.09254	0.10166
743.605	0.01277	0.02797	0.05101	0.06613	0.08502	0.09264	0.1018
744.044	0.01277	0.02802	0.05108	0.06618	0.08509	0.09273	0.10191
744.484	0.01279	0.02806	0.05113	0.06622	0.08516	0.09281	0.10201
744.923	0.01281	0.0281	0.05119	0.06626	0.08523	0.09288	0.10212
745.362	0.01284	0.02814	0.05125	0.06631	0.0853	0.09297	0.10224
745.802	0.01287	0.02819	0.05131	0.06636	0.08536	0.09305	0.10235
746.241	0.0129	0.02822	0.05136	0.06641	0.08542	0.09312	0.10245
746.68	0.01293	0.02824	0.05141	0.06646	0.08545	0.09318	0.10256
747.119	0.01296	0.02826	0.05145	0.0665	0.08548	0.09324	0.10266
747.559	0.01298	0.02826	0.05147	0.06652	0.08548	0.09327	0.10273
747.998	0.013	0.02827	0.05148	0.06652	0.08548	0.0933	0.10278
748.437	0.01303	0.02827	0.05148	0.06652	0.08547	0.09332	0.10281
748.876	0.01305	0.02826	0.05147	0.06649	0.08543	0.09332	0.10282
749.315	0.01306	0.02825	0.05144	0.06645	0.08539	0.09331	0.10282
749.754	0.01308	0.02824	0.05139	0.0664	0.08535	0.09328	0.10278
750.193	0.01309	0.02822	0.05135	0.06634	0.08529	0.09324	0.10272
750.632	0.01311	0.0282	0.0513	0.06629	0.08524	0.09321	0.10268
751.071	0.01313	0.02819	0.05127	0.06626	0.08519	0.09318	0.10263
751.51	0.01313	0.02816	0.05123	0.06622	0.08512	0.09314	0.10257
751.949	0.01313	0.02813	0.05119	0.06619	0.08507	0.09309	0.10252
752.387	0.01314	0.02809	0.05116	0.06616	0.08501	0.09304	0.10245
752.826	0.01313	0.02806	0.05113	0.06614	0.08495	0.09299	0.1024
753.265	0.01313	0.02804	0.0511	0.06612	0.0849	0.09295	0.10235
753.704	0.01311	0.02801	0.05108	0.0661	0.08486	0.0929	0.10229
754.142	0.01309	0.02797	0.05104	0.06607	0.08482	0.09285	0.10223
754.581	0.01306	0.02794	0.05102	0.06604	0.08479	0.09281	0.10218
755.02	0.01303	0.0279	0.05099	0.06601	0.08476	0.09276	0.10213
755.458	0.013	0.02786	0.05096	0.06598	0.08473	0.09271	0.10208
755.897	0.01297	0.02782	0.05094	0.06594	0.0847	0.09266	0.10204
756.335	0.01294	0.02778	0.0509	0.0659	0.08466	0.09261	0.10199
756.774	0.01291	0.02774	0.05085	0.06585	0.0846	0.09254	0.10191
757.212	0.01289	0.0277	0.05079	0.06578	0.08453	0.09246	0.10183
757.651	0.01287	0.02765	0.05072	0.06572	0.08446	0.09238	0.10173
758.089	0.01287	0.02761	0.05064	0.06566	0.08438	0.0923	0.10163
758.528	0.01287	0.02757	0.05058	0.0656	0.08432	0.09223	0.10154
758.966	0.01289	0.02754	0.05052	0.06555	0.08427	0.09217	0.10144
759.404	0.0129	0.02751	0.05046	0.06551	0.08423	0.09211	0.10136
759.843	0.01293	0.02749	0.05043	0.0655	0.08422	0.09209	0.10132
760.281	0.01294	0.02748	0.0504	0.06549	0.08421	0.09208	0.10127
760.719	0.01296	0.02747	0.05036	0.06548	0.0842	0.09206	0.10122
761.157	0.01296	0.02745	0.05033	0.06546	0.08418	0.09202	0.10117
761.595	0.01297	0.02742	0.05028	0.06542	0.08414	0.09197	0.1011
762.034	0.01296	0.02739	0.05022	0.06538	0.08408	0.0919	0.10101
762.472	0.01295	0.02734	0.05016	0.06532	0.08399	0.0918	0.10088
762.91	0.01294	0.02727	0.05008	0.06524	0.08388	0.09166	0.10073
763.348	0.01291	0.02721	0.05	0.06514	0.08377	0.09152	0.10057
763.786	0.01289	0.02715	0.04992	0.06504	0.08365	0.09139	0.10042
764.224	0.01286	0.0271	0.04984	0.06494	0.08354	0.09125	0.10027
764.662	0.01282	0.02705	0.04975	0.06483	0.08343	0.0911	0.1001
765.1	0.01278	0.02699	0.04965	0.06471	0.08331	0.09095	0.09992
765.538	0.01273	0.02694	0.04956	0.06459	0.0832	0.09082	0.09977
765.975	0.01268	0.02688	0.04947	0.06447	0.08309	0.09067	0.09961
766.413	0.01262	0.02683	0.04938	0.06436	0.08298	0.09053	0.09946
766.851	0.01256	0.02678	0.0493	0.06426	0.08287	0.09039	0.09931
767.289	0.01251	0.02672	0.04922	0.06415	0.08275	0.09025	0.09916
767.726	0.01245	0.02666	0.04916	0.06406	0.08264	0.09013	0.09904
768.164	0.01241	0.02661	0.04911	0.06397	0.08254	0.09001	0.09893
768.602	0.01238	0.02655	0.04904	0.06386	0.08241	0.08987	0.0988
769.039	0.01235	0.02648	0.04896	0.06374	0.08229	0.08972	0.09866
769.477	0.01234	0.02642	0.04887	0.06361	0.08214	0.08957	0.09852
769.914	0.01233	0.02634	0.04877	0.06346	0.08198	0.08939	0.09834
770.352	0.01234	0.02626	0.04866	0.0633	0.0818	0.08921	0.09815
770.79	0.01235	0.02617	0.04853	0.06312	0.08159	0.089	0.09792
771.227	0.01237	0.02609	0.0484	0.06293	0.08137	0.08877	0.09769
771.664	0.0124	0.02601	0.04828	0.06274	0.08115	0.08856	0.09745
772.102	0.01243	0.02594	0.04816	0.06256	0.08092	0.08834	0.09722
772.539	0.01245	0.02586	0.04803	0.06235	0.08068	0.08811	0.09696
772.976	0.01248	0.02577	0.04789	0.06215	0.08042	0.08785	0.09668
773.414	0.01251	0.02568	0.04774	0.06193	0.08015	0.08758	0.09638
773.851	0.01254	0.02559	0.04759	0.0617	0.07987	0.0873	0.09606
774.288	0.01256	0.0255	0.04743	0.06147	0.0796	0.08701	0.09575
774.726	0.01259	0.02541	0.04728	0.06125	0.07933	0.08673	0.09545
775.163	0.01261	0.02531	0.04714	0.06102	0.07906	0.08644	0.09514
775.6	0.01264	0.02522	0.047	0.06079	0.07879	0.08616	0.09483
776.037	0.01265	0.02513	0.04688	0.06056	0.07854	0.08588	0.09454
776.474	0.01267	0.02505	0.04676	0.06034	0.07829	0.08561	0.09425
776.911	0.01268	0.02497	0.04664	0.06013	0.07804	0.08533	0.09397
777.348	0.01269	0.02489	0.0465	0.0599	0.07777	0.08504	0.09368
777.785	0.01269	0.0248	0.04634	0.05965	0.07749	0.08472	0.09335
778.222	0.0127	0.0247	0.04617	0.0594	0.07719	0.08439	0.09301
778.659	0.01271	0.02461	0.046	0.05916	0.0769	0.08406	0.09269
779.096	0.01273	0.02453	0.04583	0.05893	0.07662	0.08374	0.09235
779.533	0.01275	0.02443	0.04564	0.05868	0.07633	0.08341	0.09201
779.969	0.01277	0.02434	0.04545	0.05843	0.07603	0.08309	0.09166
780.406	0.01279	0.02425	0.04528	0.05819	0.07575	0.08277	0.09132
780.843	0.01282	0.02417	0.04511	0.05796	0.07547	0.08246	0.09099
781.28	0.01284	0.02409	0.04493	0.05773	0.07519	0.08216	0.09065
781.716	0.01287	0.02401	0.04476	0.05749	0.07489	0.08184	0.0903
782.153	0.01289	0.02393	0.04458	0.05724	0.07458	0.08152	0.08994
782.59	0.01291	0.02385	0.04441	0.057	0.07428	0.08121	0.08959
783.026	0.01293	0.02379	0.04426	0.05678	0.074	0.08091	0.08925
783.463	0.01295	0.02372	0.04411	0.05657	0.07372	0.08061	0.08891
783.899	0.01298	0.02365	0.04396	0.05636	0.07345	0.08032	0.08858
784.336	0.013	0.02359	0.04381	0.05616	0.07317	0.08002	0.08824
784.772	0.01303	0.02352	0.04366	0.05595	0.0729	0.07972	0.0879
785.209	0.01306	0.02345	0.04351	0.05575	0.07263	0.07942	0.08756
785.645	0.01308	0.02338	0.04334	0.05553	0.07233	0.07908	0.08718
786.082	0.01309	0.02328	0.04313	0.05527	0.07199	0.0787	0.08676
786.518	0.01308	0.02316	0.0429	0.05498	0.07163	0.0783	0.08631
786.954	0.01305	0.02302	0.04265	0.05466	0.07125	0.07785	0.08583
787.391	0.01297	0.02285	0.04237	0.0543	0.07083	0.07737	0.08531
787.827	0.01287	0.02265	0.04206	0.05392	0.0704	0.07686	0.08477
788.263	0.01274	0.02244	0.04175	0.05352	0.06996	0.07634	0.08423
788.699	0.0126	0.02224	0.04145	0.05315	0.06956	0.07584	0.08371
789.135	0.01247	0.02207	0.0412	0.05282	0.06921	0.07539	0.08324
789.572	0.01237	0.02193	0.04097	0.05253	0.06888	0.07497	0.0828
790.008	0.01228	0.02181	0.04076	0.05227	0.06858	0.07458	0.08239
790.444	0.01223	0.02172	0.04058	0.05205	0.06832	0.07422	0.08201
790.88	0.0122	0.02169	0.04044	0.05187	0.06809	0.07391	0.08167
791.316	0.01209	0.02154	0.0402	0.05158	0.06775	0.0735	0.08123
791.752	0.01197	0.02139	0.03996	0.05129	0.06741	0.07309	0.08078
792.188	0.01186	0.02124	0.03972	0.05099	0.06707	0.07268	0.08034
792.623	0.01174	0.02109	0.03948	0.0507	0.06673	0.07227	0.0799
793.059	0.01163	0.02094	0.03924	0.0504	0.06639	0.07186	0.07945
793.495	0.01151	0.0208	0.039	0.05011	0.06605	0.07145	0.07901
793.931	0.0114	0.02065	0.03875	0.04982	0.06572	0.07104	0.07856
794.367	0.01128	0.0205	0.03851	0.04952	0.06538	0.07064	0.07812
794.802	0.01117	0.02035	0.03827	0.04923	0.06504	0.07023	0.07768
795.238	0.01105	0.0202	0.03803	0.04894	0.0647	0.06982	0.07723
795.674	0.01094	0.02005	0.03779	0.04864	0.06436	0.06941	0.07679
796.109	0.01083	0.0199	0.03755	0.04835	0.06402	0.069	0.07634
796.545	0.01071	0.01976	0.03731	0.04805	0.06368	0.06859	0.0759
796.981	0.0106	0.01961	0.03707	0.04776	0.06334	0.06818	0.07545
797.416	0.01048	0.01946	0.03683	0.04747	0.063	0.06777	0.07501
797.852	0.01037	0.01931	0.03659	0.04717	0.06266	0.06736	0.07457
798.287	0.01025	0.01916	0.03635	0.04688	0.06232	0.06695	0.07412
798.723	0.01014	0.01901	0.0361	0.04659	0.06198	0.06654	0.07368
799.158	0.01002	0.01887	0.03586	0.04629	0.06164	0.06614	0.07323
799.593	0.00991	0.01872	0.03562	0.046	0.06131	0.06573	0.07279

## Sheet: SI-Fig. 2b
X(min)	Y1(nm)	Y2(a.u.)
0	479.5	0.32684
2	478.5	0.44878
4	483.5	0.76769
6	479.5	0.89428
8	479	0.84878
10	479.5	0.92854
12	482	0.94278
15	480	0.94488
20	483	0.92898
25	484	0.93034
30	484.5	0.87979
40	490	0.91461
50	490	0.88074
60	487	0.88982
