# Supplementary material for: Designed wrinkles for optical encryption and flexible integrated circuit carrier board
Source: Nat Commun. 2024 Jul 4;15:5616. doi: 10.1038/s41467-024-50069-7 (PMC11224375; doi:10.1038/s41467-024-50069-7)
Supplement: Supplementary file 9 — Source data [file 41467_2024_50069_MOESM9_ESM.zip › Soure Data/Soure Data-Supplementary Infromation/SI-Fig. 3.xlsx]

## Sheet: SI-Fig. 3
X1	Y1	X2	Y2	X3	Y3	X4	Y4	X5	Y5	X6	Y6
31.764	100	31.722	100	31.733	100	31.725	100	27.984	100	27.984	100
32.7313	100.054	32.6893	100.004	32.7003	99.9995	32.6923	100.056	28.984	99.9534	28.984	100.011
33.6987	100.033	33.6567	100.061	33.6677	100.034	33.6597	100.061	29.984	99.9374	29.984	100.007
34.666	100.021	34.624	100.08	34.635	100.055	34.627	100.053	30.984	99.9203	30.984	100.001
35.6333	100.023	35.5913	100.042	35.6023	100.053	35.5943	100.08	31.984	99.9089	31.984	99.9944
36.6007	100.033	36.5587	99.9766	36.5697	100.04	36.5617	100.091	32.984	99.8996	32.984	99.9889
37.568	100.048	37.526	99.9305	37.537	100.029	37.529	100.061	33.984	99.89	33.984	99.9834
38.5353	100.06	38.4933	99.9268	38.5043	100.028	38.4963	100.021	34.984	99.8793	34.984	99.9778
39.5027	100.063	39.4607	99.9587	39.4717	100.035	39.4637	100.003	35.984	99.8672	35.984	99.9732
40.47	100.058	40.428	99.9954	40.439	100.044	40.431	100.004	36.984	99.8558	36.984	99.9686
41.4374	100.051	41.3954	100.005	41.4064	100.053	41.3984	100.005	37.984	99.845	37.984	99.963
42.4047	100.044	42.3627	99.9805	42.3737	100.061	42.3657	99.9938	38.984	99.8338	38.984	99.957
43.372	100.04	43.33	99.9413	43.341	100.067	43.333	99.9746	39.984	99.8218	39.984	99.9511
44.3394	100.039	44.2974	99.9158	44.3083	100.069	44.3004	99.9613	40.984	99.8078	40.984	99.9436
45.3067	100.04	45.2647	99.9179	45.2757	100.065	45.2677	99.9655	41.984	99.7932	41.984	99.9348
46.274	100.043	46.232	99.9405	46.243	100.059	46.235	99.9898	42.984	99.7777	42.984	99.9264
47.2414	100.047	47.1994	99.9654	47.2104	100.051	47.2024	100.024	43.984	99.7607	43.984	99.9181
48.2087	100.05	48.1667	99.979	48.1777	100.042	48.1697	100.041	44.984	99.7421	44.984	99.9083
49.176	100.053	49.134	99.9797	49.145	100.031	49.137	100.017	45.984	99.7227	45.984	99.8968
50.1434	100.057	50.1014	99.9753	50.1124	100.022	50.1044	99.9526	46.984	99.7043	46.984	99.8836
51.1107	100.061	51.0687	99.9714	51.0797	100.02	51.0717	99.8874	47.984	99.6866	47.984	99.8695
52.078	100.065	52.036	99.9621	52.047	100.026	52.039	99.8552	48.984	99.6689	48.984	99.8571
53.0454	100.068	53.0034	99.9365	53.0144	100.04	53.0064	99.8604	49.984	99.653	49.984	99.8476
54.0127	100.07	53.9707	99.9045	53.9817	100.052	53.9737	99.8946	50.984	99.6366	50.984	99.8411
54.98	100.069	54.938	99.9033	54.949	100.058	54.941	99.9522	51.984	99.6215	51.984	99.835
55.9474	100.064	55.9054	99.9445	55.9164	100.057	55.9084	100.01	52.984	99.6077	52.984	99.8296
56.9147	100.058	56.8727	99.9814	56.8837	100.049	56.8757	100.028	53.984	99.5961	53.984	99.8253
57.882	100.056	57.84	99.9785	57.851	100.038	57.843	100.004	54.984	99.5847	54.984	99.82
58.8494	100.061	58.8074	99.9706	58.8184	100.031	58.8104	99.9738	55.984	99.5734	55.984	99.8146
59.8167	100.073	59.7747	99.9947	59.7857	100.039	59.7777	99.9576	56.984	99.5647	56.984	99.8085
60.7841	100.086	60.742	100.023	60.7531	100.066	60.745	99.9484	57.984	99.5576	57.984	99.8012
61.7514	100.091	61.7094	100.011	61.7204	100.096	61.7124	99.9407	58.984	99.5507	58.984	99.7947
62.7187	100.081	62.6767	99.9537	62.6877	100.102	62.6797	99.9366	59.984	99.5432	59.984	99.7894
63.6861	100.064	63.6441	99.8847	63.6551	100.077	63.6471	99.9432	60.984	99.536	60.984	99.781
64.6534	100.056	64.6114	99.854	64.6224	100.043	64.6144	99.9647	61.984	99.5295	61.984	99.7714
65.6207	100.061	65.5787	99.8718	65.5897	100.021	65.5817	99.9886	62.984	99.5223	62.984	99.7648
66.5881	100.073	66.5461	99.9012	66.5571	100.022	66.5491	99.9915	63.984	99.5151	63.984	99.7621
67.5554	100.084	67.5134	99.9232	67.5244	100.039	67.5164	99.9763	64.984	99.5075	64.984	99.7601
68.5227	100.091	68.4807	99.9524	68.4917	100.06	68.4837	99.9841	65.984	99.4975	65.984	99.7577
69.4901	100.094	69.4481	99.979	69.4591	100.071	69.4511	100.025	66.984	99.4872	66.984	99.7542
70.4574	100.092	70.4154	99.9626	70.4264	100.067	70.4184	100.047	67.984	99.4765	67.984	99.7479
71.4247	100.087	71.3827	99.902	71.3937	100.051	71.3857	100.017	68.984	99.4667	68.984	99.7427
72.3921	100.085	72.3501	99.8532	72.3611	100.037	72.3531	99.9641	69.984	99.4576	69.984	99.7395
73.3594	100.092	73.3174	99.8602	73.3284	100.035	73.3204	99.9303	70.984	99.4479	70.984	99.7327
74.3267	100.105	74.2847	99.9068	74.2957	100.045	74.2877	99.9255	71.984	99.4385	71.984	99.7231
75.2941	100.121	75.2521	99.9546	75.2631	100.059	75.2551	99.9365	72.984	99.4293	72.984	99.714
76.2614	100.135	76.2194	99.9883	76.2304	100.065	76.2224	99.9529	73.984	99.4193	73.984	99.7071
77.2287	100.139	77.1868	100.006	77.1977	100.043	77.1898	99.965	74.984	99.407	74.984	99.7018
78.1961	100.128	78.1541	100.004	78.1651	99.9942	78.1571	99.9618	75.984	99.3918	75.984	99.6968
79.1634	100.101	79.1214	99.9811	79.1324	99.9526	79.1244	99.9429	76.984	99.3757	76.984	99.6903
80.1308	100.072	80.0888	99.9457	80.0998	99.9554	80.0918	99.9184	77.984	99.3598	77.984	99.6816
81.0981	100.057	81.0561	99.9051	81.0671	99.992	81.0591	99.896	78.984	99.3426	78.984	99.6729
82.0654	100.06	82.0234	99.8653	82.0344	100.026	82.0264	99.8805	79.984	99.3256	79.984	99.6662
83.0327	100.077	82.9908	99.837	83.0018	100.036	82.9938	99.8798	80.984	99.3089	80.984	99.6592
84.0001	100.099	83.9581	99.8287	83.9691	100.027	83.9611	99.897	81.984	99.2922	81.984	99.6485
84.9674	100.118	84.9254	99.8375	84.9364	100.01	84.9284	99.9213	82.984	99.2747	82.984	99.6356
85.9348	100.133	85.8928	99.8545	85.9038	100	85.8958	99.9366	83.984	99.2566	83.984	99.6214
86.9021	100.139	86.8601	99.8719	86.8711	100.002	86.8631	99.9369	84.984	99.238	84.984	99.606
87.8694	100.133	87.8274	99.8895	87.8384	100.004	87.8304	99.9322	85.984	99.2173	85.984	99.5898
88.8368	100.115	88.7948	99.9113	88.8058	99.9976	88.7978	99.9345	86.984	99.1946	86.984	99.5739
89.8041	100.095	89.7621	99.931	89.7731	99.9885	89.7651	99.9404	87.984	99.1709	87.984	99.5571
90.7714	100.086	90.7294	99.9355	90.7404	99.9865	90.7324	99.9386	88.984	99.1466	88.984	99.5388
91.7388	100.088	91.6968	99.9237	91.7078	99.9891	91.6998	99.93	89.984	99.1214	89.984	99.5176
92.7061	100.096	92.6641	99.9085	92.6751	99.993	92.6671	99.925	90.984	99.0935	90.984	99.495
93.6734	100.107	93.6314	99.8991	93.6424	100.002	93.6344	99.9258	91.984	99.0627	91.984	99.4693
94.6408	100.124	94.5988	99.8924	94.6098	100.015	94.6018	99.9227	92.984	99.0311	92.984	99.4399
95.6081	100.145	95.5661	99.8827	95.5771	100.017	95.5691	99.9049	93.984	98.9982	93.984	99.4087
96.5754	100.16	96.5335	99.8699	96.5444	99.9988	96.5365	99.8725	94.984	98.9613	94.984	99.3748
97.5428	100.162	97.5008	99.8565	97.5118	99.9651	97.5038	99.8388	95.984	98.9215	95.984	99.3387
98.5101	100.151	98.4681	99.8528	98.4791	99.9379	98.4711	99.8232	96.984	98.8806	96.984	99.2994
99.4775	100.132	99.4355	99.8772	99.4464	99.9328	99.4385	99.8435	97.984	98.837	97.984	99.2564
100.445	100.115	100.403	99.9268	100.414	99.9407	100.406	99.8958	98.984	98.7881	98.984	99.2102
101.412	100.104	101.37	99.9651	101.381	99.9406	101.373	99.9505	99.984	98.7344	99.984	99.1609
102.379	100.098	102.337	99.9674	102.348	99.9255	102.34	99.9837	100.984	98.6789	100.984	99.1113
103.347	100.096	103.305	99.943	103.316	99.9026	103.308	99.9905	101.984	98.6202	101.984	99.0589
104.314	100.099	104.272	99.911	104.283	99.8776	104.275	99.9706	102.984	98.5579	102.984	99.0019
105.281	100.109	105.239	99.8852	105.25	99.8525	105.242	99.9308	103.984	98.4942	103.984	98.9404
106.249	100.123	106.207	99.8722	106.218	99.8376	106.21	99.8912	104.984	98.427	104.984	98.876
107.216	100.137	107.174	99.8732	107.185	99.8473	107.177	99.8748	105.984	98.3591	105.984	98.8107
108.183	100.145	108.141	99.8934	108.152	99.8805	108.144	99.8889	106.984	98.2902	106.984	98.7442
109.151	100.145	109.109	99.9354	109.12	99.9138	109.112	99.9179	107.984	98.2204	107.984	98.6784
110.118	100.137	110.076	99.9717	110.087	99.9247	110.079	99.9269	108.984	98.152	108.984	98.6143
111.085	100.126	111.043	99.9523	111.054	99.9121	111.046	99.8812	109.984	98.0837	109.984	98.5528
112.053	100.116	112.011	99.876	112.022	99.8883	112.014	99.7984	110.984	98.0188	110.984	98.4948
113.02	100.108	112.978	99.8166	112.989	99.8639	112.981	99.7526	111.984	97.9546	111.984	98.435
113.987	100.102	113.945	99.8268	113.956	99.845	113.948	99.7826	112.984	97.891	112.984	98.3745
114.955	100.095	114.913	99.8646	114.924	99.832	114.916	99.8336	113.984	97.8317	113.984	98.3169
115.922	100.084	115.88	99.8632	115.891	99.8198	115.883	99.8342	114.984	97.7754	114.984	98.2662
116.889	100.072	116.847	99.8255	116.858	99.8064	116.85	99.7898	115.984	97.7229	115.984	98.2201
117.857	100.065	117.815	99.8092	117.826	99.7994	117.818	99.7646	116.984	97.674	116.984	98.1753
118.824	100.065	118.782	99.8475	118.793	99.8063	118.785	99.7947	117.984	97.6297	117.984	98.1313
119.791	100.068	119.749	99.9136	119.76	99.8191	119.752	99.8537	118.984	97.5907	118.984	98.0886
120.759	100.072	120.717	99.9626	120.728	99.8153	120.72	99.8952	119.984	97.5544	119.984	98.0501
121.726	100.073	121.684	99.9827	121.695	99.7825	121.687	99.8983	120.984	97.5204	120.984	98.0198
122.693	100.076	122.651	99.9826	122.662	99.7421	122.654	99.8636	121.984	97.4902	121.984	97.9943
123.661	100.081	123.619	99.9694	123.63	99.7291	123.622	99.8109	122.984	97.4647	122.984	97.9695
124.628	100.087	124.586	99.9487	124.597	99.748	124.589	99.7687	123.984	97.4437	123.984	97.9453
125.595	100.09	125.553	99.9248	125.564	99.7705	125.556	99.7501	124.984	97.4252	124.984	97.9251
126.563	100.086	126.521	99.9085	126.532	99.7723	126.524	99.7537	125.984	97.4077	125.984	97.9068
127.53	100.075	127.488	99.9146	127.499	99.7562	127.491	99.7726	126.984	97.3906	126.984	97.8914
128.498	100.062	128.456	99.9351	128.466	99.7405	128.458	99.7868	127.984	97.3745	127.984	97.8779
129.465	100.054	129.423	99.9446	129.434	99.7342	129.426	99.773	128.984	97.3593	128.984	97.8639
130.432	100.053	130.39	99.9412	130.401	99.7288	130.393	99.7352	129.984	97.3436	129.984	97.8524
131.399	100.053	131.358	99.9445	131.369	99.7124	131.361	99.6984	130.984	97.3287	130.984	97.8422
132.367	100.052	132.325	99.9622	132.336	99.6851	132.328	99.6824	131.984	97.3169	131.984	97.8319
133.334	100.05	133.292	99.9865	133.303	99.6624	133.295	99.6918	132.984	97.3084	132.984	97.8202
134.302	100.052	134.26	100.006	134.271	99.6586	134.263	99.718	133.984	97.3014	133.984	97.8093
135.269	100.061	135.227	100.009	135.238	99.6737	135.23	99.7409	134.984	97.2949	134.984	97.8034
136.236	100.072	136.194	99.9908	136.205	99.6932	136.197	99.74	135.984	97.288	135.984	97.7981
137.204	100.077	137.162	99.9583	137.173	99.6964	137.165	99.7063	136.984	97.2796	136.984	97.7915
138.171	100.076	138.129	99.9288	138.14	99.6698	138.132	99.6529	137.984	97.2684	137.984	97.7854
139.138	100.071	139.096	99.9251	139.107	99.618	139.099	99.6102	138.984	97.2556	138.984	97.7788
140.106	100.062	140.064	99.9493	140.075	99.5615	140.067	99.5897	139.984	97.2423	139.984	97.7719
141.073	100.049	141.031	99.971	141.042	99.516	141.034	99.5657	140.984	97.2283	140.984	97.7655
142.04	100.031	141.998	99.9716	142.009	99.4786	142.001	99.5224	141.984	97.2154	141.984	97.7606
143.008	100.014	142.966	99.9762	142.977	99.4418	142.969	99.4918	142.984	97.2032	142.984	97.7509
143.975	100.006	143.933	100.006	143.944	99.4128	143.936	99.4994	143.984	97.1933	143.984	97.7367
144.942	100.016	144.9	100.039	144.911	99.4071	144.903	99.5152	144.984	97.1845	144.984	97.7249
145.91	100.042	145.868	100.043	145.879	99.4247	145.871	99.5028	145.984	97.1747	145.984	97.7155
146.877	100.065	146.835	100.017	146.846	99.444	146.838	99.4725	146.984	97.1636	146.984	97.7075
147.844	100.073	147.802	99.981	147.813	99.4424	147.805	99.45	147.984	97.1533	147.984	97.699
148.812	100.071	148.77	99.9599	148.781	99.4164	148.773	99.4334	148.984	97.1437	148.984	97.6911
149.779	100.067	149.737	99.9673	149.748	99.3815	149.74	99.4052	149.984	97.1312	149.984	97.6864
150.746	100.064	150.704	100.001	150.715	99.3513	150.707	99.3654	150.984	97.117	150.984	97.6816
151.714	100.059	151.672	100.044	151.683	99.3254	151.675	99.3337	151.984	97.1034	151.984	97.6776
152.681	100.054	152.639	100.076	152.65	99.2984	152.642	99.323	152.984	97.0907	152.984	97.669
153.648	100.052	153.606	100.081	153.617	99.2694	153.609	99.3208	153.984	97.0752	153.984	97.6567
154.616	100.054	154.574	100.065	154.585	99.2421	154.577	99.3039	154.984	97.0614	154.984	97.643
155.583	100.055	155.541	100.047	155.552	99.2189	155.544	99.2651	155.984	97.0519	155.984	97.6268
156.55	100.051	156.508	100.034	156.519	99.1931	156.511	99.217	156.984	97.0423	156.984	97.6103
157.518	100.039	157.476	100.029	157.487	99.1543	157.479	99.1739	157.984	97.0307	157.984	97.594
158.485	100.027	158.443	100.04	158.454	99.11	158.446	99.1396	158.984	97.0184	158.984	97.5728
159.452	100.025	159.41	100.064	159.421	99.083	159.413	99.1152	159.984	97.0062	159.984	97.5506
160.42	100.033	160.378	100.085	160.389	99.079	160.381	99.1046	160.984	96.9913	160.984	97.5256
161.387	100.046	161.345	100.086	161.356	99.0811	161.348	99.1069	161.984	96.9724	161.984	97.5033
162.354	100.057	162.312	100.065	162.323	99.0752	162.315	99.105	162.984	96.9517	162.984	97.4863
163.322	100.06	163.28	100.027	163.291	99.0573	163.283	99.0733	163.984	96.9318	163.984	97.4757
164.289	100.054	164.247	99.9924	164.258	99.0261	164.25	99.0119	164.984	96.9112	164.984	97.4688
165.256	100.044	165.214	99.9895	165.225	98.979	165.217	98.9547	165.984	96.8895	165.984	97.4558
166.224	100.037	166.182	100.02	166.193	98.9147	166.185	98.9204	166.984	96.867	166.984	97.438
167.191	100.04	167.149	100.051	167.16	98.8438	167.152	98.8899	167.984	96.8449	167.984	97.4223
168.158	100.055	168.116	100.059	168.127	98.7926	168.119	98.8428	168.984	96.8244	168.984	97.4057
169.126	100.07	169.084	100.055	169.095	98.7805	169.087	98.7851	169.984	96.8044	169.984	97.395
170.093	100.08	170.051	100.058	170.062	98.7941	170.054	98.7325	170.984	96.7846	170.984	97.3833
171.06	100.089	171.018	100.066	171.029	98.7988	171.021	98.6914	171.984	96.7649	171.984	97.3654
172.028	100.098	171.986	100.068	171.997	98.7739	171.989	98.661	172.984	96.7441	172.984	97.3404
172.995	100.098	172.953	100.062	172.964	98.7284	172.956	98.6386	173.984	96.7226	173.984	97.3175
173.962	100.083	173.92	100.058	173.931	98.6835	173.923	98.6215	174.984	96.6997	174.984	97.3009
174.93	100.062	174.888	100.062	174.899	98.6472	174.891	98.6089	175.984	96.6729	175.984	97.2814
175.897	100.046	175.855	100.065	175.866	98.6137	175.858	98.5982	176.984	96.6441	176.984	97.2591
176.864	100.042	176.822	100.06	176.833	98.5845	176.825	98.5814	177.984	96.6148	177.984	97.234
177.832	100.044	177.79	100.055	177.801	98.5673	177.793	98.5567	178.984	96.5867	178.984	97.2052
178.799	100.046	178.757	100.066	178.768	98.5534	178.76	98.5395	179.984	96.5594	179.984	97.1775
179.766	100.049	179.724	100.092	179.735	98.5276	179.727	98.5416	180.984	96.5333	180.984	97.1494
180.734	100.057	180.692	100.107	180.703	98.499	180.695	98.5449	181.984	96.5087	181.984	97.1183
181.701	100.068	181.659	100.091	181.67	98.4855	181.662	98.5201	182.984	96.4855	182.984	97.0867
182.668	100.079	182.626	100.051	182.637	98.484	182.629	98.4628	183.984	96.4633	183.984	97.0597
183.636	100.084	183.594	100	183.605	98.4821	183.597	98.3948	184.984	96.4375	184.984	97.0359
184.603	100.083	184.561	99.9562	184.572	98.4787	184.564	98.3438	185.984	96.4067	185.984	97.0143
185.57	100.077	185.528	99.9398	185.539	98.4775	185.531	98.3262	186.984	96.3723	186.984	96.9896
186.538	100.071	186.496	99.9636	186.507	98.4757	186.499	98.3457	187.984	96.3357	187.984	96.9619
187.505	100.068	187.463	100.014	187.474	98.4691	187.466	98.3887	188.984	96.297	188.984	96.9293
188.472	100.065	188.43	100.057	188.441	98.4587	188.433	98.425	189.984	96.2565	189.984	96.8957
189.44	100.058	189.398	100.074	189.409	98.4506	189.401	98.4327	190.984	96.2168	190.984	96.8615
190.407	100.047	190.365	100.079	190.376	98.4496	190.368	98.4119	191.984	96.1788	191.984	96.8308
191.374	100.041	191.332	100.086	191.343	98.4502	191.335	98.3758	192.984	96.1415	192.984	96.7955
192.342	100.04	192.3	100.094	192.311	98.436	192.303	98.3499	193.984	96.1043	193.984	96.7557
193.309	100.042	193.267	100.092	193.278	98.4	193.27	98.3532	194.984	96.0652	194.984	96.7168
194.276	100.042	194.234	100.073	194.245	98.363	194.237	98.3618	195.984	96.0229	195.984	96.6751
195.244	100.037	195.202	100.039	195.213	98.349	195.205	98.3308	196.984	95.9787	196.984	96.6347
196.211	100.027	196.169	99.9915	196.18	98.3519	196.172	98.2543	197.984	95.9321	197.984	96.5951
197.178	100.015	197.136	99.946	197.147	98.3518	197.139	98.1768	198.984	95.8827	198.984	96.5562
198.146	100.009	198.104	99.923	198.115	98.3414	198.107	98.1388	199.984	95.8319	199.984	96.5158
199.113	100.011	199.071	99.9248	199.082	98.3234	199.074	98.1314	200.984	95.7801	200.984	96.4676
200.08	100.018	200.038	99.9426	200.049	98.3054	200.041	98.1278	201.984	95.7282	201.984	96.4173
201.048	100.025	201.006	99.9746	201.017	98.2961	201.009	98.1242	202.984	95.6733	202.984	96.3669
202.015	100.029	201.973	100.009	201.984	98.2931	201.976	98.122	203.984	95.6162	203.984	96.3166
202.982	100.028	202.94	100.023	202.951	98.2848	202.943	98.1121	204.984	95.5561	204.984	96.2646
203.95	100.026	203.908	100.018	203.919	98.267	203.911	98.0938	205.984	95.4936	205.984	96.2121
204.917	100.023	204.875	100.009	204.886	98.2444	204.878	98.0771	206.984	95.4283	206.984	96.1555
205.884	100.016	205.842	99.9978	205.853	98.213	205.845	98.0682	207.984	95.3578	207.984	96.0911
206.852	99.9985	206.81	99.9659	206.821	98.1616	206.813	98.0636	208.984	95.2789	208.984	96.0197
207.819	99.978	207.777	99.8969	207.788	98.0994	207.78	98.0512	209.984	95.1959	209.984	95.9449
208.786	99.9712	208.744	99.8112	208.755	98.0573	208.747	98.0224	210.984	95.115	210.984	95.8719
209.754	99.981	209.712	99.7657	209.723	98.0502	209.715	97.9884	211.984	95.0306	211.984	95.7998
210.721	99.9925	210.679	99.7946	210.69	98.0592	210.682	97.9621	212.984	94.9375	212.984	95.7274
211.688	99.992	211.646	99.868	211.657	98.0585	211.649	97.9301	213.984	94.8425	213.984	95.6488
212.656	99.9779	212.614	99.9232	212.625	98.0349	212.617	97.8732	214.984	94.7514	214.984	95.5658
213.623	99.9557	213.581	99.9174	213.592	97.9789	213.584	97.8005	215.984	94.6599	215.984	95.4805
214.59	99.9317	214.548	99.853	214.559	97.8836	214.551	97.7328	216.984	94.5631	216.984	95.3902
215.558	99.9113	215.516	99.7727	215.527	97.7657	215.519	97.6748	217.984	94.466	217.984	95.3003
216.525	99.8978	216.483	99.7117	216.494	97.671	216.486	97.6151	218.984	94.3726	218.984	95.2071
217.492	99.8905	217.45	99.6847	217.461	97.6297	217.453	97.5535	219.984	94.2779	219.984	95.1102
218.46	99.8871	218.418	99.717	218.429	97.6167	218.421	97.5219	220.984	94.1786	220.984	95.0085
219.427	99.8879	219.385	99.8026	219.396	97.5854	219.388	97.5353	221.984	94.0761	221.984	94.9068
220.394	99.8979	220.352	99.8691	220.363	97.5301	220.355	97.5382	222.984	93.9684	222.984	94.8058
221.362	99.9164	221.32	99.8609	221.331	97.4804	221.323	97.4724	223.984	93.8528	223.984	94.701
222.329	99.927	222.287	99.7968	222.298	97.4451	222.29	97.3562	224.984	93.7351	224.984	94.5956
223.296	99.9114	223.254	99.7217	223.265	97.3979	223.257	97.2454	225.984	93.6131	225.984	94.4916
224.264	99.8715	224.222	99.6711	224.233	97.3105	224.225	97.1652	226.984	93.4898	226.984	94.3842
225.231	99.8262	225.189	99.6661	225.2	97.1804	225.192	97.0972	227.984	93.3621	227.984	94.2734
226.198	99.7916	226.156	99.6864	226.167	97.0322	226.159	97.0075	228.984	93.2295	228.984	94.1593
227.166	99.7706	227.124	99.6707	227.135	96.8915	227.127	96.8856	229.984	93.0942	229.984	94.0406
228.133	99.7556	228.091	99.5803	228.102	96.7596	228.094	96.7493	230.984	92.9531	230.984	93.9192
229.1	99.7379	229.058	99.4435	229.069	96.6223	229.061	96.6026	231.984	92.8085	231.984	93.7938
230.068	99.7152	230.026	99.3224	230.037	96.4706	230.029	96.4236	232.984	92.659	232.984	93.6646
231.035	99.6915	230.993	99.2549	231.004	96.3011	230.996	96.2136	233.984	92.5065	233.984	93.5315
232.002	99.67	231.96	99.253	231.971	96.112	231.963	96.0153	234.984	92.3518	234.984	93.3928
232.97	99.6496	232.928	99.3032	232.939	95.9069	232.931	95.8573	235.984	92.1954	235.984	93.2474
233.937	99.6269	233.895	99.3552	233.906	95.6935	233.898	95.7116	236.984	92.0355	236.984	93.0954
234.904	99.5983	234.862	99.3623	234.873	95.4736	234.865	95.5306	237.984	91.871	237.984	92.9373
235.872	99.5583	235.83	99.3264	235.841	95.2412	235.833	95.2981	238.984	91.7014	238.984	92.7717
236.839	99.5012	236.797	99.265	236.808	94.9848	236.8	95.0191	239.984	91.5279	239.984	92.6019
237.806	99.4302	237.764	99.1634	237.775	94.6921	237.767	94.6995	240.984	91.3515	240.984	92.4279
238.774	99.3615	238.732	99.0089	238.743	94.3529	238.735	94.3519	241.984	91.1695	241.984	92.2514
239.741	99.3109	239.699	98.8459	239.71	93.9643	239.702	94.0091	242.984	90.9805	242.984	92.0712
240.708	99.277	240.666	98.7459	240.677	93.5284	240.669	93.6989	243.984	90.785	243.984	91.8861
241.676	99.245	241.634	98.7392	241.645	93.0534	241.637	93.3903	244.984	90.5865	244.984	91.6963
242.643	99.204	242.601	98.7681	242.612	92.5573	242.604	92.9981	245.984	90.381	245.984	91.5022
243.61	99.1475	243.568	98.7256	243.579	92.0466	243.571	92.4654	246.984	90.1665	246.984	91.3024
244.578	99.0649	244.536	98.5616	244.547	91.4943	244.539	91.8206	247.984	89.9447	247.984	91.0947
245.545	98.948	245.503	98.3307	245.514	90.864	245.506	91.1387	248.984	89.7169	248.984	90.8807
246.512	98.8065	246.47	98.1263	246.481	90.1368	246.473	90.4708	249.984	89.481	249.984	90.6577
247.48	98.6653	247.438	97.9886	247.449	89.3208	247.441	89.821	250.984	89.2373	250.984	90.4263
248.447	98.5356	248.405	97.8889	248.416	88.4627	248.408	89.1657	251.984	88.9884	251.984	90.1875
249.414	98.4026	249.372	97.7755	249.383	87.6092	249.375	88.4814	252.984	88.7352	252.984	89.9437
250.382	98.2453	250.34	97.6025	250.351	86.7535	250.343	87.7466	253.984	88.473	253.984	89.6934
251.349	98.0577	251.307	97.3446	251.318	85.8707	251.31	86.945	254.984	88.2002	254.984	89.4388
252.316	97.8364	252.274	97.0211	252.285	84.9702	252.277	86.0869	255.984	87.9238	255.984	89.177
253.284	97.5512	253.242	96.6561	253.253	84.0815	253.245	85.202	256.984	87.6407	256.984	88.9049
254.251	97.1443	254.209	96.1759	254.22	83.2215	254.212	84.3101	257.984	87.3489	257.984	88.6242
255.218	96.604	255.176	95.5001	255.187	82.3859	255.179	83.4109	258.984	87.0467	258.984	88.3343
256.186	95.9818	256.144	94.7	256.155	81.5702	256.147	82.5202	259.984	86.7352	259.984	88.0305
257.153	95.3114	257.111	93.8952	257.122	80.7999	257.114	81.6873	260.984	86.4184	260.984	87.7156
258.12	94.6103	258.078	93.112	258.089	80.1123	258.081	80.95	261.984	86.0892	261.984	87.3897
259.088	93.882	259.046	92.2786	259.057	79.5135	259.049	80.3066	262.984	85.7507	262.984	87.0503
260.055	93.1057	260.013	91.3504	260.024	78.9905	260.016	79.7465	263.984	85.3982	263.984	86.6968
261.022	92.2596	260.98	90.3581	260.991	78.5342	260.983	79.2669	264.984	85.036	264.984	86.3315
261.99	91.3497	261.948	89.3335	261.959	78.1347	261.951	78.859	265.984	84.6676	265.984	85.9522
262.957	90.3897	262.915	88.2462	262.926	77.7837	262.918	78.5006	266.984	84.2896	266.984	85.5601
263.924	89.3861	263.882	87.0576	263.893	77.4776	263.885	78.1715	267.984	83.9026	267.984	85.1584
264.892	88.3451	264.85	85.8025	264.861	77.2017	264.853	77.8657	268.984	83.5001	268.984	84.7498
265.859	87.2741	265.817	84.5562	265.828	76.927	265.82	77.5817	269.984	83.0904	269.984	84.3286
266.826	86.1763	266.784	83.3469	266.795	76.6338	266.787	77.3105	270.984	82.6738	270.984	83.8996
267.794	85.0598	267.752	82.1335	267.763	76.3409	267.755	77.0372	271.984	82.2482	271.984	83.4651
268.761	83.9406	268.719	80.8643	268.73	76.0876	268.722	76.7527	272.984	81.8154	272.984	83.0308
269.728	82.8381	269.686	79.5271	269.697	75.8746	269.689	76.4635	273.984	81.3818	273.984	82.5995
270.696	81.7485	270.654	78.164	270.665	75.6639	270.657	76.1924	274.984	80.9547	274.984	82.1751
271.663	80.6484	271.621	76.8221	271.632	75.432	271.624	75.9562	275.984	80.5378	275.984	81.7611
272.63	79.5162	272.588	75.4953	272.599	75.1768	272.591	75.7466	276.984	80.1311	276.984	81.3602
273.598	78.3471	273.556	74.1651	273.567	74.8965	273.559	75.5392	277.984	79.7375	277.984	80.977
274.565	77.1644	274.523	72.8166	274.534	74.5987	274.526	75.3186	278.984	79.3616	278.984	80.613
275.532	75.9858	275.49	71.4352	275.501	74.3055	275.493	75.091	279.984	79.0095	279.984	80.2741
276.5	74.7984	276.458	70.0135	276.469	74.0352	276.461	74.8594	280.984	78.6783	280.984	79.9589
277.467	73.6121	277.425	68.5381	277.436	73.7893	277.428	74.6106	281.984	78.3652	281.984	79.6639
278.434	72.4308	278.392	67.0101	278.403	73.565	278.395	74.3456	282.984	78.073	282.984	79.3878
279.402	71.2334	279.36	65.447	279.371	73.3611	279.363	74.0851	283.984	77.7984	283.984	79.1298
280.369	70.0225	280.327	63.873	280.338	73.164	280.33	73.8377	284.984	77.5409	284.984	78.8879
281.336	68.7784	281.294	62.2779	281.305	72.9447	281.297	73.5927	285.984	77.2959	285.984	78.6602
282.304	67.4511	282.262	60.6374	282.273	72.6908	282.265	73.3388	286.984	77.066	286.984	78.4483
283.271	66.0567	283.229	58.9475	283.24	72.4198	283.232	73.0758	287.984	76.8536	287.984	78.2524
284.238	64.6449	284.196	57.2095	284.207	72.1476	284.199	72.8046	288.984	76.6547	288.984	78.0694
285.206	63.2159	285.164	55.439	285.175	71.8709	285.167	72.5238	289.984	76.4667	289.984	77.8925
286.173	61.747	286.131	53.6623	286.142	71.5907	286.134	72.236	290.984	76.289	290.984	77.7279
287.14	60.2413	287.098	51.9169	287.109	71.3226	287.101	71.9511	291.984	76.1231	291.984	77.5749
288.108	58.711	288.066	50.2508	288.077	71.0746	288.069	71.6805	292.984	75.9672	292.984	77.4298
289.075	57.1471	289.033	48.7229	289.044	70.835	289.036	71.4337	293.984	75.8162	293.984	77.2954
290.042	55.5655	290	47.3846	290.011	70.5861	290.003	71.2055	294.984	75.6716	294.984	77.1696
291.01	53.9839	290.968	46.2349	290.979	70.3159	290.971	70.9619	295.984	75.5362	295.984	77.0503
291.977	52.411	291.935	45.2401	291.946	70.021	291.938	70.6698	296.984	75.4104	296.984	76.9305
292.944	50.8778	292.902	44.4003	292.913	69.7055	292.905	70.347	297.984	75.2872	297.984	76.8164
293.912	49.4098	293.87	43.7199	293.881	69.3797	293.873	70.0371	298.984	75.1639	298.984	76.7104
294.879	48.0212	294.837	43.1543	294.848	69.057	294.84	69.7478	299.984	75.0451	299.984	76.6019
295.846	46.7408	295.804	42.6386	295.815	68.7467	295.807	69.458	300.984	74.9271	300.984	76.4969
296.814	45.603	296.772	42.1436	296.783	68.4464	296.775	69.165	301.984	74.8086	301.984	76.3958
297.781	44.6213	297.739	41.6812	297.75	68.1453	297.742	68.8853	302.984	74.6928	302.984	76.2996
298.748	43.7889	298.706	41.272	298.717	67.8339	298.709	68.6156	303.984	74.5792	303.984	76.2044
299.716	43.0774	299.674	40.9408	299.685	67.5137	299.677	68.3244	304.984	74.4713	304.984	76.1174
300.683	42.4466	300.641	40.6944	300.652	67.1885	300.644	67.9885	305.984	74.3627	305.984	76.035
301.65	41.8753	301.608	40.4833	301.619	66.8465	301.611	67.6091	306.984	74.2582	306.984	75.9465
302.618	41.3626	302.576	40.248	302.587	66.4711	302.579	67.2026	307.984	74.1546	307.984	75.8595
303.585	40.9069	303.543	39.9963	303.554	66.0637	303.546	66.8026	308.984	74.0493	308.984	75.7779
304.552	40.4892	304.51	39.7813	304.521	65.6449	304.513	66.44	309.984	73.9453	309.984	75.6999
305.52	40.094	305.478	39.6379	305.489	65.2373	305.481	66.1154	310.984	73.8386	310.984	75.6205
306.487	39.7268	306.445	39.5492	306.456	64.8455	306.448	65.7995	311.984	73.7318	311.984	75.5404
307.454	39.3949	307.412	39.4668	307.423	64.4466	307.415	65.4604	312.984	73.6209	312.984	75.4557
308.422	39.0975	308.38	39.3595	308.391	64.0275	308.383	65.0886	313.984	73.511	313.984	75.3702
309.389	38.8277	309.347	39.2275	309.358	63.5874	309.35	64.6941	314.984	73.3969	314.984	75.3026
310.356	38.5746	310.314	39.0809	310.325	63.1004	310.317	64.2897	315.984	73.2789	315.984	75.2311
311.324	38.3367	311.282	38.9284	311.293	62.5703	311.285	63.8858	316.984	73.1582	316.984	75.1605
312.291	38.1293	312.249	38.7874	312.26	62.0686	312.252	63.4968	317.984	73.0355	317.984	75.0926
313.258	37.9578	313.216	38.6881	313.227	61.6331	313.219	63.132	318.984	72.9097	318.984	75.0205
314.226	37.8017	314.184	38.6323	314.195	61.2236	314.187	62.7725	319.984	72.7756	319.984	74.9451
315.193	37.6324	315.151	38.5689	315.162	60.7989	315.154	62.3757	320.984	72.6379	320.984	74.8716
316.16	37.4421	316.118	38.4618	316.129	60.3459	316.121	61.9232	321.984	72.4943	321.984	74.7985
317.128	37.2487	317.086	38.3454	317.097	59.8626	317.089	61.4522	322.984	72.3446	322.984	74.7194
318.095	37.0785	318.053	38.2707	318.064	59.3502	318.056	61.0178	323.984	72.188	323.984	74.6366
319.062	36.9527	319.021	38.2388	319.031	58.8254	319.024	60.6455	324.984	72.0254	324.984	74.5658
320.03	36.8635	319.988	38.2121	319.999	58.3355	319.991	60.3186	325.984	71.858	325.984	74.483
320.997	36.7781	320.955	38.1616	320.966	57.9017	320.958	59.9997	326.984	71.686	326.984	74.3895
321.964	36.678	321.923	38.0905	321.933	57.4891	321.925	59.6615	327.984	71.5083	327.984	74.2999
322.932	36.5653	322.89	38.0174	322.901	57.0597	322.893	59.2974	328.984	71.3236	328.984	74.2175
323.899	36.4383	323.857	37.9519	323.868	56.6079	323.86	58.9187	329.984	71.1311	329.984	74.137
324.866	36.2971	324.825	37.8942	324.836	56.1473	324.828	58.5553	330.984	70.9267	330.984	74.0548
325.834	36.1605	325.792	37.844	325.803	55.6889	325.795	58.2329	331.984	70.7135	331.984	73.9627
326.801	36.0474	326.759	37.7933	326.77	55.236	326.762	57.9439	332.984	70.49	332.984	73.8705
327.769	35.9506	327.727	37.7305	327.738	54.7926	327.73	57.6638	333.984	70.2583	333.984	73.7827
328.736	35.8547	328.694	37.6573	328.705	54.3655	328.697	57.3828	334.984	70.0198	334.984	73.7012
329.703	35.756	329.661	37.59	329.672	53.9605	329.664	57.1136	335.984	69.7754	335.984	73.6207
330.671	35.6564	330.629	37.5424	330.64	53.5782	330.632	56.8668	336.984	69.5262	336.984	73.5372
331.638	35.5538	331.596	37.5158	331.607	53.2074	331.599	56.6374	337.984	69.2717	337.984	73.4503
332.605	35.4555	332.563	37.5044	332.574	52.8391	332.566	56.4162	338.984	69.0113	338.984	73.36
333.573	35.3823	333.531	37.4986	333.542	52.4886	333.534	56.1992	339.984	68.7419	339.984	73.2706
334.54	35.3271	334.498	37.4824	334.509	52.1534	334.501	55.9871	340.984	68.4623	340.984	73.1827
335.507	35.2471	335.465	37.4424	335.476	51.7925	335.468	55.7824	341.984	68.1726	341.984	73.0888
336.475	35.1296	336.433	37.3784	336.444	51.3984	336.436	55.584	342.984	67.8748	342.984	72.9955
337.442	35.0056	337.4	37.2987	337.411	51.0107	337.403	55.3821	343.984	67.5693	343.984	72.9025
338.409	34.8957	338.367	37.2197	338.378	50.6425	338.37	55.1751	344.984	67.2523	344.984	72.8037
339.377	34.7979	339.335	37.1662	339.346	50.2721	339.338	54.9871	345.984	66.9244	345.984	72.705
340.344	34.7097	340.302	37.1407	340.313	49.8866	340.305	54.8346	346.984	66.5875	346.984	72.6033
341.311	34.6326	341.269	37.1078	341.28	49.4924	341.272	54.6926	347.984	66.2428	347.984	72.5052
342.279	34.5621	342.237	37.0418	342.248	49.0994	342.24	54.5292	348.984	65.8899	348.984	72.4032
343.246	34.485	343.204	36.959	343.215	48.7108	343.207	54.3474	349.984	65.5263	349.984	72.3009
344.213	34.3925	344.171	36.8767	344.182	48.3234	344.174	54.166	350.984	65.1563	350.984	72.1963
345.181	34.2914	345.139	36.7912	345.15	47.938	345.142	53.996	351.984	64.7826	351.984	72.0905
346.148	34.1951	346.106	36.7082	346.117	47.56	346.109	53.8438	352.984	64.4036	352.984	71.9811
347.115	34.1096	347.073	36.6469	347.084	47.1875	347.076	53.71	353.984	64.0167	353.984	71.8651
348.083	34.0362	348.041	36.5992	348.052	46.8231	348.044	53.5815	354.984	63.6179	354.984	71.7452
349.05	33.9791	349.008	36.5311	349.019	46.4866	349.011	53.4348	355.984	63.2127	355.984	71.6239
350.017	33.9386	349.975	36.4387	349.986	46.1885	349.978	53.2662	356.984	62.7997	356.984	71.4989
350.985	33.8992	350.943	36.3707	350.954	45.9027	350.946	53.1115	357.984	62.3788	357.984	71.375
351.952	33.8387	351.91	36.367	351.921	45.5794	351.913	53.0028	358.984	61.9505	358.984	71.2516
352.919	33.7625	352.877	36.3952	352.888	45.1994	352.88	52.914	359.984	61.519	359.984	71.1232
353.887	33.7103	353.845	36.3781	353.856	44.8062	353.848	52.7776	360.984	61.0865	360.984	70.9968
354.854	33.7015	354.812	36.2714	354.823	44.4483	354.815	52.5577	361.984	60.6486	361.984	70.8802
355.821	33.6977	355.779	36.1137	355.79	44.1067	355.782	52.3151	362.984	60.2063	362.984	70.766
356.789	33.6521	356.747	35.9813	356.758	43.7433	356.75	52.157	363.984	59.7608	363.984	70.6525
357.756	33.5698	357.714	35.8939	357.725	43.3702	357.717	52.0906	364.984	59.3161	364.984	70.5366
358.723	33.4863	358.681	35.8225	358.692	43.0211	358.684	52.0368	365.984	58.8699	365.984	70.4201
359.691	33.415	359.649	35.7641	359.66	42.694	359.652	51.9407	366.984	58.4246	366.984	70.2981
360.658	33.3522	360.616	35.7296	360.627	42.3627	360.619	51.8037	367.984	57.9791	367.984	70.1819
361.625	33.3052	361.583	35.6804	361.594	42.0131	361.586	51.6368	368.984	57.5328	368.984	70.0698
362.593	33.2845	362.551	35.569	362.562	41.6524	362.554	51.4365	369.984	57.0855	369.984	69.9539
363.56	33.2836	363.518	35.4164	363.529	41.3005	363.521	51.2163	370.984	56.6395	370.984	69.8362
364.527	33.2826	364.485	35.2945	364.496	40.9703	364.488	51.0203	371.984	56.1931	371.984	69.7104
365.495	33.263	365.453	35.2454	365.464	40.6564	365.456	50.8904	372.984	55.7496	372.984	69.5869
366.462	33.2142	366.42	35.2417	366.431	40.35	366.423	50.82	373.984	55.3122	373.984	69.466
367.429	33.1394	367.387	35.2183	367.398	40.0451	367.39	50.7623	374.984	54.883	374.984	69.3541
368.397	33.0613	368.355	35.1444	368.366	39.7355	368.358	50.6806	375.984	54.4641	375.984	69.2422
369.364	33.0033	369.322	35.0419	369.333	39.4172	369.325	50.5498	376.984	54.05	376.984	69.1235
370.331	32.963	370.289	34.9346	370.3	39.0954	370.292	50.3634	377.984	53.6407	377.984	69.0008
371.299	32.9227	371.257	34.8221	371.268	38.7858	371.26	50.1647	378.984	53.2363	378.984	68.8775
372.266	32.8801	372.224	34.7076	372.235	38.4914	372.227	50.0057	379.984	52.8398	379.984	68.7583
373.233	32.8458	373.191	34.6075	373.202	38.1884	373.194	49.8788	380.984	52.4514	380.984	68.6456
374.201	32.8231	374.159	34.5202	374.17	37.8595	374.162	49.7399	381.984	52.068	381.984	68.5349
375.168	32.8034	375.126	34.4224	375.137	37.5348	375.129	49.5678	382.984	51.6944	382.984	68.4232
376.135	32.7747	376.093	34.3046	376.104	37.2594	376.096	49.3825	383.984	51.3276	383.984	68.3076
377.103	32.7314	377.061	34.1817	377.072	37.0224	377.064	49.2181	384.984	50.9668	384.984	68.1934
378.07	32.6812	378.028	34.0665	378.039	36.7814	378.031	49.0861	385.984	50.6124	385.984	68.082
379.037	32.6351	378.995	33.9599	379.006	36.5224	378.998	48.965	386.984	50.2657	386.984	67.9701
380.005	32.5954	379.963	33.8622	379.974	36.2667	379.966	48.8226	387.984	49.9313	387.984	67.8555
380.972	32.5615	380.93	33.7763	380.941	36.0338	380.933	48.6516	388.984	49.6046	388.984	67.7389
381.939	32.5316	381.897	33.6974	381.908	35.8093	381.9	48.4772	389.984	49.2888	389.984	67.6208
382.907	32.4989	382.865	33.6129	382.876	35.567	382.868	48.3188	390.984	48.9821	390.984	67.4997
383.874	32.4577	383.832	33.5125	383.843	35.3106	383.835	48.1683	391.984	48.6833	391.984	67.3746
384.841	32.4093	384.799	33.3904	384.81	35.0613	384.802	48.0169	392.984	48.3901	392.984	67.2483
385.809	32.3611	385.767	33.2459	385.778	34.826	385.77	47.8729	393.984	48.1006	393.984	67.1218
386.776	32.3192	386.734	33.0919	386.745	34.6005	386.737	47.741	394.984	47.8198	394.984	66.9994
387.743	32.2825	387.701	32.9496	387.712	34.3878	387.704	47.6048	395.984	47.5452	395.984	66.8832
388.711	32.2443	388.669	32.8291	388.68	34.198	388.672	47.4493	396.984	47.2773	396.984	66.7717
389.678	32.2044	389.636	32.7278	389.647	34.0337	389.639	47.2905	397.984	47.0189	397.984	66.6566
390.645	32.1734	390.603	32.6473	390.614	33.8851	390.606	47.1656	398.984	46.7673	398.984	66.535
391.613	32.1579	391.571	32.5874	391.582	33.7377	391.574	47.0852	399.984	46.5238	399.984	66.4139
392.58	32.1462	392.538	32.5227	392.549	33.5756	392.541	47.011	400.984	46.2872	400.984	66.2978
393.547	32.1181	393.505	32.4124	393.516	33.3911	393.508	46.9004	401.984	46.062	401.984	66.1843
394.515	32.0662	394.473	32.2515	394.484	33.1996	394.476	46.7573	402.984	45.8466	402.984	66.0703
395.482	31.9987	395.44	32.0849	395.451	33.0251	395.443	46.6162	403.984	45.6363	403.984	65.954
396.449	31.9283	396.407	31.9586	396.418	32.8708	396.41	46.4897	404.984	45.4326	404.984	65.8308
397.417	31.8667	397.375	31.8744	397.386	32.7234	397.378	46.3653	405.984	45.2316	405.984	65.7044
398.384	31.8235	398.342	31.8005	398.353	32.5885	398.345	46.2396	406.984	45.0346	406.984	65.5854
399.351	31.799	399.309	31.7127	399.32	32.4896	399.312	46.1204	407.984	44.8392	407.984	65.4768
400.319	31.7814	400.277	31.6107	400.288	32.422	400.28	46.007	408.984	44.6489	408.984	65.3701
401.286	31.7561	401.244	31.4966	401.255	32.3436	401.247	45.8893	409.984	44.4639	409.984	65.2614
402.253	31.7218	402.211	31.3629	402.222	32.2296	402.214	45.7623	410.984	44.2849	410.984	65.1485
403.221	31.6871	403.179	31.2117	403.19	32.1	403.182	45.6271	411.984	44.1139	411.984	65.0336
404.188	31.6491	404.146	31.0611	404.157	31.9786	404.149	45.4896	412.984	43.9468	412.984	64.9182
405.155	31.6003	405.113	30.9231	405.124	31.871	405.116	45.361	413.984	43.7837	413.984	64.8022
406.123	31.554	406.081	30.8049	406.092	31.7854	406.084	45.2538	414.984	43.6219	414.984	64.6843
407.09	31.521	407.048	30.7121	407.059	31.7156	407.051	45.171	415.984	43.4645	415.984	64.5555
408.057	31.4865	408.015	30.6186	408.026	31.6324	408.018	45.0964	416.984	43.3091	416.984	64.4223
409.025	31.4377	408.983	30.4663	408.994	31.5318	408.986	44.9992	417.984	43.1554	417.984	64.2917
409.992	31.3805	409.95	30.2308	409.961	31.4427	409.953	44.8587	418.984	43.0051	418.984	64.1628
410.959	31.3202	410.917	29.9761	410.928	31.3743	410.92	44.6858	419.984	42.8599	419.984	64.0308
411.927	31.2543	411.885	29.8055	411.896	31.3005	411.888	44.5177	420.984	42.715	420.984	63.8949
412.894	31.1898	412.852	29.7534	412.863	31.2089	412.855	44.3976	421.984	42.5717	421.984	63.757
413.861	31.1453	413.819	29.7748	413.83	31.1252	413.822	44.3521	422.984	42.4317	422.984	63.6203
414.829	31.1235	414.787	29.7961	414.798	31.0725	414.79	44.362	423.984	42.294	423.984	63.4845
415.796	31.104	415.754	29.7531	415.765	31.0408	415.757	44.3657	424.984	42.1613	424.984	63.3493
416.763	31.0713	416.721	29.6209	416.732	31.0062	416.724	44.3109	425.984	42.0295	425.984	63.2087
417.731	31.0316	417.689	29.4169	417.7	30.9523	417.692	44.1945	426.984	41.9015	426.984	63.0614
418.698	30.9982	418.656	29.172	418.667	30.8769	418.659	44.0489	427.984	41.7761	427.984	62.9153
419.665	30.9714	419.623	28.9225	419.634	30.795	419.626	43.9059	428.984	41.6535	428.984	62.7774
420.633	30.9404	420.591	28.7116	420.602	30.732	420.594	43.7751	429.984	41.5329	429.984	62.6386
421.6	30.9045	421.558	28.5678	421.569	30.6997	421.561	43.6539	430.984	41.4138	430.984	62.5022
422.567	30.8784	422.525	28.4897	422.536	30.6848	422.528	43.5471	431.984	41.2945	431.984	62.3657
423.535	30.8631	423.493	28.446	423.504	30.6588	423.496	43.4511	432.984	41.1742	432.984	62.2253
424.502	30.8389	424.46	28.3779	424.471	30.6064	424.463	43.3419	433.984	41.0581	433.984	62.0817
425.469	30.7982	425.427	28.2387	425.438	30.5407	425.43	43.2032	434.984	40.9389	434.984	61.9383
426.437	30.7545	426.395	28.0418	426.406	30.4725	426.398	43.043	435.984	40.8219	435.984	61.8015
427.404	30.7119	427.362	27.8423	427.373	30.3902	427.365	42.8785	436.984	40.6995	436.984	61.6595
428.371	30.6613	428.329	27.6788	428.34	30.3017	428.332	42.7325	437.984	40.5789	437.984	61.5142
429.339	30.6045	429.297	27.554	429.308	30.2316	429.3	42.6216	438.984	40.4638	438.984	61.3703
430.306	30.5493	430.264	27.4437	430.275	30.1657	430.267	42.5242	439.984	40.3465	439.984	61.2297
431.273	30.492	431.231	27.3172	431.242	30.0827	431.234	42.4027	440.984	40.2292	440.984	61.0939
432.241	30.4364	432.199	27.1791	432.21	30.0153	432.202	42.2647	441.984	40.1089	441.984	60.9546
433.208	30.4041	433.166	27.0688	433.177	30.0071	433.169	42.1567	442.984	39.9944	442.984	60.8148
434.175	30.397	434.133	26.993	434.144	30.0418	434.136	42.0985	443.984	39.8824	443.984	60.6724
435.143	30.389	435.101	26.9055	435.112	30.0635	435.104	42.0458	444.984	39.7691	444.984	60.5284
436.11	30.3587	436.068	26.7621	436.079	30.0364	436.071	41.9224	445.984	39.6519	445.984	60.3842
437.077	30.3133	437.035	26.5681	437.046	29.9741	437.038	41.6971	446.984	39.5335	446.984	60.2422
438.045	30.2807	438.003	26.3767	438.014	29.9259	438.006	41.4282	447.984	39.4133	447.984	60.0953
439.012	30.2775	438.97	26.2451	438.981	29.9238	438.973	41.2075	448.984	39.2918	448.984	59.9426
439.979	30.2838	439.937	26.1817	439.948	29.9417	439.94	41.068	449.984	39.1648	449.984	59.7915
440.947	30.268	440.905	26.1372	440.916	29.9274	440.908	40.9736	450.984	39.0327	450.984	59.6431
441.914	30.2272	441.872	26.0551	441.883	29.8686	441.875	40.881	451.984	38.904	451.984	59.4925
442.881	30.1826	442.839	25.8954	442.85	29.8002	442.842	40.7771	452.984	38.7864	452.984	59.3396
443.849	30.1478	443.807	25.6391	443.818	29.7549	443.81	40.657	453.984	38.673	453.984	59.184
444.816	30.1186	444.774	25.3432	444.785	29.7356	444.777	40.5139	454.984	38.5573	454.984	59.0252
445.783	30.082	445.741	25.1229	445.752	29.7263	445.744	40.3636	455.984	38.4407	455.984	58.8624
446.751	30.0266	446.709	25.0209	446.72	29.7121	446.712	40.2388	456.984	38.329	456.984	58.7004
447.718	29.9501	447.676	24.9607	447.687	29.6801	447.679	40.1351	457.984	38.2181	457.984	58.5364
448.685	29.8617	448.643	24.8416	448.654	29.6106	448.646	40.003	458.984	38.1008	458.984	58.3798
449.653	29.7817	449.611	24.6524	449.622	29.5018	449.614	39.8195	459.984	37.9823	459.984	58.2278
450.62	29.7379	450.578	24.4637	450.589	29.4031	450.581	39.6285	460.984	37.8655	460.984	58.0688
451.587	29.7461	451.545	24.3142	451.556	29.36	451.548	39.4829	461.984	37.7545	461.984	57.9097
452.555	29.7839	452.513	24.1657	452.524	29.356	452.516	39.3693	462.984	37.6467	462.984	57.7598
453.522	29.8094	453.48	23.9903	453.491	29.3567	453.483	39.2302	463.984	37.5425	463.984	57.6246
454.489	29.8009	454.447	23.8307	454.458	29.3632	454.45	39.0435	464.984	37.4429	464.984	57.5004
455.457	29.7694	455.415	23.7171	455.426	29.3923	455.418	38.8339	465.984	37.3439	465.984	57.3758
456.424	29.7367	456.382	23.6045	456.393	29.431	456.385	38.6373	466.984	37.2468	466.984	57.2456
457.391	29.7101	457.349	23.4364	457.36	29.4442	457.352	38.4726	467.984	37.1544	467.984	57.1078
458.359	29.686	458.317	23.2179	458.328	29.4255	458.32	38.3367	468.984	37.0663	468.984	56.9805
459.326	29.6606	459.284	23.0037	459.295	29.3971	459.287	38.2163	469.984	36.9787	469.984	56.8629
460.293	29.6231	460.251	22.8471	460.262	29.3543	460.254	38.1042	470.984	36.8862	470.984	56.7439
461.261	29.5624	461.219	22.7444	461.23	29.2583	461.222	37.9931	471.984	36.7995	471.984	56.6153
462.228	29.4928	462.186	22.6301	462.197	29.104	462.189	37.8667	472.984	36.7183	472.984	56.4789
463.195	29.4475	463.153	22.4613	463.164	28.9769	463.156	37.7107	473.984	36.6352	473.984	56.337
464.163	29.4394	464.121	22.2594	464.132	28.9787	464.124	37.5269	474.984	36.5529	474.984	56.1978
465.13	29.4481	465.088	22.0598	465.099	29.0774	465.091	37.3367	475.984	36.4739	475.984	56.0585
466.097	29.4426	466.055	21.8782	466.066	29.1561	466.058	37.1663	476.984	36.4029	476.984	55.9148
467.065	29.4082	467.023	21.7177	467.034	29.1481	467.026	37.0216	477.984	36.3351	477.984	55.7676
468.032	29.3557	467.99	21.5843	468.001	29.0734	467.993	36.8817	478.984	36.2666	478.984	55.6189
468.999	29.3006	468.957	21.4674	468.968	28.9841	468.96	36.7126	479.984	36.1979	479.984	55.4694
469.967	29.2468	469.925	21.3243	469.936	28.9139	469.928	36.4969	480.984	36.128	480.984	55.3204
470.934	29.1936	470.892	21.1342	470.903	28.8781	470.895	36.2627	481.984	36.0598	481.984	55.1658
471.901	29.1449	471.859	20.9373	471.87	28.8781	471.862	36.0691	482.984	35.9925	482.984	55.0055
472.869	29.1112	472.827	20.7771	472.838	28.8888	472.83	35.9477	483.984	35.9263	483.984	54.8434
473.836	29.1016	473.794	20.636	473.805	28.8661	473.797	35.8634	484.984	35.8618	484.984	54.6762
474.803	29.1094	474.761	20.4756	474.772	28.7931	474.764	35.7468	485.984	35.7997	485.984	54.5043
475.771	29.112	475.729	20.2908	475.74	28.7167	475.732	35.5594	486.984	35.7373	486.984	54.326
476.738	29.0939	476.696	20.0855	476.707	28.7084	476.699	35.3177	487.984	35.6718	487.984	54.1437
477.705	29.0626	477.663	19.8631	477.674	28.7844	477.666	35.0592	488.984	35.6064	488.984	53.9575
478.673	29.0349	478.631	19.6504	478.642	28.8864	478.634	34.8156	489.984	35.5424	489.984	53.7674
479.64	29.0148	479.598	19.4754	479.609	28.9397	479.601	34.612	490.984	35.4823	490.984	53.5786
480.607	28.9935	480.565	19.3228	480.576	28.9189	480.568	34.4401	491.984	35.4243	491.984	53.3872
481.575	28.9624	481.533	19.1536	481.544	28.8574	481.536	34.255	492.984	35.368	492.984	53.1938
482.542	28.9221	482.5	18.9639	482.511	28.7951	482.503	34.0324	493.984	35.3132	493.984	52.9995
483.509	28.8813	483.467	18.784	483.478	28.737	483.47	33.8011	494.984	35.2601	494.984	52.8024
484.477	28.8457	484.435	18.6271	484.446	28.675	484.438	33.601	495.984	35.2048	495.984	52.6017
485.444	28.8117	485.402	18.4792	485.413	28.6124	485.405	33.4229	496.984	35.1459	496.984	52.3943
486.411	28.7748	486.369	18.3162	486.38	28.5689	486.372	33.2245	497.984	35.0887	497.984	52.1812
487.379	28.7346	487.337	18.1207	487.348	28.5645	487.34	32.9864	498.984	35.035	498.984	51.9701
488.346	28.6936	488.304	17.9036	488.315	28.5816	488.307	32.7278	499.984	34.9832	499.984	51.7548
489.313	28.6553	489.271	17.6858	489.282	28.5789	489.274	32.4792	500.984	34.9287	500.984	51.532
490.281	28.6247	490.239	17.4673	490.25	28.5458	490.242	32.256	501.984	34.8746	501.984	51.3114
491.248	28.6054	491.206	17.2573	491.217	28.5083	491.209	32.0561	502.984	34.8252	502.984	51.0857
492.215	28.5939	492.173	17.0899	492.184	28.4847	492.176	31.8667	503.984	34.777	503.984	50.8606
493.183	28.5829	493.141	16.9662	493.152	28.4635	493.144	31.674	504.984	34.727	504.984	50.6314
494.15	28.5684	494.108	16.8288	494.119	28.4302	494.111	31.4706	505.984	34.6771	505.984	50.4012
495.117	28.5437	495.075	16.6232	495.086	28.3821	495.078	31.2494	506.984	34.6287	506.984	50.1659
496.085	28.4971	496.043	16.3703	496.054	28.3231	496.046	31.0045	507.984	34.5817	507.984	49.9179
497.052	28.4323	497.01	16.1463	497.021	28.2787	497.013	30.7396	508.984	34.5329	508.984	49.6691
498.019	28.3732	497.977	15.9843	497.988	28.2757	497.98	30.4673	509.984	34.4827	509.984	49.4167
498.987	28.3318	498.945	15.8464	498.956	28.2962	498.948	30.1997	510.984	34.4342	510.984	49.1624
499.954	28.2992	499.912	15.6776	499.923	28.3004	499.915	29.9422	511.984	34.3856	511.984	48.9031
500.921	28.2714	500.879	15.4592	500.89	28.2712	500.882	29.6958	512.984	34.3386	512.984	48.6414
501.889	28.255	501.847	15.225	501.858	28.2236	501.85	29.4592	513.984	34.2929	513.984	48.3751
502.856	28.2495	502.814	15.0155	502.825	28.1792	502.817	29.2294	514.984	34.2476	514.984	48.105
503.823	28.2383	503.781	14.8311	503.792	28.138	503.784	28.9995	515.984	34.2044	515.984	47.8323
504.791	28.2008	504.749	14.6549	504.76	28.0945	504.752	28.7593	516.984	34.1607	516.984	47.5591
505.758	28.1382	505.716	14.4778	505.727	28.056	505.719	28.5016	517.984	34.1192	517.984	47.2838
506.725	28.0786	506.683	14.2975	506.694	28.0227	506.686	28.2278	518.984	34.0798	518.984	47.0072
507.693	28.0477	507.651	14.1075	507.662	27.9861	507.654	27.9451	519.984	34.0395	519.984	46.7216
508.66	28.042	508.618	13.8983	508.629	27.9559	508.621	27.6589	520.984	33.9993	520.984	46.4318
509.627	28.0375	509.585	13.6782	509.596	27.9548	509.588	27.3733	521.984	33.9586	521.984	46.1398
510.595	28.0117	510.553	13.4754	510.564	27.9748	510.556	27.0937	522.984	33.921	522.984	45.8437
511.562	27.9597	511.52	13.2983	511.531	27.9794	511.523	26.8233	523.984	33.8842	523.984	45.5437
512.529	27.901	512.487	13.1228	512.498	27.953	512.49	26.5523	524.984	33.8469	524.984	45.2377
513.497	27.8609	513.455	12.9341	513.466	27.9143	513.458	26.2629	525.984	33.8114	525.984	44.926
514.464	27.8423	514.422	12.746	514.433	27.884	514.425	25.9567	526.984	33.7768	526.984	44.6097
515.432	27.8284	515.389	12.5733	515.4	27.8594	515.393	25.6524	527.984	33.7421	527.984	44.2884
516.399	27.8059	516.357	12.4185	516.368	27.8205	516.36	25.3689	528.984	33.7066	528.984	43.9623
517.366	27.7732	517.324	12.2803	517.335	27.7604	517.327	25.115	529.984	33.6704	529.984	43.6324
518.333	27.7343	518.292	12.1398	518.303	27.7061	518.295	24.8752	530.984	33.6331	530.984	43.3
519.301	27.6952	519.259	11.9731	519.27	27.6831	519.262	24.62	531.984	33.597	531.984	42.9656
520.268	27.6638	520.226	11.8073	520.237	27.683	520.229	24.3439	532.984	33.5667	532.984	42.6282
521.236	27.6441	521.194	11.6761	521.205	27.6837	521.197	24.0647	533.984	33.5363	533.984	42.2906
522.203	27.6295	522.161	11.5373	522.172	27.6772	522.164	23.7837	534.984	33.5048	534.984	41.9491
523.17	27.6073	523.128	11.3434	523.139	27.6655	523.131	23.488	535.984	33.4738	535.984	41.6023
524.138	27.5705	524.096	11.1301	524.107	27.6445	524.099	23.1788	536.984	33.4475	536.984	41.2524
525.105	27.5214	525.063	10.9562	525.074	27.5996	525.066	22.8679	537.984	33.4223	537.984	40.8997
526.072	27.4653	526.03	10.7994	526.041	27.5216	526.033	22.5599	538.984	33.3916	538.984	40.544
527.04	27.409	526.998	10.5566	527.009	27.428	527.001	22.2429	539.984	33.359	539.984	40.1833
528.007	27.3601	527.965	10.1789	527.976	27.3601	527.968	21.9048	540.984	33.3252	540.984	39.8188
528.974	27.3221	528.932	9.81034	528.943	27.35	528.935	21.5662	541.984	33.2887	541.984	39.4516
529.942	27.2929	529.9	9.63015	529.911	27.3951	529.903	21.2621	542.984	33.2493	542.984	39.0803
530.909	27.2742	530.867	9.62407	530.878	27.4542	530.87	20.9936	543.984	33.2103	543.984	38.7076
531.876	27.2763	531.834	9.6572	531.845	27.4597	531.837	20.7296	544.984	33.1746	544.984	38.3302
532.844	27.3014	532.802	9.62756	532.813	27.3689	532.805	20.4466	545.984	33.1445	545.984	37.9472
533.811	27.3316	533.769	9.52046	533.78	27.2564	533.772	20.1446	546.984	33.1181	546.984	37.5585
534.778	27.345	534.736	9.37137	534.747	27.2636	534.739	19.8364	547.984	33.0976	547.984	37.1667
535.746	27.3315	535.704	9.207	535.715	27.3666	535.707	19.5292	548.984	33.0774	548.984	36.7737
536.713	27.2903	536.671	9.02859	536.682	27.3911	536.674	19.2129	549.984	33.0544	549.984	36.376
537.68	27.2292	537.638	8.84555	537.649	27.2518	537.641	18.8839	550.984	33.0284	550.984	35.9726
538.648	27.1653	538.606	8.71153	538.617	27.051	538.609	18.5735	551.984	33.0015	551.984	35.5657
539.615	27.111	539.573	8.66254	539.584	26.9236	539.576	18.3092	552.984	32.974	552.984	35.1553
540.582	27.0642	540.54	8.61247	540.551	26.8906	540.543	18.0629	553.984	32.9456	553.984	34.7484
541.55	27.0178	541.508	8.4264	541.519	26.9129	541.511	17.7804	554.984	32.9153	554.984	34.3434
542.517	26.9697	542.475	8.10458	542.486	26.9581	542.478	17.4436	555.984	32.8857	555.984	33.9354
543.484	26.9232	543.442	7.79774	543.453	27.0027	543.445	17.075	556.984	32.8583	556.984	33.5202
544.452	26.8822	544.41	7.60826	544.421	27.0281	544.413	16.7144	557.984	32.8291	557.984	33.1001
545.419	26.8439	545.377	7.5277	545.388	27.026	545.38	16.4066	558.984	32.8013	558.984	32.6739
546.386	26.8042	546.344	7.51546	546.355	27.006	546.347	16.1677	559.984	32.775	559.984	32.2454
547.354	26.7718	547.312	7.51839	547.323	26.9902	547.315	15.9612	560.984	32.7486	560.984	31.8153
548.321	26.7651	548.279	7.48224	548.29	26.9861	548.282	15.7295	561.984	32.7249	561.984	31.3791
549.288	26.7828	549.246	7.37623	549.257	26.9766	549.249	15.4408	562.984	32.6995	562.984	30.9376
550.256	26.7919	550.214	7.19765	550.225	26.94	550.217	15.1035	563.984	32.674	563.984	30.4911
551.223	26.7619	551.181	6.96865	551.192	26.8806	551.184	14.7545	564.984	32.6472	564.984	30.0461
552.19	26.7026	552.148	6.74237	552.159	26.8396	552.151	14.4376	565.984	32.6163	565.984	29.6051
553.158	26.6497	553.116	6.56669	553.127	26.8478	553.119	14.1814	566.984	32.588	566.984	29.1694
554.125	26.619	554.083	6.43723	554.094	26.8788	554.086	13.9745	567.984	32.5612	567.984	28.7294
555.092	26.6008	555.05	6.32792	555.061	26.887	555.053	13.7701	568.984	32.5344	568.984	28.2873
556.06	26.5822	556.018	6.23674	556.029	26.8616	556.021	13.5294	569.984	32.5062	569.984	27.8456
557.027	26.5584	556.985	6.17205	556.996	26.8148	556.988	13.2467	570.984	32.476	570.984	27.399
557.994	26.5295	557.952	6.12705	557.963	26.7515	557.955	12.9385	571.984	32.4458	571.984	26.9479
558.962	26.4978	558.92	6.08183	558.931	26.6746	558.923	12.6312	572.984	32.4164	572.984	26.4966
559.929	26.4697	559.887	6.00421	559.898	26.5992	559.89	12.3511	573.984	32.3862	573.984	26.0432
560.896	26.4509	560.854	5.85806	560.865	26.5486	560.857	12.1072	574.984	32.3564	574.984	25.5876
561.864	26.4371	561.822	5.65169	561.833	26.5357	561.825	11.8885	575.984	32.3293	575.984	25.1348
562.831	26.4201	562.789	5.45991	562.8	26.5493	562.792	11.6777	576.984	32.3036	576.984	24.6836
563.798	26.3996	563.756	5.34191	563.767	26.5662	563.759	11.4633	577.984	32.279	577.984	24.236
564.766	26.3748	564.724	5.28325	564.735	26.5709	564.727	11.2433	578.984	32.2531	578.984	23.7948
565.733	26.3408	565.691	5.23047	565.702	26.567	565.694	11.0191	579.984	32.2251	579.984	23.3581
566.7	26.2997	566.658	5.13835	566.669	26.5654	566.661	10.7877	580.984	32.1993	580.984	22.9214
567.668	26.2625	567.626	5.00219	567.637	26.567	567.629	10.5514	581.984	32.1733	581.984	22.4824
568.635	26.2358	568.593	4.86019	568.604	26.5667	568.596	10.3265	582.984	32.1475	582.984	22.0441
569.602	26.2166	569.56	4.74512	569.571	26.5485	569.563	10.1258	583.984	32.1208	583.984	21.6035
570.57	26.1972	570.528	4.65461	570.539	26.4819	570.531	9.94466	584.984	32.0949	584.984	21.1664
571.537	26.1731	571.495	4.588	571.506	26.3681	571.498	9.76932	585.984	32.0724	585.984	20.7323
572.504	26.1466	572.462	4.54631	572.473	26.2713	572.465	9.5897	586.984	32.0502	586.984	20.2993
573.472	26.1224	573.43	4.49698	573.441	26.2515	573.433	9.40055	587.984	32.0262	587.984	19.8673
574.439	26.0987	574.397	4.40047	574.408	26.2957	574.4	9.19844	588.984	32.0022	588.984	19.4415
575.406	26.0737	575.364	4.26291	575.375	26.3561	575.367	8.98151	589.984	31.978	589.984	19.0238
576.374	26.0511	576.332	4.13387	576.343	26.4082	576.335	8.75873	590.984	31.9525	590.984	18.6087
577.341	26.0302	577.299	4.05163	577.31	26.4337	577.302	8.54743	591.984	31.9259	591.984	18.1996
578.308	26.0031	578.266	4.00192	578.277	26.4123	578.269	8.35591	592.984	31.8958	592.984	17.8005
579.276	25.968	579.234	3.93763	579.245	26.35	579.237	8.17849	593.984	31.8635	593.984	17.4012
580.243	25.9365	580.201	3.82997	580.212	26.2632	580.204	8.00627	594.984	31.8303	594.984	17.0023
581.21	25.9215	581.168	3.69264	581.179	26.1688	581.171	7.83893	595.984	31.799	595.984	16.6094
582.178	25.9224	582.136	3.55802	582.147	26.1013	582.139	7.67946	596.984	31.77	596.984	16.222
583.145	25.9269	583.103	3.4446	583.114	26.0713	583.106	7.52392	597.984	31.7396	597.984	15.8376
584.112	25.9219	584.07	3.35309	584.081	26.0508	584.073	7.36463	598.984	31.7104	598.984	15.4536
585.08	25.8994	585.038	3.27945	585.049	26.0261	585.041	7.19929	599.984	31.6845	599.984	15.0742
586.047	25.8587	586.005	3.22025	586.016	26.0174	586.008	7.03147	600.984	31.6586	600.984	14.6964
587.014	25.8084	586.972	3.17336	586.983	26.04	586.975	6.86516	601.984	31.6318	601.984	14.3273
587.982	25.7663	587.94	3.13572	587.951	26.0832	587.943	6.7014	602.984	31.6018	602.984	13.9701
588.949	25.7494	588.907	3.09674	588.918	26.1268	588.91	6.53926	603.984	31.5693	603.984	13.6215
589.916	25.7504	589.874	3.04248	589.885	26.1458	589.877	6.37807	604.984	31.5351	604.984	13.2765
590.884	25.7401	590.842	2.96562	590.853	26.1171	590.845	6.22114	605.984	31.5016	605.984	12.933
591.851	25.71	591.809	2.86569	591.82	26.0608	591.812	6.07756	606.984	31.4685	606.984	12.5971
592.818	25.6845	592.776	2.75353	592.787	26.0342	592.779	5.95366	607.984	31.4354	607.984	12.2712
593.786	25.677	593.744	2.65043	593.755	26.0566	593.747	5.84332	608.984	31.404	608.984	11.9528
594.753	25.6659	594.711	2.56159	594.722	26.0781	594.714	5.73277	609.984	31.3755	609.984	11.6407
595.72	25.6225	595.678	2.46718	595.689	26.0352	595.681	5.61301	610.984	31.3476	610.984	11.3316
596.688	25.5507	596.646	2.35129	596.657	25.9245	596.649	5.48435	611.984	31.3195	611.984	11.0263
597.655	25.4885	597.613	2.22858	597.624	25.8113	597.616	5.35221	612.984	31.2931	612.984	10.7242
598.622	25.4657	598.58	2.13235	598.591	25.7622	598.583	5.22468	613.984	31.2677	613.984	10.43
599.59	25.4754	599.548	2.06865	599.559	25.784	599.551	5.10749	614.984	31.2409	614.984	10.148
600.557	25.4915	600.515	2.00913	600.526	25.8392	600.518	4.99406	615.984	31.2119	615.984	9.875
601.524	25.5002	601.482	1.94339	601.493	25.8873	601.485	4.86743	616.984	31.1838	616.984	9.6069
602.492	25.5	602.45	1.88327	602.461	25.8927	602.453	4.72175	617.984	31.1556	617.984	9.33908
603.459	25.4872	603.417	1.8303	603.428	25.839	603.42	4.57559	618.984	31.1264	618.984	9.07256
604.426	25.4544	604.384	1.78606	604.395	25.7653	604.387	4.44868	619.984	31.0977	619.984	8.815
605.394	25.404	605.352	1.75516	605.363	25.7328	605.355	4.33929	620.984	31.0695	620.984	8.56816
606.361	25.35	606.319	1.72926	606.33	25.7467	606.322	4.23795	621.984	31.0428	621.984	8.32884
607.328	25.3074	607.286	1.68799	607.297	25.7774	607.289	4.14247	622.984	31.0147	622.984	8.09347
608.296	25.2819	608.254	1.61557	608.265	25.8027	608.257	4.05264	623.984	30.988	623.984	7.85841
609.263	25.2629	609.221	1.52254	609.232	25.7967	609.224	3.96792	624.984	30.9604	624.984	7.6283
610.23	25.2339	610.188	1.43994	610.199	25.7408	610.191	3.88817	625.984	30.9321	625.984	7.40117
611.198	25.1928	611.156	1.37491	611.167	25.6547	611.159	3.80134	626.984	30.9066	626.984	7.17876
612.165	25.1517	612.123	1.30777	612.134	25.5799	612.126	3.6898	627.984	30.8809	627.984	6.96144
613.132	25.1187	613.09	1.23755	613.101	25.5539	613.093	3.55578	628.984	30.8571	628.984	6.7471
614.1	25.0941	614.058	1.17972	614.069	25.5878	614.061	3.41833	629.984	30.8324	629.984	6.53607
615.067	25.08	615.025	1.13808	615.036	25.6442	615.028	3.30077	630.984	30.8079	630.984	6.32949
616.034	25.0761	615.992	1.1112	616.003	25.6711	615.995	3.22579	631.984	30.7828	631.984	6.12962
617.002	25.0744	616.96	1.09391	616.971	25.6471	616.963	3.18177	632.984	30.755	632.984	5.93432
617.969	25.0631	617.927	1.07478	617.938	25.5738	617.93	3.12387	633.984	30.7285	633.984	5.74296
618.936	25.0365	618.894	1.0494	618.905	25.4627	618.897	3.03121	634.984	30.7019	634.984	5.55542
619.904	25.0028	619.862	1.01882	619.873	25.3562	619.865	2.9277	635.984	30.6747	635.984	5.37385
620.871	24.9769	620.829	0.98276	620.84	25.306	620.832	2.83745	636.984	30.6469	636.984	5.19396
621.838	24.9639	621.796	0.93757	621.807	25.3162	621.799	2.73383	637.984	30.618	637.984	5.01603
622.806	24.9542	622.764	0.87973	622.775	25.3471	622.767	2.55817	638.984	30.5912	638.984	4.84391
623.773	24.9366	623.731	0.8143	623.742	25.3681	623.734	2.3142	639.984	30.5655	639.984	4.67518
624.74	24.9107	624.698	0.74392	624.709	25.3827	624.701	2.11125	640.984	30.5384	640.984	4.50818
625.708	24.8826	625.666	0.64911	625.677	25.4021	625.669	2.03135	641.984	30.5122	641.984	4.34592
626.675	24.852	626.633	0.52223	626.644	25.4177	626.636	2.0236	642.984	30.4871	642.984	4.18818
627.642	24.8104	627.6	0.43432	627.611	25.4078	627.603	2.01235	643.984	30.4612	643.984	4.03549
628.61	24.7584	628.568	0.46771	628.579	25.3673	628.571	1.9951	644.984	30.4326	644.984	3.88328
629.577	24.7126	629.535	0.57885	629.546	25.3148	629.538	1.99941	645.984	30.4015	645.984	3.73303
630.544	24.6851	630.502	0.66521	630.513	25.258	630.505	2.02556	646.984	30.371	646.984	3.58699
631.512	24.6704	631.47	0.69678	631.481	25.1914	631.473	2.05028	647.984	30.3416	647.984	3.44535
632.479	24.6592	632.437	0.67438	632.448	25.1382	632.44	2.02504	648.984	30.3122	648.984	3.30653
633.446	24.6506	633.404	0.58185	633.415	25.1449	633.407	1.90811	649.984	30.2844	649.984	3.17015
634.414	24.6454	634.372	0.43886	634.383	25.1999	634.375	1.72919	650.984	30.2588	650.984	3.03449
635.381	24.6389	635.339	0.30971	635.35	25.2121	635.342	1.56898	651.984	30.2372	651.984	2.9008
636.348	24.6247	636.306	0.24317	636.317	25.1378	636.309	1.47726	652.984	30.2155	652.984	2.76799
637.316	24.603	637.274	0.23883	637.285	25.0607	637.277	1.44607	653.984	30.1927	653.984	2.63734
638.283	24.5781	638.241	0.26183	638.252	25.0514	638.244	1.43744	654.984	30.1699	654.984	2.50863
639.25	24.5497	639.208	0.26592	639.219	25.0711	639.211	1.41052	655.984	30.1476	655.984	2.38411
640.218	24.5158	640.176	0.21691	640.187	25.0675	640.179	1.3459	656.984	30.1269	656.984	2.26721
641.185	24.4799	641.143	0.11272	641.154	25.0301	641.146	1.26236	657.984	30.1041	657.984	2.1591
642.152	24.4479	642.11	-0.0108	642.121	24.9761	642.113	1.1961	658.984	30.0819	658.984	2.05188
643.12	24.4217	643.078	-0.0965	643.089	24.9339	643.081	1.16545	659.984	30.0589	659.984	1.94848
644.087	24.4001	644.045	-0.11598	644.056	24.9106	644.048	1.15894	660.984	30.0364	660.984	1.85331
645.054	24.3805	645.012	-0.0991	645.023	24.9014	645.015	1.1425	661.984	30.0138	661.984	1.75548
646.022	24.3612	645.98	-0.10234	645.991	24.9274	645.983	1.08068	662.984	29.991	662.984	1.67066
646.989	24.3416	646.947	-0.15062	646.958	24.993	646.95	0.96279	663.984	29.9663	663.984	1.58536
647.956	24.3175	647.914	-0.20287	647.925	25.041	647.917	0.82857	664.984	29.941	664.984	1.488
648.924	24.2839	648.882	-0.17553	648.893	25.0167	648.885	0.7616	665.984	29.9168	665.984	1.38828
649.891	24.246	649.849	-0.0542	649.86	24.9372	649.852	0.79473	666.984	29.8933	666.984	1.28812
650.858	24.2151	650.816	0.0466	650.827	24.8586	650.819	0.83476	667.984	29.8706	667.984	1.19275
651.826	24.1897	651.784	0.0247	651.795	24.8136	651.787	0.78144	668.984	29.8473	668.984	1.08913
652.793	24.1615	652.751	-0.0862	652.762	24.7996	652.754	0.64622	669.984	29.8251	669.984	0.99774
653.76	24.1347	653.718	-0.21004	653.729	24.8013	653.721	0.4897	670.984	29.805	670.984	0.91435
654.728	24.1202	654.686	-0.30146	654.697	24.8078	654.689	0.37049	671.984	29.7842	671.984	0.83226
655.695	24.1146	655.653	-0.33266	655.664	24.8117	655.656	0.33362	672.984	29.7626	672.984	0.76165
656.662	24.1031	656.62	-0.31308	656.631	24.8033	656.623	0.3631	673.984	29.7421	673.984	0.70036
657.63	24.0796	657.588	-0.2839	657.599	24.7755	657.591	0.39248	674.984	29.7231	674.984	0.64125
658.597	24.0522	658.555	-0.28246	658.566	24.7305	658.558	0.36832	675.984	29.7051	675.984	0.58411
659.564	24.0303	659.522	-0.32495	659.533	24.6803	659.525	0.29298	676.984	29.6859	676.984	0.52984
660.532	24.013	660.49	-0.38512	660.501	24.6422	660.493	0.2255	677.984	29.6646	677.984	0.4769
661.499	23.9921	661.457	-0.41169	661.468	24.6272	661.46	0.21177	678.984	29.6375	678.984	0.42002
662.466	23.9666	662.424	-0.39424	662.435	24.6307	662.427	0.23825	679.984	29.6056	679.984	0.36235
663.434	23.9478	663.392	-0.36251	663.403	24.6375	663.395	0.2664	680.984	29.5733	680.984	0.30602
664.401	23.9422	664.359	-0.33901	664.37	24.6307	664.362	0.26085	681.984	29.545	681.984	0.2518
665.368	23.9363	665.326	-0.33174	665.337	24.5988	665.329	0.19273	682.984	29.5194	682.984	0.20184
666.336	23.9074	666.294	-0.33969	666.305	24.547	666.297	0.076	683.984	29.4973	683.984	0.1538
667.303	23.8517	667.261	-0.34905	667.272	24.4995	667.264	-0.0186	684.984	29.479	684.984	0.1125
668.27	23.7961	668.228	-0.3523	668.239	24.475	668.231	-0.0489	685.984	29.4626	685.984	0.076
669.238	23.7709	669.196	-0.36398	669.207	24.4711	669.199	-0.0394	686.984	29.4455	686.984	0.0455
670.205	23.7768	670.163	-0.40015	670.174	24.4795	670.166	-0.0307	687.984	29.4258	687.984	0.0252
671.172	23.786	671.13	-0.45482	671.141	24.4961	671.133	-0.0451	688.984	29.4045	688.984	0.0116
672.14	23.7737	672.098	-0.5064	672.109	24.5132	672.101	-0.0901	689.984	29.3825	689.984	-0.00169
673.107	23.7387	673.065	-0.53355	673.076	24.5032	673.068	-0.15339	690.984	29.3618	690.984	-0.0143
674.074	23.6927	674.032	-0.52472	674.043	24.4266	674.035	-0.20343	691.984	29.3409	691.984	-0.0245
675.042	23.6472	675	-0.49389	675.011	24.2935	675.003	-0.22647	692.984	29.3197	692.984	-0.0292
676.009	23.6177	675.967	-0.46953	675.978	24.2055	675.97	-0.23873	693.984	29.2966	693.984	-0.031
676.976	23.6144	676.934	-0.44446	676.945	24.2384	676.937	-0.23998	694.984	29.2719	694.984	-0.0317
677.944	23.6283	677.902	-0.3882	677.913	24.3368	677.905	-0.21035	695.984	29.2475	695.984	-0.0358
678.911	23.642	678.869	-0.32962	678.88	24.4116	678.872	-0.17364	696.984	29.2245	696.984	-0.047
679.878	23.646	679.836	-0.33612	679.847	24.4166	679.839	-0.1845	697.984	29.2027	697.984	-0.0571
680.846	23.6374	680.804	-0.40734	680.815	24.3417	680.807	-0.24264	698.984	29.1818	698.984	-0.0648
681.813	23.6103	681.771	-0.46652	681.782	24.2148	681.774	-0.29279	699.984	29.1625	699.984	-0.0686
682.78	23.5619	682.738	-0.44469	682.749	24.101	682.741	-0.29199	700.984	29.1449	700.984	-0.0693
683.748	23.5043	683.706	-0.36746	683.717	24.0567	683.709	-0.24796	701.984	29.13	701.984	-0.0713
684.715	23.4619	684.673	-0.35156	684.684	24.0814	684.676	-0.21194	702.984	29.1151	702.984	-0.0755
685.682	23.444	685.64	-0.43573	685.651	24.1256	685.643	-0.20966	703.984	29.1005	703.984	-0.0777
686.65	23.4368	686.608	-0.50919	686.619	24.1483	686.611	-0.21959	704.984	29.087	704.984	-0.0759
687.617	23.4267	687.575	-0.5362	687.586	24.1564	687.578	-0.2585	705.984	29.0721	705.984	-0.076
688.584	23.4159	688.542	-0.57008	688.553	24.1694	688.545	-0.32682	706.984	29.058	706.984	-0.0813
689.552	23.4143	689.51	-0.54012	689.521	24.1845	689.513	-0.33434	707.984	29.04	707.984	-0.0863
690.519	23.4285	690.477	-0.38674	690.488	24.2024	690.48	-0.25531	708.984	29.0194	708.984	-0.0925
691.486	23.4522	691.444	-0.21862	691.455	24.231	691.447	-0.19168	709.984	28.9974	709.984	-0.0984
692.454	23.4632	692.412	-0.16836	692.423	24.251	692.415	-0.21983	710.984	28.9739	710.984	-0.0989
693.421	23.4409	693.379	-0.26113	693.39	24.233	693.382	-0.32489	711.984	28.9509	711.984	-0.0935
694.388	23.3897	694.346	-0.42544	694.357	24.1852	694.349	-0.46347	712.984	28.9297	712.984	-0.086
695.356	23.333	695.314	-0.55041	695.325	24.1289	695.317	-0.57952	713.984	28.9082	713.984	-0.0834
696.323	23.2908	696.281	-0.57637	696.292	24.0586	696.284	-0.61144	714.984	28.8883	714.984	-0.0786
697.29	23.2706	697.248	-0.52822	697.259	23.9808	697.251	-0.55002	715.984	28.8694	715.984	-0.0725
698.258	23.2691	698.216	-0.47505	698.227	23.9434	698.219	-0.45245	716.984	28.8453	716.984	-0.0671
699.225	23.2723	699.183	-0.45042	699.194	23.9662	699.186	-0.372	717.984	28.8185	717.984	-0.0668
700.192	23.264	700.15	-0.41366	700.161	24.0005	700.153	-0.30711	718.984	28.7854	718.984	-0.0714
701.16	23.2413	701.118	-0.33464	701.129	24.0004	701.121	-0.25013	719.984	28.7502	719.984	-0.0809
702.127	23.2167	702.085	-0.25707	702.096	23.9828	702.088	-0.2263	720.984	28.714	720.984	-0.097
703.094	23.2005	703.052	-0.23742	703.063	23.9846	703.055	-0.25114	721.984	28.6795	721.984	-0.11311
704.062	23.1912	704.02	-0.27417	704.031	24.0099	704.023	-0.30107	722.984	28.6518	722.984	-0.12388
705.029	23.192	704.987	-0.31872	704.998	24.0325	704.99	-0.3453	723.984	28.6278	723.984	-0.12952
705.996	23.2073	705.955	-0.34822	705.965	24.0284	705.957	-0.38324	724.984	28.606	724.984	-0.12843
706.964	23.2188	706.922	-0.38892	706.933	24.003	706.925	-0.42629	725.984	28.5857	725.984	-0.12142
707.931	23.1984	707.889	-0.4523	707.9	23.9678	707.892	-0.46299	726.984	28.5658	726.984	-0.10963
708.899	23.1435	708.856	-0.50496	708.867	23.9104	708.86	-0.47427	727.984	28.5448	727.984	-0.0904
709.866	23.0702	709.824	-0.51171	709.835	23.834	709.827	-0.45595	728.984	28.5235	728.984	-0.0722
710.833	22.9971	710.791	-0.46667	710.802	23.7894	710.794	-0.42023	729.984	28.5017	729.984	-0.056
711.801	22.9579	711.759	-0.38383	711.769	23.8206	711.762	-0.38536	730.984	28.4787	730.984	-0.0433
712.768	22.9845	712.726	-0.29126	712.737	23.9227	712.729	-0.36298	731.984	28.4592	731.984	-0.0332
713.735	23.0746	713.693	-0.25561	713.704	24.0624	713.696	-0.37027	732.984	28.4398	732.984	-0.0306
714.703	23.1808	714.661	-0.3597	714.672	24.1972	714.664	-0.41682	733.984	28.4251	733.984	-0.0357
715.67	23.2313	715.628	-0.57117	715.639	24.2654	715.631	-0.46385	734.984	28.4097	734.984	-0.0418
716.637	23.1831	716.595	-0.7062	716.606	24.2031	716.598	-0.46096	735.984	28.3931	735.984	-0.0503
717.605	23.0614	717.563	-0.67075	717.574	23.9999	717.566	-0.40728	736.984	28.3763	736.984	-0.0612
718.572	22.9279	718.53	-0.56908	718.541	23.7365	718.533	-0.35199	737.984	28.357	737.984	-0.0682
719.539	22.845	719.497	-0.48411	719.508	23.5357	719.5	-0.33192	738.984	28.3406	738.984	-0.0738
720.507	22.8388	720.465	-0.39958	720.476	23.4796	720.468	-0.33583	739.984	28.322	739.984	-0.0791
721.474	22.878	721.432	-0.34816	721.443	23.5573	721.435	-0.34789	740.984	28.3041	740.984	-0.0824
722.441	22.9224	722.399	-0.37495	722.41	23.6974	722.402	-0.35858	741.984	28.284	741.984	-0.0813
723.409	22.9533	723.367	-0.42323	723.378	23.838	723.37	-0.34306	742.984	28.2647	742.984	-0.079
724.376	22.9651	724.334	-0.44278	724.345	23.9541	724.337	-0.30122	743.984	28.2458	743.984	-0.077
725.343	22.9599	725.301	-0.46669	725.312	24.0336	725.304	-0.27295	744.984	28.2243	744.984	-0.0747
726.311	22.9456	726.269	-0.5217	726.28	24.0613	726.272	-0.28468	745.984	28.2014	745.984	-0.0739
727.278	22.9272	727.236	-0.57341	727.247	24.022	727.239	-0.32151	746.984	28.1793	746.984	-0.0734
728.245	22.908	728.203	-0.57341	728.214	23.9285	728.206	-0.35326	747.984	28.1615	747.984	-0.0724
729.213	22.8904	729.171	-0.51684	729.182	23.8365	729.174	-0.35996	748.984	28.1465	748.984	-0.0713
730.18	22.8736	730.138	-0.43788	730.149	23.786	730.141	-0.34241	749.984	28.1303	749.984	-0.0659
731.147	22.8575	731.105	-0.37596	731.116	23.7586	731.108	-0.32285	750.984	28.1127	750.984	-0.0594
732.115	22.8465	732.073	-0.35348	732.084	23.7267	732.076	-0.3222	751.984	28.0943	751.984	-0.0541
733.082	22.8434	733.04	-0.37048	733.051	23.6899	733.043	-0.33533	752.984	28.0721	752.984	-0.0527
734.049	22.8446	734.007	-0.40879	734.018	23.6589	734.01	-0.34384	753.984	28.0462	753.984	-0.0552
735.017	22.8413	734.975	-0.4481	734.986	23.6424	734.978	-0.34613	754.984	28.0193	754.984	-0.0584
735.984	22.8247	735.942	-0.48607	735.953	23.6514	735.945	-0.35722	755.984	27.9962	755.984	-0.061
736.951	22.7967	736.909	-0.53209	736.92	23.6936	736.912	-0.38684	756.984	27.9769	756.984	-0.0617
737.919	22.7718	737.877	-0.58114	737.888	23.7569	737.88	-0.43483	757.984	27.9527	757.984	-0.0667
738.886	22.7648	738.844	-0.61819	738.855	23.8158	738.847	-0.49387	758.984	27.9318	758.984	-0.0738
739.853	22.7761	739.811	-0.63682	739.822	23.8559	739.814	-0.53802	759.984	27.9171	759.984	-0.0864
740.821	22.7897	740.779	-0.62612	740.79	23.8697	740.782	-0.53267	760.984	27.9066	760.984	-0.0989
741.788	22.7911	741.746	-0.5789	741.757	23.837	741.749	-0.47743	761.984	27.895	761.984	-0.10344
742.755	22.7809	742.713	-0.52403	742.724	23.76	742.716	-0.42002	762.984	27.8791	762.984	-0.10399
743.723	22.7663	743.681	-0.4943	743.692	23.6877	743.684	-0.40015	763.984	27.8658	763.984	-0.10249
744.69	22.7495	744.648	-0.47506	744.659	23.6553	744.651	-0.40063	764.984	27.8487	764.984	-0.1016
745.657	22.7309	745.615	-0.42879	745.626	23.6519	745.618	-0.37455	765.984	27.8288	765.984	-0.0991
746.625	22.7139	746.583	-0.35552	746.594	23.6509	746.586	-0.30317	766.984	27.8079	766.984	-0.0934
747.592	22.7004	747.55	-0.32762	747.561	23.6423	747.553	-0.24769	767.984	27.7859	767.984	-0.0903
748.559	22.6841	748.517	-0.4297	748.528	23.6324	748.52	-0.30674	768.984	27.7661	768.984	-0.084
749.527	22.6561	749.485	-0.62073	749.496	23.6323	749.488	-0.46691	769.984	27.749	769.984	-0.0775
750.494	22.6217	750.452	-0.75547	750.463	23.6495	750.455	-0.60835	770.984	27.732	770.984	-0.0742
751.461	22.6017	751.419	-0.73048	751.43	23.6779	751.422	-0.66604	771.984	27.7138	771.984	-0.0705
752.429	22.6076	752.387	-0.58011	752.398	23.6973	752.39	-0.65975	772.984	27.6921	772.984	-0.0687
753.396	22.6294	753.354	-0.42062	753.365	23.6999	753.357	-0.62248	773.984	27.6689	773.984	-0.0685
754.363	22.6489	754.321	-0.3195	754.332	23.7098	754.324	-0.5657	774.984	27.6457	774.984	-0.0699
755.331	22.6576	755.289	-0.26805	755.3	23.7609	755.292	-0.49604	775.984	27.6237	775.984	-0.0718
756.298	22.6537	756.256	-0.26156	756.267	23.8429	756.259	-0.42222	776.984	27.6057	776.984	-0.0705
757.265	22.6339	757.223	-0.30843	757.234	23.8909	757.226	-0.35397	777.984	27.5843	777.984	-0.0704
758.233	22.5992	758.191	-0.39259	758.202	23.8497	758.194	-0.32787	778.984	27.5622	778.984	-0.0716
759.2	22.5596	759.158	-0.49308	759.169	23.7401	759.161	-0.38264	779.984	27.5429	779.984	-0.0736
760.167	22.5244	760.125	-0.57972	760.136	23.6334	760.128	-0.48288	780.984	27.5268	780.984	-0.0748
761.135	22.4939	761.093	-0.59675	761.104	23.5713	761.096	-0.53688	781.984	27.5095	781.984	-0.0743
762.102	22.4639	762.06	-0.51994	762.071	23.5458	762.063	-0.51276	782.984	27.4905	782.984	-0.0703
763.069	22.4362	763.027	-0.41097	763.038	23.5337	763.03	-0.47237	783.984	27.4755	783.984	-0.0643
764.037	22.4198	763.995	-0.3632	764.006	23.5238	763.998	-0.48313	784.984	27.4617	784.984	-0.0568
765.004	22.4203	764.962	-0.40157	764.973	23.5168	764.965	-0.53669	785.984	27.4443	785.984	-0.0482
765.971	22.4337	765.929	-0.47432	765.94	23.5205	765.932	-0.58321	786.984	27.4222	786.984	-0.0411
766.939	22.4501	766.897	-0.5302	766.908	23.5458	766.9	-0.60172	787.984	27.401	787.984	-0.037
767.906	22.4595	767.864	-0.55712	767.875	23.5974	767.867	-0.59497	788.984	27.3801	788.984	-0.0356
768.873	22.4581	768.831	-0.56423	768.842	23.6588	768.834	-0.56349	789.984	27.359	789.984	-0.0358
769.841	22.4499	769.799	-0.56516	769.81	23.6962	769.802	-0.51344	790.984	27.3387	790.984	-0.0403
770.808	22.4394	770.766	-0.56535	770.777	23.6922	770.769	-0.47326	791.984	27.3219	791.984	-0.0488
771.775	22.4264	771.733	-0.5539	771.744	23.6567	771.736	-0.46931	792.984	27.307	792.984	-0.0572
772.743	22.4104	772.701	-0.52334	772.712	23.6038	772.704	-0.48762	793.984	27.2898	793.984	-0.0658
773.71	22.3988	773.668	-0.4884	773.679	23.5444	773.671	-0.50092	794.984	27.2712	794.984	-0.0734
774.677	22.4076	774.635	-0.46925	774.646	23.4946	774.638	-0.51651	795.984	27.2535	795.984	-0.0791
775.645	22.44	775.603	-0.46703	775.614	23.4633	775.606	-0.56073	796.984	27.236	796.984	-0.0802
776.612	22.4606	776.57	-0.46927	776.581	23.4528	776.573	-0.6343	797.984	27.2183	797.984	-0.0813
777.579	22.4262	777.537	-0.47223	777.548	23.44	777.54	-0.69259	798.984	27.2009	798.984	-0.0802
778.547	22.3518	778.505	-0.47702	778.516	23.3875	778.508	-0.68327	799.984	27.185	799.984	-0.0766
779.514	22.2972	779.472	-0.47696	779.483	23.3263	779.475	-0.60084	800.984	27.1702	800.984	-0.0736
780.481	22.2863	780.439	-0.47477	780.45	23.3232	780.442	-0.5007	801.984	27.1539	801.984	-0.0704
781.449	22.2986	781.407	-0.48678	781.418	23.379	781.41	-0.4732	802.984	27.1355	802.984	-0.0685
782.416	22.3111	782.374	-0.51789	782.385	23.442	782.377	-0.56584	803.984	27.1169	803.984	-0.0678
783.383	22.3126	783.341	-0.55472	783.352	23.4742	783.344	-0.71794	804.984	27.0996	804.984	-0.0679
784.351	22.3004	784.309	-0.57546	784.32	23.4797	784.312	-0.82149	805.984	27.082	805.984	-0.0677
785.318	22.2784	785.276	-0.55662	785.287	23.4902	785.279	-0.81246	806.984	27.0646	806.984	-0.0656
786.285	22.2508	786.243	-0.48846	786.254	23.5182	786.246	-0.67417	807.984	27.0498	807.984	-0.0655
787.253	22.2202	787.211	-0.39937	787.222	23.5022	787.214	-0.47557	808.984	27.0363	808.984	-0.0661
788.22	22.1977	788.178	-0.34496	788.189	23.3545	788.181	-0.38003	809.984	27.0238	809.984	-0.0671
789.187	22.1966	789.145	-0.34801	789.156	23.1173	789.148	-0.49088	810.984	27.012	810.984	-0.0669
790.155	22.2085	790.113	-0.38134	790.124	22.9803	790.116	-0.69039	811.984	27.001	811.984	-0.0649
791.122	22.2119	791.08	-0.41627	791.091	23.0461	791.083	-0.76607	812.984	26.9895	812.984	-0.0634
792.089	22.205	792.047	-0.4456	792.058	23.2399	792.05	-0.68537	813.984	26.9755	813.984	-0.0638
793.057	22.2038	793.015	-0.46782	793.026	23.4303	793.018	-0.56448	814.984	26.9615	814.984	-0.0641
794.024	22.207	793.982	-0.47542	793.993	23.5265	793.985	-0.49932	815.984	26.9469	815.984	-0.0656
794.991	22.1962	794.949	-0.4555	794.96	23.5145	794.952	-0.49002	816.984	26.9313	816.984	-0.0653
795.959	22.1694	795.917	-0.4138	795.928	23.4527	795.92	-0.49214	817.984	26.9151	817.984	-0.0629
796.926	22.1454	796.884	-0.38396	796.895	23.3962	796.887	-0.48384	818.984	26.8997	818.984	-0.0618
797.893	22.1321	797.851	-0.39755	797.862	23.341	797.854	-0.47023	819.984	26.8855	819.984	-0.062
798.861	22.1199	798.819	-0.46027	798.83	23.2658	798.822	-0.47784	820.984	26.8716	820.984	-0.0662
799.828	22.1075	799.786	-0.55241	799.797	23.1984	799.789	-0.53827	821.984	26.8593	821.984	-0.0711
800.795	22.1085	800.753	-0.63778	800.764	23.2036	800.756	-0.63326	822.984	26.8472	822.984	-0.0735
801.763	22.1278	801.721	-0.68059	801.732	23.2849	801.724	-0.70259	823.984	26.836	823.984	-0.0716
802.73	22.1521	802.688	-0.66578	802.699	23.3554	802.691	-0.72718	824.984	26.826	824.984	-0.0662
803.697	22.1679	803.655	-0.60599	803.666	23.3498	803.658	-0.73026	825.984	26.8166	825.984	-0.0665
804.665	22.1724	804.623	-0.53543	804.634	23.2918	804.626	-0.72199	826.984	26.8068	826.984	-0.0718
805.632	22.1661	805.59	-0.49094	805.601	23.234	805.593	-0.69429	827.984	26.7954	827.984	-0.0769
806.599	22.1437	806.557	-0.48459	806.568	23.1961	806.56	-0.63803	828.984	26.7842	828.984	-0.0811
807.567	22.1061	807.525	-0.49633	807.536	23.1921	807.528	-0.56066	829.984	26.7716	829.984	-0.0815
808.534	22.0746	808.492	-0.50502	808.503	23.2541	808.495	-0.50078	830.984	26.7583	830.984	-0.0801
809.501	22.071	809.459	-0.51165	809.47	23.3521	809.462	-0.49774	831.984	26.7451	831.984	-0.0838
810.469	22.0891	810.427	-0.52458	810.438	23.3694	810.43	-0.54286	832.984	26.7326	832.984	-0.0946
811.436	22.1102	811.394	-0.54002	811.405	23.2791	811.397	-0.59119	833.984	26.7198	833.984	-0.1072
812.403	22.1235	812.361	-0.54979	812.372	23.2438	812.364	-0.6138	834.984	26.7058	834.984	-0.1121
813.371	22.1192	813.329	-0.55757	813.34	23.3378	813.332	-0.61056	835.984	26.6925	835.984	-0.11274
814.338	22.0922	814.296	-0.57427	814.307	23.4115	814.299	-0.59244	836.984	26.6795	836.984	-0.11054
815.305	22.0571	815.263	-0.60079	815.274	23.3462	815.266	-0.57144	837.984	26.6675	837.984	-0.10928
816.273	22.0375	816.231	-0.62452	816.242	23.1916	816.234	-0.55797	838.984	26.6569	838.984	-0.11089
817.24	22.0336	817.198	-0.63368	817.209	23.0531	817.201	-0.55996	839.984	26.6467	839.984	-0.11464
818.207	22.0258	818.165	-0.63158	818.176	22.973	818.168	-0.58496	840.984	26.6371	840.984	-0.11524
819.175	22.0133	819.133	-0.63245	819.144	22.9587	819.136	-0.63604	841.984	26.626	841.984	-0.1128
820.142	22.01	820.1	-0.64059	820.111	23.0233	820.103	-0.69726	842.984	26.6126	842.984	-0.10919
821.109	22.0145	821.067	-0.64006	821.078	23.1331	821.07	-0.73218	843.984	26.5991	843.984	-0.10693
822.077	22.0202	822.035	-0.60713	822.046	23.209	822.038	-0.70556	844.984	26.5863	844.984	-0.10721
823.044	22.0365	823.002	-0.53541	823.013	23.1985	823.005	-0.61245	845.984	26.5744	845.984	-0.11132
824.011	22.063	823.969	-0.4569	823.98	23.1043	823.972	-0.4962	846.984	26.5617	846.984	-0.11206
824.979	22.074	824.937	-0.42235	824.948	22.9797	824.94	-0.42146	847.984	26.552	847.984	-0.11155
825.946	22.0529	825.904	-0.44349	825.915	22.9018	825.907	-0.41543	848.984	26.5471	848.984	-0.11324
826.913	22.0187	826.871	-0.48427	826.882	22.8994	826.874	-0.45951	849.984	26.5405	849.984	-0.11713
827.881	22	827.839	-0.51504	827.85	22.9623	827.842	-0.5209	850.984	26.5292	850.984	-0.12292
828.848	22.0114	828.806	-0.53694	828.817	23.0747	828.809	-0.56011	851.984	26.5164	851.984	-0.12939
829.815	22.0517	829.773	-0.55989	829.784	23.1994	829.776	-0.54621	852.984	26.5044	852.984	-0.13597
830.783	22.0986	830.741	-0.58561	830.752	23.2801	830.744	-0.48706	853.984	26.4917	853.984	-0.14145
831.75	22.1162	831.708	-0.60613	831.719	23.272	831.711	-0.42545	854.984	26.4788	854.984	-0.14799
832.717	22.0882	832.675	-0.61198	832.686	23.1887	832.678	-0.40634	855.984	26.4657	855.984	-0.15625
833.685	22.0394	833.643	-0.60193	833.654	23.1149	833.646	-0.44693	856.984	26.452	856.984	-0.16233
834.652	22.0114	834.61	-0.58114	834.621	23.1212	834.613	-0.52097	857.984	26.438	857.984	-0.16444
835.619	22.0202	835.577	-0.5532	835.588	23.1799	835.58	-0.57538	858.984	26.4235	858.984	-0.16284
836.587	22.0498	836.545	-0.52136	836.556	23.2324	836.548	-0.57851	859.984	26.4076	859.984	-0.15762
837.554	22.0726	837.512	-0.49392	837.523	23.2739	837.515	-0.54301	860.984	26.3908	860.984	-0.15255
838.521	22.0654	838.479	-0.47771	838.49	23.309	838.482	-0.49835	861.984	26.3755	861.984	-0.15094
839.489	22.0321	839.447	-0.47128	839.458	23.2994	839.45	-0.46358	862.984	26.3666	862.984	-0.15111
840.456	22.0024	840.414	-0.47741	840.425	23.2116	840.417	-0.44961	863.984	26.3587	863.984	-0.15028
841.423	21.9904	841.381	-0.50549	841.392	23.0759	841.384	-0.46015	864.984	26.352	864.984	-0.14682
842.391	21.9833	842.349	-0.54635	842.36	22.9733	842.352	-0.48293	865.984	26.3434	865.984	-0.14219
843.358	21.977	843.316	-0.57028	843.327	22.9725	843.319	-0.49944	866.984	26.3337	866.984	-0.14022
844.325	21.9841	844.283	-0.57086	844.294	23.0433	844.286	-0.50515	867.984	26.3265	867.984	-0.14104
845.293	22.001	845.251	-0.58835	845.262	23.0877	845.254	-0.51034	868.984	26.3148	868.984	-0.14461
846.26	22.0117	846.218	-0.66808	846.229	23.1053	846.221	-0.52275	869.984	26.3007	869.984	-0.14835
847.227	22.0168	847.185	-0.79511	847.196	23.1523	847.188	-0.53925	870.984	26.2867	870.984	-0.14795
848.195	22.0331	848.153	-0.88821	848.164	23.1732	848.156	-0.55659	871.984	26.2733	871.984	-0.1423
849.162	22.0668	849.12	-0.88036	849.131	23.1087	849.123	-0.574	872.984	26.2587	872.984	-0.13719
850.129	22.0994	850.087	-0.77965	850.098	23.0415	850.09	-0.58155	873.984	26.2408	873.984	-0.13562
851.097	22.11	851.055	-0.64747	851.066	23.0621	851.058	-0.56482	874.984	26.2234	874.984	-0.13592
852.064	22.094	852.022	-0.53531	852.033	23.1275	852.025	-0.5248	875.984	26.2097	875.984	-0.13557
853.031	22.0545	852.989	-0.4365	853	23.1569	852.992	-0.48178	876.984	26.1954	876.984	-0.13729
853.999	22.0004	853.957	-0.34046	853.968	23.154	853.96	-0.46345	877.984	26.1841	877.984	-0.13787
854.966	21.954	854.924	-0.29891	854.935	23.1897	854.927	-0.48516	878.984	26.176	878.984	-0.13769
855.933	21.9379	855.891	-0.31471	855.902	23.2916	855.894	-0.52349	879.984	26.1684	879.984	-0.14177
856.901	21.9509	856.859	-0.31801	856.87	23.3887	856.862	-0.52556	880.984	26.1621	880.984	-0.14673
857.868	21.967	857.826	-0.32137	857.837	23.3829	857.829	-0.47458	881.984	26.1522	881.984	-0.14894
858.835	21.9649	858.793	-0.41064	858.804	23.2708	858.796	-0.42168	882.984	26.139	882.984	-0.15117
859.803	21.9683	859.761	-0.58781	859.772	23.1566	859.764	-0.42841	883.984	26.1253	883.984	-0.15254
860.77	22.0154	860.728	-0.72489	860.739	23.1321	860.731	-0.49879	884.984	26.1112	884.984	-0.15503
861.737	22.0779	861.695	-0.70333	861.706	23.1721	861.698	-0.58958	885.984	26.0962	885.984	-0.15919
862.705	22.0922	862.663	-0.5618	862.674	23.1952	862.666	-0.65839	886.984	26.0803	886.984	-0.16942
863.672	22.0495	863.63	-0.44556	863.641	23.1746	863.633	-0.68162	887.984	26.0658	887.984	-0.16399
864.639	21.9897	864.597	-0.42791	864.608	23.1526	864.6	-0.66234	888.984	26.0542	888.984	-0.15164
865.607	21.9495	865.565	-0.44582	865.576	23.1593	865.568	-0.63031	889.984	26.0382	889.984	-0.15227
866.574	21.9424	866.532	-0.44486	866.543	23.1717	866.535	-0.61156	890.984	26.0188	890.984	-0.15396
867.541	21.9459	867.499	-0.46966	867.51	23.153	867.502	-0.60371	891.984	25.9982	891.984	-0.1569
868.509	21.9257	868.467	-0.55121	868.478	23.0986	868.47	-0.59204	892.984	25.9796	892.984	-0.16083
869.476	21.8908	869.434	-0.62459	869.445	23.041	869.437	-0.57144	893.984	25.9646	893.984	-0.15881
870.443	21.8756	870.401	-0.62592	870.412	23.0069	870.404	-0.54642	894.984	25.9558	894.984	-0.14963
871.411	21.8802	871.369	-0.5779	871.38	22.9899	871.372	-0.5252	895.984	25.95	895.984	-0.14345
872.378	21.8848	872.336	-0.5364	872.347	22.9791	872.339	-0.51398	896.984	25.9456	896.984	-0.15456
873.345	21.8838	873.303	-0.52596	873.314	22.9752	873.306	-0.51344	897.984	25.9397	897.984	-0.15967
874.313	21.876	874.271	-0.53749	874.282	22.9762	874.274	-0.52122	898.984	25.9294	898.984	-0.15954
875.28	21.8659	875.238	-0.56027	875.249	22.979	875.241	-0.53531	899.984	25.9166	899.984	-0.15829
876.247	21.8686	876.205	-0.59893	876.216	22.988	876.208	-0.552	900.984	25.8985	900.984	-0.15395
877.215	21.8854	877.173	-0.648	877.184	23.0042	877.176	-0.56503	901.984	25.8827	901.984	-0.15061
878.182	21.8972	878.14	-0.67527	878.151	23.0214	878.143	-0.57242	902.984	25.8697	902.984	-0.15104
879.149	21.8965	879.107	-0.65394	879.118	23.0407	879.11	-0.57891	903.984	25.8599	903.984	-0.15293
880.117	21.9002	880.075	-0.59762	880.086	23.0737	880.078	-0.58756	904.984	25.8525	904.984	-0.15448
881.084	21.9211	881.042	-0.54234	881.053	23.1236	881.045	-0.59689	905.984	25.8424	905.984	-0.1551
882.051	21.9474	882.009	-0.51	882.02	23.1709	882.012	-0.60638	906.984	25.8343	906.984	-0.15348
883.019	21.9615	882.977	-0.51018	882.988	23.1866	882.98	-0.61682	907.984	25.8193	907.984	-0.15559
883.986	21.9633	883.944	-0.54599	883.955	23.1584	883.947	-0.63107	908.984	25.794	908.984	-0.16173
884.953	21.9576	884.911	-0.59714	884.922	23.0992	884.914	-0.65561
885.921	21.9308	885.879	-0.63095	885.89	23.0348	885.882	-0.69184
886.888	21.8661	886.846	-0.63419	886.857	22.9903	886.849	-0.72719
887.855	21.7804	887.813	-0.61835	887.824	22.9744	887.816	-0.74303
888.823	21.7097	888.781	-0.60379	888.792	22.9741	888.784	-0.73333
889.79	21.675	889.748	-0.61156	889.759	22.9705	889.751	-0.7149
890.757	21.6906	890.715	-0.65379	890.726	22.9608	890.718	-0.71159
891.725	21.7548	891.683	-0.7157	891.694	22.9578	891.686	-0.72498
892.692	21.831	892.65	-0.75922	892.661	22.9759	892.653	-0.73668
893.659	21.8822	893.617	-0.75319	893.628	23.0202	893.62	-0.74063
894.627	21.9098	894.585	-0.7032	894.596	23.0812	894.588	-0.74927
895.594	21.9297	895.552	-0.65015	895.563	23.1361	895.555	-0.76458
896.561	21.9323	896.519	-0.62872	896.53	23.1565	896.522	-0.76084
897.529	21.8956	897.487	-0.63389	897.498	23.1221	897.49	-0.71267
898.496	21.8229	898.454	-0.64129	898.465	23.043	898.457	-0.63681
899.463	21.746	899.422	-0.63324	899.432	22.9582	899.424	-0.58185
900.431	21.6928	900.389	-0.60209	900.4	22.9075	900.392	-0.57462
901.398	21.6756	901.356	-0.5641	901.367	22.9108	901.359	-0.60062
902.365	21.6963	902.323	-0.54996	902.335	22.9674	902.327	-0.62934
903.333	21.7412	903.291	-0.56956	903.302	23.0498	903.294	-0.65961
904.3	21.7792	904.258	-0.61789	904.269	23.1076	904.261	-0.7285
905.268	21.7858	905.226	-0.68051	905.236	23.1039	905.229	-0.83032
906.235	21.7638	906.193	-0.71726	906.204	23.0479	906.196	-0.88998
907.202	21.7336	907.16	-0.70032	907.171	22.9813	907.163	-0.87564
908.17	21.7078	908.128	-0.64759	908.139	22.9324	908.131	-0.82777
909.137	21.6783	909.095	-0.58073	909.106	22.9057	909.098	-0.78698
