# Supplementary material for: Designed wrinkles for optical encryption and flexible integrated circuit carrier board
Source: Nat Commun. 2024 Jul 4;15:5616. doi: 10.1038/s41467-024-50069-7 (PMC11224375; doi:10.1038/s41467-024-50069-7)
Supplement: Supplementary file 9 — Source data [file 41467_2024_50069_MOESM9_ESM.zip › Soure Data/Soure Data-Supplementary Infromation/SI-Fig. 30.xlsx]

## Sheet: SI-Fig. 30
X1	Y1	Y2	Y3	Y4	Y5	Y6	Y7	Y8
430.233	48.3826	14.1262	5.25526	-0.21939	0.28633	-1.87607	-7.70951	-0.844
430.694	48.918	14.7019	5.52949	0.01717	0.4664	-1.67021	-7.39422	-0.70704
431.155	49.4535	15.2775	5.80373	0.25373	0.64646	-1.46434	-7.07892	-0.57009
431.616	49.9889	15.8532	6.07796	0.4903	0.82653	-1.25847	-6.76362	-0.43313
432.076	50.5243	16.4288	6.35219	0.72686	1.0066	-1.05261	-6.44833	-0.29617
432.537	51.0598	17.0045	6.62642	0.96343	1.18667	-0.84674	-6.13303	-0.15922
432.998	51.5952	17.5801	6.90066	1.19999	1.36673	-0.64088	-5.81773	-0.02226
433.458	52.1307	18.1558	7.17489	1.43655	1.5468	-0.43501	-5.50244	0.1147
433.919	52.6661	18.7314	7.44912	1.67312	1.72687	-0.22914	-5.18714	0.25165
434.38	53.2015	19.3071	7.72335	1.90968	1.90694	-0.02328	-4.87184	0.38861
434.84	53.737	19.8828	7.99758	2.14625	2.08701	0.18259	-4.55655	0.52557
435.301	54.2724	20.4584	8.27182	2.38281	2.26707	0.38846	-4.24125	0.66252
435.761	54.8079	21.0341	8.54605	2.61937	2.44714	0.59432	-3.92596	0.79948
436.221	55.3433	21.6097	8.82028	2.85594	2.62721	0.80019	-3.61066	0.93643
436.682	55.8788	22.1854	9.09451	3.0925	2.80728	1.00606	-3.29536	1.07339
437.142	56.4142	22.761	9.36875	3.32907	2.98734	1.21192	-2.98007	1.21035
437.603	56.9496	23.3367	9.64298	3.56563	3.16741	1.41779	-2.66477	1.3473
438.063	57.4851	23.9123	9.91721	3.80219	3.34748	1.62366	-2.34947	1.48426
438.523	58.0205	24.488	10.1914	4.03876	3.52755	1.82952	-2.03418	1.62122
438.984	58.556	25.0636	10.4657	4.27532	3.70762	2.03539	-1.71888	1.75817
439.444	59.0914	25.6393	10.7399	4.51189	3.88768	2.24126	-1.40358	1.89513
439.904	59.6268	26.2149	11.0141	4.74845	4.06775	2.44712	-1.08829	2.03209
440.364	60.1623	26.7906	11.2884	4.98501	4.24782	2.65299	-0.77299	2.16904
440.824	60.6977	27.3662	11.5626	5.22158	4.42789	2.85885	-0.45769	2.306
441.284	61.2332	27.9419	11.8368	5.45814	4.60795	3.06472	-0.1424	2.44295
441.745	61.7686	28.5175	12.1111	5.69471	4.78802	3.27059	0.1729	2.57991
442.205	62.304	29.0932	12.3853	5.93127	4.96809	3.47645	0.4882	2.71687
442.665	62.8395	29.6688	12.6595	6.16783	5.14816	3.68232	0.80349	2.85382
443.125	63.3749	30.2445	12.9338	6.4044	5.32823	3.88819	1.11879	2.99078
443.585	63.9104	30.8202	13.208	6.64096	5.50829	4.09405	1.43409	3.12774
444.045	64.4458	31.3958	13.4822	6.87753	5.68836	4.29992	1.74938	3.26469
444.504	65.067	31.8735	13.8646	7.26246	5.92868	4.61312	2.07703	3.41572
444.964	65.6478	32.4032	14.1793	7.54505	6.12123	4.82412	2.32697	3.46529
445.424	66.2583	33.0018	14.4827	7.84902	6.36977	5.03457	2.66753	3.56667
445.884	66.8212	33.639	14.7574	8.15461	6.63933	5.25631	2.93015	3.66319
446.344	67.334	34.2153	15.1087	8.452	6.86497	5.48363	3.30859	3.77907
446.804	67.7574	34.7818	15.4592	8.73604	7.04476	5.75957	3.70101	3.86602
447.263	68.2027	35.3276	15.6979	8.96506	7.21222	5.97217	4.0083	3.93856
447.723	68.5691	35.8159	15.878	9.10489	7.31923	6.12234	4.28095	4.00034
448.183	68.958	36.3308	16.0425	9.19968	7.40335	6.25194	4.5433	4.09245
448.642	69.3257	36.8145	16.2214	9.28341	7.49096	6.32361	4.74825	4.11994
449.102	69.647	37.3043	16.3657	9.36981	7.54006	6.38449	4.92603	4.17752
449.561	69.9393	37.8156	16.5295	9.45262	7.59627	6.4438	5.09342	4.24953
450.021	70.1824	38.3036	16.7268	9.56846	7.66513	6.53463	5.27002	4.35602
450.481	70.4388	38.7756	16.9308	9.67427	7.72506	6.6435	5.40215	4.46635
450.94	70.7068	39.2384	17.1628	9.77687	7.77424	6.72809	5.54646	4.59972
451.399	70.9592	39.6896	17.3827	9.86384	7.82928	6.78814	5.668	4.7108
451.859	71.2492	40.1491	17.6091	9.96252	7.8997	6.86049	5.76035	4.82106
452.318	71.5044	40.5979	17.827	10.0287	7.9283	6.88705	5.80939	4.89371
452.778	71.7609	41.0337	18.0426	10.103	7.95689	6.90635	5.83659	4.95914
453.237	72.0062	41.4612	18.259	10.1887	7.98163	6.91144	5.82947	5.00718
453.696	72.2245	41.8843	18.4579	10.2557	8.00972	6.91611	5.8325	5.06679
454.156	72.457	42.3	18.6464	10.3158	8.00581	6.91515	5.85153	5.10535
454.615	72.6942	42.6904	18.8313	10.368	7.99655	6.89986	5.86758	5.12884
455.074	72.9465	43.0759	18.9949	10.4218	7.99203	6.87143	5.86689	5.14812
455.533	73.1927	43.4611	19.1633	10.4746	7.98431	6.84232	5.87284	5.16035
455.992	73.4384	43.8681	19.3187	10.5328	7.9837	6.81369	5.89089	5.18094
456.452	73.6989	44.2873	19.4767	10.6052	7.98642	6.80803	5.91294	5.21179
456.911	73.9311	44.7012	19.6378	10.6748	8.00612	6.80695	5.94213	5.25104
457.37	74.1548	45.1105	19.8198	10.7457	8.03087	6.82546	5.97993	5.29253
457.829	74.3613	45.5185	19.9973	10.8077	8.04499	6.83559	6.00509	5.31594
458.288	74.5525	45.9077	20.1828	10.8546	8.0557	6.83684	6.03244	5.33633
458.747	74.7499	46.2919	20.3727	10.895	8.04286	6.83296	6.04207	5.3462
459.206	74.9253	46.669	20.5789	10.9353	8.05552	6.82616	6.05172	5.3717
459.665	75.0784	47.0436	20.7932	10.982	8.05155	6.80891	6.05734	5.40187
460.124	75.2174	47.4141	21.0071	11.0197	8.04268	6.79747	6.08462	5.43353
460.582	75.3313	47.7816	21.2087	11.0494	8.02664	6.77328	6.0909	5.45131
461.041	75.418	48.1214	21.4124	11.0694	8.01038	6.74729	6.09534	5.46571
461.5	75.4815	48.4549	21.6203	11.0845	8.00737	6.72203	6.10144	5.48908
461.959	75.5327	48.7815	21.8384	11.0942	7.99358	6.68443	6.11835	5.50982
462.418	75.5724	49.102	22.0536	11.116	7.99532	6.64334	6.13945	5.54548
462.876	75.5951	49.414	22.2765	11.1428	7.9979	6.61085	6.16302	5.58541
463.335	75.5951	49.7335	22.4912	11.1776	8.00566	6.59139	6.18548	5.62481
463.794	75.589	50.0557	22.7236	11.237	8.03352	6.58578	6.2113	5.6769
464.252	75.5772	50.3662	22.9554	11.2905	8.04194	6.56331	6.22001	5.69413
464.711	75.5592	50.6876	23.1824	11.3533	8.05893	6.57074	6.22926	5.70832
465.169	75.5023	50.9863	23.4163	11.3933	8.04972	6.57151	6.20267	5.6953
465.628	75.4187	51.2646	23.6514	11.4272	8.0503	6.56887	6.18006	5.69743
466.087	75.3283	51.5267	23.8854	11.4712	8.04339	6.57124	6.15575	5.68375
466.545	75.2221	51.7991	24.114	11.5093	8.02519	6.57316	6.12204	5.6616
467.003	75.121	52.0512	24.3203	11.5484	8.00026	6.56544	6.06425	5.63129
467.462	75.0144	52.2948	24.5241	11.5911	7.97013	6.56387	6.01059	5.58698
467.92	74.9125	52.5379	24.7332	11.6316	7.94977	6.56939	5.98711	5.55814
468.379	74.816	52.7723	24.9388	11.6641	7.92471	6.56663	5.93731	5.52508
468.837	74.6913	53.0031	25.1319	11.7036	7.90341	6.54151	5.88382	5.49014
469.295	74.5428	53.2141	25.31	11.7284	7.88484	6.51219	5.81748	5.45099
469.753	74.382	53.4024	25.4769	11.7408	7.84889	6.47337	5.75541	5.40139
470.212	74.2365	53.6009	25.6438	11.7731	7.82561	6.42729	5.72748	5.36392
470.67	74.0993	53.7874	25.8196	11.8068	7.7937	6.38463	5.71182	5.30947
471.128	73.9731	53.9782	26.0195	11.8317	7.77776	6.36568	5.69811	5.29457
471.586	73.8272	54.1309	26.2105	11.8496	7.74202	6.31418	5.66811	5.2494
472.044	73.6616	54.2811	26.414	11.8614	7.6948	6.27346	5.62731	5.20808
472.502	73.4973	54.421	26.6196	11.8691	7.63884	6.23326	5.57971	5.16867
472.96	73.3142	54.562	26.8221	11.8752	7.58061	6.18737	5.51295	5.12034
473.419	73.1235	54.6842	27.0383	11.8912	7.53989	6.13839	5.46816	5.06386
473.877	72.942	54.8001	27.263	11.9036	7.48595	6.10948	5.44061	5.01517
474.334	72.7638	54.9307	27.4987	11.9243	7.42363	6.07779	5.42967	4.98764
474.792	72.5828	55.0598	27.7487	11.9456	7.36943	6.04329	5.41273	4.95918
475.25	72.38	55.1877	27.9968	11.9589	7.31966	6.01949	5.38298	4.92778
475.708	72.1655	55.3261	28.2419	11.9715	7.27082	6.004	5.32943	4.91131
476.166	71.9464	55.4589	28.4763	12.0041	7.22064	5.96722	5.275	4.86287
476.624	71.72	55.5832	28.7069	12.047	7.17851	5.95019	5.22775	4.84526
477.082	71.4899	55.7169	28.9272	12.0878	7.15234	5.93628	5.18179	4.82072
477.539	71.2405	55.8478	29.1489	12.1214	7.12462	5.91675	5.13707	4.78997
477.997	71.0107	55.9768	29.3648	12.1536	7.09354	5.89858	5.09686	4.76675
478.455	70.7702	56.1068	29.5699	12.1928	7.06082	5.88698	5.07528	4.75825
478.912	70.5174	56.2332	29.774	12.2121	7.04046	5.88124	5.05121	4.75269
479.37	70.262	56.3469	29.9665	12.2211	7.03296	5.88344	5.03149	4.74666
479.828	70.0013	56.4611	30.1604	12.2336	7.02806	5.88531	5.02604	4.73982
480.285	69.7375	56.5562	30.3563	12.2587	7.03002	5.88816	5.02622	4.74869
480.743	69.4805	56.6542	30.5549	12.2991	7.03387	5.88267	5.0394	4.75902
481.2	69.2094	56.7605	30.7528	12.3308	7.03772	5.88525	5.04629	4.7765
481.658	68.9475	56.8564	30.9614	12.3614	7.04704	5.88949	5.05159	4.78223
482.115	68.6883	56.9344	31.1966	12.3959	7.06752	5.89403	5.07485	4.78848
482.573	68.4167	57.0127	31.4217	12.4433	7.08719	5.89951	5.0836	4.80241
483.03	68.1196	57.0757	31.6638	12.4885	7.11019	5.91352	5.09848	4.81486
483.487	67.82	57.1301	31.8996	12.5271	7.12711	5.91902	5.09731	4.81836
483.945	67.51	57.159	32.1285	12.5747	7.12514	5.91548	5.0826	4.81505
484.402	67.1885	57.172	32.3546	12.6135	7.10669	5.90685	5.05687	4.79169
484.859	66.8596	57.1671	32.5654	12.6401	7.07629	5.88551	5.02229	4.75971
485.317	66.5316	57.1621	32.7742	12.6702	7.04324	5.85409	4.97715	4.72908
485.774	66.2199	57.1502	32.9897	12.7078	7.01752	5.84535	4.94557	4.71022
486.231	65.9066	57.1382	33.2041	12.7584	7.00052	5.84581	4.92773	4.69596
486.688	65.5834	57.1303	33.4185	12.8169	6.99252	5.84463	4.91501	4.68389
487.145	65.2644	57.1242	33.6094	12.8738	6.97072	5.83594	4.89144	4.66121
487.602	64.9446	57.1191	33.7954	12.927	6.96604	5.84296	4.87695	4.6409
488.06	64.6244	57.1134	33.98	12.9899	6.96706	5.84861	4.84914	4.62272
488.517	64.3123	57.0993	34.1796	13.0641	6.97904	5.86656	4.84301	4.62731
488.974	64.0084	57.0923	34.3839	13.1355	6.99134	5.88151	4.82911	4.61468
489.431	63.7119	57.0882	34.5918	13.2186	7.01062	5.90433	4.82217	4.60033
489.887	63.4299	57.0862	34.7985	13.3161	7.04232	5.9443	4.80188	4.59495
490.344	63.1562	57.0916	35.0057	13.4077	7.06478	5.9991	4.78715	4.57938
490.801	62.8643	57.0903	35.2031	13.4891	7.08063	6.03425	4.7609	4.55047
491.258	62.5923	57.0792	35.4044	13.5641	7.08834	6.06063	4.73577	4.52018
491.715	62.3181	57.0649	35.5903	13.621	7.08444	6.07444	4.71789	4.48562
492.172	62.0356	57.0522	35.7743	13.6882	7.10089	6.11374	4.71363	4.4823
492.628	61.7526	57.0203	35.9614	13.7468	7.1103	6.12168	4.70732	4.47408
493.085	61.4899	56.9986	36.1405	13.8239	7.13869	6.13095	4.72762	4.48597
493.542	61.2384	56.9889	36.3184	13.9039	7.16011	6.14645	4.73828	4.4753
493.999	60.9873	56.9937	36.4949	13.9787	7.19053	6.16105	4.75747	4.481
494.455	60.7406	56.9808	36.6765	14.0604	7.22617	6.17001	4.78293	4.49289
494.912	60.4741	56.9734	36.8708	14.1367	7.25953	6.18241	4.83108	4.50441
495.368	60.1962	56.9585	37.0646	14.2055	7.29453	6.18476	4.8686	4.52655
495.825	59.9103	56.9341	37.2466	14.282	7.32407	6.18553	4.88565	4.54156
496.282	59.6061	56.9051	37.4314	14.3658	7.35834	6.18824	4.92113	4.55687
496.738	59.3129	56.8584	37.6152	14.441	7.38084	6.20368	4.94732	4.56385
497.194	59.0336	56.8201	37.8103	14.5287	7.39194	6.21854	4.98311	4.56818
497.651	58.7613	56.7921	38.0103	14.6295	7.41467	6.2427	5.01419	4.57826
498.107	58.462	56.7452	38.2073	14.7109	7.42659	6.26358	5.01202	4.57042
498.564	58.1474	56.7029	38.396	14.7875	7.44427	6.27696	5.00082	4.57767
499.02	57.8156	56.6446	38.563	14.8721	7.44971	6.26691	4.98333	4.55428
499.476	57.5003	56.6124	38.7316	14.9601	7.46678	6.28229	4.97674	4.55645
499.933	57.198	56.5808	38.8893	15.0598	7.49891	6.28893	4.97888	4.56272
500.389	56.8977	56.5577	39.0532	15.1666	7.53982	6.30045	4.99387	4.57099
500.845	56.6079	56.5334	39.2198	15.2783	7.58698	6.31603	5.02145	4.58664
501.301	56.3165	56.5234	39.3743	15.3785	7.61816	6.33869	5.02871	4.61247
501.757	56.0202	56.5208	39.5265	15.4799	7.66099	6.34832	5.03089	4.64205
502.214	55.7261	56.5051	39.6674	15.5816	7.71717	6.3627	5.02349	4.65787
502.67	55.435	56.4981	39.8015	15.6873	7.7784	6.38673	5.02774	4.68642
503.126	55.1765	56.4958	39.9492	15.8043	7.836	6.41795	5.04668	4.72474
503.582	54.9315	56.4791	40.0941	15.9306	7.89036	6.44217	5.0848	4.75307
504.038	54.6906	56.4602	40.2467	16.0459	7.94537	6.48338	5.12441	4.80563
504.494	54.4538	56.4432	40.4021	16.1518	7.99646	6.50372	5.15316	4.82967
504.95	54.2174	56.421	40.5643	16.2567	8.03737	6.5225	5.18367	4.85577
505.406	53.9945	56.3917	40.715	16.3694	8.0753	6.53789	5.21393	4.87941
505.862	53.7677	56.3608	40.8707	16.4816	8.11376	6.54421	5.24351	4.89359
506.317	53.5538	56.3305	41.0333	16.5921	8.15686	6.54136	5.26527	4.8956
506.773	53.3528	56.2996	41.1977	16.7342	8.20699	6.54361	5.29515	4.8949
507.229	53.1536	56.2697	41.3648	16.8784	8.24534	6.53696	5.31758	4.89577
507.685	52.953	56.2274	41.5299	17.0149	8.27796	6.53133	5.32644	4.89633
508.141	52.7543	56.1917	41.6882	17.1468	8.30924	6.52195	5.32543	4.88238
508.596	52.5449	56.1536	41.8443	17.2645	8.3415	6.51769	5.31722	4.86916
509.052	52.3437	56.1119	42.001	17.3883	8.37699	6.50921	5.31531	4.84989
509.508	52.139	56.0825	42.1529	17.5249	8.4111	6.5032	5.31767	4.84849
509.963	51.9316	56.0551	42.2879	17.6642	8.44172	6.50192	5.30246	4.84824
510.419	51.7252	56.0255	42.4254	17.7957	8.46738	6.50334	5.28848	4.84174
510.874	51.5291	56.0032	42.5622	17.9258	8.48622	6.50479	5.27236	4.83926
511.33	51.3292	55.9771	42.6961	18.0603	8.50615	6.50624	5.25717	4.83993
511.785	51.131	55.963	42.8334	18.1833	8.53341	6.51838	5.24962	4.8445
512.241	50.9349	55.9558	42.9779	18.3126	8.57607	6.52941	5.24516	4.85866
512.696	50.7556	55.9513	43.1279	18.4571	8.61792	6.54351	5.24284	4.87203
513.152	50.5771	55.9418	43.2709	18.6047	8.66176	6.56442	5.25258	4.88854
513.607	50.4003	55.9377	43.4128	18.7532	8.7092	6.58267	5.25829	4.90394
514.062	50.2337	55.9316	43.5476	18.8987	8.75217	6.6037	5.25474	4.91765
514.518	50.0739	55.9165	43.6815	19.05	8.79946	6.63354	5.25683	4.93161
514.973	49.9193	55.8958	43.8221	19.197	8.84161	6.6607	5.26123	4.93911
515.428	49.7796	55.8709	43.9603	19.3452	8.8873	6.68921	5.26414	4.94577
515.883	49.6452	55.8425	44.0962	19.4936	8.93317	6.71865	5.26768	4.94664
516.339	49.5126	55.8125	44.2287	19.6394	8.97879	6.75104	5.2729	4.94518
516.794	49.3885	55.7816	44.3557	19.7922	9.02183	6.78055	5.27623	4.94963
517.249	49.2637	55.7451	44.4747	19.9396	9.05078	6.80579	5.27783	4.9514
517.704	49.1296	55.703	44.5837	20.0805	9.075	6.82299	5.28298	4.94507
518.159	48.9884	55.6537	44.6944	20.2208	9.10006	6.83279	5.28284	4.93685
518.614	48.8623	55.6024	44.8055	20.3675	9.12426	6.84484	5.28674	4.93273
519.069	48.7279	55.5453	44.9201	20.5169	9.15188	6.85233	5.29443	4.92923
519.524	48.5895	55.4786	45.0312	20.6629	9.17715	6.85472	5.29425	4.92187
519.979	48.4544	55.4089	45.1383	20.8066	9.2021	6.85248	5.2922	4.91392
520.434	48.3124	55.3424	45.2435	20.9568	9.22648	6.85036	5.2913	4.9111
520.889	48.1736	55.2754	45.3413	21.1087	9.25104	6.84784	5.29303	4.91051
521.344	48.0394	55.2016	45.4341	21.2622	9.27252	6.84092	5.29415	4.9092
521.799	47.9041	55.1212	45.5235	21.4178	9.29398	6.83426	5.29137	4.90673
522.253	47.7728	55.0409	45.6061	21.5743	9.31655	6.83022	5.28908	4.90377
522.708	47.6461	54.9613	45.6923	21.7338	9.34305	6.82827	5.28468	4.90442
523.163	47.5321	54.8831	45.7783	21.8987	9.37004	6.82692	5.28459	4.90448
523.618	47.4161	54.8018	45.8632	22.0606	9.39499	6.82128	5.27947	4.89864
524.072	47.3052	54.72	45.9428	22.2258	9.41995	6.81997	5.2762	4.89223
524.527	47.1958	54.6434	46.0256	22.3927	9.44808	6.82149	5.27695	4.88743
524.982	47.0865	54.5644	46.1067	22.5639	9.48205	6.82232	5.27858	4.8854
525.436	46.9802	54.4776	46.1847	22.7316	9.51596	6.8225	5.27699	4.88333
525.891	46.8715	54.3862	46.2628	22.9021	9.55176	6.8259	5.27239	4.88432
526.345	46.7639	54.2929	46.338	23.0759	9.59105	6.8286	5.26956	4.88664
526.8	46.6588	54.1992	46.4121	23.2432	9.62575	6.82856	5.26456	4.88338
527.254	46.5533	54.097	46.4863	23.4132	9.66377	6.83013	5.25781	4.87939
527.709	46.4497	53.9906	46.5605	23.581	9.70115	6.83208	5.25147	4.87426
528.163	46.3436	53.8788	46.6265	23.7467	9.73877	6.83428	5.24383	4.87024
528.618	46.2425	53.7638	46.6887	23.9162	9.77829	6.83872	5.23996	4.86732
529.072	46.145	53.6434	46.7511	24.0868	9.81862	6.84104	5.23294	4.86745
529.526	46.0538	53.5145	46.8105	24.261	9.85917	6.8416	5.22272	4.86481
529.98	45.9658	53.3831	46.8708	24.4343	9.89903	6.84346	5.2118	4.85998
530.435	45.8794	53.2489	46.9296	24.6091	9.94135	6.84606	5.20395	4.85228
530.889	45.7997	53.1127	46.9882	24.7862	9.98717	6.84752	5.19724	4.84195
531.343	45.7225	52.9737	47.0502	24.9658	10.0327	6.85216	5.19212	4.82875
531.797	45.6472	52.8317	47.1118	25.1488	10.0793	6.85767	5.18875	4.82093
532.251	45.5753	52.6885	47.1731	25.3297	10.1242	6.86337	5.18868	4.81065
532.706	45.5074	52.5415	47.2302	25.5172	10.1711	6.86995	5.19045	4.80107
533.16	45.4408	52.3962	47.288	25.7063	10.2166	6.87607	5.18913	4.78957
533.614	45.3773	52.2542	47.3436	25.8957	10.2614	6.88444	5.18677	4.77875
534.068	45.3157	52.1145	47.3966	26.0833	10.3067	6.89726	5.18599	4.76713
534.522	45.2558	51.9764	47.4444	26.2663	10.3516	6.91169	5.18791	4.757
534.976	45.198	51.838	47.49	26.4526	10.3956	6.92773	5.18973	4.74817
535.43	45.1421	51.6974	47.5318	26.6408	10.4366	6.94093	5.19009	4.73978
535.883	45.0854	51.556	47.5698	26.8282	10.4754	6.95094	5.1915	4.73126
536.337	45.0339	51.413	47.6041	27.0146	10.5151	6.96268	5.1911	4.72344
536.791	44.9828	51.2646	47.6323	27.2012	10.556	6.9734	5.1917	4.71345
537.245	44.9375	51.1158	47.6606	27.3906	10.6008	6.98541	5.19309	4.70576
537.699	44.8931	50.9676	47.6867	27.5765	10.6443	6.99523	5.19532	4.6987
538.152	44.8515	50.8148	47.709	27.7622	10.6886	7.00564	5.1998	4.69479
538.606	44.8081	50.6583	47.7288	27.9473	10.7332	7.01457	5.20316	4.68995
539.06	44.7681	50.5002	47.746	28.1349	10.7803	7.02148	5.20867	4.68553
539.513	44.7299	50.3418	47.7628	28.3231	10.8259	7.02521	5.21436	4.68119
539.967	44.6948	50.183	47.7776	28.5092	10.8742	7.02971	5.22239	4.67975
540.421	44.6605	50.0272	47.7938	28.6946	10.9274	7.03776	5.23149	4.67962
540.874	44.6272	49.8711	47.8114	28.8798	10.9815	7.04938	5.24144	4.68071
541.328	44.5949	49.7174	47.829	29.0652	11.0364	7.05906	5.25496	4.6827
541.781	44.5656	49.5662	47.8487	29.2493	11.0902	7.06836	5.26769	4.68389
542.235	44.5336	49.4136	47.8635	29.4299	11.144	7.07323	5.27715	4.68429
542.688	44.5037	49.2623	47.8788	29.6126	11.2002	7.08041	5.28623	4.6844
543.142	44.4719	49.1121	47.8967	29.7945	11.2597	7.08673	5.29496	4.68287
543.595	44.4435	48.9597	47.9149	29.9772	11.3206	7.09511	5.30592	4.68464
544.048	44.416	48.8045	47.9321	30.1588	11.3806	7.10206	5.31397	4.6847
544.502	44.3866	48.6454	47.9461	30.3384	11.4428	7.10961	5.32059	4.68252
544.955	44.358	48.4859	47.958	30.5175	11.5064	7.1173	5.3265	4.67693
545.408	44.3314	48.3263	47.968	30.6935	11.5691	7.12241	5.33244	4.67061
545.861	44.3085	48.1663	47.9749	30.8692	11.6338	7.1269	5.33897	4.66369
546.315	44.2834	48.0063	47.9787	31.0417	11.6993	7.1301	5.34257	4.65813
546.768	44.2589	47.8467	47.9809	31.2167	11.7702	7.13607	5.3461	4.65479
547.221	44.2352	47.6859	47.9797	31.3917	11.8399	7.14382	5.35066	4.64925
547.674	44.2126	47.5222	47.9757	31.5622	11.9109	7.15102	5.35426	4.64215
548.127	44.1936	47.3578	47.968	31.7306	11.982	7.15883	5.35618	4.63351
548.58	44.1737	47.1932	47.9583	31.8993	12.0555	7.16584	5.35685	4.623
549.033	44.1561	47.0317	47.9487	32.0654	12.1278	7.17056	5.35653	4.61212
549.486	44.1384	46.8715	47.9394	32.2319	12.201	7.17642	5.35754	4.60406
549.939	44.1204	46.7081	47.9277	32.3965	12.2735	7.18178	5.3571	4.59514
550.392	44.104	46.5442	47.9141	32.5584	12.3463	7.18821	5.35632	4.58633
550.845	44.0873	46.3841	47.897	32.7163	12.4205	7.19559	5.35307	4.57942
551.298	44.0714	46.2222	47.8777	32.8732	12.4954	7.20322	5.35055	4.57027
551.75	44.0576	46.0588	47.8578	33.0266	12.571	7.20984	5.34876	4.56237
552.203	44.0461	45.8976	47.8359	33.1779	12.6479	7.21639	5.3471	4.55599
552.656	44.0368	45.7375	47.8099	33.3304	12.7243	7.22436	5.34634	4.54947
553.109	44.0277	45.5806	47.7837	33.4822	12.8018	7.23277	5.34715	4.54486
553.561	44.0217	45.4262	47.7548	33.6296	12.8786	7.24156	5.34871	4.53911
554.014	44.0141	45.2722	47.7241	33.7763	12.9593	7.25519	5.35184	4.53382
554.467	44.0103	45.119	47.69	33.9227	13.0414	7.26926	5.35516	4.52779
554.919	44.0086	44.9694	47.6543	34.0664	13.1258	7.2828	5.36007	4.52335
555.372	44.0102	44.8195	47.6154	34.2109	13.2118	7.29757	5.36555	4.51826
555.825	44.0139	44.6675	47.5766	34.355	13.2981	7.31092	5.37227	4.51147
556.277	44.02	44.5145	47.5359	34.4975	13.385	7.32603	5.37797	4.50621
556.73	44.0274	44.3638	47.49	34.6362	13.4724	7.34159	5.38346	4.49846
557.182	44.0337	44.2136	47.4439	34.7726	13.561	7.3586	5.39091	4.49381
557.634	44.0413	44.0672	47.3972	34.9048	13.6507	7.37457	5.39951	4.49192
558.087	44.049	43.9191	47.347	35.0316	13.7383	7.38991	5.40693	4.48972
558.539	44.0557	43.7691	47.2929	35.1569	13.826	7.40353	5.41476	4.48838
558.992	44.0664	43.6199	47.235	35.2775	13.9155	7.41764	5.42278	4.48825
559.444	44.0787	43.4725	47.1733	35.3939	14.0072	7.43256	5.42922	4.48751
559.896	44.0914	43.3273	47.1114	35.5096	14.1003	7.44842	5.43604	4.48713
560.348	44.1002	43.1848	47.0465	35.6213	14.1947	7.46201	5.44193	4.48672
560.801	44.1071	43.0412	46.9793	35.7292	14.2883	7.47643	5.44615	4.48645
561.253	44.1134	42.8983	46.9103	35.8336	14.3836	7.48966	5.45009	4.48533
561.705	44.1183	42.7537	46.84	35.9365	14.4786	7.50264	5.45271	4.48611
562.157	44.1219	42.6096	46.7656	36.0376	14.5746	7.51446	5.45232	4.48462
562.609	44.1232	42.464	46.6877	36.1345	14.6734	7.52669	5.45139	4.48336
563.061	44.1271	42.3225	46.6092	36.232	14.778	7.54227	5.45342	4.48296
563.513	44.1332	42.1827	46.5308	36.3263	14.8849	7.55903	5.45446	4.48275
563.965	44.1358	42.0436	46.4503	36.4198	14.9914	7.57316	5.45576	4.48377
564.417	44.14	41.9076	46.3714	36.5127	15.0995	7.58884	5.45801	4.48668
564.869	44.1432	41.77	46.2866	36.602	15.206	7.60233	5.46002	4.48901
565.321	44.148	41.6305	46.2011	36.6895	15.3135	7.61731	5.4617	4.49118
565.773	44.1532	41.4934	46.1149	36.775	15.4242	7.63373	5.46369	4.49293
566.225	44.1595	41.3598	46.0278	36.8604	15.5369	7.65255	5.46701	4.49509
566.677	44.1641	41.2272	45.9406	36.9428	15.6506	7.67172	5.47177	4.49508
567.128	44.1719	41.0956	45.8556	37.0266	15.7678	7.69304	5.47892	4.49533
567.58	44.1798	40.9636	45.7707	37.1101	15.8844	7.71466	5.48422	4.49436
568.032	44.187	40.8308	45.682	37.1894	15.9988	7.73349	5.48653	4.49181
568.484	44.192	40.6979	45.5877	37.2661	16.1145	7.75408	5.48845	4.49019
568.935	44.1977	40.5648	45.4916	37.3414	16.2311	7.77475	5.48909	4.48791
569.387	44.2003	40.4308	45.3938	37.4167	16.3504	7.79557	5.49107	4.48576
569.839	44.2023	40.2974	45.295	37.4926	16.4707	7.81604	5.49231	4.48283
570.29	44.2049	40.165	45.1939	37.5662	16.5926	7.83715	5.49372	4.48155
570.742	44.2095	40.0341	45.0875	37.6378	16.7153	7.85838	5.49684	4.48185
571.193	44.212	39.9065	44.9786	37.7089	16.8402	7.87869	5.5	4.48331
571.645	44.2148	39.7819	44.8647	37.7787	16.9668	7.8989	5.50348	4.4847
572.096	44.2186	39.6609	44.747	37.8449	17.0938	7.91807	5.50522	4.48771
572.548	44.2235	39.5419	44.6272	37.9108	17.2229	7.93864	5.50847	4.49037
572.999	44.2267	39.4229	44.5051	37.9768	17.355	7.96067	5.51251	4.49383
573.45	44.2276	39.307	44.383	38.0404	17.4863	7.98103	5.51458	4.49643
573.902	44.2283	39.1917	44.2596	38.1031	17.6212	8.003	5.51858	4.4993
574.353	44.2275	39.076	44.1329	38.1625	17.7547	8.02425	5.52119	4.5032
574.804	44.227	38.9624	44.0065	38.2191	17.8914	8.04754	5.52346	4.50896
575.255	44.2261	38.8512	43.8801	38.2765	18.0284	8.0711	5.52593	4.51351
575.707	44.2227	38.7403	43.7541	38.3319	18.1641	8.09368	5.52828	4.51765
576.158	44.2199	38.6287	43.6263	38.3817	18.2988	8.11596	5.52961	4.5208
576.609	44.2183	38.5202	43.4992	38.4301	18.4363	8.14189	5.53068	4.5271
577.06	44.2166	38.4113	43.3728	38.4764	18.5746	8.16878	5.53251	4.53139
577.511	44.2129	38.3026	43.246	38.5196	18.713	8.19413	5.53447	4.53764
577.962	44.2099	38.1955	43.1184	38.5628	18.8524	8.21971	5.5369	4.54428
578.413	44.2099	38.0876	42.9924	38.6063	18.995	8.2474	5.54188	4.55171
578.864	44.2103	37.9836	42.8651	38.6481	19.137	8.27685	5.54565	4.55871
579.315	44.2129	37.8813	42.7364	38.6862	19.2779	8.30675	5.54831	4.56477
579.766	44.2149	37.7809	42.6088	38.7245	19.4208	8.33885	5.55239	4.57106
580.217	44.2173	37.6844	42.482	38.761	19.5663	8.37221	5.55724	4.57814
580.668	44.2216	37.5889	42.3552	38.7966	19.7133	8.40751	5.56066	4.58437
581.119	44.226	37.4947	42.2288	38.8323	19.8624	8.44547	5.56689	4.59041
581.57	44.2274	37.3979	42.1022	38.8674	20.0101	8.48075	5.57357	4.59441
582.02	44.2244	37.3033	41.9745	38.9024	20.1586	8.51517	5.57909	4.59961
582.471	44.2227	37.2133	41.8458	38.9372	20.3096	8.55141	5.58377	4.60539
582.922	44.2195	37.1263	41.7194	38.9714	20.4626	8.58834	5.58981	4.61305
583.372	44.2136	37.0432	41.5927	39.0044	20.6154	8.62616	5.5953	4.61903
583.823	44.2059	36.9615	41.4666	39.035	20.7685	8.66368	5.60114	4.62526
584.274	44.1939	36.8809	41.3409	39.0667	20.9212	8.70096	5.60811	4.63032
584.724	44.1802	36.8023	41.2114	39.0956	21.0734	8.73925	5.61353	4.63409
585.175	44.1621	36.7214	41.0788	39.1237	21.2232	8.7762	5.61689	4.63684
585.625	44.1406	36.6444	40.9457	39.1557	21.3777	8.814	5.6222	4.64084
586.076	44.1191	36.5721	40.8114	39.1881	21.533	8.85256	5.62498	4.64511
586.526	44.0961	36.5048	40.6767	39.2191	21.6877	8.89192	5.62633	4.65002
586.977	44.0727	36.4372	40.5407	39.2497	21.8403	8.93385	5.62896	4.65379
587.427	44.045	36.3703	40.4043	39.2792	21.9908	8.97524	5.63098	4.65548
587.878	44.0177	36.3044	40.2658	39.3078	22.1402	9.01805	5.63059	4.65585
588.328	43.9913	36.2407	40.1256	39.3359	22.2917	9.06158	5.63263	4.65659
588.778	43.9614	36.1775	39.9845	39.3632	22.4423	9.1044	5.63305	4.65602
589.229	43.9342	36.1178	39.8465	39.3901	22.5949	9.1474	5.63352	4.6551
589.679	43.909	36.0611	39.7112	39.4178	22.7465	9.19088	5.63503	4.65396
590.129	43.8874	36.0086	39.5791	39.4456	22.9001	9.23509	5.63897	4.65204
590.579	43.8639	35.9559	39.4453	39.4697	23.0501	9.2784	5.64137	4.64888
591.029	43.8359	35.9017	39.3114	39.4917	23.1982	9.32215	5.64354	4.64486
591.48	43.8111	35.8488	39.1779	39.5144	23.3485	9.36808	5.64771	4.64137
591.93	43.784	35.7981	39.0433	39.5344	23.498	9.41321	5.6512	4.63707
592.38	43.7577	35.7493	38.9091	39.5542	23.6469	9.46116	5.65503	4.63257
592.83	43.7318	35.7028	38.7741	39.5706	23.7958	9.50877	5.66003	4.62824
593.28	43.7032	35.6573	38.6404	39.5879	23.9426	9.55599	5.66331	4.62428
593.73	43.6769	35.6121	38.5053	39.6043	24.0894	9.60428	5.66801	4.62061
594.18	43.6495	35.5692	38.3674	39.6184	24.2362	9.65425	5.67256	4.61781
594.63	43.6194	35.528	38.2294	39.6302	24.3818	9.70354	5.67665	4.61564
595.08	43.5881	35.4877	38.0886	39.6403	24.5262	9.75343	5.67931	4.61441
595.529	43.555	35.4499	37.95	39.6482	24.6705	9.80447	5.68312	4.61545
595.979	43.5233	35.4147	37.814	39.6554	24.8136	9.8546	5.6872	4.61725
596.429	43.4896	35.3813	37.6802	39.6614	24.9572	9.90704	5.69019	4.61845
596.879	43.4592	35.3503	37.5484	39.6642	25.1018	9.96009	5.69292	4.62058
597.329	43.4288	35.3214	37.4179	39.665	25.2468	10.0139	5.69683	4.62369
597.778	43.3953	35.2942	37.2915	39.665	25.3916	10.0685	5.69989	4.62625
598.228	43.3602	35.2665	37.1662	39.6615	25.5348	10.1241	5.70133	4.62909
598.678	43.3249	35.2412	37.0446	39.6559	25.6758	10.181	5.70269	4.63076
599.127	43.2897	35.2161	36.9265	39.6493	25.8145	10.2403	5.7036	4.63291
599.577	43.2517	35.1917	36.8098	39.6401	25.9512	10.3007	5.70467	4.63446
600.026	43.2094	35.1716	36.6938	39.6265	26.0864	10.3606	5.70597	4.63751
600.476	43.168	35.1525	36.5802	39.6121	26.2199	10.4224	5.70657	4.63948
600.925	43.1287	35.1349	36.467	39.5984	26.3541	10.4866	5.70739	4.64307
601.375	43.0892	35.1171	36.3529	39.5809	26.4839	10.5493	5.70684	4.64595
601.824	43.0471	35.1022	36.2402	39.5626	26.6122	10.6143	5.70879	4.64793
602.274	43.0038	35.0909	36.128	39.5432	26.7393	10.6789	5.71041	4.64824
602.723	42.9595	35.0799	36.0123	39.522	26.8627	10.7433	5.71305	4.64941
603.172	42.9158	35.0727	35.8973	39.4982	26.9875	10.8092	5.71758	4.65142
603.622	42.8692	35.0674	35.7836	39.4744	27.1105	10.8772	5.71964	4.65413
604.071	42.8209	35.061	35.6677	39.4499	27.2331	10.9443	5.72268	4.65572
604.52	42.7728	35.0589	35.5499	39.4241	27.3554	11.0141	5.72558	4.65907
604.969	42.7265	35.0572	35.433	39.3957	27.4751	11.0885	5.72719	4.66032
605.419	42.681	35.058	35.3157	39.3653	27.5934	11.1651	5.73011	4.66213
605.868	42.6319	35.0597	35.1979	39.3321	27.7094	11.2428	5.7328	4.66196
606.317	42.5814	35.0626	35.0802	39.2975	27.8213	11.3199	5.73591	4.66123
606.766	42.529	35.0641	34.964	39.2596	27.9314	11.3952	5.73652	4.66066
607.215	42.4757	35.0618	34.8459	39.2165	28.0378	11.4703	5.73482	4.66033
607.664	42.4217	35.0595	34.7297	39.1727	28.1409	11.5478	5.73152	4.65948
608.113	42.3659	35.0606	34.6133	39.1305	28.2404	11.6254	5.72858	4.65822
608.562	42.3108	35.0601	34.4973	39.087	28.34	11.7013	5.72626	4.65775
609.011	42.257	35.0661	34.3824	39.0398	28.438	11.7772	5.72143	4.65675
609.46	42.2049	35.0675	34.2696	38.9889	28.5347	11.8524	5.71741	4.65337
609.909	42.1511	35.0661	34.161	38.9393	28.63	11.9271	5.71477	4.64897
610.357	42.0979	35.0646	34.0549	38.8878	28.7237	12.0024	5.70956	4.64197
610.806	42.0463	35.062	33.9495	38.8316	28.8136	12.077	5.70218	4.63492
611.255	41.9929	35.0601	33.8468	38.7758	28.9043	12.154	5.69459	4.62887
611.704	41.9412	35.0624	33.7447	38.7199	28.9951	12.2347	5.68689	4.62497
612.153	41.8923	35.07	33.6469	38.6649	29.0858	12.3169	5.68054	4.61972
612.601	41.8443	35.0785	33.5512	38.6059	29.1757	12.3988	5.6764	4.61317
613.05	41.7987	35.0857	33.4565	38.5408	29.2609	12.4805	5.67087	4.60557
613.499	41.7522	35.0951	33.3641	38.4719	29.3435	12.5648	5.66726	4.59783
613.947	41.7033	35.1006	33.2746	38.4016	29.4258	12.6499	5.66621	4.59003
614.396	41.6524	35.1106	33.1875	38.3315	29.5097	12.7358	5.66781	4.58571
614.844	41.6022	35.1222	33.099	38.2578	29.5929	12.8216	5.66888	4.58322
615.293	41.5501	35.1324	33.0093	38.1793	29.6747	12.906	5.67187	4.58052
615.741	41.4964	35.1437	32.9227	38.0995	29.7558	12.9919	5.67776	4.58054
616.19	41.4462	35.156	32.8365	38.018	29.8373	13.0802	5.68575	4.58211
616.638	41.3958	35.1672	32.751	37.9354	29.9151	13.168	5.69448	4.58181
617.086	41.3419	35.1724	32.667	37.8494	29.9928	13.257	5.70452	4.5849
617.535	41.2848	35.176	32.586	37.7631	30.0695	13.3502	5.71378	4.59099
617.983	41.2248	35.1758	32.5078	37.6752	30.1465	13.4463	5.72118	4.59767
618.431	41.1682	35.1763	32.4286	37.5872	30.2222	13.5429	5.72912	4.60524
618.88	41.1111	35.1767	32.3486	37.4982	30.2959	13.6432	5.73566	4.61358
619.328	41.0537	35.1726	32.2695	37.4065	30.365	13.7453	5.73717	4.61802
619.776	40.9928	35.1696	32.1913	37.3134	30.4337	13.8479	5.73868	4.62287
620.224	40.9316	35.1701	32.1168	37.2227	30.5016	13.9531	5.74003	4.62779
620.672	40.8685	35.1683	32.0399	37.1298	30.5676	14.0571	5.73999	4.63138
621.12	40.7989	35.1654	31.9626	37.0304	30.6271	14.1591	5.73614	4.63176
621.569	40.7275	35.1613	31.884	36.9306	30.6855	14.2611	5.73189	4.63124
622.017	40.6539	35.1599	31.8039	36.8304	30.7413	14.3641	5.72855	4.62894
622.465	40.5811	35.1613	31.723	36.7274	30.7947	14.4666	5.72252	4.62399
622.913	40.508	35.1629	31.6429	36.6221	30.8471	14.5671	5.71715	4.6164
623.36	40.4316	35.1638	31.5641	36.5163	30.8989	14.6668	5.71069	4.6069
623.808	40.3501	35.1653	31.4854	36.4057	30.9425	14.7612	5.70382	4.59265
624.256	40.2717	35.1693	31.4064	36.2955	30.9856	14.8547	5.69866	4.58202
624.704	40.195	35.1735	31.3298	36.1859	31.0273	14.9527	5.69543	4.5702
625.152	40.117	35.1738	31.2525	36.0754	31.0664	15.05	5.69094	4.56318
625.6	40.0401	35.1775	31.1792	35.9659	31.1038	15.1473	5.68822	4.55256
626.048	39.9651	35.1828	31.1093	35.8588	31.144	15.245	5.68842	4.54187
626.495	39.8906	35.1881	31.0428	35.7502	31.1847	15.3429	5.68938	4.5333
626.943	39.8194	35.1905	30.9799	35.6422	31.2242	15.4411	5.68888	4.52789
627.391	39.7475	35.1894	30.9203	35.5382	31.2626	15.54	5.69084	4.5238
627.838	39.6759	35.1913	30.8648	35.4376	31.3003	15.6439	5.69797	4.52489
628.286	39.6043	35.1924	30.8106	35.3362	31.3374	15.7502	5.70844	4.52841
628.733	39.5326	35.1957	30.759	35.2371	31.3806	15.8611	5.71943	4.53489
629.181	39.4594	35.1957	30.7114	35.1374	31.4209	15.9748	5.73121	4.53937
629.628	39.3824	35.192	30.6649	35.0375	31.4602	16.0877	5.74243	4.54356
630.076	39.3041	35.1897	30.6236	34.9356	31.4967	16.2029	5.75282	4.54325
630.523	39.2243	35.184	30.5826	34.8339	31.5342	16.3218	5.76326	4.5424
630.971	39.1453	35.1752	30.5416	34.7294	31.5714	16.4397	5.77507	4.54188
631.418	39.0649	35.169	30.5066	34.6253	31.6082	16.5625	5.79028	4.54193
631.866	38.9808	35.1627	30.4715	34.5207	31.6438	16.6856	5.80752	4.53786
632.313	38.8984	35.159	30.4386	34.4143	31.6801	16.8083	5.82887	4.53471
632.76	38.8128	35.1542	30.4041	34.3059	31.7141	16.9268	5.84562	4.52905
633.207	38.7201	35.15	30.371	34.1956	31.7439	17.042	5.85835	4.51996
633.655	38.6275	35.1393	30.3389	34.0868	31.7727	17.1563	5.87116	4.51171
634.102	38.5307	35.1324	30.3054	33.9796	31.8014	17.2679	5.8823	4.502
634.549	38.4354	35.1276	30.2763	33.8718	31.8267	17.3769	5.89481	4.49391
634.996	38.3408	35.1235	30.2467	33.7622	31.8544	17.4877	5.91198	4.48751
635.443	38.2468	35.118	30.2193	33.6502	31.8821	17.5963	5.92738	4.48365
635.89	38.1497	35.1159	30.1925	33.5387	31.9064	17.7079	5.94075	4.47793
636.337	38.0491	35.1065	30.1632	33.4269	31.9256	17.8183	5.95338	4.47293
636.784	37.9476	35.1019	30.1357	33.3166	31.9449	17.9326	5.96654	4.47091
637.231	37.84	35.0962	30.1032	33.2024	31.9631	18.0449	5.97742	4.46636
637.678	37.7322	35.0877	30.0665	33.0883	31.9814	18.159	5.98755	4.46243
638.125	37.6257	35.0817	30.0302	32.9777	32.0006	18.2741	5.99915	4.46315
638.572	37.5217	35.0798	29.9967	32.8695	32.0191	18.389	6.01399	4.46405
639.019	37.4177	35.072	29.9658	32.7607	32.0344	18.5027	6.03074	4.46586
639.466	37.3123	35.0593	29.9333	32.6531	32.0499	18.6183	6.04943	4.46815
639.913	37.2067	35.0428	29.9022	32.5496	32.0676	18.733	6.06578	4.46917
640.36	37.0971	35.0287	29.8727	32.4469	32.0835	18.8486	6.08253	4.47009
640.806	36.9926	35.0105	29.8476	32.3479	32.1013	18.9641	6.10139	4.47885
641.253	36.8911	34.9955	29.8258	32.2504	32.1218	19.0758	6.12077	4.4859
641.7	36.7918	34.9735	29.8066	32.1499	32.1376	19.1834	6.13687	4.48946
642.146	36.6975	34.9518	29.7922	32.0535	32.1537	19.2931	6.15385	4.49389
642.593	36.604	34.9313	29.7884	31.9574	32.1693	19.4016	6.17503	4.49913
643.039	36.5163	34.904	29.7852	31.8584	32.1845	19.5118	6.19846	4.50375
643.486	36.4217	34.8738	29.7799	31.7527	32.1921	19.6207	6.21628	4.50674
643.933	36.3262	34.8431	29.7731	31.6457	32.2038	19.7344	6.23547	4.51065
644.379	36.2326	34.8168	29.7661	31.5354	32.2085	19.8448	6.25219	4.51433
644.825	36.1402	34.793	29.7561	31.4231	32.2088	19.9516	6.26919	4.5174
645.272	36.0511	34.7693	29.7479	31.3113	32.2059	20.0546	6.28968	4.52176
645.718	35.9542	34.7432	29.7386	31.199	32.1994	20.158	6.3088	4.51749
646.165	35.8511	34.7145	29.7288	31.0849	32.1877	20.2607	6.32719	4.51103
646.611	35.7481	34.6876	29.7204	30.9705	32.1815	20.36	6.35083	4.50852
647.057	35.6498	34.6614	29.7188	30.8588	32.177	20.4624	6.38013	4.50971
647.504	35.5505	34.6309	29.7124	30.7466	32.1684	20.5611	6.4107	4.50962
647.95	35.4487	34.6053	29.7087	30.6341	32.1613	20.6627	6.43942	4.50433
648.396	35.3544	34.5809	29.7112	30.5257	32.1595	20.7681	6.47857	4.50388
648.842	35.2642	34.5601	29.7186	30.4146	32.1575	20.8722	6.52042	4.5053
649.288	35.1736	34.5347	29.7258	30.3033	32.1583	20.9761	6.55638	4.50372
649.734	35.0805	34.5055	29.7344	30.1939	32.1572	21.0802	6.59734	4.5037
650.181	34.9857	34.4739	29.7363	30.0875	32.1534	21.1863	6.63556	4.50502
650.627	34.8927	34.4459	29.7415	29.98	32.1505	21.29	6.67629	4.51567
651.073	34.8088	34.4194	29.7474	29.8743	32.1522	21.4012	6.71823	4.53315
651.519	34.7161	34.3945	29.7468	29.7683	32.1482	21.5166	6.76049	4.54422
651.965	34.6169	34.3627	29.7386	29.6579	32.1343	21.6216	6.79214	4.55002
652.411	34.5188	34.3361	29.7273	29.5429	32.1184	21.7303	6.82528	4.55093
652.856	34.421	34.3085	29.7149	29.4288	32.1016	21.8376	6.86263	4.55649
653.302	34.3184	34.2764	29.6975	29.3088	32.0825	21.9401	6.88943	4.55654
653.748	34.2127	34.2415	29.6768	29.1924	32.0533	22.04	6.91156	4.55437
654.194	34.1044	34.2072	29.6543	29.0792	32.0228	22.1383	6.93768	4.54996
654.64	33.9967	34.1735	29.6361	28.9632	31.9908	22.2338	6.96372	4.54386
655.085	33.8899	34.1358	29.6129	28.8397	31.9562	22.3205	6.9853	4.53127
655.531	33.7849	34.0975	29.5905	28.7184	31.9166	22.4058	7.00631	4.51062
655.977	33.6777	34.0509	29.565	28.5947	31.8682	22.4822	7.02587	4.48587
656.423	33.5749	34.0023	29.5449	28.4706	31.8157	22.5525	7.04073	4.46649
656.868	33.4743	33.953	29.5301	28.3432	31.7625	22.6273	7.06019	4.44733
657.314	33.3742	33.896	29.5157	28.2221	31.7114	22.7002	7.08	4.43128
657.759	33.2726	33.8377	29.5034	28.1031	31.6508	22.7679	7.09645	4.41457
658.205	33.1722	33.7826	29.4924	27.9908	31.5867	22.8361	7.11611	4.39807
658.65	33.0739	33.7239	29.4739	27.8736	31.5202	22.8965	7.13684	4.37691
659.096	32.9755	33.6621	29.4581	27.7547	31.4507	22.957	7.15889	4.36277
659.541	32.879	33.5973	29.43	27.6376	31.3779	23.0151	7.17387	4.35225
659.987	32.7847	33.5342	29.4149	27.5278	31.3111	23.0821	7.20335	4.34982
660.432	32.6952	33.4667	29.3976	27.4192	31.2495	23.1532	7.23721	4.34899
660.877	32.6038	33.4094	29.3847	27.3129	31.1903	23.2277	7.27103	4.34639
661.323	32.5156	33.3469	29.3695	27.2123	31.1329	23.3059	7.30987	4.33994
661.768	32.4259	33.2867	29.3512	27.1201	31.0786	23.3832	7.34502	4.33754
662.213	32.3368	33.2272	29.3408	27.0251	31.0208	23.4523	7.37559	4.3318
662.658	32.2439	33.1625	29.3246	26.9294	30.9658	23.5216	7.40671	4.32869
663.104	32.1583	33.0981	29.3099	26.837	30.9136	23.5923	7.44776	4.33393
663.549	32.0659	33.034	29.3033	26.7539	30.868	23.669	7.48923	4.34775
663.994	31.9773	32.9773	29.2996	26.6773	30.8239	23.7462	7.5324	4.36066
664.439	31.8891	32.9235	29.3088	26.607	30.782	23.8253	7.58276	4.37525
664.884	31.8029	32.8699	29.3172	26.5375	30.7347	23.9002	7.62483	4.38829
665.329	31.7121	32.8194	29.3274	26.4644	30.6809	23.9696	7.66361	4.39933
665.774	31.6254	32.7571	29.3298	26.3903	30.6251	24.0348	7.69923	4.41171
666.219	31.5412	32.6999	29.3287	26.3116	30.5658	24.0988	7.73805	4.42661
666.664	31.4522	32.6416	29.3256	26.2251	30.4978	24.155	7.77184	4.43619
667.109	31.358	32.5839	29.3123	26.1402	30.4201	24.2137	7.80666	4.44861
667.554	31.268	32.5249	29.3027	26.0539	30.3396	24.2695	7.84707	4.45639
667.998	31.1721	32.4612	29.2903	25.9636	30.2501	24.317	7.88226	4.451
668.443	31.0844	32.3929	29.2767	25.8675	30.1523	24.3612	7.917	4.44412
668.888	30.9969	32.321	29.2587	25.7708	30.0513	24.401	7.95052	4.43276
669.333	30.9046	32.2435	29.2254	25.6638	29.9379	24.4352	7.97744	4.41475
669.778	30.8075	32.1661	29.1873	25.5563	29.8219	24.4721	8.00567	4.39635
670.222	30.7055	32.0822	29.1375	25.4424	29.7032	24.5065	8.02986	4.37441
670.667	30.6026	32.0061	29.0917	25.3256	29.5831	24.5332	8.06448	4.34907
671.111	30.5008	31.9298	29.0501	25.2106	29.4597	24.5504	8.08394	4.31876
671.556	30.4074	31.8567	29.0141	25.1073	29.3484	24.5762	8.11685	4.29087
672.001	30.3136	31.78	28.979	25.0045	29.2408	24.5972	8.15289	4.26531
672.445	30.2216	31.7092	28.9448	24.9024	29.1365	24.6159	8.18846	4.23936
672.89	30.1259	31.6415	28.9095	24.7974	29.0321	24.6303	8.22457	4.22606
673.334	30.0328	31.5831	28.8743	24.698	28.929	24.6355	8.26329	4.20745
673.779	29.9363	31.5252	28.8332	24.5928	28.8192	24.6437	8.29865	4.19111
674.223	29.8315	31.4659	28.7982	24.492	28.711	24.645	8.33377	4.17813
674.667	29.7293	31.3991	28.7587	24.3819	28.5993	24.639	8.36345	4.16224
675.112	29.6344	31.3352	28.7252	24.2847	28.484	24.6279	8.4047	4.15329
675.556	29.5367	31.2685	28.693	24.1929	28.368	24.6137	8.43713	4.1515
676	29.4372	31.1981	28.6574	24.1042	28.2526	24.605	8.47354	4.14961
676.445	29.3372	31.1247	28.6137	24.0116	28.1281	24.5887	8.51327	4.15033
676.889	29.2368	31.0498	28.568	23.9244	28.0075	24.5728	8.54643	4.14367
677.333	29.1411	30.9723	28.5206	23.8411	27.8934	24.5578	8.58286	4.14699
677.777	29.0494	30.8817	28.4699	23.765	27.7745	24.5476	8.61724	4.1365
678.221	28.947	30.7856	28.4215	23.6853	27.6577	24.5351	8.64986	4.12355
678.665	28.8534	30.6857	28.3772	23.6117	27.5421	24.5198	8.68943	4.11333
679.109	28.7682	30.5934	28.3334	23.5405	27.4311	24.5114	8.73877	4.10471
679.553	28.6785	30.5067	28.2942	23.4846	27.3238	24.5101	8.80018	4.10307
679.997	28.5862	30.4118	28.2554	23.4253	27.2143	24.5055	8.85409	4.104
680.441	28.5003	30.3219	28.216	23.3714	27.1044	24.5096	8.91207	4.11139
680.885	28.4071	30.232	28.1732	23.3142	26.9933	24.5062	8.97868	4.12983
681.329	28.3149	30.1501	28.134	23.2561	26.8894	24.5069	9.04333	4.15117
681.773	28.229	30.0678	28.0948	23.1945	26.7845	24.5149	9.11497	4.17852
682.217	28.1378	29.9807	28.056	23.1359	26.6696	24.5209	9.18373	4.19905
682.661	28.0521	29.9087	28.0225	23.0782	26.5674	24.5217	9.25148	4.22904
683.104	27.965	29.8383	27.976	23.0304	26.457	24.5237	9.31602	4.25981
683.548	27.8715	29.7677	27.9269	22.9886	26.3562	24.5235	9.38801	4.29191
683.992	27.7785	29.6923	27.8671	22.9531	26.2522	24.5162	9.45813	4.32623
684.436	27.6807	29.6107	27.7997	22.9116	26.1375	24.4964	9.51653	4.35972
684.879	27.5789	29.5309	27.7229	22.8671	26.0242	24.4751	9.57293	4.39127
685.323	27.4722	29.4405	27.645	22.8223	25.9137	24.447	9.62956	4.42038
685.766	27.3671	29.3427	27.5699	22.7845	25.8074	24.4169	9.68046	4.44267
686.21	27.2568	29.2383	27.4876	22.7516	25.6946	24.3753	9.72837	4.45812
686.654	27.1396	29.1338	27.4111	22.7239	25.5821	24.324	9.77727	4.48118
687.097	27.0099	29.0233	27.3186	22.6913	25.4615	24.2584	9.79851	4.48897
687.541	26.8721	28.9048	27.222	22.6562	25.3302	24.1934	9.82604	4.50591
687.984	26.7465	28.7788	27.132	22.6163	25.2034	24.1272	9.86665	4.53769
688.427	26.6177	28.6436	27.0361	22.5708	25.0653	24.0571	9.89449	4.56861
688.871	26.4874	28.4969	26.9449	22.5117	24.9264	23.9905	9.92583	4.6028
689.314	26.3609	28.3488	26.8468	22.4536	24.7959	23.9259	9.95893	4.63372
689.757	26.2327	28.2014	26.7498	22.3976	24.6615	23.8621	9.99625	4.6557
690.201	26.0965	28.0525	26.6447	22.3408	24.5179	23.7957	10.0299	4.67066
690.644	25.9638	27.9097	26.5373	22.2722	24.363	23.721	10.0666	4.67689
691.087	25.8335	27.7535	26.4303	22.1955	24.201	23.6449	10.1029	4.68655
691.53	25.7057	27.5974	26.3094	22.1124	24.0343	23.5671	10.1319	4.69841
691.973	25.5765	27.4425	26.1968	22.0246	23.862	23.4931	10.1881	4.72142
692.417	25.4402	27.2762	26.0651	21.9295	23.6954	23.4141	10.2411	4.74067
692.86	25.2842	27.1114	25.9323	21.8274	23.5211	23.3287	10.2854	4.74511
693.303	25.1295	26.9535	25.817	21.7291	23.3653	23.244	10.3365	4.75286
693.746	24.9787	26.8021	25.703	21.6428	23.2199	23.1622	10.3883	4.76003
694.189	24.8307	26.6607	25.6017	21.5593	23.0766	23.0793	10.4485	4.77187
694.632	24.691	26.5233	25.4983	21.4841	22.9383	22.9936	10.5015	4.79329
695.075	24.5516	26.3892	25.3897	21.4056	22.8038	22.9086	10.5527	4.81604
695.518	24.407	26.246	25.2724	21.336	22.6792	22.8299	10.5994	4.84471
695.96	24.2573	26.1052	25.1392	21.2644	22.5623	22.7489	10.6493	4.87351
696.403	24.1086	25.9731	25.0224	21.1983	22.4529	22.6696	10.7048	4.8936
696.846	23.9638	25.8345	24.8924	21.1358	22.3522	22.5864	10.7596	4.9141
697.289	23.8218	25.7041	24.7887	21.087	22.2395	22.4983	10.8106	4.92964
697.732	23.6839	25.5717	24.6758	21.0518	22.1325	22.4217	10.8562	4.95712
698.174	23.5449	25.4354	24.5493	21.0183	22.0177	22.3442	10.9064	4.99328
698.617	23.3942	25.2894	24.4118	20.9742	21.8907	22.2444	10.9432	5.02265
699.06	23.2451	25.1358	24.2753	20.9325	21.7649	22.1488	10.9779	5.05245
699.502	23.0828	24.9689	24.1295	20.8898	21.6385	22.0567	11.0093	5.06999
699.945	22.9244	24.7942	23.9846	20.8458	21.5109	21.9596	11.0433	5.07979
700.387	22.7601	24.6238	23.8411	20.7949	21.378	21.8659	11.0784	5.09892
700.83	22.5867	24.4403	23.7113	20.7439	21.2391	21.7702	11.109	5.11577
701.272	22.4099	24.2522	23.5675	20.6809	21.0861	21.6692	11.1312	5.12395
701.715	22.2415	24.0784	23.4296	20.6263	20.9401	21.582	11.1559	5.14595
702.157	22.0778	23.9104	23.2851	20.5692	20.8046	21.5041	11.193	5.17426
702.6	21.9123	23.7407	23.1451	20.5054	20.6667	21.4219	11.2334	5.19249
703.042	21.7382	23.582	23.0139	20.4353	20.5177	21.3333	11.2746	5.2074
703.484	21.5739	23.4374	22.901	20.3711	20.3765	21.2598	11.3277	5.22667
703.927	21.4095	23.3017	22.7879	20.3033	20.231	21.1706	11.3787	5.25121
704.369	21.2426	23.1761	22.6872	20.2248	20.0738	21.0789	11.4326	5.27747
704.811	21.0599	23.058	22.5875	20.1377	19.9125	20.9719	11.4784	5.31279
705.253	20.8891	22.9477	22.492	20.0639	19.7518	20.8601	11.5353	5.35659
705.696	20.715	22.8381	22.3847	19.9971	19.5899	20.7379	11.5774	5.39661
706.138	20.5468	22.7199	22.2821	19.9438	19.4401	20.6207	11.624	5.4524
706.58	20.3761	22.595	22.1829	19.8784	19.2798	20.4862	11.658	5.49407
707.022	20.1968	22.4651	22.0775	19.8127	19.1246	20.3511	11.6756	5.52669
707.464	20.0123	22.3345	21.9613	19.7486	18.9687	20.2081	11.6984	5.5506
707.906	19.8386	22.1959	21.8395	19.6865	18.8215	20.0729	11.714	5.55947
708.348	19.6499	22.0403	21.708	19.6199	18.6583	19.9314	11.7211	5.55195
708.79	19.4475	21.8748	21.5648	19.5397	18.4907	19.7831	11.7246	5.52917
709.232	19.2496	21.7074	21.4273	19.4728	18.3372	19.6358	11.7353	5.52883
709.674	19.0541	21.5286	21.2787	19.4159	18.1779	19.4991	11.7532	5.52669
710.116	18.8493	21.3387	21.1412	19.3398	18.0174	19.3609	11.7584	5.5114
710.557	18.6648	21.1722	21.0196	19.2664	17.8648	19.2372	11.7769	5.50789
710.999	18.476	21.0194	20.905	19.186	17.7141	19.1114	11.7945	5.50305
711.441	18.2858	20.8698	20.7951	19.1119	17.5679	18.9836	11.8196	5.4971
711.883	18.1045	20.7178	20.6966	19.0409	17.4192	18.8647	11.8503	5.49626
712.324	17.938	20.577	20.6063	18.9658	17.2723	18.7578	11.8735	5.51151
712.766	17.7629	20.4396	20.4977	18.884	17.1177	18.6382	11.8954	5.53627
713.208	17.5877	20.3032	20.3895	18.7988	16.966	18.5151	11.9157	5.56608
713.649	17.4176	20.1702	20.2832	18.7285	16.8211	18.4068	11.9337	5.59343
714.091	17.265	20.0502	20.188	18.6576	16.6863	18.3048	11.9669	5.62621
714.532	17.1191	19.9402	20.1043	18.5804	16.5611	18.202	11.9914	5.64673
714.974	16.9716	19.8414	20.0078	18.5139	16.4454	18.1065	12.0022	5.66401
715.415	16.8154	19.7555	19.9118	18.4397	16.3353	18.0103	12.0245	5.67929
715.857	16.6554	19.6707	19.7977	18.3674	16.2166	17.8993	12.0338	5.67108
716.298	16.4896	19.5795	19.6865	18.3014	16.1062	17.7951	12.0394	5.66649
716.74	16.3183	19.501	19.5723	18.2332	16.0034	17.6721	12.0445	5.67143
717.181	16.1396	19.4184	19.4635	18.1637	15.9048	17.5445	12.0537	5.67196
717.622	15.9698	19.3327	19.3681	18.1084	15.834	17.4377	12.0623	5.67826
718.064	15.8101	19.2693	19.2597	18.0547	15.7711	17.3403	12.0755	5.69189
718.505	15.6525	19.1974	19.1654	18.0009	15.7099	17.2447	12.0898	5.70268
718.946	15.4918	19.1289	19.0592	17.9364	15.6461	17.1377	12.0797	5.69645
719.387	15.3514	19.0759	18.9759	17.8862	15.583	17.0496	12.0881	5.7113
719.829	15.2229	19.0152	18.8903	17.8371	15.5137	16.96	12.113	5.72581
720.27	15.085	18.9281	18.7876	17.7824	15.4222	16.8502	12.1081	5.72663
720.711	14.944	18.8219	18.6792	17.7114	15.3257	16.7408	12.1077	5.72753
721.152	14.8224	18.7226	18.5605	17.6341	15.2215	16.6375	12.1018	5.74098
721.593	14.6999	18.5998	18.43	17.5445	15.1012	16.5426	12.097	5.7433
722.034	14.5785	18.467	18.3019	17.4579	14.9877	16.4517	12.0867	5.73933
722.475	14.4572	18.3536	18.1635	17.3647	14.8553	16.3575	12.0848	5.73023
722.916	14.3149	18.234	18.0514	17.2795	14.7263	16.2613	12.0661	5.70855
723.357	14.1764	18.1154	17.931	17.2026	14.5904	16.1631	12.0513	5.69246
723.798	14.0325	17.9892	17.8128	17.1341	14.4506	16.0794	12.034	5.68696
724.239	13.8752	17.8556	17.6607	17.0503	14.3231	15.9862	12	5.67286
724.679	13.7178	17.7152	17.5146	16.962	14.2004	15.8824	11.9618	5.64407
725.12	13.565	17.5907	17.375	16.8845	14.098	15.8099	11.9377	5.62042
725.561	13.4283	17.4926	17.2603	16.8372	14.0168	15.7609	11.9209	5.61936
726.002	13.2757	17.4049	17.1625	16.7953	13.9487	15.7175	11.9193	5.61787
726.442	13.137	17.3354	17.0763	16.7632	13.881	15.6747	11.9092	5.6387
726.883	13.0111	17.2723	17.0008	16.723	13.818	15.6367	11.899	5.66292
727.324	12.877	17.1789	16.93	16.6742	13.7424	15.585	11.8513	5.68056
727.764	12.7672	17.093	16.8517	16.6386	13.6757	15.5272	11.8235	5.71777
728.205	12.6581	17.0144	16.7867	16.6052	13.618	15.4797	11.8012	5.76753
728.645	12.5343	16.9375	16.7212	16.5661	13.5546	15.4148	11.7852	5.80656
729.086	12.4032	16.8448	16.6647	16.5331	13.4861	15.3369	11.7537	5.83689
729.526	12.2695	16.7859	16.6066	16.5146	13.4324	15.2737	11.7307	5.89052
729.967	12.1326	16.7117	16.5396	16.4819	13.3835	15.2006	11.7005	5.94919
730.407	11.9802	16.6177	16.447	16.4316	13.319	15.1012	11.655	5.99615
730.848	11.8312	16.5159	16.3484	16.3766	13.2455	15.007	11.6031	6.02597
731.288	11.6621	16.3975	16.2271	16.3095	13.1682	14.8819	11.5394	6.02529
731.728	11.5025	16.3009	16.1042	16.2597	13.095	14.7823	11.4944	6.0414
732.169	11.3555	16.2117	15.9889	16.2099	13.0315	14.6878	11.4618	6.05272
732.609	11.2147	16.113	15.8765	16.1356	12.9817	14.6035	11.4231	6.05329
733.049	11.0749	16.0101	15.7456	16.0405	12.9388	14.497	11.3748	6.03878
733.489	10.9635	15.895	15.6072	15.9515	12.9331	14.4114	11.3284	6.02016
733.929	10.8563	15.785	15.4615	15.8654	12.9219	14.3335	11.2984	6.00145
734.369	10.7595	15.6513	15.3196	15.7645	12.9054	14.2516	11.2634	5.99134
734.81	10.6849	15.5246	15.1931	15.6834	12.8703	14.1729	11.2331	5.97592
735.25	10.6156	15.4032	15.0946	15.6107	12.8515	14.1027	11.2089	5.97576
735.69	10.5615	15.29	15.0032	15.5651	12.8515	14.0318	11.1833	5.99606
736.13	10.5219	15.2099	14.9184	15.5186	12.8785	13.9978	11.1675	6.0029
736.57	10.4769	15.1218	14.8285	15.4607	12.9204	13.9352	11.1413	6.01826
737.01	10.4413	15.0539	14.7387	15.4167	12.9688	13.8801	11.1471	6.04966
737.449	10.3944	14.9795	14.6488	15.3732	12.9848	13.827	11.1467	6.08501
737.889	10.3571	14.9117	14.5677	15.3581	13.0097	13.804	11.1462	6.12555
738.329	10.3136	14.8459	14.5015	15.3452	13.0124	13.7723	11.1433	6.18098
738.769	10.2969	14.7978	14.4553	15.3469	13.0289	13.7585	11.1581	6.25501
739.209	10.2798	14.7534	14.4257	15.3427	13.0503	13.7281	11.1586	6.30199
739.649	10.2625	14.7117	14.4219	15.3305	13.071	13.6974	11.159	6.34978
740.088	10.2636	14.6824	14.4249	15.3276	13.0895	13.7039	11.1655	6.4101
740.528	10.2569	14.6491	14.428	15.2997	13.1051	13.6996	11.1736	6.452
740.968	10.2507	14.5965	14.4494	15.2896	13.1195	13.7001	11.1827	6.51563
741.407	10.2376	14.5312	14.4649	15.2897	13.1151	13.6972	11.1834	6.55925
741.847	10.1955	14.4423	14.4631	15.2598	13.0971	13.6704	11.1764	6.58454
742.286	10.1686	14.3765	14.4608	15.24	13.1055	13.65	11.1644	6.621
742.726	10.1358	14.3268	14.4653	15.1994	13.1237	13.6208	11.1574	6.66529
743.165	10.1068	14.2903	14.4654	15.1384	13.1326	13.5893	11.1453	6.68823
743.605	10.0587	14.2318	14.4419	15.0724	13.1309	13.5313	11.103	6.68389
744.044	10.0153	14.1699	14.4026	15.0089	13.1199	13.4908	11.063	6.67935
744.484	9.97166	14.1068	14.3451	14.9576	13.0957	13.4364	11.0242	6.67499
744.923	9.91718	14.0367	14.2933	14.882	13.0746	13.3482	10.9688	6.64891
745.362	9.85447	13.9711	14.2292	14.8043	13.0552	13.2425	10.9038	6.6292
745.802	9.79973	13.9148	14.1521	14.7231	13.0531	13.1281	10.8362	6.60045
746.241	9.71982	13.8617	14.0693	14.6229	13.0322	13.0037	10.7495	6.56018
746.68	9.67373	13.8333	14.0236	14.5628	13.048	12.896	10.6862	6.56159
747.119	9.60981	13.7963	13.9638	14.4864	13.0545	12.7815	10.6168	6.54069
747.559	9.52739	13.7369	13.8906	14.4126	13.0137	12.6622	10.5209	6.52153
747.998	9.44872	13.6944	13.8413	14.3745	12.9846	12.5494	10.4636	6.51998
748.437	9.39455	13.6864	13.8222	14.332	12.9976	12.4878	10.4226	6.53971
748.876	9.33643	13.6734	13.8022	14.2892	13.0045	12.4324	10.3975	6.58064
749.315	9.26854	13.6813	13.7921	14.2452	13.0569	12.3918	10.3862	6.62332
749.754	9.23045	13.7043	13.7755	14.2041	13.0893	12.3594	10.3889	6.69254
750.193	9.1978	13.7055	13.7451	14.1616	13.1229	12.3471	10.3799	6.76561
750.632	9.17432	13.7188	13.7161	14.1117	13.1184	12.3333	10.388	6.84024
751.071	9.17258	13.7199	13.6999	14.072	13.1139	12.3225	10.416	6.91469
751.51	9.16973	13.7121	13.6653	14.0261	13.104	12.3241	10.4173	6.96063
751.949	9.16886	13.6865	13.6448	13.9997	13.0788	12.318	10.4112	6.99083
752.387	9.19686	13.6529	13.6212	13.9851	13.0968	12.3237	10.4387	7.02041
752.826	9.22194	13.5807	13.5556	13.9399	13.1035	12.3039	10.4095	7.02377
753.265	9.21307	13.4926	13.4971	13.8815	13.0882	12.2163	10.3926	7.00687
753.704	9.199	13.4335	13.3959	13.8508	13.0717	12.1058	10.3709	6.98879
754.142	9.19899	13.3709	13.3017	13.8145	13.0599	11.9975	10.356	6.99372
754.581	9.18807	13.2913	13.1884	13.7782	13.0533	11.8966	10.3395	6.95766
755.02	9.18262	13.2072	13.0644	13.7219	13.0115	11.7846	10.3218	6.88414
755.458	9.1646	13.0882	12.9566	13.6699	12.9849	11.6572	10.2809	6.81438
755.897	9.178	13.0326	12.8632	13.65	12.9901	11.5566	10.2629	6.80519
756.335	9.18468	12.9257	12.7742	13.6415	12.9595	11.4351	10.2239	6.77427
756.774	9.23427	12.8335	12.6694	13.6387	12.9353	11.3249	10.2105	6.76081
757.212	9.27523	12.7818	12.582	13.6581	12.8844	11.2185	10.2085	6.74133
757.651	9.31382	12.7575	12.5253	13.6901	12.8561	11.1225	10.217	6.76903
758.089	9.39217	12.7433	12.4752	13.7605	12.8247	11.0693	10.2307	6.80384
758.528	9.47836	12.7155	12.4674	13.8298	12.796	11.0374	10.2432	6.83705
758.966	9.53041	12.6582	12.4325	13.9065	12.7168	10.9853	10.2247	6.84803
759.404	9.59649	12.6041	12.4357	14.0308	12.6479	10.9506	10.231	6.91191
759.843	9.66274	12.5786	12.5032	14.1878	12.627	10.9608	10.2832	7.01192
760.281	9.71151	12.5933	12.5769	14.3514	12.588	10.9867	10.3453	7.13277
760.719	9.74547	12.5852	12.6414	14.4913	12.5331	10.9958	10.3899	7.22174
761.157	9.78389	12.6326	12.7073	14.6249	12.4921	11.0303	10.426	7.31552
761.595	9.80887	12.6953	12.8037	14.7806	12.48	11.0605	10.4497	7.4113
762.034	9.85364	12.7534	12.875	14.9036	12.5027	11.0991	10.4335	7.5021
762.472	9.8916	12.7948	12.9177	15.0265	12.4958	11.1645	10.4308	7.55484
762.91	9.89687	12.8239	12.9326	15.1485	12.4684	11.2185	10.4117	7.62693
763.348	9.86935	12.8281	12.9684	15.2624	12.4151	11.2615	10.384	7.66568
763.786	9.88966	12.8339	13.0266	15.3916	12.4041	11.3404	10.3736	7.71041
764.224	9.85346	12.8277	13.0436	15.488	12.4127	11.3909	10.3225	7.68153
764.662	9.79627	12.8521	13.0205	15.5481	12.3734	11.4112	10.2629	7.6787
765.1	9.75948	12.8504	12.9554	15.5894	12.3715	11.4365	10.1871	7.64573
765.538	9.71476	12.8134	12.874	15.6101	12.3615	11.4193	10.1081	7.60812
765.975	9.63785	12.7535	12.7638	15.6043	12.3214	11.3874	10.0697	7.58523
766.413	9.55932	12.665	12.6332	15.6061	12.2645	11.3542	10.0528	7.58369
766.851	9.49427	12.572	12.5119	15.6122	12.1811	11.2759	10.0465	7.5702
767.289	9.41047	12.4732	12.3585	15.5718	12.0767	11.1512	10.0107	7.56016
767.726	9.36171	12.359	12.1953	15.4921	11.97	11.0147	10.0117	7.55194
768.164	9.328	12.2348	11.9888	15.3685	11.8605	10.8744	10.0235	7.577
768.602	9.31386	12.119	11.7604	15.2335	11.7503	10.706	10.0201	7.60147
769.039	9.3231	12.0136	11.5384	15.0938	11.6292	10.5486	10.0455	7.67168
769.477	9.33853	11.8441	11.2988	14.9794	11.5154	10.3697	10.0196	7.69837
769.914	9.32469	11.6851	11.0607	14.8818	11.3945	10.1871	10.0169	7.70996
770.352	9.32218	11.5399	10.8201	14.762	11.2653	10.0736	10.0262	7.68246
770.79	9.33212	11.4041	10.6046	14.6538	11.1484	9.94765	9.98111	7.65998
771.227	9.28252	11.2602	10.3541	14.4494	11.0453	9.77471	9.92242	7.62047
771.664	9.17526	11.0791	10.1001	14.244	10.9355	9.60467	9.87598	7.63099
772.102	9.09821	10.9286	9.86039	14.086	10.8504	9.49358	9.87302	7.63742
772.539	8.9682	10.7731	9.60008	13.9247	10.7531	9.40278	9.79744	7.63135
772.976	8.86335	10.5735	9.32145	13.8015	10.6823	9.31392	9.68463	7.61131
773.414	8.66238	10.3375	8.99956	13.5993	10.5588	9.14265	9.51349	7.51991
773.851	8.45815	10.0964	8.70339	13.4449	10.4486	8.97531	9.37031	7.42274
774.288	8.29963	9.93226	8.48125	13.3195	10.3703	8.87085	9.3034	7.34639
774.726	8.13169	9.72285	8.2274	13.1588	10.304	8.75857	9.20931	7.27521
775.163	7.92368	9.52168	8.00256	13.0222	10.2326	8.54289	9.07945	7.23685
775.6	7.71961	9.33907	7.76722	12.9237	10.1963	8.35851	8.96019	7.15672
776.037	7.52688	9.11955	7.58038	12.8618	10.1114	8.24436	8.81406	7.0596
776.474	7.35728	8.91192	7.36803	12.7731	10.0443	8.12387	8.68113	6.88084
776.911	7.23283	8.75071	7.25848	12.7187	9.97678	7.99905	8.55851	6.71994
777.348	7.12796	8.63907	7.21061	12.7336	9.95643	7.82808	8.41816	6.54706
777.785	6.99629	8.62627	7.18809	12.7733	9.98518	7.70838	8.31094	6.3962
778.222	6.93452	8.67265	7.23746	12.7965	10.0346	7.67046	8.2751	6.3429
778.659	6.89532	8.70478	7.23585	12.7686	10.1186	7.60502	8.23993	6.30284
779.096	6.79186	8.66959	7.15412	12.6962	10.1361	7.45209	8.09909	6.21416
779.533	6.75657	8.75125	7.1545	12.6497	10.1007	7.32567	7.99001	6.19686
779.969	6.74632	8.81633	7.12073	12.6468	10.0915	7.30249	7.88158	6.16177
780.406	6.67376	8.81159	7.07349	12.5518	10.0449	7.25181	7.74241	6.15344
780.843	6.69917	8.90248	7.05376	12.5344	10.0475	7.20496	7.64588	6.12077
781.28	6.67424	8.98621	7.00699	12.5126	10.0137	7.17988	7.54339	6.16376
781.716	6.56191	9.00352	6.92603	12.4637	10.0059	7.07174	7.41276	6.2113
782.153	6.47454	8.9831	6.79545	12.3339	9.95007	7.04924	7.31117	6.29129
782.59	6.39239	8.92034	6.68145	12.1609	9.81247	6.91693	7.18191	6.30042
783.026	6.29986	8.86896	6.58265	12.055	9.72534	6.80008	7.03699	6.29218
783.463	6.22537	8.86556	6.48521	11.9756	9.55066	6.73099	6.82411	6.29951
783.899	6.20342	8.81385	6.4328	11.8361	9.45923	6.68	6.6589	6.33642
784.336	6.15403	8.62973	6.30758	11.7258	9.35855	6.58372	6.47528	6.29096
784.772	6.13711	8.43327	6.25098	11.5667	9.24986	6.45905	6.33392	6.28696
785.209	6.25626	8.29834	6.28652	11.4896	9.25613	6.3445	6.26322	6.30811
785.645	6.24658	8.09135	6.23069	11.2608	9.24603	6.17073	6.13441	6.31721
786.082	6.23441	7.89861	6.21642	10.9771	9.19039	5.88182	5.93823	6.24418
786.518	6.21517	7.65443	6.12466	10.6845	9.02617	5.64046	5.6648	6.16917
786.954	6.14708	7.52172	6.00433	10.4523	8.91865	5.39636	5.441	6.08543
787.391	6.07899	7.38901	5.88399	10.2201	8.81113	5.15226	5.21721	6.00169
787.827	6.01089	7.2563	5.76365	9.98792	8.70361	4.90816	4.99341	5.91795
788.263	5.9428	7.12359	5.64332	9.75574	8.59609	4.66406	4.76961	5.83421
788.699	5.8747	6.99088	5.52298	9.52355	8.48857	4.41995	4.54582	5.75047
789.135	5.80661	6.85817	5.40265	9.29137	8.38106	4.17585	4.32202	5.66673
789.572	5.73851	6.72546	5.28231	9.05918	8.27354	3.93175	4.09822	5.58298
790.008	5.67042	6.59275	5.16198	8.827	8.16602	3.68765	3.87443	5.49924
790.444	5.60233	6.46004	5.04164	8.59482	8.0585	3.44355	3.65063	5.4155
790.88	5.53423	6.32733	4.9213	8.36263	7.95098	3.19945	3.42684	5.33176
791.316	5.46614	6.19462	4.80097	8.13045	7.84346	2.95535	3.20304	5.24802
791.752	5.39804	6.06191	4.68063	7.89827	7.73594	2.71124	2.97924	5.16428
792.188	5.32995	5.92921	4.5603	7.66608	7.62842	2.46714	2.75545	5.08054
792.623	5.26185	5.7965	4.43996	7.4339	7.5209	2.22304	2.53165	4.9968
793.059	5.19376	5.66379	4.31963	7.20172	7.41338	1.97894	2.30785	4.91306
793.495	5.12567	5.53108	4.19929	6.96953	7.30587	1.73484	2.08406	4.82932
793.931	5.05757	5.39837	4.07895	6.73735	7.19835	1.49074	1.86026	4.74558
794.367	4.98948	5.26566	3.95862	6.50517	7.09083	1.24664	1.63647	4.66183
794.802	4.92138	5.13295	3.83828	6.27298	6.98331	1.00254	1.41267	4.57809
795.238	4.85329	5.00024	3.71795	6.0408	6.87579	0.75843	1.18887	4.49435
795.674	4.78519	4.86753	3.59761	5.80861	6.76827	0.51433	0.96508	4.41061
796.109	4.7171	4.73482	3.47728	5.57643	6.66075	0.27023	0.74128	4.32687
796.545	4.649	4.60211	3.35694	5.34425	6.55323	0.02613	0.51748	4.24313
796.981	4.58091	4.4694	3.2366	5.11206	6.44571	-0.21797	0.29369	4.15939
797.416	4.51282	4.33669	3.11627	4.87988	6.3382	-0.46207	0.06989	4.07565
797.852	4.44472	4.20398	2.99593	4.6477	6.23068	-0.70617	-0.15391	3.99191
798.287	4.37663	4.07127	2.8756	4.41551	6.12316	-0.95027	-0.3777	3.90817
798.723	4.30853	3.93856	2.75526	4.18333	6.01564	-1.19438	-0.6015	3.82443
799.158	4.24044	3.80585	2.63492	3.95115	5.90812	-1.43848	-0.82529	3.74068
799.593	4.17234	3.67314	2.51459	3.71896	5.8006	-1.68258	-1.04909	3.65694
