# Supplementary material for: Designed wrinkles for optical encryption and flexible integrated circuit carrier board
Source: Nat Commun. 2024 Jul 4;15:5616. doi: 10.1038/s41467-024-50069-7 (PMC11224375; doi:10.1038/s41467-024-50069-7)
Supplement: Supplementary file 9 — Source data [file 41467_2024_50069_MOESM9_ESM.zip › Soure Data/Soure Data-Supplementary Infromation/SI-Fig. 31c,d.xlsx]

## Sheet: SI-Fig. 31c
X	Y
0	1
1	0.99388
2	0.9802
3	0.94917
4	0.91018
5	0.8573
6	0.82111
7	0.77279
8	0.67111
9	0.59269
10	0.51522
11	0.44828
12	0.38434
13	0.31419
14	0.25598
15	0.20208
16	0.15511
17	0.11334
18	0.0816
19	0.05418
20	0.03637
21	0.02326
22	0.01812
23	0.01697
24	0.02186
25	0.02829
26	0.03481
27	0.04598
28	0.057
29	0.06302
30	0.06686
31	0.06978
32	0.06808
33	0.06308
34	0.05777
35	0.04809
36	0.0373
37	0.02965
38	0.02327
39	0.01892
40	0.01842
41	0.02203
42	0.02796
43	0.03504
44	0.04208
45	0.04654
46	0.04708
47	0.0438
48	0.03762
49	0.03073
50	0.02443
51	0.01975
52	0.01658
53	0.01566
54	0.01684
55	0.01824
56	0.01795
57	0.01585
58	0.01378
59	0.01035
60	0.00659
61	0.00433
62	0.00243
63	0.00138
64	0.00149
65	0.00205
66	0.00258
67	0.00323
68	0.00377
69	0.004
70	0.0041
71	0.00411
72	0.0041
73	0.00402
74	0.00395
75	0.00367
76	0.00334
77	0.00316
78	0.00324
79	0.00445
80	0.00665
81	0.01138
82	0.01754
83	0.02707
84	0.04292
85	0.05652
86	0.07101
87	0.08539
88	0.09747
89	0.10755
90	0.11229

## Sheet: SI-Fig. 31d
X	Y1	Y2	Y3	Y4	Y5	Y6
800	0.28562	0.281	0.19746	0.18014	0.15181	0.10363
798.403	0.29415	0.28937	0.2038	0.18585	0.1565	0.10711
796.813	0.30277	0.29783	0.21021	0.19162	0.16124	0.11062
795.229	0.31148	0.30638	0.21669	0.19745	0.16602	0.11417
793.651	0.32027	0.315	0.22323	0.20333	0.17084	0.11776
792.079	0.32914	0.3237	0.22985	0.20927	0.1757	0.12137
790.514	0.33809	0.33248	0.23653	0.21527	0.1806	0.12502
788.955	0.34711	0.34134	0.24327	0.22132	0.18553	0.1287
787.402	0.35621	0.35026	0.25007	0.22742	0.1905	0.1324
785.855	0.36539	0.35926	0.25693	0.23357	0.1955	0.13613
784.314	0.37463	0.36832	0.26385	0.23976	0.20053	0.13989
782.779	0.38394	0.37745	0.27082	0.246	0.20559	0.14367
781.25	0.39331	0.38663	0.27785	0.25228	0.21068	0.14748
779.727	0.40274	0.39588	0.28492	0.2586	0.21579	0.15131
778.21	0.41223	0.40518	0.29205	0.26496	0.22093	0.15515
776.699	0.42178	0.41454	0.29922	0.27136	0.22609	0.15902
775.194	0.43138	0.42395	0.30643	0.27779	0.23127	0.1629
773.694	0.44103	0.4334	0.31369	0.28425	0.23646	0.1668
772.201	0.45073	0.4429	0.32099	0.29075	0.24168	0.17071
770.713	0.46047	0.45245	0.32832	0.29727	0.24691	0.17464
769.231	0.47026	0.46203	0.3357	0.30382	0.25215	0.17858
767.754	0.48008	0.47165	0.3431	0.31039	0.2574	0.18253
766.284	0.48994	0.4813	0.35053	0.31699	0.26267	0.18648
764.818	0.49982	0.49098	0.358	0.32361	0.26794	0.19045
763.359	0.50974	0.50069	0.36549	0.33024	0.27321	0.19442
761.905	0.51969	0.51042	0.373	0.33689	0.27849	0.19839
760.456	0.52965	0.52017	0.38053	0.34355	0.28377	0.20237
759.013	0.53964	0.52994	0.38808	0.35023	0.28905	0.20635
757.576	0.54963	0.53972	0.39565	0.35691	0.29433	0.21032
756.144	0.55964	0.54951	0.40323	0.36359	0.2996	0.2143
754.717	0.56966	0.55931	0.41082	0.37028	0.30487	0.21827
753.296	0.57968	0.5691	0.41842	0.37697	0.31013	0.22224
751.88	0.58969	0.5789	0.42602	0.38366	0.31537	0.2262
750.469	0.59971	0.58869	0.43363	0.39034	0.32061	0.23015
749.064	0.60971	0.59846	0.44123	0.39702	0.32582	0.23409
747.664	0.6197	0.60823	0.44882	0.40368	0.33102	0.23802
746.269	0.62967	0.61797	0.45641	0.41034	0.3362	0.24194
744.879	0.63962	0.62769	0.46399	0.41697	0.34136	0.24584
743.494	0.64954	0.63738	0.47155	0.42359	0.34649	0.24972
742.115	0.65942	0.64703	0.47909	0.43018	0.35159	0.25358
740.741	0.66927	0.65665	0.48662	0.43675	0.35666	0.25743
739.372	0.67908	0.66623	0.49411	0.44329	0.3617	0.26125
738.007	0.68884	0.67576	0.50158	0.44979	0.3667	0.26504
736.648	0.69855	0.68524	0.50901	0.45626	0.37167	0.26881
735.294	0.70821	0.69466	0.51641	0.4627	0.37659	0.27255
733.945	0.7178	0.70401	0.52377	0.46909	0.38147	0.27626
732.601	0.72732	0.7133	0.53109	0.47543	0.38631	0.27994
731.261	0.73677	0.72251	0.53836	0.48173	0.3911	0.28358
729.927	0.74613	0.73165	0.54557	0.48797	0.39583	0.28718
728.597	0.75542	0.7407	0.55273	0.49416	0.40051	0.29075
727.273	0.76462	0.74966	0.55983	0.50029	0.40513	0.29428
725.953	0.77372	0.75853	0.56687	0.50636	0.40969	0.29776
724.638	0.78271	0.7673	0.57384	0.51236	0.41419	0.3012
723.327	0.79161	0.77596	0.58073	0.51829	0.41863	0.30459
722.022	0.80039	0.78451	0.58755	0.52414	0.42299	0.30793
720.721	0.80905	0.79294	0.59429	0.52992	0.42729	0.31123
719.424	0.81759	0.80125	0.60095	0.53562	0.43151	0.31446
718.133	0.82599	0.80943	0.60752	0.54123	0.43565	0.31765
716.846	0.83427	0.81748	0.61399	0.54676	0.43972	0.32078
715.564	0.8424	0.82539	0.62037	0.55219	0.4437	0.32384
714.286	0.85038	0.83315	0.62664	0.55752	0.44759	0.32685
713.012	0.85822	0.84076	0.63281	0.56276	0.4514	0.32979
711.744	0.86589	0.84822	0.63888	0.5679	0.45512	0.33267
710.48	0.8734	0.85552	0.64482	0.57292	0.45875	0.33549
709.22	0.88075	0.86265	0.65065	0.57784	0.46228	0.33823
707.965	0.88792	0.8696	0.65636	0.58265	0.46571	0.3409
706.714	0.89491	0.87639	0.66194	0.58734	0.46904	0.3435
705.467	0.90171	0.88298	0.66739	0.59191	0.47227	0.34602
704.225	0.90833	0.8894	0.67271	0.59635	0.47539	0.34847
702.988	0.91475	0.89562	0.6779	0.60067	0.4784	0.35084
701.754	0.92097	0.90164	0.68294	0.60486	0.48131	0.35313
700.525	0.92698	0.90746	0.68783	0.60892	0.4841	0.35534
699.301	0.93279	0.91308	0.69258	0.61284	0.48678	0.35747
698.08	0.93838	0.91848	0.69718	0.61662	0.48934	0.35951
696.864	0.94376	0.92367	0.70162	0.62026	0.49178	0.36147
695.652	0.94891	0.92865	0.7059	0.62376	0.4941	0.36334
694.444	0.95383	0.9334	0.71002	0.62711	0.4963	0.36511
693.241	0.95853	0.93792	0.71398	0.63031	0.49838	0.3668
692.042	0.96299	0.94221	0.71776	0.63335	0.50033	0.3684
690.846	0.96721	0.94627	0.72138	0.63625	0.50216	0.36991
689.655	0.97119	0.95009	0.72483	0.63899	0.50385	0.37132
688.468	0.97492	0.95367	0.72809	0.64157	0.50542	0.37264
687.285	0.97841	0.95701	0.73118	0.64399	0.50686	0.37386
686.106	0.98164	0.9601	0.73409	0.64624	0.50816	0.37498
684.932	0.98462	0.96294	0.73682	0.64834	0.50933	0.37601
683.761	0.98734	0.96553	0.73936	0.65026	0.51037	0.37694
682.594	0.98981	0.96786	0.74171	0.65202	0.51127	0.37777
681.431	0.99201	0.96994	0.74388	0.65361	0.51203	0.3785
680.272	0.99395	0.97176	0.74585	0.65503	0.51267	0.37914
679.117	0.99562	0.97332	0.74763	0.65628	0.51316	0.37967
677.966	0.99703	0.97462	0.74922	0.65736	0.51352	0.3801
676.819	0.99816	0.97566	0.75061	0.65827	0.51374	0.38043
675.676	0.99903	0.97643	0.75181	0.659	0.51382	0.38066
674.536	0.99963	0.97694	0.75281	0.65956	0.51376	0.38079
673.401	0.99995	0.97718	0.75361	0.65994	0.51357	0.38082
672.269	1	0.97715	0.75421	0.66015	0.51324	0.38075
671.141	0.99978	0.97686	0.75462	0.66018	0.51277	0.38058
670.017	0.99928	0.97629	0.75482	0.66004	0.51216	0.38031
668.896	0.9985	0.97546	0.75482	0.65972	0.51142	0.37993
667.78	0.99746	0.97436	0.75463	0.65922	0.51054	0.37946
666.667	0.99613	0.97299	0.75423	0.65855	0.50953	0.37889
665.557	0.99453	0.97135	0.75363	0.65771	0.50838	0.37822
664.452	0.99266	0.96945	0.75283	0.65669	0.50709	0.37745
663.35	0.99051	0.96728	0.75183	0.65549	0.50567	0.37658
662.252	0.98809	0.96484	0.75063	0.65412	0.50412	0.37561
661.157	0.9854	0.96213	0.74923	0.65258	0.50244	0.37455
660.066	0.98243	0.95916	0.74764	0.65086	0.50062	0.37339
658.979	0.9792	0.95592	0.74584	0.64897	0.49867	0.37213
657.895	0.97569	0.95242	0.74384	0.64691	0.4966	0.37079
656.814	0.97191	0.94866	0.74165	0.64468	0.49439	0.36934
655.738	0.96786	0.94463	0.73926	0.64228	0.49206	0.36781
654.664	0.96355	0.94035	0.73668	0.63972	0.48961	0.36618
653.595	0.95898	0.93581	0.7339	0.63698	0.48702	0.36446
652.529	0.95414	0.93101	0.73092	0.63408	0.48432	0.36266
651.466	0.94903	0.92596	0.72776	0.63102	0.48149	0.36076
650.407	0.94367	0.92065	0.7244	0.62779	0.47854	0.35877
649.351	0.93805	0.9151	0.72086	0.6244	0.47547	0.3567
648.298	0.93218	0.90929	0.71712	0.62084	0.47229	0.35454
647.249	0.92605	0.90324	0.7132	0.61713	0.46899	0.3523
646.204	0.91967	0.89695	0.70909	0.61326	0.46557	0.34998
645.161	0.91304	0.89041	0.7048	0.60924	0.46204	0.34757
644.122	0.90617	0.88363	0.70033	0.60506	0.4584	0.34508
643.087	0.89905	0.87662	0.69567	0.60073	0.45465	0.34251
642.055	0.89169	0.86937	0.69084	0.59625	0.45079	0.33986
641.026	0.88409	0.8619	0.68583	0.59161	0.44683	0.33714
640	0.87626	0.85419	0.68064	0.58683	0.44276	0.33434
638.978	0.86819	0.84626	0.67528	0.58191	0.43859	0.33146
637.959	0.8599	0.83811	0.66975	0.57684	0.43431	0.32851
636.943	0.85138	0.82974	0.66405	0.57163	0.42994	0.32549
635.93	0.84264	0.82115	0.65818	0.56629	0.42547	0.3224
634.921	0.83369	0.81236	0.65215	0.5608	0.42091	0.31924
633.914	0.82451	0.80335	0.64595	0.55518	0.41625	0.31601
632.911	0.81513	0.79415	0.6396	0.54943	0.41151	0.31271
631.912	0.80555	0.78474	0.63309	0.54355	0.40667	0.30935
630.915	0.79576	0.77514	0.62643	0.53755	0.40175	0.30593
629.921	0.78578	0.76535	0.61961	0.53142	0.39674	0.30244
628.931	0.7756	0.75538	0.61265	0.52516	0.39166	0.29889
627.943	0.76524	0.74523	0.60554	0.51879	0.38649	0.29529
626.959	0.75469	0.7349	0.59828	0.51231	0.38125	0.29163
625.978	0.74397	0.7244	0.59089	0.50571	0.37593	0.28791
625	0.73308	0.71373	0.58337	0.499	0.37054	0.28414
624.025	0.72203	0.70291	0.57571	0.49218	0.36509	0.28032
623.053	0.71081	0.69193	0.56793	0.48527	0.35957	0.27645
622.084	0.69944	0.68081	0.56002	0.47825	0.35398	0.27253
621.118	0.68793	0.66955	0.55199	0.47114	0.34834	0.26856
620.155	0.67628	0.65815	0.54384	0.46393	0.34263	0.26455
619.195	0.66449	0.64662	0.53558	0.45664	0.33688	0.2605
618.238	0.65258	0.63498	0.52722	0.44926	0.33107	0.25641
617.284	0.64055	0.62322	0.51875	0.44181	0.32522	0.25228
616.333	0.6284	0.61135	0.51019	0.43428	0.31932	0.24812
615.385	0.61616	0.59939	0.50153	0.42667	0.31338	0.24392
614.439	0.60382	0.58734	0.49279	0.419	0.30741	0.2397
613.497	0.59139	0.5752	0.48396	0.41127	0.3014	0.23544
612.557	0.57888	0.56298	0.47506	0.40348	0.29536	0.23116
611.621	0.5663	0.5507	0.46608	0.39564	0.28929	0.22685
610.687	0.55366	0.53837	0.45704	0.38775	0.2832	0.22252
609.756	0.54097	0.52598	0.44794	0.37981	0.2771	0.21818
608.828	0.52823	0.51355	0.43878	0.37184	0.27097	0.21382
607.903	0.51546	0.50109	0.42957	0.36383	0.26484	0.20944
606.98	0.50266	0.4886	0.42032	0.3558	0.2587	0.20506
606.061	0.48984	0.4761	0.41104	0.34775	0.25255	0.20066
605.144	0.47702	0.4636	0.40173	0.33968	0.24641	0.19626
604.23	0.4642	0.4511	0.39239	0.3316	0.24027	0.19186
603.318	0.45139	0.43861	0.38304	0.32351	0.23414	0.18745
602.41	0.4386	0.42615	0.37367	0.31542	0.22803	0.18305
601.504	0.42585	0.41372	0.3643	0.30734	0.22193	0.17866
600.601	0.41313	0.40133	0.35494	0.29927	0.21585	0.17427
599.7	0.40047	0.389	0.34558	0.29121	0.2098	0.1699
598.802	0.38786	0.37672	0.33624	0.28318	0.20377	0.16553
597.907	0.37533	0.36452	0.32693	0.27518	0.19778	0.16119
597.015	0.36288	0.35239	0.31764	0.26721	0.19183	0.15686
596.125	0.35052	0.34036	0.30839	0.25928	0.18592	0.15256
595.238	0.33826	0.32842	0.29919	0.25139	0.18005	0.14828
594.354	0.3261	0.3166	0.29003	0.24356	0.17424	0.14403
593.472	0.31407	0.30489	0.28093	0.23578	0.16847	0.1398
592.593	0.30216	0.2933	0.2719	0.22807	0.16277	0.13561
591.716	0.29039	0.28185	0.26293	0.22042	0.15712	0.13146
590.842	0.27877	0.27055	0.25404	0.21284	0.15154	0.12734
589.971	0.2673	0.25939	0.24524	0.20535	0.14603	0.12327
589.102	0.256	0.2484	0.23652	0.19793	0.14059	0.11923
588.235	0.24486	0.23758	0.2279	0.1906	0.13522	0.11525
587.372	0.23391	0.22693	0.21938	0.18337	0.12993	0.11131
586.51	0.22315	0.21647	0.21097	0.17624	0.12473	0.10742
585.652	0.21258	0.2062	0.20267	0.1692	0.1196	0.10358
584.795	0.20221	0.19613	0.19449	0.16228	0.11457	0.09979
583.942	0.19206	0.18626	0.18643	0.15546	0.10962	0.09606
583.09	0.18212	0.1766	0.1785	0.14876	0.10477	0.09239
582.242	0.1724	0.16717	0.17071	0.14218	0.10001	0.08878
581.395	0.16292	0.15796	0.16305	0.13573	0.09536	0.08524
580.552	0.15367	0.14898	0.15554	0.1294	0.0908	0.08175
579.71	0.14466	0.14023	0.14818	0.1232	0.08634	0.07833
578.871	0.1359	0.13173	0.14097	0.11714	0.08199	0.07498
578.035	0.1274	0.12347	0.13392	0.11121	0.07775	0.07169
577.201	0.11914	0.11547	0.12703	0.10542	0.07361	0.06848
576.369	0.11115	0.10771	0.1203	0.09978	0.06958	0.06533
575.54	0.10343	0.10021	0.11374	0.09428	0.06566	0.06226
574.713	0.09597	0.09298	0.10735	0.08893	0.06186	0.05925
573.888	0.08878	0.08601	0.10113	0.08373	0.05817	0.05633
573.066	0.08187	0.0793	0.09509	0.07868	0.05459	0.05347
572.246	0.07523	0.07287	0.08923	0.07379	0.05113	0.0507
571.429	0.06888	0.06671	0.08355	0.06905	0.04779	0.048
570.613	0.0628	0.06082	0.07806	0.06447	0.04456	0.04537
569.801	0.05701	0.0552	0.07275	0.06004	0.04145	0.04282
568.99	0.0515	0.04986	0.06762	0.05578	0.03846	0.04035
568.182	0.04627	0.0448	0.06268	0.05167	0.03558	0.03796
567.376	0.04133	0.04001	0.05793	0.04773	0.03282	0.03564
566.572	0.03667	0.0355	0.05338	0.04395	0.03018	0.03341
565.771	0.0323	0.03127	0.04901	0.04032	0.02766	0.03125
564.972	0.02822	0.02731	0.04483	0.03687	0.02525	0.02916
564.175	0.02442	0.02363	0.04085	0.03357	0.02296	0.02716
563.38	0.0209	0.02022	0.03705	0.03043	0.02079	0.02523
562.588	0.01766	0.01709	0.03345	0.02746	0.01873	0.02339
561.798	0.01471	0.01423	0.03004	0.02464	0.01679	0.02161
561.01	0.01203	0.01164	0.02682	0.02199	0.01496	0.01992
560.224	0.00963	0.00931	0.02379	0.01949	0.01325	0.0183
559.441	0.0075	0.00726	0.02095	0.01715	0.01164	0.01676
558.659	0.00565	0.00546	0.0183	0.01497	0.01015	0.01529
557.88	0.00406	0.00393	0.01584	0.01295	0.00877	0.01389
557.103	0.00274	0.00265	0.01356	0.01108	0.00749	0.01257
556.328	0.00169	0.00163	0.01146	0.00936	0.00632	0.01132
555.556	0.000888134	0.000858557	0.00955	0.0078	0.00526	0.01015
554.785	0.000346126	0.000334568	0.00782	0.00638	0.0043	0.00904
554.017	5.58e-05	5.39e-05	0.00627	0.00511	0.00344	0.00801
553.25	1.3e-05	1.25e-05	0.0049	0.00399	0.00268	0.00704
552.486	0.000213432	0.000206246	0.0037	0.00301	0.00202	0.00614
551.724	0.000652609	0.000630577	0.00268	0.00218	0.00146	0.00531
550.964	0.00133	0.00128	0.00182	0.00148	0.000990245	0.00454
550.206	0.00223	0.00215	0.00113	0.000920932	0.000615094	0.00384
549.451	0.00335	0.00324	0.000610825	0.000495907	0.000330765	0.00321
548.697	0.0047	0.00454	0.00025016	0.000202963	0.000135189	0.00263
547.945	0.00626	0.00604	4.87e-05	3.95e-05	2.62e-05	0.00212
547.196	0.00802	0.00775	3.26e-06	2.64e-06	1.75e-06	0.00166
546.448	0.00999	0.00965	0.000110778	8.97e-05	5.95e-05	0.00126
545.703	0.01216	0.01174	0.000367921	0.000297725	0.000197213	0.000923249
544.959	0.01451	0.01401	0.000771285	0.000623718	0.000412577	0.000638888
544.218	0.01705	0.01646	0.00132	0.00106	0.000703234	0.000408674
543.478	0.01976	0.01908	0.002	0.00162	0.00107	0.000231171
542.741	0.02265	0.02186	0.00282	0.00228	0.0015	0.00010492
542.005	0.0257	0.0248	0.00378	0.00304	0.002	2.84e-05
541.272	0.0289	0.02789	0.00485	0.00391	0.00257	2.25e-07
540.541	0.03226	0.03113	0.00606	0.00488	0.0032	1.88e-05
539.811	0.03576	0.0345	0.00738	0.00594	0.00389	8.25e-05
539.084	0.03939	0.038	0.00882	0.00709	0.00464	0.00018984
538.358	0.04315	0.04162	0.01037	0.00833	0.00544	0.000339257
537.634	0.04703	0.04536	0.01202	0.00966	0.0063	0.000529134
536.913	0.05103	0.04921	0.01378	0.01106	0.0072	0.000757861
536.193	0.05513	0.05316	0.01564	0.01254	0.00816	0.00102
535.475	0.05932	0.0572	0.01758	0.0141	0.00915	0.00133
534.759	0.06361	0.06132	0.01962	0.01572	0.01019	0.00166
534.045	0.06797	0.06553	0.02174	0.0174	0.01127	0.00203
533.333	0.07241	0.0698	0.02394	0.01915	0.01238	0.00243
532.623	0.07691	0.07413	0.02621	0.02095	0.01353	0.00285
531.915	0.08147	0.07851	0.02855	0.02281	0.0147	0.00331
531.208	0.08607	0.08294	0.03095	0.02471	0.01591	0.00379
530.504	0.09072	0.08741	0.03341	0.02666	0.01713	0.00429
529.801	0.09539	0.0919	0.03592	0.02864	0.01838	0.00482
529.101	0.10009	0.09642	0.03849	0.03066	0.01965	0.00537
528.402	0.10479	0.10094	0.04109	0.03272	0.02094	0.00593
527.704	0.10951	0.10547	0.04373	0.0348	0.02223	0.00651
527.009	0.11421	0.10999	0.04641	0.0369	0.02354	0.00711
526.316	0.11891	0.1145	0.04911	0.03902	0.02486	0.00772
525.624	0.12358	0.11899	0.05183	0.04115	0.02618	0.00835
524.934	0.12823	0.12345	0.05457	0.0433	0.0275	0.00898
524.246	0.13283	0.12788	0.05732	0.04545	0.02882	0.00963
523.56	0.13739	0.13225	0.06008	0.0476	0.03014	0.01028
522.876	0.1419	0.13657	0.06283	0.04975	0.03145	0.01093
522.193	0.14634	0.14083	0.06558	0.05189	0.03276	0.01159
521.512	0.15071	0.14503	0.06832	0.05402	0.03405	0.01225
520.833	0.155	0.14914	0.07105	0.05613	0.03533	0.01292
520.156	0.15921	0.15317	0.07375	0.05823	0.03659	0.01358
519.481	0.16332	0.15711	0.07643	0.0603	0.03783	0.01424
518.807	0.16732	0.16095	0.07908	0.06234	0.03906	0.0149
518.135	0.17122	0.16468	0.08169	0.06435	0.04026	0.01555
517.464	0.175	0.1683	0.08426	0.06633	0.04143	0.01619
516.796	0.17866	0.1718	0.08679	0.06827	0.04257	0.01683
516.129	0.18219	0.17518	0.08926	0.07017	0.04369	0.01746
515.464	0.18558	0.17842	0.09169	0.07202	0.04477	0.01807
514.801	0.18883	0.18153	0.09405	0.07382	0.04582	0.01868
514.139	0.19193	0.18449	0.09635	0.07558	0.04683	0.01927
513.479	0.19488	0.1873	0.09858	0.07727	0.04781	0.01985
512.821	0.19767	0.18996	0.10075	0.07891	0.04874	0.02041
512.164	0.20029	0.19247	0.10283	0.08048	0.04964	0.02096
511.509	0.20275	0.19481	0.10484	0.082	0.05049	0.02149
510.856	0.20503	0.19698	0.10677	0.08344	0.0513	0.022
510.204	0.20714	0.19898	0.10861	0.08482	0.05206	0.02249
509.554	0.20907	0.20081	0.11037	0.08612	0.05278	0.02297
508.906	0.21081	0.20247	0.11203	0.08736	0.05345	0.02342
508.259	0.21237	0.20394	0.11359	0.08851	0.05407	0.02385
507.614	0.21373	0.20523	0.11507	0.08959	0.05464	0.02426
506.971	0.21491	0.20634	0.11644	0.09059	0.05516	0.02464
506.329	0.2159	0.20727	0.11771	0.09151	0.05563	0.025
505.689	0.21669	0.208	0.11888	0.09235	0.05605	0.02534
505.051	0.21728	0.20855	0.11994	0.09311	0.05641	0.02565
504.414	0.21768	0.20892	0.1209	0.09378	0.05673	0.02594
503.778	0.21789	0.20909	0.12175	0.09437	0.05699	0.02621
503.145	0.2179	0.20908	0.12249	0.09488	0.0572	0.02644
502.513	0.21772	0.20888	0.12313	0.0953	0.05736	0.02666
501.882	0.21734	0.2085	0.12365	0.09563	0.05746	0.02684
501.253	0.21677	0.20793	0.12406	0.09588	0.05751	0.027
500.626	0.21601	0.20718	0.12437	0.09604	0.05751	0.02714
500	0.21506	0.20625	0.12456	0.09611	0.05746	0.02725
499.376	0.21393	0.20514	0.12464	0.0961	0.05736	0.02733
498.753	0.21261	0.20385	0.12462	0.09601	0.05721	0.02739
498.132	0.21111	0.2024	0.12449	0.09583	0.05701	0.02742
497.512	0.20944	0.20077	0.12424	0.09558	0.05676	0.02743
496.894	0.20759	0.19898	0.1239	0.09523	0.05646	0.02741
496.278	0.20558	0.19703	0.12344	0.09481	0.05611	0.02737
495.663	0.2034	0.19492	0.12289	0.09431	0.05572	0.0273
495.05	0.20106	0.19266	0.12223	0.09373	0.05528	0.02721
494.438	0.19857	0.19025	0.12147	0.09308	0.0548	0.0271
493.827	0.19593	0.1877	0.12061	0.09235	0.05428	0.02696
493.218	0.19314	0.18501	0.11966	0.09155	0.05372	0.0268
492.611	0.19021	0.18219	0.11861	0.09068	0.05311	0.02662
492.005	0.18716	0.17924	0.11748	0.08974	0.05247	0.02642
491.4	0.18397	0.17617	0.11625	0.08873	0.05179	0.0262
490.798	0.18066	0.17298	0.11494	0.08766	0.05108	0.02596
490.196	0.17724	0.16969	0.11354	0.08653	0.05033	0.02569
489.596	0.17371	0.16629	0.11207	0.08534	0.04955	0.02541
488.998	0.17008	0.1628	0.11051	0.08409	0.04873	0.02512
488.4	0.16635	0.15921	0.10888	0.08278	0.04789	0.0248
487.805	0.16253	0.15554	0.10718	0.08142	0.04702	0.02447
487.211	0.15864	0.1518	0.10542	0.08002	0.04613	0.02412
486.618	0.15466	0.14798	0.10359	0.07856	0.04521	0.02376
486.027	0.15062	0.14409	0.10169	0.07707	0.04427	0.02338
485.437	0.14652	0.14015	0.09974	0.07553	0.04331	0.02299
484.848	0.14236	0.13616	0.09774	0.07395	0.04233	0.02259
484.262	0.13815	0.13212	0.09568	0.07234	0.04133	0.02217
483.676	0.1339	0.12805	0.09358	0.07069	0.04031	0.02175
483.092	0.12962	0.12394	0.09143	0.06901	0.03928	0.02131
482.509	0.12532	0.11981	0.08924	0.06731	0.03824	0.02087
481.928	0.12099	0.11566	0.08702	0.06557	0.03719	0.02042
481.348	0.11665	0.1115	0.08476	0.06382	0.03613	0.01995
480.769	0.1123	0.10733	0.08248	0.06205	0.03506	0.01949
480.192	0.10795	0.10316	0.08016	0.06026	0.03399	0.01901
479.616	0.10361	0.09901	0.07783	0.05846	0.03291	0.01853
479.042	0.09929	0.09486	0.07547	0.05664	0.03183	0.01805
478.469	0.09498	0.09074	0.0731	0.05482	0.03075	0.01756
477.897	0.0907	0.08664	0.07072	0.05299	0.02966	0.01707
477.327	0.08646	0.08258	0.06833	0.05116	0.02858	0.01657
476.758	0.08225	0.07855	0.06594	0.04932	0.02751	0.01608
476.19	0.07809	0.07457	0.06355	0.04749	0.02644	0.01558
475.624	0.07398	0.07064	0.06115	0.04567	0.02537	0.01508
475.059	0.06993	0.06676	0.05877	0.04385	0.02431	0.01458
474.496	0.06595	0.06295	0.05639	0.04204	0.02327	0.01409
473.934	0.06203	0.05921	0.05402	0.04024	0.02223	0.01359
473.373	0.05819	0.05553	0.05167	0.03846	0.0212	0.0131
472.813	0.05443	0.05194	0.04934	0.03669	0.02019	0.01261
472.255	0.05076	0.04843	0.04703	0.03494	0.01919	0.01212
471.698	0.04718	0.04501	0.04474	0.03322	0.01821	0.01164
471.143	0.04369	0.04168	0.04249	0.03151	0.01724	0.01116
470.588	0.04031	0.03845	0.04026	0.02984	0.01629	0.01069
470.035	0.03704	0.03533	0.03807	0.02819	0.01536	0.01022
469.484	0.03388	0.03231	0.03591	0.02657	0.01445	0.00976
468.933	0.03084	0.02941	0.0338	0.02498	0.01356	0.0093
468.384	0.02792	0.02662	0.03173	0.02343	0.0127	0.00886
467.836	0.02513	0.02395	0.0297	0.02192	0.01185	0.00842
467.29	0.02246	0.02141	0.02773	0.02044	0.01103	0.00799
466.744	0.01993	0.019	0.0258	0.01901	0.01023	0.00756
466.2	0.01754	0.01672	0.02393	0.01761	0.00946	0.00715
465.658	0.01529	0.01457	0.02211	0.01626	0.00872	0.00674
465.116	0.01319	0.01257	0.02035	0.01495	0.008	0.00635
464.576	0.01124	0.01071	0.01866	0.01369	0.00732	0.00596
464.037	0.00944	0.00899	0.01702	0.01248	0.00666	0.00559
463.499	0.00779	0.00742	0.01545	0.01132	0.00602	0.00522
462.963	0.0063	0.006	0.01395	0.01021	0.00542	0.00487
462.428	0.00497	0.00473	0.01252	0.00916	0.00485	0.00453
461.894	0.00381	0.00362	0.01116	0.00815	0.00431	0.0042
461.361	0.0028	0.00267	0.00987	0.00721	0.0038	0.00388
460.829	0.00197	0.00187	0.00865	0.00631	0.00333	0.00358
460.299	0.0013	0.00124	0.00752	0.00548	0.00288	0.00328
459.77	0.000799649	0.000761018	0.00646	0.0047	0.00247	0.003
459.242	0.000469504	0.000446771	0.00547	0.00398	0.00208	0.00273
458.716	0.000309616	0.000294591	0.00457	0.00332	0.00174	0.00247
458.19	0.000320354	0.000304773	0.00375	0.00273	0.00142	0.00223
457.666	0.000501797	0.000477337	0.00301	0.00219	0.00114	0.002
457.143	0.000853737	0.000812027	0.00236	0.00171	0.000887806	0.00178
456.621	0.00138	0.00131	0.00179	0.0013	0.000670627	0.00158
456.1	0.00207	0.00197	0.0013	0.000940877	0.000486192	0.00138
455.581	0.00293	0.00278	0.000896791	0.000648441	0.000334363	0.0012
455.063	0.00395	0.00376	0.000578272	0.000417751	0.000214949	0.00104
454.545	0.00514	0.00489	0.000344609	0.000248723	0.000127703	0.000885804
454.03	0.0065	0.00617	0.000195771	0.000141169	7.23e-05	0.000745631
453.515	0.00801	0.00761	0.00013158	9.48e-05	4.85e-05	0.00061825
453.001	0.00968	0.0092	0.000151713	0.000109199	5.57e-05	0.000503555
452.489	0.01151	0.01094	0.000255694	0.000183873	9.36e-05	0.000401417
451.977	0.01349	0.01282	0.000442901	0.000318202	0.000161612	0.000311688
451.467	0.01562	0.01484	0.000712561	0.000511467	0.0002592	0.000234198
450.958	0.01789	0.01699	0.00106	0.000762841	0.000385742	0.000168758
450.45	0.0203	0.01928	0.0015	0.00107	0.000540572	0.000115161
449.944	0.02285	0.0217	0.00201	0.00144	0.000722978	7.32e-05
449.438	0.02553	0.02424	0.0026	0.00186	0.000932201	4.26e-05
448.934	0.02833	0.0269	0.00326	0.00233	0.00117	2.31e-05
448.43	0.03126	0.02967	0.004	0.00286	0.00143	1.44e-05
447.928	0.0343	0.03256	0.00481	0.00343	0.00171	1.62e-05
447.427	0.03745	0.03555	0.0057	0.00406	0.00202	2.83e-05
446.927	0.04071	0.03863	0.00665	0.00473	0.00235	5.02e-05
446.429	0.04406	0.04181	0.00767	0.00545	0.0027	8.17e-05
445.931	0.04751	0.04507	0.00875	0.00622	0.00307	0.000122409
445.434	0.05104	0.04841	0.0099	0.00703	0.00347	0.000171916
444.939	0.05464	0.05183	0.0111	0.00787	0.00388	0.000229868
444.444	0.05832	0.05531	0.01237	0.00876	0.0043	0.000295873
443.951	0.06206	0.05885	0.01368	0.00968	0.00474	0.000369534
443.459	0.06586	0.06244	0.01505	0.01064	0.0052	0.000450441
442.968	0.0697	0.06608	0.01646	0.01163	0.00567	0.00053818
442.478	0.07359	0.06976	0.01792	0.01265	0.00615	0.000632329
441.989	0.07751	0.07347	0.01943	0.0137	0.00665	0.000732458
441.501	0.08146	0.0772	0.02097	0.01477	0.00715	0.000838137
441.014	0.08543	0.08095	0.02254	0.01586	0.00766	0.000948929
440.529	0.0894	0.08471	0.02415	0.01698	0.00818	0.00106
440.044	0.09338	0.08846	0.02579	0.01811	0.00871	0.00118
439.56	0.09735	0.09222	0.02745	0.01926	0.00924	0.00131
439.078	0.10131	0.09596	0.02913	0.02042	0.00977	0.00143
438.596	0.10525	0.09968	0.03084	0.02159	0.01031	0.00156
438.116	0.10916	0.10337	0.03255	0.02277	0.01085	0.0017
437.637	0.11304	0.10702	0.03428	0.02396	0.01138	0.00183
437.158	0.11687	0.11063	0.03602	0.02515	0.01192	0.00197
436.681	0.12064	0.1142	0.03776	0.02633	0.01245	0.0021
436.205	0.12436	0.1177	0.03949	0.02752	0.01298	0.00224
435.73	0.12802	0.12115	0.04123	0.0287	0.01351	0.00238
435.256	0.13159	0.12452	0.04296	0.02988	0.01402	0.00252
434.783	0.13509	0.12781	0.04468	0.03104	0.01453	0.00266
434.311	0.1385	0.13102	0.04639	0.03219	0.01504	0.00279
433.839	0.14182	0.13414	0.04808	0.03333	0.01553	0.00293
433.369	0.14504	0.13717	0.04975	0.03446	0.01601	0.00306
432.9	0.14815	0.14009	0.05139	0.03556	0.01649	0.0032
432.432	0.15114	0.14291	0.05301	0.03664	0.01695	0.00333
431.965	0.15402	0.14561	0.0546	0.03771	0.01739	0.00346
431.499	0.15678	0.1482	0.05616	0.03874	0.01783	0.00358
431.034	0.1594	0.15067	0.05768	0.03975	0.01825	0.0037
430.571	0.1619	0.153	0.05917	0.04073	0.01865	0.00382
430.108	0.16425	0.15521	0.06061	0.04168	0.01903	0.00394
429.646	0.16646	0.15728	0.06201	0.0426	0.0194	0.00405
429.185	0.16853	0.15921	0.06336	0.04349	0.01976	0.00416
428.725	0.17044	0.161	0.06467	0.04434	0.02009	0.00426
428.266	0.1722	0.16264	0.06592	0.04515	0.02041	0.00436
427.807	0.1738	0.16414	0.06712	0.04592	0.0207	0.00445
427.35	0.17525	0.16548	0.06827	0.04666	0.02098	0.00454
426.894	0.17653	0.16667	0.06936	0.04736	0.02124	0.00463
426.439	0.17765	0.1677	0.07039	0.04801	0.02147	0.0047
425.985	0.1786	0.16858	0.07136	0.04862	0.02169	0.00478
425.532	0.17938	0.1693	0.07227	0.04919	0.02188	0.00485
425.08	0.18	0.16986	0.07311	0.04971	0.02206	0.00491
424.628	0.18045	0.17026	0.07389	0.05019	0.02221	0.00497
424.178	0.18072	0.1705	0.07461	0.05062	0.02234	0.00502
423.729	0.18083	0.17058	0.07525	0.05101	0.02245	0.00507
423.28	0.18076	0.1705	0.07584	0.05134	0.02254	0.00511
422.833	0.18053	0.17025	0.07635	0.05164	0.02261	0.00514
422.386	0.18012	0.16985	0.07679	0.05188	0.02265	0.00517
421.941	0.17955	0.16929	0.07716	0.05208	0.02268	0.0052
421.496	0.17881	0.16857	0.07747	0.05223	0.02268	0.00522
421.053	0.1779	0.16769	0.0777	0.05233	0.02266	0.00523
420.61	0.17683	0.16666	0.07787	0.05238	0.02262	0.00524
420.168	0.17559	0.16547	0.07796	0.05239	0.02256	0.00524
419.727	0.1742	0.16414	0.07798	0.05235	0.02248	0.00524
419.287	0.17264	0.16265	0.07794	0.05226	0.02238	0.00523
418.848	0.17093	0.16102	0.07782	0.05213	0.02226	0.00522
418.41	0.16907	0.15925	0.07763	0.05194	0.02212	0.0052
417.973	0.16706	0.15734	0.07738	0.05172	0.02197	0.00518
417.537	0.16491	0.15529	0.07705	0.05144	0.02179	0.00515
417.101	0.16261	0.1531	0.07666	0.05112	0.02159	0.00512
416.667	0.16017	0.15079	0.0762	0.05076	0.02138	0.00508
416.233	0.1576	0.14835	0.07567	0.05036	0.02115	0.00504
415.8	0.1549	0.14579	0.07508	0.04991	0.0209	0.00499
415.369	0.15207	0.14311	0.07443	0.04942	0.02063	0.00494
414.938	0.14912	0.14031	0.07371	0.04889	0.02035	0.00488
414.508	0.14605	0.13741	0.07292	0.04831	0.02006	0.00483
414.079	0.14287	0.1344	0.07208	0.0477	0.01975	0.00476
413.65	0.13959	0.1313	0.07118	0.04705	0.01942	0.0047
413.223	0.1362	0.1281	0.07022	0.04637	0.01908	0.00463
412.797	0.13272	0.12481	0.0692	0.04564	0.01873	0.00455
412.371	0.12915	0.12143	0.06813	0.04489	0.01836	0.00448
411.946	0.1255	0.11798	0.06701	0.0441	0.01799	0.0044
411.523	0.12176	0.11446	0.06583	0.04327	0.0176	0.00432
411.1	0.11796	0.11087	0.06461	0.04242	0.0172	0.00423
410.678	0.11409	0.10722	0.06333	0.04154	0.01679	0.00415
410.256	0.11017	0.10352	0.06201	0.04063	0.01637	0.00406
409.836	0.10619	0.09977	0.06065	0.03969	0.01595	0.00397
409.417	0.10217	0.09598	0.05924	0.03872	0.01551	0.00387
408.998	0.09812	0.09216	0.0578	0.03774	0.01507	0.00378
408.58	0.09403	0.08831	0.05632	0.03673	0.01462	0.00368
408.163	0.08993	0.08444	0.0548	0.0357	0.01417	0.00358
407.747	0.08581	0.08057	0.05325	0.03465	0.01371	0.00348
407.332	0.08168	0.07668	0.05168	0.03358	0.01325	0.00338
406.918	0.07756	0.0728	0.05007	0.0325	0.01278	0.00328
406.504	0.07345	0.06894	0.04844	0.03141	0.01231	0.00318
406.091	0.06936	0.06509	0.04679	0.0303	0.01184	0.00308
405.68	0.0653	0.06127	0.04512	0.02919	0.01137	0.00297
405.268	0.06127	0.05748	0.04344	0.02806	0.0109	0.00287
404.858	0.05729	0.05374	0.04174	0.02693	0.01043	0.00277
404.449	0.05337	0.05005	0.04003	0.0258	0.00996	0.00266
404.04	0.04951	0.04643	0.03831	0.02467	0.00949	0.00256
403.633	0.04572	0.04287	0.03659	0.02353	0.00902	0.00246
403.226	0.04202	0.03939	0.03487	0.0224	0.00856	0.00236
402.82	0.03841	0.036	0.03316	0.02127	0.0081	0.00226
402.414	0.0349	0.03271	0.03145	0.02015	0.00765	0.00216
402.01	0.0315	0.02952	0.02975	0.01904	0.0072	0.00206
401.606	0.02822	0.02645	0.02806	0.01794	0.00677	0.00196
401.204	0.02508	0.0235	0.02639	0.01685	0.00633	0.00186
400.802	0.02207	0.02068	0.02474	0.01578	0.00591	0.00177
400.4	0.01922	0.018	0.02311	0.01472	0.0055	0.00167
400	0.01652	0.01547	0.02151	0.01368	0.00509	0.00158
