# Supplementary material for: Designed wrinkles for optical encryption and flexible integrated circuit carrier board
Source: Nat Commun. 2024 Jul 4;15:5616. doi: 10.1038/s41467-024-50069-7 (PMC11224375; doi:10.1038/s41467-024-50069-7)
Supplement: Supplementary file 9 — Source data [file 41467_2024_50069_MOESM9_ESM.zip › Soure Data/Soure Data-Supplementary Infromation/SI-Fig. 34d,e.xlsx]

## Sheet: SI-Fig. 34d
X	Y
12	19.36
11	22.8683
10	28.5643
9	36.784
8	47.0402
7	58.874
6	64.086
5	69.6881
4	70.3359
3	69.9464
2	68.2568
1	67.4696
0	67.9784
-1	68.2575
-2	67.818
-3	67.6588
-4	68.547
-5	67.2507
-6	68.5544
-7	69.3321
-8	65.3921
-9	57.0845
-10	45.1999
-11	31.8847
-12	23.5328
-13	18.9819

## Sheet: SI-Fig. 34e
X	Y1	Y2	Y3	Y4	Y5	Y6
430.233	14.8504	11.2044	10.7364	12.5492	18.7029	15.7864
430.694	14.809	11.2983	10.8478	12.5951	18.5583	15.7428
431.155	14.7676	11.3921	10.9592	12.6409	18.4138	15.6992
431.616	14.7262	11.486	11.0707	12.6867	18.2692	15.6556
432.076	14.6848	11.5799	11.1821	12.7326	18.1246	15.612
432.537	14.6434	11.6738	11.2935	12.7784	17.9801	15.5684
432.998	14.602	11.7676	11.405	12.8242	17.8355	15.5248
433.458	14.5607	11.8615	11.5164	12.8701	17.691	15.4812
433.919	14.5193	11.9554	11.6278	12.9159	17.5464	15.4376
434.38	14.4779	12.0493	11.7393	12.9617	17.4019	15.394
434.84	14.4365	12.1431	11.8507	13.0076	17.2573	15.3503
435.301	14.3951	12.237	11.9621	13.0534	17.1127	15.3067
435.761	14.3537	12.3309	12.0736	13.0992	16.9682	15.2631
436.221	14.3123	12.4248	12.185	13.1451	16.8236	15.2195
436.682	14.2709	12.5186	12.2965	13.1909	16.6791	15.1759
437.142	14.2295	12.6125	12.4079	13.2367	16.5345	15.1323
437.603	14.1882	12.7064	12.5193	13.2826	16.39	15.0887
438.063	14.1468	12.8003	12.6308	13.3284	16.2454	15.0451
438.523	14.1054	12.8941	12.7422	13.3742	16.1009	15.0015
438.984	14.064	12.988	12.8536	13.4201	15.9563	14.9579
439.444	14.0226	13.0819	12.9651	13.4659	15.8117	14.9143
439.904	13.9681	13.2866	13.2096	13.5461	15.7097	14.9252
440.364	13.9708	13.4998	13.4592	13.6589	15.6438	14.9259
440.824	13.9299	13.6139	13.6294	13.748	15.529	14.8999
441.284	13.9346	13.6908	13.7672	13.7998	15.417	14.8804
441.745	13.8981	13.7482	13.8063	13.8067	15.2769	14.8132
442.205	13.8421	13.7729	13.8113	13.8193	15.1378	14.766
442.665	13.8431	13.8235	13.8557	13.8563	15.0739	14.7631
443.125	13.8496	13.8873	13.9052	13.8922	14.9997	14.7721
443.585	13.8963	13.9754	13.9575	13.942	14.9587	14.8269
444.045	13.9525	14.0436	13.9894	14.0028	14.9254	14.8796
444.504	14.0015	14.1337	14.0408	14.0667	14.8952	14.9008
444.964	14.0541	14.1838	14.0885	14.1221	14.8768	14.9192
445.424	14.105	14.2342	14.1519	14.178	14.8729	14.9469
445.884	14.1698	14.3142	14.2081	14.2316	14.8779	14.9748
446.344	14.2189	14.3861	14.2625	14.2822	14.8769	14.9827
446.804	14.2833	14.4507	14.3304	14.3417	14.8992	15.0025
447.263	14.3544	14.5096	14.3945	14.3967	14.9256	15.0213
447.723	14.4287	14.5635	14.459	14.4499	14.9437	15.0313
448.183	14.5057	14.6052	14.5259	14.5121	14.9789	15.0494
448.642	14.5662	14.6262	14.5814	14.5629	15.0067	15.049
449.102	14.6307	14.6516	14.6467	14.6064	15.0338	15.0537
449.561	14.6934	14.6738	14.7125	14.6551	15.0715	15.0859
450.021	14.7556	14.698	14.7686	14.7036	15.117	15.1226
450.481	14.8229	14.7223	14.8167	14.7514	15.1657	15.1667
450.94	14.8857	14.7491	14.8702	14.8044	15.2174	15.2115
451.399	14.9599	14.778	14.9292	14.8601	15.2794	15.2666
451.859	15.0242	14.8154	14.996	14.9193	15.3428	15.3307
452.318	15.0913	14.8587	15.0633	14.9778	15.4086	15.3992
452.778	15.1603	14.9031	15.1222	15.0365	15.4773	15.4706
453.237	15.228	14.9509	15.1773	15.0965	15.539	15.5386
453.696	15.3058	15.0093	15.239	15.1659	15.6105	15.6176
454.156	15.3849	15.0703	15.3085	15.2373	15.6918	15.6959
454.615	15.4684	15.1428	15.3702	15.3072	15.7713	15.7641
455.074	15.5511	15.2244	15.4353	15.372	15.8528	15.8318
455.533	15.6201	15.298	15.4911	15.4313	15.9269	15.8919
455.992	15.6918	15.3713	15.5498	15.4863	16.0033	15.9596
456.452	15.7537	15.4459	15.6056	15.5457	16.076	16.0239
456.911	15.8123	15.5168	15.6492	15.5936	16.1436	16.068
457.37	15.8658	15.5785	15.6894	15.6354	16.2144	16.1061
457.829	15.9185	15.6434	15.7356	15.6815	16.2926	16.1524
458.288	15.9702	15.7096	15.78	15.7212	16.3757	16.1992
458.747	16.0206	15.7732	15.8144	15.7511	16.4587	16.2387
459.206	16.0751	15.8423	15.8474	15.7878	16.5426	16.2828
459.665	16.1157	15.8977	15.8785	15.8168	16.6119	16.3246
460.124	16.1462	15.9394	15.9037	15.8441	16.6749	16.3562
460.582	16.1752	15.9856	15.9319	15.8808	16.7425	16.3863
461.041	16.2105	16.034	15.9607	15.9257	16.8121	16.4161
461.5	16.2465	16.0763	15.9804	15.9645	16.8796	16.442
461.959	16.2803	16.1211	16.013	16.0144	16.9455	16.4802
462.418	16.3167	16.1737	16.0533	16.0745	17.0167	16.5222
462.876	16.3446	16.2252	16.0909	16.1302	17.0803	16.559
463.335	16.3713	16.2774	16.1364	16.1978	17.1435	16.6062
463.794	16.388	16.3182	16.1862	16.2679	17.1973	16.6489
464.252	16.401	16.345	16.2294	16.3284	17.2512	16.6849
464.711	16.4231	16.3795	16.2857	16.4004	17.3149	16.7294
465.169	16.4502	16.4157	16.3394	16.4666	17.3806	16.7791
465.628	16.4778	16.4556	16.4035	16.5269	17.4499	16.8354
466.087	16.4917	16.4843	16.4582	16.5668	17.5157	16.8889
466.545	16.4963	16.5212	16.5176	16.6051	17.5757	16.9385
467.003	16.5121	16.5485	16.5749	16.6371	17.6385	16.9861
467.462	16.5265	16.5753	16.62	16.6572	17.6904	17.0352
467.92	16.5478	16.5969	16.6694	16.6898	17.7428	17.0829
468.379	16.5718	16.6198	16.7099	16.7121	17.7814	17.107
468.837	16.5894	16.6423	16.7436	16.7227	17.8217	17.1274
469.295	16.587	16.6699	16.7641	16.723	17.845	17.1423
469.753	16.5866	16.6992	16.7791	16.7232	17.8706	17.1593
470.212	16.5762	16.7344	16.7931	16.7297	17.8923	17.1749
470.67	16.5725	16.7737	16.8011	16.7337	17.9114	17.1903
471.128	16.5784	16.821	16.8165	16.7547	17.9374	17.1985
471.586	16.5947	16.8617	16.8406	16.7825	17.9654	17.2112
472.044	16.6045	16.9023	16.8587	16.8106	18.001	17.2262
472.502	16.616	16.9359	16.8713	16.8385	18.0322	17.2322
472.96	16.6244	16.9749	16.884	16.8606	18.0651	17.2428
473.419	16.6223	17.0167	16.9167	16.9027	18.1098	17.2707
473.877	16.6254	17.0561	16.9481	16.9518	18.1549	17.302
474.334	16.6484	17.1066	17.0116	17.0153	18.2215	17.3418
474.792	16.675	17.1455	17.0807	17.0781	18.2849	17.374
475.25	16.7071	17.172	17.1456	17.1235	18.344	17.4128
475.708	16.7425	17.182	17.2167	17.1744	18.4027	17.4708
476.166	16.7755	17.1904	17.2885	17.2281	18.4553	17.5283
476.624	16.801	17.1937	17.3512	17.2755	18.5208	17.5924
477.082	16.8227	17.1994	17.4129	17.3301	18.5661	17.6563
477.539	16.838	17.2003	17.4846	17.3986	18.6131	17.7176
477.997	16.8443	17.186	17.5487	17.4557	18.6619	17.7795
478.455	16.8613	17.1646	17.5997	17.4904	18.713	17.8338
478.912	16.8654	17.1496	17.6492	17.5118	18.7507	17.8818
479.37	16.8742	17.1288	17.6739	17.5217	18.7774	17.9246
479.828	16.8608	17.1079	17.6793	17.5208	18.794	17.9512
480.285	16.8462	17.0887	17.696	17.5242	18.8134	17.9728
480.743	16.8288	17.0782	17.6999	17.5182	18.8294	17.9743
481.2	16.8084	17.0574	17.6864	17.4952	18.8356	17.9748
481.658	16.8005	17.0391	17.6708	17.4653	18.8223	17.9691
482.115	16.7811	17.0078	17.6501	17.4086	18.81	17.9461
482.573	16.7672	16.9789	17.6194	17.3325	18.7963	17.9208
483.03	16.7663	16.9685	17.5973	17.27	18.7654	17.8958
483.487	16.7619	16.9668	17.5651	17.2093	18.7234	17.865
483.945	16.7641	16.9595	17.5359	17.1577	18.6789	17.8298
484.402	16.7562	16.9365	17.4994	17.1067	18.6204	17.7868
484.859	16.7762	16.922	17.474	17.0784	18.564	17.7532
485.317	16.8109	16.9093	17.442	17.0619	18.5114	17.7281
485.774	16.8347	16.894	17.4044	17.049	18.4479	17.6905
486.231	16.8539	16.8757	17.3731	17.0446	18.3921	17.6497
486.688	16.8633	16.8592	17.3355	17.0324	18.3364	17.6075
487.145	16.8782	16.854	17.3057	17.0348	18.3027	17.5865
487.602	16.8897	16.8599	17.2787	17.0433	18.2626	17.5726
488.06	16.9073	16.8565	17.2552	17.0535	18.232	17.5558
488.517	16.9156	16.8292	17.2252	17.0558	18.1903	17.5339
488.974	16.9311	16.8018	17.1941	17.0518	18.1558	17.5136
489.431	16.94	16.7736	17.1585	17.0423	18.1205	17.4885
489.887	16.9321	16.7463	17.1242	17.0083	18.0778	17.4673
490.344	16.902	16.7147	17.0776	16.9583	18.0254	17.4333
490.801	16.878	16.685	17.0397	16.9084	17.9698	17.4065
491.258	16.8474	16.6599	17.002	16.8524	17.9095	17.3831
491.715	16.8048	16.6245	16.9571	16.7983	17.8407	17.3512
492.172	16.7632	16.5746	16.8927	16.7203	17.7427	17.2992
492.628	16.7141	16.5163	16.8219	16.6355	17.6383	17.2372
493.085	16.6527	16.4543	16.7269	16.5454	17.5214	17.1729
493.542	16.5881	16.4054	16.6225	16.4553	17.4015	17.1051
493.999	16.5217	16.3607	16.5239	16.3756	17.2844	17.0311
494.455	16.4541	16.3269	16.4263	16.2988	17.1686	16.9525
494.912	16.3893	16.2906	16.3186	16.2214	17.0535	16.8744
495.368	16.3329	16.2612	16.2143	16.1499	16.9184	16.7871
495.825	16.2757	16.2278	16.1074	16.0731	16.7967	16.6958
496.282	16.2205	16.1985	15.9958	15.9904	16.6728	16.608
496.738	16.1755	16.1791	15.897	15.9173	16.5495	16.5168
497.194	16.1342	16.1808	15.8151	15.8719	16.4432	16.4396
497.651	16.1146	16.181	15.7423	15.8423	16.3545	16.375
498.107	16.0879	16.1743	15.6871	15.8066	16.2695	16.3072
498.564	16.0709	16.1575	15.6474	15.7716	16.1883	16.2508
499.02	16.0569	16.1471	15.6046	15.7414	16.1045	16.2008
499.476	16.0479	16.1269	15.5639	15.7072	16.0245	16.1578
499.933	16.0379	16.1076	15.5392	15.6791	15.9449	16.1062
500.389	16.0233	16.0833	15.5196	15.6557	15.8898	16.0626
500.845	16.0183	16.0683	15.4966	15.6424	15.8324	16.0262
501.301	16.0171	16.0592	15.4803	15.6381	15.7797	15.9938
501.757	16.0035	16.0403	15.454	15.6232	15.739	15.9593
502.214	15.984	16	15.4207	15.5962	15.6963	15.9181
502.67	15.9563	15.9685	15.3896	15.5642	15.6531	15.8744
503.126	15.9358	15.948	15.3529	15.5387	15.6151	15.834
503.582	15.9049	15.9315	15.3152	15.5103	15.5828	15.7869
504.038	15.8655	15.9047	15.2747	15.4675	15.5519	15.7339
504.494	15.8219	15.8861	15.2415	15.428	15.5247	15.689
504.95	15.7835	15.8697	15.2089	15.3891	15.5044	15.6444
505.406	15.7451	15.8553	15.1742	15.3488	15.4793	15.5977
505.862	15.7029	15.8307	15.1382	15.3035	15.4391	15.545
506.317	15.6654	15.7937	15.1047	15.261	15.4004	15.4889
506.773	15.6369	15.7613	15.0778	15.2265	15.3673	15.4414
507.229	15.6202	15.7518	15.0642	15.202	15.3445	15.3997
507.685	15.6005	15.7333	15.0493	15.1796	15.3192	15.3576
508.141	15.5848	15.7139	15.0466	15.1633	15.296	15.3183
508.596	15.5741	15.6903	15.0384	15.1545	15.279	15.2825
509.052	15.569	15.674	15.0404	15.1527	15.2641	15.2526
509.508	15.5681	15.6575	15.0401	15.153	15.2502	15.2197
509.963	15.5675	15.6405	15.0381	15.1545	15.2342	15.1901
510.419	15.5754	15.6262	15.0414	15.1572	15.2206	15.1662
510.874	15.5864	15.6154	15.053	15.1645	15.2233	15.1463
511.33	15.6012	15.6101	15.0677	15.175	15.2275	15.1298
511.785	15.6156	15.6035	15.0849	15.1804	15.2256	15.1105
512.241	15.6264	15.5894	15.1001	15.1836	15.2247	15.0941
512.696	15.6386	15.5818	15.1172	15.1884	15.2247	15.0786
513.152	15.6508	15.5769	15.1322	15.1922	15.2264	15.063
513.607	15.6621	15.5756	15.1576	15.1941	15.2242	15.0473
514.062	15.6744	15.5678	15.1805	15.1967	15.2249	15.0293
514.518	15.6872	15.5598	15.2054	15.2005	15.2265	15.012
514.973	15.6996	15.5507	15.2328	15.2037	15.2261	14.9941
515.428	15.7088	15.5442	15.2556	15.2008	15.2259	14.9739
515.883	15.7157	15.5356	15.2753	15.199	15.2205	14.949
516.339	15.7201	15.5309	15.2929	15.1973	15.2142	14.9264
516.794	15.7266	15.5326	15.3116	15.2029	15.2096	14.908
517.249	15.7354	15.54	15.3313	15.2093	15.2063	14.8902
517.704	15.7393	15.5447	15.3479	15.2111	15.2015	14.8718
518.159	15.7429	15.5483	15.362	15.2129	15.1936	14.8528
518.614	15.7471	15.5543	15.3706	15.2137	15.1862	14.8354
519.069	15.7495	15.5629	15.3751	15.2121	15.1769	14.8177
519.524	15.7511	15.57	15.3779	15.2103	15.1648	14.7991
519.979	15.7556	15.5778	15.3776	15.211	15.1571	14.7811
520.434	15.7599	15.5847	15.3785	15.2163	15.1477	14.7661
520.889	15.7613	15.5921	15.3787	15.2174	15.1361	14.7533
521.344	15.7597	15.5945	15.3728	15.2156	15.122	14.739
521.799	15.7608	15.5985	15.3696	15.2112	15.1117	14.7243
522.253	15.7589	15.6021	15.3639	15.2062	15.0971	14.7108
522.708	15.7623	15.6088	15.3619	15.206	15.0862	14.7019
523.163	15.7672	15.6162	15.359	15.2041	15.0783	14.6941
523.618	15.7749	15.6238	15.3579	15.2046	15.0689	14.6876
524.072	15.7864	15.6329	15.361	15.21	15.0608	14.6835
524.527	15.8007	15.6442	15.3666	15.2177	15.0535	14.6828
524.982	15.8141	15.656	15.3715	15.2251	15.0439	14.6825
525.436	15.8288	15.6684	15.3766	15.2322	15.0357	14.6832
525.891	15.845	15.681	15.3824	15.2399	15.033	14.6854
526.345	15.8624	15.6972	15.3915	15.2476	15.0335	14.6874
526.8	15.8789	15.7093	15.3981	15.2536	15.0334	14.6889
527.254	15.8967	15.7196	15.4057	15.2606	15.032	14.689
527.709	15.914	15.7294	15.4091	15.2671	15.0297	14.6888
528.163	15.9312	15.7414	15.4161	15.2757	15.0291	14.69
528.618	15.9475	15.7542	15.4247	15.2849	15.0315	14.6924
529.072	15.9627	15.7682	15.431	15.2897	15.0356	14.6948
529.526	15.9751	15.7845	15.4368	15.2929	15.0412	14.6977
529.98	15.9859	15.8014	15.4416	15.296	15.0497	14.7003
530.435	15.9959	15.8192	15.4484	15.2995	15.0582	14.7027
530.889	16.0087	15.8403	15.4578	15.3049	15.0682	14.7068
531.343	16.0245	15.8603	15.4674	15.3103	15.0782	14.7122
531.797	16.0405	15.8814	15.4786	15.3167	15.0862	14.7171
532.251	16.0583	15.9032	15.4888	15.3244	15.0963	14.7248
532.706	16.0757	15.9257	15.5015	15.3309	15.1071	14.7308
533.16	16.0941	15.947	15.5147	15.3369	15.1176	14.7382
533.614	16.1134	15.9694	15.5252	15.3408	15.127	14.7445
534.068	16.1329	15.9904	15.5354	15.3483	15.1343	14.7531
534.522	16.1528	16.01	15.5442	15.3563	15.142	14.7611
534.976	16.1739	16.0297	15.5545	15.3636	15.1484	14.7692
535.43	16.1971	16.0482	15.5645	15.3701	15.1559	14.7766
535.883	16.2196	16.0656	15.5725	15.3764	15.1605	14.7833
536.337	16.2447	16.0859	15.5831	15.3847	15.1673	14.7904
536.791	16.2668	16.1067	15.5932	15.395	15.175	14.8002
537.245	16.2892	16.1268	15.6041	15.4045	15.184	14.8096
537.699	16.3113	16.1479	15.6162	15.415	15.1923	14.8193
538.152	16.3327	16.1684	15.6279	15.4265	15.2	14.828
538.606	16.3521	16.1876	15.6407	15.4405	15.2082	14.8368
539.06	16.3728	16.2074	15.6546	15.4525	15.218	14.8445
539.513	16.396	16.2283	15.6713	15.4672	15.23	14.8529
539.967	16.419	16.2491	15.6906	15.4826	15.2431	14.861
540.421	16.4409	16.2702	15.7081	15.4997	15.2558	14.8701
540.874	16.4637	16.2911	15.7258	15.5169	15.2684	14.8772
541.328	16.4837	16.3082	15.7417	15.5333	15.2791	14.8827
541.781	16.5069	16.3256	15.7584	15.5491	15.2913	14.8878
542.235	16.5283	16.344	15.7749	15.5663	15.3028	14.8928
542.688	16.5497	16.3634	15.7909	15.5823	15.3144	14.898
543.142	16.5724	16.3849	15.8064	15.5971	15.3281	14.9031
543.595	16.5966	16.4076	15.8231	15.6124	15.3444	14.9092
544.048	16.6196	16.43	15.8421	15.6286	15.3591	14.9146
544.502	16.6412	16.4515	15.8595	15.6419	15.3695	14.9182
544.955	16.6641	16.4737	15.8747	15.6558	15.3782	14.9239
545.408	16.6881	16.4965	15.8926	15.6688	15.3868	14.9299
545.861	16.7112	16.5206	15.9116	15.6825	15.3952	14.937
546.315	16.7336	16.5458	15.9325	15.6976	15.4039	14.9442
546.768	16.756	16.5704	15.9521	15.7133	15.4121	14.9501
547.221	16.7786	16.594	15.9719	15.7274	15.4188	14.9521
547.674	16.8017	16.6163	15.9921	15.7442	15.4267	14.9535
548.127	16.8239	16.6359	16.0121	15.7619	15.4319	14.9531
548.58	16.8475	16.6567	16.0331	15.7796	15.4344	14.9526
549.033	16.8717	16.6771	16.0526	15.7974	15.4395	14.9513
549.486	16.8958	16.6977	16.0718	15.8167	15.4444	14.9492
549.939	16.9195	16.72	16.0921	15.8365	15.4497	14.9456
550.392	16.9427	16.7419	16.1121	15.8577	15.4566	14.942
550.845	16.9671	16.7632	16.1324	15.8788	15.4635	14.939
551.298	16.9928	16.7873	16.1517	15.8994	15.4694	14.9368
551.75	17.0189	16.813	16.1737	15.9209	15.4748	14.9356
552.203	17.0467	16.8387	16.1989	15.9456	15.482	14.9371
552.656	17.0752	16.8641	16.2247	15.9693	15.489	14.9371
553.109	17.1042	16.8902	16.2516	15.9916	15.4959	14.9385
553.561	17.1313	16.9141	16.2792	16.0133	15.5045	14.9401
554.014	17.158	16.9393	16.3085	16.0359	15.5122	14.9432
554.467	17.1845	16.9644	16.3389	16.0577	15.5222	14.9481
554.919	17.2086	16.9874	16.3681	16.0796	15.533	14.954
555.372	17.2346	17.0126	16.398	16.101	15.5452	14.9596
555.825	17.2598	17.0386	16.4273	16.1237	15.5572	14.965
556.277	17.2853	17.0623	16.4567	16.1467	15.57	14.9698
556.73	17.3102	17.0869	16.4857	16.169	15.5835	14.974
557.182	17.3357	17.1145	16.5152	16.19	15.598	14.979
557.634	17.3618	17.1429	16.5461	16.2129	15.6126	14.9855
558.087	17.3871	17.174	16.5779	16.2359	15.6278	14.9926
558.539	17.4155	17.2071	16.6105	16.2603	15.6424	15.0003
558.992	17.4439	17.241	16.6441	16.2853	15.6579	15.007
559.444	17.4759	17.2764	16.6791	16.312	15.6729	15.0146
559.896	17.5107	17.3135	16.7171	16.3392	15.6884	15.0231
560.348	17.5447	17.3498	16.7549	16.3689	15.7015	15.0309
560.801	17.5801	17.3876	16.7955	16.3971	15.7169	15.0389
561.253	17.6169	17.425	16.838	16.4263	15.7338	15.0485
561.705	17.6541	17.4618	16.8808	16.4562	15.7513	15.0586
562.157	17.6904	17.4967	16.9215	16.4841	15.7666	15.0675
562.609	17.7272	17.5328	16.9616	16.511	15.7823	15.0766
563.061	17.7649	17.5687	17.0029	16.5395	15.7987	15.0854
563.513	17.8021	17.606	17.044	16.568	15.8166	15.0941
563.965	17.8405	17.6446	17.0846	16.599	15.8342	15.1025
564.417	17.8779	17.6839	17.126	16.6297	15.8541	15.1107
564.869	17.9179	17.7254	17.1693	16.6611	15.8756	15.1192
565.321	17.9558	17.7682	17.213	16.6903	15.8961	15.1295
565.773	17.9952	17.8123	17.2557	16.7216	15.9167	15.1419
566.225	18.0346	17.8595	17.2995	16.7532	15.9364	15.1547
566.677	18.0755	17.9092	17.3448	16.7851	15.9568	15.1692
567.128	18.1163	17.9595	17.3925	16.8184	15.9799	15.1837
567.58	18.1581	18.011	17.4414	16.853	16.0019	15.2003
568.032	18.2006	18.0627	17.4907	16.8888	16.0237	15.2172
568.484	18.2437	18.1139	17.542	16.9242	16.0441	15.2344
568.935	18.2871	18.1671	17.5955	16.9581	16.0646	15.2533
569.387	18.3306	18.2224	17.6508	16.9925	16.0837	15.2717
569.839	18.3734	18.2766	17.7063	17.0272	16.1029	15.2899
570.29	18.4189	18.3305	17.7621	17.0639	16.125	15.3067
570.742	18.464	18.386	17.8196	17.1001	16.1471	15.3217
571.193	18.5103	18.4412	17.8778	17.1364	16.1694	15.3368
571.645	18.5575	18.4979	17.9373	17.1745	16.1925	15.3512
572.096	18.6083	18.5584	17.9975	17.2147	16.2148	15.3656
572.548	18.6593	18.6189	18.0574	17.2553	16.2373	15.3787
572.999	18.7133	18.6829	18.1185	17.2984	16.2618	15.3935
573.45	18.7694	18.7486	18.1796	17.3417	16.2853	15.407
573.902	18.8275	18.8135	18.2414	17.3854	16.3063	15.4213
574.353	18.8889	18.8797	18.304	17.4312	16.328	15.4365
574.804	18.9517	18.9494	18.3692	17.4773	16.3494	15.4521
575.255	19.0151	19.0218	18.4362	17.5245	16.37	15.4678
575.707	19.0784	19.0932	18.5032	17.5729	16.3895	15.4835
576.158	19.1415	19.1672	18.5696	17.623	16.4099	15.4981
576.609	19.2071	19.2415	18.6366	17.6733	16.4289	15.5124
577.06	19.274	19.3178	18.7048	17.7251	16.4483	15.5275
577.511	19.3441	19.3959	18.7753	17.7763	16.4678	15.5421
577.962	19.4124	19.4754	18.8468	17.8276	16.4873	15.5555
578.413	19.4801	19.5576	18.9186	17.881	16.5084	15.5692
578.864	19.5474	19.6424	18.9907	17.9344	16.5322	15.5815
579.315	19.6144	19.7267	19.0622	17.9878	16.5551	15.593
579.766	19.6825	19.8132	19.1328	18.0425	16.5774	15.6032
580.217	19.7536	19.9007	19.2057	18.0985	16.6004	15.613
580.668	19.8278	19.9922	19.2817	18.1567	16.6254	15.6219
581.119	19.9029	20.0858	19.3602	18.2163	16.6503	15.6304
581.57	19.9781	20.1837	19.4405	18.2784	16.6762	15.6394
582.02	20.0552	20.2824	19.5236	18.3423	16.7035	15.6496
582.471	20.1308	20.3839	19.6082	18.4065	16.7327	15.6618
582.922	20.2092	20.4876	19.6942	18.4713	16.7616	15.6741
583.372	20.2904	20.5928	19.7828	18.5376	16.7902	15.6869
583.823	20.375	20.7005	19.8744	18.6067	16.8211	15.7002
584.274	20.461	20.8106	19.9699	18.6764	16.8534	15.7123
584.724	20.5491	20.9209	20.0675	18.7465	16.8887	15.7253
585.175	20.6382	21.0355	20.1677	18.8182	16.9242	15.7388
585.625	20.7311	21.1529	20.2709	18.8916	16.9603	15.7556
586.076	20.8287	21.2736	20.3776	18.9656	16.9976	15.7727
586.526	20.9287	21.3949	20.4856	19.0381	17.0355	15.7894
586.977	21.0283	21.5194	20.5939	19.1115	17.0742	15.8059
587.427	21.132	21.6451	20.7048	19.1873	17.1137	15.8212
587.878	21.237	21.7706	20.8168	19.2652	17.1544	15.8348
588.328	21.3438	21.8999	20.9311	19.3439	17.1968	15.8487
588.778	21.4543	22.0333	21.047	19.425	17.2376	15.8629
589.229	21.5675	22.1702	21.1643	19.5087	17.2782	15.8801
589.679	21.6824	22.31	21.2847	19.5954	17.3177	15.8971
590.129	21.7995	22.4509	21.4052	19.6826	17.3557	15.9144
590.579	21.9161	22.5931	21.526	19.7725	17.3936	15.9309
591.029	22.0342	22.7375	21.6483	19.8636	17.4325	15.9483
591.48	22.1539	22.8835	21.7734	19.9568	17.4713	15.9648
591.93	22.2764	23.0321	21.9016	20.0505	17.5105	15.9801
592.38	22.3996	23.1838	22.0296	20.1466	17.5507	15.9955
592.83	22.5269	23.3398	22.1603	20.2442	17.5919	16.0114
593.28	22.656	23.4977	22.2927	20.3447	17.6345	16.0261
593.73	22.7881	23.6574	22.4282	20.4473	17.6797	16.0413
594.18	22.9227	23.821	22.5655	20.5521	17.7271	16.0544
594.63	23.0606	23.989	22.7059	20.6566	17.7757	16.0691
595.08	23.2026	24.1584	22.8502	20.7631	17.8272	16.0829
595.529	23.3477	24.3304	22.9972	20.8687	17.8793	16.0958
595.979	23.4935	24.504	23.1458	20.9785	17.9316	16.1097
596.429	23.6439	24.6804	23.2989	21.0901	17.9856	16.1241
596.879	23.7993	24.86	23.4551	21.2037	18.0401	16.1399
597.329	23.9605	25.0448	23.6187	21.3195	18.0937	16.155
597.778	24.1234	25.2347	23.7875	21.4384	18.1482	16.1706
598.228	24.2923	25.4281	23.9627	21.5599	18.2051	16.1881
598.678	24.463	25.6249	24.1406	21.6825	18.2609	16.2046
599.127	24.6383	25.8244	24.323	21.808	18.3169	16.2233
599.577	24.8193	26.0274	24.5106	21.9392	18.3732	16.2431
600.026	25.0046	26.2357	24.7023	22.0726	18.4314	16.2638
600.476	25.1923	26.4485	24.8983	22.207	18.4901	16.2833
600.925	25.3878	26.666	25.0976	22.3435	18.5498	16.302
601.375	25.5864	26.8862	25.2974	22.483	18.6092	16.3204
601.824	25.7877	27.1106	25.4993	22.6246	18.6697	16.3365
602.274	25.9929	27.3376	25.7036	22.7701	18.7314	16.3541
602.723	26.2034	27.5691	25.9108	22.9177	18.7934	16.3731
603.172	26.4178	27.8057	26.1209	23.069	18.8531	16.3925
603.622	26.6374	28.0464	26.3339	23.2222	18.9151	16.4127
604.071	26.8596	28.2908	26.5497	23.3745	18.9783	16.4297
604.52	27.0827	28.5394	26.7667	23.5297	19.042	16.4473
604.969	27.3104	28.7929	26.9872	23.6897	19.105	16.4654
605.419	27.5461	29.0493	27.2124	23.8546	19.1693	16.4828
605.868	27.7846	29.3106	27.4402	24.0222	19.2322	16.5016
606.317	28.028	29.5802	27.6742	24.1921	19.2979	16.5228
606.766	28.2778	29.8532	27.9137	24.3666	19.3642	16.5465
607.215	28.5314	30.1293	28.1581	24.5441	19.4317	16.5715
607.664	28.7901	30.4085	28.4048	24.7224	19.5	16.5958
608.113	29.0534	30.6908	28.6534	24.9019	19.5712	16.6193
608.562	29.3228	30.977	28.9068	25.0836	19.6426	16.644
609.011	29.5985	31.2683	29.1644	25.2701	19.7142	16.6693
609.46	29.8802	31.5644	29.4253	25.4576	19.7869	16.6925
609.909	30.1663	31.8641	29.6889	25.646	19.8605	16.7156
610.357	30.4578	32.1683	29.9553	25.8372	19.9347	16.7425
610.806	30.7546	32.4749	30.2285	26.0291	20.011	16.7677
611.255	31.0566	32.7848	30.5056	26.222	20.0844	16.7933
611.704	31.3651	33.1012	30.7867	26.4185	20.1581	16.8187
612.153	31.6778	33.4217	31.0674	26.6143	20.2311	16.8427
612.601	31.9953	33.7453	31.3546	26.8102	20.3038	16.868
613.05	32.3174	34.0729	31.6471	27.0112	20.3752	16.8939
613.499	32.6411	34.4056	31.9427	27.2162	20.448	16.9197
613.947	32.9684	34.7441	32.2407	27.4238	20.5232	16.9471
614.396	33.3028	35.0844	32.5438	27.6335	20.5985	16.9739
614.844	33.6407	35.4291	32.8502	27.8443	20.6735	17.0011
615.293	33.9809	35.7771	33.1594	28.058	20.7499	17.0263
615.741	34.3259	36.1287	33.4705	28.2749	20.8274	17.0534
616.19	34.6747	36.4812	33.7817	28.4951	20.9072	17.0789
616.638	35.0263	36.8353	34.0952	28.7151	20.9878	17.1031
617.086	35.3817	37.192	34.4118	28.9386	21.0709	17.1263
617.535	35.742	37.553	34.7293	29.1661	21.1559	17.1492
617.983	36.1058	37.9148	35.0465	29.3905	21.2445	17.1726
618.431	36.4727	38.2783	35.3645	29.6164	21.3299	17.1961
618.88	36.846	38.6411	35.6859	29.8444	21.4136	17.2206
619.328	37.2191	39.0054	36.0092	30.0734	21.4982	17.2458
619.776	37.5953	39.3744	36.3343	30.3051	21.5823	17.2721
620.224	37.9751	39.7463	36.6613	30.5388	21.6673	17.3011
620.672	38.3556	40.1216	36.9892	30.7748	21.7537	17.3288
621.12	38.7368	40.4976	37.3169	31.0128	21.841	17.3572
621.569	39.1168	40.8716	37.646	31.2504	21.9298	17.3867
622.017	39.4985	41.2463	37.9744	31.4873	22.0163	17.4171
622.465	39.8815	41.6194	38.3033	31.7294	22.1023	17.448
622.913	40.2646	41.9942	38.6302	31.9712	22.1863	17.4765
623.36	40.6474	42.3663	38.9573	32.2113	22.2727	17.5029
623.808	41.0296	42.7395	39.2841	32.4507	22.3607	17.5307
624.256	41.4118	43.1143	39.6108	32.6891	22.4485	17.5568
624.704	41.7969	43.4854	39.9362	32.9281	22.5375	17.5828
625.152	42.1793	43.8546	40.2629	33.1652	22.6254	17.6061
625.6	42.5614	44.2235	40.5854	33.3975	22.7132	17.6286
626.048	42.9447	44.5939	40.9146	33.6297	22.8008	17.6493
626.495	43.33	44.9667	41.2417	33.8631	22.8868	17.6719
626.943	43.7172	45.3435	41.5719	34.0996	22.9772	17.6942
627.391	44.1054	45.7229	41.9018	34.3304	23.0676	17.7173
627.838	44.4944	46.103	42.2351	34.5641	23.1592	17.7413
628.286	44.8869	46.4905	42.5697	34.8013	23.2512	17.7672
628.733	45.2778	46.8814	42.9037	35.0403	23.3452	17.7918
629.181	45.6697	47.275	43.2366	35.2805	23.4393	17.8199
629.628	46.0609	47.6675	43.5701	35.5205	23.5391	17.8468
630.076	46.4495	48.0578	43.9009	35.7597	23.638	17.8757
630.523	46.8405	48.4479	44.2372	36.003	23.7376	17.9066
630.971	47.2321	48.8398	44.5673	36.2494	23.8382	17.9385
631.418	47.6263	49.2331	44.8973	36.4911	23.9391	17.969
631.866	48.0185	49.6225	45.2238	36.7287	24.036	17.9987
632.313	48.4091	50.0088	45.5513	36.9662	24.1319	18.0294
632.76	48.7964	50.395	45.8796	37.2041	24.2288	18.0613
633.207	49.1799	50.7719	46.2063	37.4402	24.3258	18.0916
633.655	49.562	51.1445	46.5317	37.6709	24.4211	18.1239
634.102	49.941	51.5121	46.8525	37.8994	24.5178	18.1555
634.549	50.3207	51.8793	47.1735	38.1276	24.6088	18.187
634.996	50.6939	52.2455	47.4898	38.3533	24.6957	18.2173
635.443	51.0627	52.61	47.8041	38.5755	24.7804	18.2481
635.89	51.4298	52.9724	48.1178	38.7937	24.8628	18.2807
636.337	51.787	53.3295	48.4274	39.0142	24.9405	18.3121
636.784	52.1452	53.6845	48.7345	39.2316	25.0223	18.3445
637.231	52.5004	54.0354	49.0363	39.4505	25.1083	18.3751
637.678	52.8555	54.3821	49.3319	39.6653	25.1902	18.4046
638.125	53.2056	54.7268	49.6233	39.8758	25.2725	18.4345
638.572	53.5512	55.0693	49.9116	40.0859	25.3537	18.462
639.019	53.8966	55.4074	50.1954	40.2923	25.4319	18.4888
639.466	54.2326	55.7437	50.4754	40.4916	25.5087	18.5121
639.913	54.578	56.0815	50.754	40.6887	25.591	18.5361
640.36	54.92	56.4158	51.0268	40.8888	25.6745	18.561
640.806	55.2589	56.7454	51.2981	41.0848	25.7578	18.585
641.253	55.5974	57.0676	51.5672	41.2763	25.844	18.6085
641.7	55.9306	57.3924	51.836	41.469	25.924	18.6338
642.146	56.2567	57.7136	52.1	41.6553	25.998	18.6572
642.593	56.5795	58.0345	52.3579	41.8399	26.0761	18.6849
643.039	56.8993	58.3507	52.6096	42.0187	26.1509	18.7108
643.486	57.215	58.6625	52.8552	42.1952	26.2237	18.7341
643.933	57.5305	58.9742	53.0997	42.3737	26.2976	18.7571
644.379	57.8406	59.2809	53.3347	42.5494	26.3733	18.7822
644.825	58.1466	59.5876	53.5684	42.7257	26.4488	18.8061
645.272	58.4482	59.8886	53.7962	42.8954	26.5196	18.8299
645.718	58.7432	60.186	54.0178	43.0652	26.5922	18.8554
646.165	59.0307	60.4825	54.2325	43.2326	26.6619	18.8831
646.611	59.3133	60.7663	54.4378	43.3952	26.7327	18.908
647.057	59.5892	61.0405	54.6371	43.5546	26.8025	18.9311
647.504	59.8573	61.301	54.8309	43.7074	26.8664	18.948
647.95	60.1183	61.5578	55.017	43.8591	26.9249	18.9637
648.396	60.3806	61.8074	55.1982	44.0036	26.9812	18.9799
648.842	60.6283	62.0486	55.3736	44.1427	27.0343	18.9971
649.288	60.8763	62.2831	55.5492	44.282	27.0841	19.0118
649.734	61.1071	62.5005	55.7122	44.4141	27.131	19.0245
650.181	61.3341	62.715	55.8725	44.5418	27.1809	19.0362
650.627	61.5533	62.9222	56.0281	44.6639	27.2298	19.0441
651.073	61.7722	63.1252	56.1747	44.7791	27.278	19.0485
651.519	61.9836	63.3306	56.3128	44.8914	27.3224	19.0537
651.965	62.196	63.538	56.448	45.0057	27.3698	19.0572
652.411	62.4031	63.7417	56.5761	45.1158	27.416	19.0616
652.856	62.6081	63.9423	56.7047	45.2222	27.4678	19.0696
653.302	62.8081	64.1399	56.8308	45.3295	27.5234	19.0786
653.748	63.0078	64.3319	56.9485	45.4327	27.5756	19.0858
654.194	63.1966	64.5149	57.0541	45.5288	27.6267	19.0942
654.64	63.3881	64.7014	57.1544	45.6236	27.6767	19.105
655.085	63.572	64.8786	57.2453	45.7137	27.7213	19.1134
655.531	63.7494	65.0536	57.3222	45.7944	27.7591	19.1162
655.977	63.92	65.2224	57.398	45.8748	27.7998	19.1216
656.423	64.0902	65.3796	57.4706	45.9542	27.8421	19.1226
656.868	64.2514	65.5301	57.5292	46.0241	27.88	19.1218
657.314	64.4088	65.6825	57.5853	46.092	27.915	19.1188
657.759	64.5636	65.8294	57.6343	46.1584	27.9485	19.1172
658.205	64.7078	65.9677	57.6737	46.22	27.976	19.111
658.65	64.8463	66.1016	57.711	46.2774	28.0006	19.1049
659.096	64.978	66.2375	57.7392	46.3308	28.0258	19.0961
659.541	65.1108	66.3667	57.7664	46.3787	28.0489	19.0868
659.987	65.2445	66.4895	57.7876	46.4235	28.0761	19.0768
660.432	65.378	66.6036	57.8053	46.4695	28.1037	19.0687
660.877	65.5105	66.7077	57.8154	46.5107	28.1272	19.0571
661.323	65.6368	66.8077	57.823	46.5502	28.1516	19.0524
661.768	65.7645	66.9017	57.8288	46.5852	28.172	19.053
662.213	65.8833	66.9818	57.8279	46.6102	28.1904	19.0522
662.658	65.9999	67.0558	57.8173	46.6326	28.2064	19.0539
663.104	66.1038	67.1225	57.797	46.6461	28.2184	19.0587
663.549	66.199	67.1812	57.768	46.6536	28.2363	19.0611
663.994	66.2902	67.2227	57.7356	46.6527	28.245	19.0609
664.439	66.3764	67.2516	57.6975	46.6463	28.2501	19.0546
664.884	66.4452	67.2706	57.6549	46.6319	28.2493	19.0465
665.329	66.5113	67.2806	57.6063	46.6086	28.2477	19.0382
665.774	66.5675	67.2856	57.5566	46.5853	28.2436	19.0307
666.219	66.6145	67.2824	57.5059	46.5508	28.2351	19.0219
666.664	66.6515	67.2695	57.4562	46.5162	28.229	19.01
667.109	66.6862	67.2474	57.3947	46.4815	28.2221	19.0009
667.554	66.7081	67.211	57.3222	46.4367	28.2133	18.9842
667.998	66.7325	67.1653	57.2466	46.3913	28.2025	18.9676
668.443	66.7534	67.1092	57.1665	46.3417	28.1868	18.951
668.888	66.776	67.0474	57.0784	46.2932	28.1758	18.9362
669.333	66.7841	66.9788	56.9845	46.2405	28.1655	18.9255
669.778	66.7946	66.8983	56.8811	46.1829	28.1547	18.9148
670.222	66.7925	66.8059	56.7732	46.1165	28.1401	18.911
670.667	66.7808	66.7067	56.6538	46.0386	28.1257	18.9046
671.111	66.7618	66.596	56.5177	45.9538	28.109	18.8932
671.556	66.7388	66.4783	56.3674	45.8583	28.0847	18.8825
672.001	66.7072	66.3538	56.2113	45.754	28.0614	18.8707
672.445	66.673	66.2252	56.0594	45.6437	28.0364	18.8584
672.89	66.6369	66.0859	55.9072	45.5262	28.015	18.8439
673.334	66.5919	65.9339	55.7468	45.4104	27.9889	18.8249
673.779	66.5355	65.7765	55.5871	45.2881	27.9553	18.8149
674.223	66.4757	65.6078	55.4202	45.1649	27.9172	18.8035
674.667	66.406	65.4333	55.2519	45.0343	27.8754	18.7976
675.112	66.335	65.2552	55.0835	44.9064	27.8319	18.7901
675.556	66.2616	65.0614	54.9103	44.7781	27.7895	18.7892
676	66.1838	64.8559	54.7297	44.6465	27.7432	18.79
676.445	66.0879	64.6324	54.5408	44.5067	27.6996	18.7867
676.889	65.9795	64.3994	54.3468	44.3653	27.6558	18.7816
677.333	65.8633	64.1496	54.1446	44.2209	27.6065	18.7731
677.777	65.7263	63.8931	53.929	44.0756	27.5536	18.7623
678.221	65.5776	63.6305	53.7075	43.918	27.5	18.7561
678.665	65.4142	63.3558	53.4808	43.7486	27.4472	18.7424
679.109	65.2321	63.0698	53.2437	43.5678	27.3883	18.7257
679.553	65.0382	62.7775	52.9988	43.3832	27.328	18.6989
679.997	64.8244	62.4708	52.7337	43.1913	27.2658	18.6655
680.441	64.5939	62.1576	52.4561	42.9961	27.1961	18.628
680.885	64.346	61.8331	52.1804	42.7912	27.1272	18.5833
681.329	64.0962	61.4988	51.9034	42.5869	27.0542	18.5404
681.773	63.8379	61.1501	51.6229	42.3773	26.9733	18.4936
682.217	63.5673	60.7981	51.3368	42.1616	26.8997	18.4508
682.661	63.2874	60.4416	51.0458	41.944	26.8281	18.419
683.104	63.0055	60.078	50.7446	41.7234	26.7552	18.3888
683.548	62.7164	59.7064	50.4439	41.5124	26.6802	18.3597
683.992	62.4182	59.3329	50.1394	41.3003	26.6095	18.333
684.436	62.1108	58.9485	49.8239	41.0887	26.5418	18.3118
684.879	61.7968	58.5624	49.5072	40.8762	26.4741	18.2957
685.323	61.4757	58.1698	49.1944	40.6576	26.4034	18.2754
685.766	61.1448	57.7703	48.8824	40.4454	26.3292	18.26
686.21	60.7994	57.3733	48.574	40.2322	26.2557	18.2484
686.654	60.4435	56.9722	48.2613	40.0208	26.1801	18.2413
687.097	60.0725	56.5609	47.9463	39.81	26.0949	18.2326
687.541	59.6955	56.1456	47.6278	39.5939	26.0022	18.2151
687.984	59.3047	55.7246	47.314	39.376	25.9077	18.1963
688.427	58.9115	55.2959	46.9927	39.1524	25.8092	18.1733
688.871	58.5156	54.8683	46.676	38.9332	25.7093	18.1514
689.314	58.109	54.4409	46.3657	38.7137	25.5972	18.1307
689.757	57.695	54.0047	46.063	38.4917	25.4836	18.1025
690.201	57.2723	53.5636	45.7607	38.273	25.3724	18.0767
690.644	56.846	53.1181	45.4483	38.052	25.2578	18.0497
691.087	56.4101	52.666	45.1269	37.8293	25.1413	18.022
691.53	55.9714	52.2126	44.8071	37.5986	25.027	17.9947
691.973	55.53	51.757	44.4907	37.373	24.915	17.9645
692.417	55.0827	51.2939	44.1768	37.1482	24.808	17.9363
692.86	54.6282	50.8282	43.8577	36.9226	24.7023	17.9019
693.303	54.1604	50.3562	43.538	36.6958	24.5993	17.8665
693.746	53.6835	49.8761	43.2179	36.4674	24.4958	17.8357
694.189	53.2036	49.3916	42.8984	36.2403	24.3996	17.8016
694.632	52.72	48.9153	42.5851	36.0193	24.3002	17.7725
695.075	52.2381	48.4365	42.2704	35.7916	24.2048	17.7407
695.518	51.7538	47.9594	41.9622	35.5646	24.1144	17.7117
695.96	51.2667	47.4836	41.6605	35.3367	24.0249	17.6826
696.403	50.7797	47.0122	41.3643	35.1162	23.9388	17.653
696.846	50.2985	46.5521	41.0677	34.8966	23.8549	17.6292
697.289	49.8195	46.1	40.7748	34.6838	23.7701	17.6018
697.732	49.3408	45.6513	40.4869	34.473	23.6864	17.576
698.174	48.8673	45.2156	40.2116	34.2666	23.6111	17.5601
698.617	48.3991	44.7788	39.9435	34.0604	23.5334	17.5401
699.06	47.9394	44.347	39.6799	33.8605	23.4519	17.5195
699.502	47.4816	43.9208	39.4146	33.656	23.3762	17.4928
699.945	47.0231	43.5011	39.1542	33.4593	23.2961	17.4688
700.387	46.5678	43.0907	38.9004	33.2675	23.2109	17.4413
700.83	46.1196	42.6865	38.65	33.0817	23.1287	17.409
701.272	45.6711	42.2822	38.4023	32.8973	23.0429	17.3711
701.715	45.2254	41.8824	38.1541	32.7104	22.9581	17.3348
702.157	44.7827	41.4888	37.9034	32.517	22.8697	17.2973
702.6	44.3479	41.0985	37.6615	32.3323	22.7782	17.2626
703.042	43.9122	40.7095	37.4143	32.1453	22.6829	17.2239
703.484	43.4871	40.3337	37.1709	31.9596	22.5889	17.183
703.927	43.0607	39.9654	36.9229	31.771	22.4944	17.1438
704.369	42.6453	39.5954	36.6737	31.5929	22.403	17.1121
704.811	42.2381	39.2378	36.4218	31.4184	22.3105	17.0812
705.253	41.8391	38.8911	36.1684	31.2449	22.2258	17.062
705.696	41.4498	38.5464	35.9205	31.0754	22.144	17.0531
706.138	41.0695	38.2143	35.677	30.9052	22.0665	17.0485
706.58	40.6917	37.892	35.4474	30.7505	21.9909	17.0415
707.022	40.3228	37.5669	35.2305	30.606	21.92	17.0417
707.464	39.9632	37.2488	35.0144	30.4597	21.8595	17.0406
707.906	39.6119	36.9376	34.794	30.327	21.7998	17.0407
708.348	39.2636	36.6324	34.5762	30.2021	21.7473	17.0484
708.79	38.9186	36.3354	34.3644	30.0801	21.7029	17.0559
709.232	38.578	36.0487	34.1649	29.9636	21.6546	17.0636
709.674	38.2353	35.7708	33.9807	29.8498	21.6112	17.0722
710.116	37.8996	35.4905	33.8023	29.7305	21.5711	17.0763
710.557	37.569	35.2307	33.6246	29.61	21.526	17.0721
710.999	37.246	34.9802	33.4577	29.502	21.4823	17.0715
711.441	36.9299	34.7367	33.289	29.3877	21.4398	17.0751
711.883	36.6133	34.5042	33.1191	29.267	21.3963	17.07
712.324	36.2902	34.278	32.951	29.146	21.3432	17.0638
712.766	35.9758	34.0577	32.7972	29.0199	21.2948	17.0606
713.208	35.6674	33.848	32.6437	28.8896	21.2427	17.0504
713.649	35.3657	33.6478	32.4979	28.7645	21.1872	17.0453
714.091	35.069	33.4545	32.3498	28.6379	21.1367	17.0373
714.532	34.7852	33.2671	32.2011	28.5168	21.0843	17.0311
714.974	34.5049	33.0884	32.0552	28.4077	21.0378	17.0221
715.415	34.235	32.8988	31.9244	28.3031	21.0033	17.0226
715.857	33.9691	32.7113	31.7918	28.1957	20.9653	17.0276
716.298	33.7155	32.5279	31.6676	28.0953	20.9245	17.0306
716.74	33.4733	32.3551	31.555	28.003	20.8903	17.0384
717.181	33.2435	32.1977	31.4461	27.9166	20.8596	17.0517
717.622	33.0258	32.0539	31.3392	27.8399	20.8263	17.0731
718.064	32.8125	31.9102	31.2322	27.7663	20.7938	17.0976
718.505	32.6079	31.7662	31.1242	27.6898	20.7643	17.1171
718.946	32.4196	31.6273	31.0191	27.606	20.7328	17.1396
719.387	32.2444	31.5016	30.9231	27.5258	20.7148	17.1756
719.829	32.0682	31.3829	30.8302	27.4396	20.6859	17.2046
720.27	31.8976	31.2765	30.7361	27.3584	20.652	17.2276
720.711	31.7403	31.1849	30.6416	27.278	20.6243	17.243
721.152	31.5811	31.0958	30.5439	27.192	20.5901	17.2493
721.593	31.4332	31.0156	30.4422	27.1108	20.5597	17.2597
722.034	31.3024	30.9409	30.3515	27.0288	20.5364	17.2753
722.475	31.1804	30.8658	30.2669	26.9482	20.5156	17.283
722.916	31.0689	30.7931	30.1954	26.869	20.5005	17.2876
723.357	30.9684	30.7222	30.1307	26.7978	20.4868	17.2841
723.798	30.864	30.6591	30.0716	26.7269	20.4698	17.2719
724.239	30.757	30.5894	30.0095	26.6603	20.4446	17.2525
724.679	30.6622	30.5245	29.9463	26.5993	20.4175	17.2405
725.12	30.5684	30.469	29.8834	26.5375	20.3884	17.2338
725.561	30.4813	30.4138	29.8296	26.4857	20.3576	17.226
726.002	30.4025	30.3658	29.7914	26.4373	20.345	17.2259
726.442	30.3219	30.3164	29.7567	26.3849	20.3224	17.213
726.883	30.2471	30.2725	29.721	26.3381	20.3034	17.1921
727.324	30.1729	30.241	29.6764	26.2742	20.2828	17.1642
727.764	30.1141	30.2294	29.6255	26.2163	20.2634	17.1447
728.205	30.0609	30.2484	29.58	26.1662	20.2481	17.1401
728.645	30.0096	30.2613	29.5304	26.1238	20.2275	17.1334
729.086	29.9648	30.2837	29.4792	26.0769	20.2033	17.1255
729.526	29.9218	30.3043	29.4297	26.0303	20.1852	17.1149
729.967	29.8902	30.324	29.376	25.9825	20.1641	17.0932
730.407	29.862	30.3499	29.3228	25.9317	20.1485	17.0682
730.848	29.852	30.3867	29.2566	25.8896	20.1192	17.0466
731.288	29.8529	30.4272	29.1926	25.8629	20.0937	17.0421
731.728	29.8562	30.4762	29.1277	25.8333	20.0541	17.0394
732.169	29.8683	30.528	29.0654	25.8096	20.0142	17.0325
732.609	29.8665	30.5565	28.9976	25.7844	19.9656	17.0168
733.049	29.8723	30.5761	28.9261	25.7593	19.9051	16.9969
733.489	29.8712	30.6001	28.8447	25.7236	19.8449	16.9734
733.929	29.8795	30.6185	28.7635	25.6866	19.7807	16.9487
734.369	29.8907	30.6458	28.6858	25.6459	19.7196	16.9107
734.81	29.8995	30.6835	28.6082	25.6039	19.656	16.8749
735.25	29.9225	30.714	28.5344	25.5738	19.5956	16.86
735.69	29.9412	30.7383	28.4659	25.5408	19.5494	16.8447
736.13	29.9717	30.7726	28.4066	25.4942	19.5065	16.8312
736.57	30.0042	30.8096	28.3523	25.4565	19.4741	16.8164
737.01	30.0274	30.8372	28.3049	25.4319	19.4414	16.8072
737.449	30.0579	30.8851	28.2604	25.406	19.4143	16.7956
737.889	30.093	30.9285	28.2256	25.3771	19.3992	16.7826
738.329	30.152	30.9703	28.2083	25.3557	19.3937	16.7764
738.769	30.2105	31.0282	28.2071	25.3439	19.4006	16.7832
739.209	30.2813	31.1001	28.2083	25.3338	19.4112	16.8114
739.649	30.3502	31.1718	28.2175	25.3245	19.4321	16.8477
740.088	30.4106	31.2546	28.2232	25.3027	19.4526	16.8781
740.528	30.4537	31.3371	28.2127	25.2658	19.4529	16.8894
740.968	30.4838	31.4173	28.1915	25.2359	19.4527	16.8988
741.407	30.5088	31.4941	28.1687	25.1882	19.4433	16.9136
741.847	30.5368	31.5833	28.1478	25.1324	19.4428	16.9302
742.286	30.5652	31.6631	28.1364	25.0694	19.4414	16.9428
742.726	30.5879	31.7475	28.1216	24.9907	19.4437	16.9556
743.165	30.6163	31.84	28.1101	24.9217	19.4523	16.9694
743.605	30.6295	31.9297	28.0732	24.8368	19.4401	16.9586
744.044	30.6427	32.0072	28.0214	24.7414	19.4146	16.9411
744.484	30.6643	32.0805	27.9702	24.6503	19.3792	16.9261
744.923	30.692	32.1354	27.9247	24.5569	19.3289	16.9074
745.362	30.7173	32.1633	27.8782	24.4744	19.2782	16.9002
745.802	30.7323	32.1807	27.8389	24.3827	19.2243	16.88
746.241	30.7335	32.1692	27.7971	24.2935	19.1665	16.847
746.68	30.7294	32.1339	27.7622	24.2071	19.1157	16.83
747.119	30.7299	32.1084	27.7281	24.1308	19.0753	16.8162
747.559	30.7314	32.0816	27.6916	24.0569	19.0227	16.8191
747.998	30.7219	32.0579	27.6614	23.9848	18.9806	16.8332
748.437	30.7269	32.0162	27.6278	23.9149	18.9502	16.8576
748.876	30.715	31.9703	27.5941	23.8537	18.926	16.8814
749.315	30.707	31.9033	27.5572	23.7788	18.9173	16.8997
749.754	30.6949	31.8442	27.5227	23.7147	18.9266	16.9219
750.193	30.694	31.8213	27.4927	23.64	18.9404	16.9496
750.632	30.709	31.8215	27.469	23.5753	18.9682	16.9841
751.071	30.7291	31.8259	27.4329	23.5146	18.9945	17.0194
751.51	30.7721	31.8555	27.3907	23.466	19.0248	17.0465
751.949	30.8256	31.8928	27.3655	23.4292	19.0678	17.0879
752.387	30.8684	31.9121	27.3266	23.3955	19.1086	17.105
752.826	30.9333	31.9289	27.2836	23.361	19.1484	17.1239
753.265	30.9938	31.9769	27.2834	23.3296	19.2102	17.1503
753.704	31.0663	32.0232	27.3023	23.3059	19.2691	17.1641
754.142	31.1325	32.0987	27.308	23.305	19.3238	17.1774
754.581	31.2043	32.1812	27.309	23.3137	19.3892	17.2081
755.02	31.2836	32.2766	27.3327	23.3333	19.4676	17.2419
755.458	31.3653	32.3467	27.3716	23.3568	19.5369	17.2772
755.897	31.4568	32.44	27.4059	23.3892	19.6421	17.3238
756.335	31.5305	32.5311	27.4292	23.4112	19.7235	17.3634
756.774	31.5999	32.5957	27.4269	23.4129	19.7811	17.3953
757.212	31.6966	32.6686	27.4498	23.4444	19.8529	17.4586
757.651	31.7649	32.7306	27.4573	23.4708	19.9199	17.4904
758.089	31.8169	32.7442	27.4354	23.4743	19.9535	17.5031
758.528	31.8862	32.7751	27.4326	23.4878	20.0119	17.557
758.966	31.9713	32.8016	27.4733	23.505	20.0897	17.6369
759.404	32.0266	32.8238	27.5035	23.5109	20.1443	17.6841
759.843	32.0841	32.8104	27.5153	23.5177	20.2066	17.7253
760.281	32.1353	32.7961	27.4816	23.5151	20.2704	17.7617
760.719	32.1935	32.7807	27.4576	23.5261	20.3223	17.8113
761.157	32.2422	32.7595	27.4428	23.5185	20.3802	17.8667
761.595	32.2971	32.7298	27.445	23.5229	20.4571	17.9345
762.034	32.3248	32.7098	27.4484	23.5225	20.555	17.963
762.472	32.3624	32.705	27.4713	23.5227	20.6563	18.0325
762.91	32.4149	32.7325	27.5119	23.5502	20.7921	18.1254
763.348	32.4644	32.7714	27.5494	23.5826	20.934	18.2054
763.786	32.5249	32.8019	27.5599	23.607	21.0608	18.2696
764.224	32.603	32.8286	27.5711	23.6309	21.2068	18.3361
764.662	32.6803	32.879	27.5635	23.6501	21.3355	18.4052
765.1	32.7477	32.92	27.5821	23.6805	21.4569	18.4857
765.538	32.8117	32.9665	27.6017	23.6836	21.5862	18.5339
765.975	32.8792	33.0102	27.6167	23.7189	21.6998	18.5775
766.413	32.9199	33.0955	27.6656	23.7666	21.793	18.6225
766.851	32.9732	33.176	27.7352	23.7995	21.8662	18.7
767.289	33.033	33.2796	27.8084	23.8443	21.9296	18.7917
767.726	33.084	33.3813	27.8743	23.8867	21.9826	18.8574
768.164	33.1164	33.4532	27.959	23.9541	22.0224	18.9237
768.602	33.118	33.5032	28.0228	24.0221	22.0533	18.9924
769.039	33.1323	33.5886	28.1299	24.0913	22.1082	19.1052
769.477	33.1212	33.6744	28.2922	24.2013	22.1551	19.2279
769.914	33.0998	33.7643	28.4237	24.2941	22.1942	19.3381
770.352	33.0724	33.8394	28.559	24.4054	22.233	19.4914
770.79	33.0511	33.9347	28.7205	24.5372	22.3054	19.6605
771.227	33.0244	33.9712	28.8067	24.6269	22.3618	19.7904
771.664	32.9868	33.9918	28.8484	24.7083	22.4265	19.9414
772.102	32.9276	33.974	28.8891	24.7791	22.4899	20.0473
772.539	32.8616	33.9573	28.9315	24.8348	22.5718	20.1381
772.976	32.7955	33.9167	28.9215	24.8553	22.6735	20.2241
773.414	32.7046	33.8792	28.9125	24.8645	22.7733	20.3107
773.851	32.5823	33.8042	28.9116	24.8739	22.8468	20.3804
774.288	32.4931	33.7224	28.8772	24.8527	22.9369	20.4559
774.726	32.4021	33.6836	28.8969	24.8556	23.0549	20.5261
775.163	32.2698	33.6092	28.9413	24.8373	23.1474	20.5378
775.6	32.1429	33.5008	28.951	24.7966	23.2491	20.5654
776.037	32.0217	33.4495	28.9922	24.8273	23.3874	20.6073
776.474	31.8742	33.382	29.012	24.8648	23.4815	20.5947
776.911	31.7253	33.3358	29.0203	24.92	23.5697	20.6029
777.348	31.6168	33.2591	29.0254	25.0023	23.6507	20.6423
777.785	31.4729	33.2108	29.0704	25.0832	23.6923	20.6793
778.222	31.3343	33.1924	29.1595	25.1862	23.7489	20.7058
778.659	31.2035	33.2054	29.2045	25.2822	23.8083	20.7201
779.096	31.07	33.1874	29.2638	25.3944	23.875	20.7213
779.533	30.93	33.0975	29.2644	25.4772	23.9084	20.7143
779.969	30.8369	33.0356	29.2479	25.5624	23.9222	20.7696
780.406	30.7177	32.9751	29.2274	25.6415	23.9072	20.7763
780.843	30.5894	32.9086	29.2043	25.697	23.8788	20.784
781.28	30.4646	32.8712	29.2168	25.7225	23.8751	20.7746
781.716	30.3012	32.7813	29.2349	25.7168	23.8672	20.7179
782.153	30.1358	32.7064	29.2105	25.6862	23.8433	20.6559
782.59	30.0051	32.6864	29.1958	25.6669	23.8628	20.6387
783.026	29.9197	32.6724	29.1692	25.6577	23.8904	20.6581
783.463	29.8183	32.6141	29.1489	25.6543	23.8712	20.6502
783.899	29.6987	32.5545	29.0849	25.5813	23.8588	20.6373
784.336	29.5792	32.4984	29.0155	25.5037	23.8571	20.6687
784.772	29.4428	32.4267	28.9162	25.4259	23.8937	20.6556
785.209	29.3098	32.3578	28.7889	25.3228	23.9044	20.5973
785.645	29.2162	32.2563	28.6378	25.185	23.924	20.5894
786.082	29.1485	32.1511	28.4422	25.0353	23.9297	20.6392
786.518	29.1056	32.1117	28.2137	24.9039	23.9891	20.7771
786.954	29.0162	32.0178	28.0072	24.74	24.0103	20.8988
787.391	28.9243	31.8458	27.7641	24.543	23.9955	21.0052
787.827	28.7614	31.6468	27.5029	24.3337	23.9586	21.0618
788.263	28.6619	31.4941	27.2769	24.1154	23.9601	21.1651
788.699	28.4935	31.3095	27.0552	23.9014	23.916	21.2643
789.135	28.3612	31.2148	26.8714	23.7379	23.8964	21.348
789.572	28.2551	31.1322	26.7583	23.5947	23.8956	21.4448
790.008	28.2042	31.0745	26.7153	23.4781	23.9118	21.6415
790.444	28.0939	30.9859	26.6902	23.357	23.8707	21.824
790.88	27.9087	30.88	26.6622	23.2533	23.7976	21.943
791.316	27.8035	30.8021	26.4658	23.0565	23.6706	22.1191
791.752	27.6983	30.7241	26.2694	22.8597	23.5435	22.2953
792.188	27.5931	30.6462	26.073	22.6629	23.4164	22.4714
792.623	27.4879	30.5683	25.8766	22.466	23.2893	22.6475
793.059	27.3827	30.4904	25.6803	22.2692	23.1622	22.8237
793.495	27.2775	30.4124	25.4839	22.0724	23.0351	22.9998
793.931	27.1722	30.3345	25.2875	21.8756	22.908	23.176
794.367	27.067	30.2566	25.0911	21.6788	22.781	23.3521
794.802	26.9618	30.1787	24.8947	21.4819	22.6539	23.5283
795.238	26.8566	30.1007	24.6983	21.2851	22.5268	23.7044
795.674	26.7514	30.0228	24.502	21.0883	22.3997	23.8806
796.109	26.6462	29.9449	24.3056	20.8915	22.2726	24.0567
796.545	26.541	29.867	24.1092	20.6947	22.1455	24.2328
796.981	26.4358	29.789	23.9128	20.4978	22.0184	24.409
797.416	26.3306	29.7111	23.7164	20.301	21.8913	24.5851
797.852	26.2253	29.6332	23.52	20.1042	21.7643	24.7613
798.287	26.1201	29.5553	23.3237	19.9074	21.6372	24.9374
798.723	26.0149	29.4773	23.1273	19.7106	21.5101	25.1136
799.158	25.9097	29.3994	22.9309	19.5137	21.383	25.2897
799.593	25.8045	29.3215	22.7345	19.3169	21.2559	25.4659
