# Supplementary material for: Designed wrinkles for optical encryption and flexible integrated circuit carrier board
Source: Nat Commun. 2024 Jul 4;15:5616. doi: 10.1038/s41467-024-50069-7 (PMC11224375; doi:10.1038/s41467-024-50069-7)
Supplement: Supplementary file 9 — Source data [file 41467_2024_50069_MOESM9_ESM.zip › Soure Data/Soure Data-Supplementary Infromation/SI-Fig. 39.xlsx]

## Sheet: SI-Fig. 39a
X1	Y1	X2	Y2	X3	Y3	X4	Y4	X5	Y5	X6	Y6
40.0131	-29.837	40.0031	-73.2055	40.0511	-27.6896	40.0226	-31.9371	40.7013	-28.3519	40.8211	-16.6123
40.0704	-29.8179	40.086	-73.2004	40.1309	-27.6795	40.0246	-31.9219	40.7062	-28.3588	40.8224	-16.6388
40.124	-29.7872	40.1721	-73.171	40.2209	-27.6585	40.0275	-31.9327	40.7106	-28.3375	40.8304	-16.6157
40.1813	-29.7557	40.2564	-73.1546	40.3027	-27.6408	40.0269	-31.924	40.7207	-28.3144	40.8356	-16.6016
40.2405	-29.7341	40.3404	-73.1535	40.3855	-27.6196	40.0342	-31.9214	40.7287	-28.2765	40.8479	-16.5928
40.3	-29.7033	40.4271	-73.1351	40.4715	-27.6062	40.0408	-31.9227	40.7415	-28.2494	40.8593	-16.6128
40.3587	-29.6593	40.5103	-73.1146	40.5559	-27.6064	40.0502	-31.9188	40.7559	-28.2526	40.8715	-16.6126
40.4163	-29.6275	40.5965	-73.0981	40.6395	-27.59	40.0603	-31.9102	40.7716	-28.2448	40.8873	-16.6357
40.4794	-29.6083	40.6822	-73.093	40.7266	-27.573	40.0707	-31.9186	40.7902	-28.2381	40.9045	-16.6111
40.5423	-29.568	40.7644	-73.0547	40.8084	-27.5645	40.0884	-31.9065	40.8096	-28.2459	40.9257	-16.5963
40.6128	-29.5359	40.8515	-73.0372	40.8932	-27.5475	40.1084	-31.9018	40.8338	-28.2321	40.9467	-16.5615
40.6724	-29.5127	40.9336	-73.028	40.9819	-27.5324	40.1322	-31.8932	40.8578	-28.2322	40.9714	-16.5667
40.742	-29.4728	41.02	-73.0277	41.0645	-27.5218	40.1559	-31.8885	40.8845	-28.1935	40.9969	-16.5855
40.8049	-29.4382	41.1016	-73.0136	41.149	-27.5078	40.1732	-31.8924	40.9139	-28.1917	41.0258	-16.5877
40.8772	-29.4091	41.1889	-72.993	41.232	-27.5041	40.205	-31.8738	40.946	-28.2354	41.0567	-16.5835
40.9408	-29.3793	41.2747	-72.9711	41.3162	-27.4806	40.2308	-31.8745	40.9776	-28.2248	41.09	-16.573
41.0137	-29.3552	41.3581	-72.9688	41.4023	-27.4695	40.2572	-31.8584	41.0133	-28.2159	41.1219	-16.5705
41.0838	-29.3255	41.4406	-72.9334	41.4855	-27.4558	40.2878	-31.8538	41.0461	-28.2037	41.1582	-16.5358
41.1555	-29.2891	41.5246	-72.9218	41.5701	-27.4424	40.3262	-31.8521	41.0842	-28.1921	41.194	-16.5704
41.2264	-29.2559	41.6098	-72.9051	41.6523	-27.4316	40.3601	-31.8352	41.1223	-28.1753	41.2332	-16.5464
41.2961	-29.2094	41.6942	-72.8955	41.7382	-27.4172	40.3923	-31.8405	41.1667	-28.2057	41.2731	-16.5408
41.3695	-29.1801	41.7779	-72.8816	41.823	-27.392	40.4393	-31.8122	41.2063	-28.1942	41.3174	-16.5137
41.4408	-29.1472	41.8629	-72.8646	41.9055	-27.3877	40.4767	-31.7999	41.2499	-28.171	41.3606	-16.505
41.5145	-29.1194	41.9445	-72.8526	41.9913	-27.3818	40.5175	-31.8042	41.298	-28.1631	41.4072	-16.5203
41.5938	-29.0858	42.0281	-72.8351	42.0765	-27.3724	40.5606	-31.7934	41.3444	-28.1719	41.4522	-16.5461
41.6642	-29.0491	42.1127	-72.8343	42.1588	-27.3592	40.6069	-31.7796	41.3918	-28.16	41.5039	-16.5246
41.7421	-29.0135	42.199	-72.8061	42.242	-27.3401	40.6574	-31.7763	41.4415	-28.1749	41.5512	-16.5001
41.8149	-28.9949	42.2827	-72.789	42.3263	-27.3283	40.7027	-31.7548	41.494	-28.151	41.6054	-16.4634
41.8906	-28.945	42.3664	-72.7697	42.4153	-27.3118	40.7507	-31.7484	41.5486	-28.1631	41.6553	-16.4698
41.967	-28.9097	42.45	-72.7538	42.4953	-27.2879	40.8013	-31.7268	41.6046	-28.1395	41.7131	-16.4451
42.0412	-28.8698	42.5343	-72.7323	42.5804	-27.2745	40.8555	-31.7342	41.6578	-28.1205	41.7667	-16.496
42.1175	-28.8427	42.6143	-72.716	42.6629	-27.2665	40.9142	-31.7141	41.7145	-28.1063	41.8238	-16.433
42.1982	-28.8039	42.6985	-72.6921	42.7432	-27.2585	40.9655	-31.6905	41.7731	-28.1133	41.8824	-16.4201
42.2753	-28.7651	42.7835	-72.6859	42.8282	-27.2326	41.024	-31.6961	41.8319	-28.0945	41.9394	-16.4107
42.3554	-28.7443	42.8648	-72.6679	42.9105	-27.22	41.0819	-31.6871	41.8916	-28.0897	42.0012	-16.4649
42.4338	-28.7057	42.9521	-72.65	42.996	-27.2179	41.1437	-31.6681	41.9542	-28.0828	42.0618	-16.4492
42.5111	-28.6768	43.0344	-72.6406	43.0801	-27.2049	41.2034	-31.6559	42.0179	-28.072	42.1247	-16.3984
42.5891	-28.6371	43.1179	-72.6295	43.1648	-27.1822	41.2605	-31.6448	42.0802	-28.0685	42.189	-16.3895
42.6684	-28.5948	43.2012	-72.6006	43.2436	-27.1698	41.331	-31.6311	42.1416	-28.0546	42.2534	-16.4064
42.7447	-28.552	43.2847	-72.5925	43.3342	-27.1647	41.3923	-31.6149	42.2124	-28.0433	42.3194	-16.4012
42.8249	-28.5343	43.3678	-72.5755	43.416	-27.1534	41.4604	-31.6054	42.2786	-28.0179	42.3864	-16.3854
42.9041	-28.4985	43.4514	-72.564	43.5017	-27.1355	41.5239	-31.597	42.3474	-28.0061	42.4502	-16.355
42.9844	-28.4605	43.534	-72.5434	43.5776	-27.116	41.588	-31.5733	42.4162	-28.0087	42.5213	-16.3673
43.0658	-28.4324	43.6193	-72.5136	43.6647	-27.1101	41.6556	-31.5749	42.4838	-27.982	42.5907	-16.3917
43.1437	-28.3899	43.7024	-72.4921	43.7471	-27.0941	41.7272	-31.5504	42.5534	-27.9689	42.6619	-16.3945
43.2237	-28.3735	43.7833	-72.4871	43.8332	-27.0839	41.7963	-31.5267	42.6272	-27.9453	42.7344	-16.3455
43.305	-28.3372	43.8665	-72.4713	43.9153	-27.054	41.8678	-31.5276	42.701	-27.9753	42.8017	-16.3205
43.386	-28.2826	43.9505	-72.4524	43.9982	-27.0471	41.9408	-31.5099	42.7724	-27.9439	42.8723	-16.3212
43.4646	-28.2502	44.0357	-72.4482	44.0835	-27.031	42.0131	-31.5058	42.8446	-27.9333	42.9499	-16.3518
43.5477	-28.2087	44.1176	-72.4251	44.1663	-27.0234	42.0857	-31.4885	42.922	-27.9219	43.025	-16.3213
43.6307	-28.1831	44.201	-72.4036	44.2495	-27.005	42.1596	-31.4637	42.9945	-27.9259	43.0992	-16.2845
43.71	-28.1565	44.2833	-72.3892	44.3316	-26.9893	42.2361	-31.4451	43.0701	-27.9159	43.1761	-16.2485
43.7926	-28.1278	44.3653	-72.3849	44.4158	-26.9838	42.3147	-31.4441	43.1446	-27.8912	43.249	-16.2415
43.8703	-28.0866	44.4516	-72.3554	44.498	-26.9662	42.3903	-31.4234	43.2221	-27.8963	43.3252	-16.2537
43.952	-28.0522	44.5326	-72.3358	44.5821	-26.9428	42.4639	-31.4153	43.3032	-27.8295	43.4018	-16.2552
44.0346	-28.0136	44.6196	-72.318	44.6652	-26.9331	42.5427	-31.3978	43.3803	-27.8583	43.4777	-16.2376
44.1146	-27.9951	44.7019	-72.3124	44.7476	-26.9098	42.6238	-31.3728	43.4551	-27.8501	43.5558	-16.2225
44.1955	-27.9524	44.7861	-72.2898	44.8353	-26.9016	42.695	-31.3656	43.535	-27.8382	43.6371	-16.2122
44.2791	-27.9267	44.8695	-72.2735	44.9162	-26.8764	42.779	-31.3546	43.6167	-27.8386	43.7149	-16.1901
44.3642	-27.8824	44.9515	-72.2529	44.9972	-26.8696	42.8554	-31.3345	43.6953	-27.8153	43.7947	-16.1733
44.4452	-27.8547	45.0316	-72.2384	45.0851	-26.8593	42.9426	-31.3143	43.7772	-27.8046	43.8753	-16.1538
44.5244	-27.8183	45.1169	-72.2422	45.1657	-26.8368	43.0231	-31.3163	43.8564	-27.7889	43.957	-16.1487
44.6051	-27.7917	45.2001	-72.2023	45.2492	-26.8295	43.1063	-31.305	43.9391	-27.805	44.037	-16.1525
44.6874	-27.747	45.2838	-72.1752	45.334	-26.81	43.1904	-31.2966	44.0175	-27.817	44.1179	-16.1573
44.7711	-27.7293	45.366	-72.1744	45.411	-26.7982	43.2679	-31.2752	44.1011	-27.8053	44.1973	-16.1586
44.8567	-27.6916	45.4486	-72.15	45.4953	-26.7672	43.3491	-31.2575	44.1845	-27.7846	44.2815	-16.1456
44.9349	-27.6441	45.5303	-72.1301	45.5792	-26.7664	43.4346	-31.2454	44.2673	-27.7748	44.3643	-16.1225
45.0177	-27.6279	45.6136	-72.1185	45.6612	-26.7455	43.5225	-31.2283	44.348	-27.7732	44.4479	-16.109
45.1021	-27.6089	45.6976	-72.0904	45.7431	-26.7414	43.6029	-31.2092	44.4304	-27.7523	44.5292	-16.0808
45.1819	-27.5583	45.7797	-72.0813	45.8326	-26.7217	43.6862	-31.1934	44.5166	-27.7455	44.6139	-16.0915
45.2635	-27.5343	45.8644	-72.07	45.9136	-26.7002	43.7721	-31.1903	44.6001	-27.7503	44.6968	-16.0837
45.3502	-27.5023	45.947	-72.0462	45.997	-26.6797	43.8533	-31.1884	44.6843	-27.7249	44.7801	-16.0945
45.4289	-27.4649	46.0276	-72.038	46.0804	-26.677	43.9437	-31.1575	44.7672	-27.751	44.8647	-16.039
45.5106	-27.4338	46.1139	-72.0213	46.1639	-26.6658	44.0262	-31.1553	44.8525	-27.7302	44.9458	-16.0305
45.5936	-27.4028	46.1974	-72.0023	46.2465	-26.6497	44.11	-31.1512	44.937	-27.7102	45.0314	-16.0277
45.6811	-27.3718	46.2766	-71.9848	46.3252	-26.6264	44.2003	-31.1316	45.0193	-27.6718	45.118	-16.0553
45.763	-27.337	46.3586	-71.9625	46.4084	-26.6139	44.2831	-31.1137	45.1087	-27.6731	45.2006	-16.0451
45.8444	-27.3079	46.4422	-71.9493	46.4942	-26.5966	44.3701	-31.1046	45.1926	-27.6676	45.2867	-16.0073
45.9276	-27.2728	46.5246	-71.9303	46.5754	-26.6006	44.4563	-31.0913	45.2774	-27.6516	45.3723	-15.9926
46.0096	-27.2542	46.6068	-71.9062	46.6596	-26.578	44.5427	-31.0678	45.3637	-27.6388	45.4557	-16.0091
46.0894	-27.2277	46.6915	-71.8973	46.7433	-26.561	44.6282	-31.047	45.4502	-27.6446	45.5422	-15.9987
46.1754	-27.1909	46.7745	-71.8851	46.8244	-26.5538	44.7167	-31.0476	45.535	-27.6519	45.6296	-15.9585
46.2606	-27.158	46.8569	-71.8495	46.9075	-26.5203	44.8065	-31.0372	45.6225	-27.6388	45.7141	-15.9718
46.3428	-27.1253	46.9435	-71.8394	46.9899	-26.5179	44.8933	-31.0179	45.7087	-27.6378	45.8015	-15.9555
46.4242	-27.0971	47.0235	-71.8384	47.0725	-26.4987	44.9803	-31.0045	45.7949	-27.6297	45.8847	-15.9368
46.5093	-27.0684	47.1042	-71.8101	47.1546	-26.4863	45.0643	-31.0017	45.8817	-27.6141	45.9719	-15.9118
46.5942	-27.0305	47.1891	-71.7943	47.24	-26.4663	45.1524	-30.9924	45.9679	-27.6271	46.0591	-15.9025
46.6717	-27.0148	47.269	-71.7791	47.3272	-26.4651	45.2402	-30.9741	46.0534	-27.6104	46.1461	-15.9349
46.7565	-26.9758	47.3521	-71.7414	47.4051	-26.4356	45.3303	-30.9696	46.1409	-27.5916	46.2319	-15.9231
46.8442	-26.9535	47.4349	-71.7323	47.4877	-26.4234	45.4207	-30.9548	46.2305	-27.5889	46.3191	-15.8708
46.921	-26.9202	47.5187	-71.7254	47.5667	-26.4096	45.5062	-30.9436	46.316	-27.5919	46.4048	-15.8895
47.0081	-26.8957	47.6032	-71.6919	47.653	-26.3829	45.5948	-30.9327	46.4029	-27.587	46.4915	-15.8834
47.0906	-26.8695	47.685	-71.6747	47.7351	-26.3798	45.6836	-30.9329	46.4904	-27.556	46.5766	-15.8592
47.173	-26.8286	47.7682	-71.6616	47.8175	-26.3611	45.7705	-30.9204	46.5761	-27.5559	46.6657	-15.8517
47.2558	-26.8123	47.851	-71.6285	47.9055	-26.3467	45.8594	-30.9049	46.6654	-27.5484	46.7509	-15.8581
47.338	-26.7732	47.9335	-71.6291	47.9871	-26.3227	45.9437	-30.8896	46.7501	-27.5278	46.8404	-15.849
47.4202	-26.7018	48.015	-71.6221	48.068	-26.3319	46.035	-30.8944	46.8382	-27.5204	46.9244	-15.8295
47.5058	-26.6798	48.1029	-71.601	48.1483	-26.3054	46.1204	-30.8722	46.925	-27.5291	47.0111	-15.8067
47.5874	-26.6472	48.1831	-71.5717	48.2363	-26.2882	46.2099	-30.8557	47.0153	-27.5202	47.0985	-15.814
47.668	-26.6159	48.2665	-71.5649	48.317	-26.2768	46.2987	-30.8568	47.1005	-27.5135	47.1873	-15.8295
47.7525	-26.5823	48.346	-71.5375	48.4023	-26.2452	46.3857	-30.8423	47.1905	-27.5147	47.2752	-15.8381
47.8398	-26.5787	48.43	-71.5322	48.4846	-26.2405	46.4751	-30.8289	47.2776	-27.5097	47.3629	-15.7883
47.9192	-26.5384	48.5153	-71.4971	48.5655	-26.2162	46.5678	-30.8271	47.3612	-27.4966	47.4487	-15.7829
48.0058	-26.5238	48.598	-71.4831	48.6464	-26.1986	46.6551	-30.8184	47.4479	-27.5083	47.5374	-15.7634
48.0878	-26.511	48.6776	-71.4666	48.7315	-26.1838	46.7354	-30.8024	47.5362	-27.4671	47.6211	-15.7888
48.1707	-26.4679	48.7638	-71.4602	48.8126	-26.1672	46.8263	-30.7934	47.6234	-27.5019	47.7115	-15.787
48.2558	-26.45	48.8432	-71.4209	48.896	-26.1555	46.9167	-30.7937	47.7135	-27.4875	47.7973	-15.7571
48.3356	-26.4229	48.927	-71.4107	48.9757	-26.1424	47.0004	-30.7844	47.8002	-27.483	47.885	-15.7388
48.4215	-26.3873	49.0089	-71.3901	49.0641	-26.1355	47.0898	-30.7707	47.8849	-27.4809	47.9705	-15.7184
48.5014	-26.3559	49.0919	-71.377	49.1454	-26.1139	47.1782	-30.7638	47.9749	-27.4773	48.0599	-15.739
48.5861	-26.3272	49.1792	-71.3597	49.2258	-26.0992	47.2673	-30.7649	48.0622	-27.4732	48.1446	-15.7761
48.6694	-26.3138	49.2622	-71.3318	49.306	-26.0809	47.3574	-30.76	48.1473	-27.4473	48.2345	-15.7481
48.7532	-26.268	49.3442	-71.3142	49.3904	-26.0615	47.4408	-30.7513	48.2382	-27.4656	48.3197	-15.7228
48.8352	-26.2562	49.4273	-71.3074	49.4772	-26.048	47.5297	-30.7312	48.3207	-27.4609	48.4068	-15.6948
48.9177	-26.2241	49.5086	-71.2769	49.5591	-26.0238	47.6179	-30.7072	48.4082	-27.4561	48.4943	-15.7154
49.002	-26.2147	49.593	-71.2576	49.6456	-26.0148	47.7076	-30.7131	48.4929	-27.4367	48.5822	-15.7314
49.0862	-26.1723	49.6755	-71.2356	49.7269	-25.9983	47.7948	-30.699	48.5832	-27.4353	48.6667	-15.7104
49.1702	-26.1494	49.757	-71.2282	49.8078	-25.9857	47.8768	-30.685	48.6696	-27.3929	48.7531	-15.6824
49.2562	-26.1256	49.8374	-71.1962	49.8893	-25.9546	47.9698	-30.6836	48.7577	-27.3843	48.8381	-15.6741
49.3365	-26.0988	49.9226	-71.1751	49.9711	-25.954	48.0571	-30.686	48.8436	-27.4026	48.928	-15.6933
49.4209	-26.0806	50.003	-71.1602	50.0561	-25.946	48.1468	-30.6605	48.9295	-27.3924	49.0161	-15.6779
49.5042	-26.0491	50.0872	-71.1449	50.1432	-25.9151	48.2279	-30.668	49.0193	-27.4034	49.1021	-15.6542
49.5853	-26.0166	50.17	-71.1152	50.2242	-25.9182	48.322	-30.6647	49.1048	-27.4	49.1877	-15.6755
49.6697	-26.0129	50.2545	-71.0947	50.3075	-25.8943	48.407	-30.6695	49.1893	-27.3874	49.2749	-15.6764
49.7511	-25.9796	50.3383	-71.0748	50.3927	-25.8794	48.4953	-30.6461	49.2776	-27.4066	49.3609	-15.6538
49.8354	-25.9372	50.4192	-71.0754	50.4729	-25.8529	48.5807	-30.6464	49.3645	-27.3704	49.4466	-15.6553
49.9208	-25.9256	50.5052	-71.0556	50.5525	-25.848	48.6679	-30.6339	49.4501	-27.3748	49.5344	-15.668
50.0023	-25.897	50.5874	-71.031	50.6359	-25.8175	48.7505	-30.6192	49.5351	-27.4088	49.6235	-15.6488
50.0846	-25.8846	50.6716	-71.0124	50.7216	-25.8083	48.8388	-30.6098	49.6207	-27.3659	49.7086	-15.6313
50.169	-25.8592	50.7545	-70.9844	50.8018	-25.7853	48.9255	-30.6182	49.7097	-27.3836	49.7928	-15.622
50.2523	-25.8413	50.8365	-70.9721	50.8859	-25.7798	49.0138	-30.6145	49.7943	-27.3922	49.8789	-15.6031
50.3371	-25.8072	50.9204	-70.9556	50.9702	-25.7623	49.1037	-30.6024	49.8822	-27.4054	49.9644	-15.6099
50.4195	-25.7894	51.0033	-70.9334	51.0512	-25.7399	49.1858	-30.6052	49.9674	-27.4084	50.05	-15.616
50.5042	-25.7838	51.0837	-70.916	51.1373	-25.7385	49.2728	-30.5989	50.0537	-27.442	50.1384	-15.6154
50.5873	-25.7596	51.1678	-70.899	51.2154	-25.711	49.3574	-30.5903	50.1387	-27.389	50.2263	-15.6241
50.6688	-25.7137	51.254	-70.8719	51.298	-25.6761	49.4485	-30.5856	50.2265	-27.3797	50.3096	-15.6128
50.7523	-25.7038	51.3334	-70.8562	51.3854	-25.6841	49.5338	-30.5913	50.3124	-27.3523	50.3968	-15.6388
50.8387	-25.6753	51.4205	-70.8392	51.4689	-25.6687	49.6225	-30.5679	50.4	-27.3859	50.4845	-15.62
50.9195	-25.6534	51.5003	-70.8228	51.555	-25.6348	49.7065	-30.5618	50.4842	-27.3806	50.5683	-15.5977
51.0012	-25.6242	51.5842	-70.7979	51.6325	-25.624	49.7889	-30.5689	50.5686	-27.3944	50.6534	-15.5934
51.0853	-25.6186	51.6682	-70.7807	51.7209	-25.6176	49.8787	-30.5581	50.6581	-27.3638	50.737	-15.6134
51.1682	-25.5954	51.7485	-70.7614	51.7989	-25.5871	49.9657	-30.5499	50.741	-27.3799	50.8246	-15.5705
51.2518	-25.5712	51.8313	-70.7404	51.8861	-25.5796	50.0526	-30.555	50.8299	-27.3647	50.9115	-15.5816
51.3353	-25.5404	51.919	-70.7217	51.9672	-25.5512	50.1384	-30.5407	50.9144	-27.3828	50.9974	-15.5954
51.4188	-25.5147	52.0041	-70.7054	52.0486	-25.5503	50.2265	-30.5354	50.9974	-27.3556	51.0847	-15.5993
51.5031	-25.5102	52.0852	-70.6878	52.1338	-25.5346	50.3085	-30.5311	51.0832	-27.3536	51.1685	-15.5597
51.5832	-25.4871	52.1683	-70.6783	52.2126	-25.5124	50.3919	-30.5275	51.1702	-27.3544	51.2523	-15.5425
51.6695	-25.4439	52.2506	-70.6406	52.2986	-25.4921	50.4789	-30.5226	51.2573	-27.3357	51.3393	-15.583
51.754	-25.4327	52.3326	-70.6175	52.3824	-25.4839	50.5651	-30.5086	51.3446	-27.3375	51.4241	-15.5731
51.8346	-25.4188	52.4164	-70.6016	52.4708	-25.4755	50.6487	-30.4979	51.4285	-27.3355	51.5107	-15.5612
51.9162	-25.4113	52.4993	-70.5831	52.5489	-25.4412	50.7351	-30.4904	51.5141	-27.323	51.5939	-15.5287
52.0029	-25.3853	52.582	-70.5617	52.6313	-25.4237	50.8212	-30.4984	51.5974	-27.3344	51.6801	-15.5421
52.0861	-25.3653	52.6693	-70.5357	52.7142	-25.416	50.905	-30.5008	51.6832	-27.3251	51.766	-15.5528
52.1689	-25.3335	52.7529	-70.5279	52.7982	-25.3936	50.9934	-30.4948	51.7683	-27.341	51.8527	-15.5473
52.2501	-25.3046	52.8353	-70.4996	52.8797	-25.3864	51.0775	-30.4886	51.8543	-27.318	51.9355	-15.5176
52.3357	-25.2965	52.9164	-70.4765	52.9654	-25.365	51.1609	-30.4805	51.9405	-27.3086	52.0191	-15.5171
52.4164	-25.2836	53.0021	-70.4624	53.0523	-25.3482	51.2471	-30.48	52.0257	-27.3222	52.107	-15.5262
52.5035	-25.251	53.0839	-70.4456	53.1322	-25.3336	51.3318	-30.4876	52.1107	-27.3197	52.1923	-15.5513
52.5888	-25.2348	53.1649	-70.4208	53.2128	-25.3162	51.4196	-30.4684	52.1947	-27.3017	52.2774	-15.5195
52.6694	-25.2164	53.2517	-70.4029	53.301	-25.2877	51.5024	-30.4643	52.2803	-27.3366	52.3614	-15.5085
52.7515	-25.1864	53.3325	-70.3787	53.3801	-25.2803	51.5894	-30.4499	52.3653	-27.3195	52.4471	-15.4998
52.8338	-25.1557	53.4173	-70.3673	53.4689	-25.2604	51.6763	-30.4609	52.4494	-27.3185	52.5344	-15.5225
52.9159	-25.1428	53.5009	-70.3495	53.5461	-25.2437	51.7601	-30.4349	52.5347	-27.3254	52.6202	-15.5353
53.0005	-25.1341	53.5845	-70.3262	53.6283	-25.2254	51.8411	-30.4307	52.6199	-27.3254	52.702	-15.5049
53.0861	-25.1265	53.6683	-70.3039	53.7108	-25.202	51.9272	-30.4279	52.7021	-27.3123	52.7854	-15.4675
53.1652	-25.0928	53.753	-70.2961	53.7945	-25.186	52.0191	-30.4428	52.79	-27.2937	52.8723	-15.4636
53.252	-25.0734	53.8339	-70.2749	53.8812	-25.1721	52.102	-30.4422	52.872	-27.2684	52.9575	-15.4521
53.3348	-25.077	53.9163	-70.2511	53.9664	-25.1376	52.1851	-30.4186	52.9588	-27.264	53.0427	-15.483
53.4168	-25.0489	54.0006	-70.2252	54.0498	-25.1447	52.2692	-30.4202	53.0421	-27.2773	53.125	-15.4803
53.5001	-25.0138	54.0849	-70.2179	54.1266	-25.1308	52.3503	-30.3988	53.1278	-27.2577	53.2089	-15.4664
53.586	-25	54.167	-70.1945	54.2136	-25.1108	52.4345	-30.4152	53.2135	-27.2625	53.2951	-15.4444
53.669	-24.9793	54.2505	-70.1726	54.2996	-25.0887	52.5194	-30.3989	53.2984	-27.2776	53.3788	-15.4899
53.7501	-24.9717	54.3332	-70.1432	54.3836	-25.0767	52.6046	-30.4036	53.3816	-27.279	53.4638	-15.4855
53.8355	-24.9357	54.4174	-70.1343	54.4623	-25.0411	52.6914	-30.3856	53.463	-27.2885	53.5512	-15.471
53.9185	-24.9169	54.5028	-70.1009	54.5468	-25.049	52.773	-30.3777	53.5511	-27.2926	53.6338	-15.4693
54.0024	-24.8957	54.587	-70.0859	54.6303	-25.0156	52.8615	-30.3834	53.6352	-27.3101	53.7186	-15.4748
54.088	-24.8942	54.6682	-70.0744	54.7118	-24.9989	52.9467	-30.3865	53.7184	-27.3024	53.8032	-15.4726
54.1681	-24.8776	54.7521	-70.0499	54.7982	-24.9794	53.0315	-30.3801	53.8037	-27.2871	53.8887	-15.4401
54.2506	-24.8579	54.8354	-70.025	54.8791	-24.9621	53.1114	-30.3792	53.8892	-27.3622	53.9745	-15.4431
54.3366	-24.8328	54.9188	-70.0085	54.9639	-24.9336	53.1971	-30.3685	53.9723	-27.3021	54.0562	-15.4633
54.421	-24.8108	55.0026	-69.989	55.0499	-24.9384	53.2839	-30.3614	54.0588	-27.2479	54.1414	-15.4627
54.5016	-24.7943	55.0843	-69.9795	55.1296	-24.9284	53.365	-30.3518	54.141	-27.2403	54.2243	-15.4254
54.5823	-24.7969	55.1697	-69.9594	55.2183	-24.8953	53.4508	-30.3519	54.2254	-27.2589	54.3091	-15.4085
54.6696	-24.7577	55.2539	-69.9396	55.3016	-24.8776	53.5342	-30.3389	54.3135	-27.2585	54.3946	-15.43
54.7512	-24.7499	55.3385	-69.914	55.3809	-24.8679	53.6219	-30.3363	54.3949	-27.2639	54.4778	-15.4179
54.8339	-24.7094	55.4214	-69.8888	55.4629	-24.8504	53.7024	-30.3378	54.4789	-27.2359	54.5633	-15.4402
54.9181	-24.7001	55.5028	-69.8668	55.5503	-24.8314	53.7876	-30.3223	54.5629	-27.2529	54.6463	-15.4107
54.9997	-24.7048	55.5873	-69.8484	55.6357	-24.8123	53.871	-30.3259	54.6471	-27.248	54.7307	-15.4153
55.0828	-24.7075	55.671	-69.8321	55.7147	-24.7938	53.9568	-30.3144	54.7322	-27.2432	54.8163	-15.4193
55.1683	-24.6673	55.7555	-69.8239	55.7991	-24.7828	54.0401	-30.329	54.8157	-27.236	54.8995	-15.4442
55.2476	-24.64	55.8381	-69.7852	55.8826	-24.7633	54.1226	-30.3138	54.9005	-27.2292	54.9835	-15.4001
55.3349	-24.6188	55.9227	-69.7712	55.9709	-24.7419	54.2071	-30.311	54.9861	-27.2195	55.0674	-15.386
55.417	-24.6024	56.0028	-69.7509	56.0463	-24.7267	54.2893	-30.3127	55.0684	-27.2488	55.1512	-15.4188
55.5025	-24.6053	56.0891	-69.7267	56.1319	-24.7063	54.3746	-30.3072	55.1517	-27.2538	55.2346	-15.4371
55.5838	-24.5808	56.1705	-69.71	56.2159	-24.698	54.4592	-30.2976	55.237	-27.2137	55.3205	-15.4048
55.668	-24.5461	56.2565	-69.6962	56.2982	-24.6695	54.5449	-30.2855	55.3188	-27.1942	55.4066	-15.4078
55.7492	-24.5244	56.3377	-69.6679	56.3836	-24.6441	54.6309	-30.2824	55.4051	-27.2176	55.4894	-15.4366
55.8317	-24.508	56.4208	-69.6546	56.4683	-24.6511	54.7139	-30.2953	55.4888	-27.2751	55.5734	-15.4068
55.9153	-24.4926	56.505	-69.6228	56.5508	-24.6333	54.7946	-30.277	55.5729	-27.2585	55.6558	-15.3954
55.9981	-24.4633	56.5882	-69.6067	56.6302	-24.6	54.8783	-30.2726	55.6566	-27.1883	55.7407	-15.3994
56.0814	-24.4675	56.6727	-69.5835	56.7151	-24.58	54.9629	-30.2597	55.7379	-27.2097	55.8225	-15.4012
56.1664	-24.4466	56.7525	-69.5572	56.7999	-24.5777	55.0486	-30.2712	55.8255	-27.2093	55.9053	-15.3628
56.2505	-24.4279	56.8349	-69.5316	56.8828	-24.5467	55.1305	-30.2636	55.9076	-27.2224	55.9928	-15.3514
56.3307	-24.4048	56.9225	-69.5237	56.9686	-24.5387	55.2165	-30.2647	55.9934	-27.2527	56.0757	-15.3603
56.4162	-24.395	57.0049	-69.5122	57.052	-24.5302	55.3018	-30.2657	56.078	-27.2692	56.1588	-15.3811
56.5011	-24.3692	57.0882	-69.4745	57.1392	-24.5031	55.3821	-30.2592	56.1624	-27.2332	56.2423	-15.3582
56.5853	-24.361	57.1722	-69.4741	57.2182	-24.4847	55.4652	-30.2434	56.2441	-27.2681	56.3266	-15.3723
56.6669	-24.3496	57.2546	-69.4428	57.3041	-24.4691	55.5469	-30.2383	56.3279	-27.239	56.4112	-15.3744
56.7501	-24.3248	57.3364	-69.4179	57.3857	-24.4512	55.6296	-30.2298	56.4117	-27.2515	56.4941	-15.3589
56.8344	-24.3023	57.422	-69.3935	57.4684	-24.4185	55.7143	-30.2304	56.4959	-27.2588	56.5792	-15.3453
56.9137	-24.2803	57.5057	-69.374	57.5489	-24.4275	55.7997	-30.2197	56.5785	-27.2402	56.6623	-15.3627
56.9985	-24.2666	57.5897	-69.3492	57.6328	-24.3991	55.8831	-30.2108	56.6649	-27.2348	56.747	-15.3473
57.0791	-24.273	57.6731	-69.3373	57.7188	-24.3795	55.9672	-30.2145	56.7485	-27.2408	56.829	-15.3656
57.1645	-24.2591	57.7543	-69.3089	57.7989	-24.365	56.0474	-30.2154	56.8308	-27.2241	56.913	-15.3265
57.2479	-24.2141	57.843	-69.3004	57.8867	-24.3393	56.1331	-30.222	56.9178	-27.2347	56.9974	-15.3202
57.3336	-24.2023	57.922	-69.2567	57.9642	-24.3213	56.2154	-30.2004	56.998	-27.2469	57.0814	-15.3251
57.4191	-24.178	58.0055	-69.2514	58.0493	-24.3208	56.2999	-30.1997	57.0804	-27.2716	57.164	-15.3112
57.5017	-24.1494	58.091	-69.2425	58.1345	-24.2945	56.3841	-30.1899	57.165	-27.2822	57.2479	-15.3477
57.5831	-24.1559	58.1724	-69.1981	58.2171	-24.2715	56.4697	-30.1899	57.2489	-27.2886	57.3337	-15.3255
57.6658	-24.1295	58.2552	-69.1859	58.3003	-24.2632	56.5506	-30.1788	57.3344	-27.2933	57.4153	-15.3299
57.7509	-24.1289	58.3385	-69.1589	58.3873	-24.2565	56.6351	-30.1805	57.417	-27.3112	57.501	-15.3236
57.8343	-24.1031	58.4233	-69.1368	58.4663	-24.217	56.7166	-30.1755	57.5018	-27.2935	57.5842	-15.3049
57.9164	-24.0792	58.5086	-69.1121	58.5496	-24.2087	56.8064	-30.1696	57.5842	-27.2647	57.6668	-15.3099
57.9991	-24.0802	58.592	-69.1042	58.6381	-24.1801	56.8888	-30.1779	57.6692	-27.2825	57.7494	-15.3199
58.0834	-24.0635	58.6724	-69.0768	58.7176	-24.1627	56.9726	-30.165	57.7519	-27.3117	57.8353	-15.3549
58.1673	-24.0427	58.7587	-69.0603	58.8063	-24.1532	57.0523	-30.165	57.8341	-27.2935	57.9171	-15.3084
58.2529	-24.0232	58.8402	-69.0271	58.8843	-24.1352	57.1354	-30.1653	57.9202	-27.3041	58.0037	-15.3009
58.3304	-23.9964	58.9215	-69.0097	58.9718	-24.1066	57.2207	-30.1505	58.0031	-27.3253	58.0838	-15.3075
58.4152	-23.9855	59.0054	-68.9943	59.0518	-24.1007	57.3039	-30.1411	58.0854	-27.3101	58.1698	-15.3217
58.4984	-23.9497	59.0894	-68.9763	59.1354	-24.0867	57.3901	-30.1361	58.1708	-27.3047	58.2523	-15.327
58.584	-23.9522	59.1749	-68.9468	59.2228	-24.0716	57.4684	-30.1306	58.2532	-27.3037	58.3378	-15.2944
58.6683	-23.9355	59.2567	-68.939	59.303	-24.0528	57.5563	-30.1227	58.336	-27.2934	58.4188	-15.2936
58.7481	-23.9233	59.3419	-68.9215	59.3852	-24.0314	57.6382	-30.129	58.4188	-27.2973	58.503	-15.2737
58.8323	-23.8964	59.4242	-68.8853	59.4668	-24.0117	57.7198	-30.114	58.5032	-27.299	58.5868	-15.2621
58.9153	-23.8793	59.5075	-68.8588	59.5525	-23.9874	57.8045	-30.1158	58.5867	-27.2924	58.671	-15.2601
58.9993	-23.8579	59.5926	-68.8356	59.6355	-23.9688	57.8918	-30.1103	58.6695	-27.2952	58.7532	-15.2773
59.0854	-23.8536	59.6732	-68.8312	59.7209	-23.9621	57.9749	-30.1072	58.7532	-27.2904	58.8379	-15.3088
59.1686	-23.8383	59.7582	-68.799	59.8032	-23.9381	58.0573	-30.1193	58.8368	-27.2843	58.9214	-15.2962
59.2484	-23.8087	59.8436	-68.7752	59.887	-23.9145	58.1408	-30.0989	58.9208	-27.2772	59.0054	-15.2775
59.3342	-23.7965	59.9247	-68.7526	59.9723	-23.9137	58.2251	-30.0953	59.0044	-27.2846	59.0875	-15.2402
59.4169	-23.7786	60.0104	-68.7477	60.0546	-23.8861	58.3095	-30.0974	59.0865	-27.2718	59.1721	-15.247
59.5003	-23.7696	60.0921	-68.7152	60.1383	-23.8783	58.3909	-30.0813	59.1718	-27.2817	59.2559	-15.2585
59.5817	-23.7381	60.1774	-68.6943	60.2234	-23.8585	58.4751	-30.0829	59.2543	-27.2425	59.3381	-15.2609
59.6634	-23.7239	60.2607	-68.6649	60.3075	-23.8389	58.5552	-30.0611	59.3383	-27.2497	59.4217	-15.2714
59.7475	-23.7091	60.3434	-68.6506	60.3903	-23.8159	58.6366	-30.0581	59.4202	-27.2396	59.5039	-15.2727
59.8297	-23.684	60.4266	-68.6217	60.4672	-23.8073	58.7254	-30.0616	59.5019	-27.2404	59.5876	-15.2329
59.9123	-23.6692	60.5101	-68.5977	60.5557	-23.7814	58.8022	-30.0507	59.5879	-27.2184	59.6709	-15.223
59.9964	-23.6492	60.5921	-68.5824	60.6409	-23.7679	58.8906	-30.0589	59.6693	-27.2266	59.756	-15.2262
60.0802	-23.6488	60.6759	-68.5774	60.7211	-23.7468	58.9755	-30.0523	59.7536	-27.212	59.8374	-15.2361
60.1675	-23.6268	60.76	-68.5303	60.8037	-23.7315	59.0569	-30.0471	59.8385	-27.2085	59.9201	-15.2307
60.2478	-23.6072	60.8415	-68.5181	60.8865	-23.721	59.1369	-30.0361	59.9204	-27.203	60.0038	-15.258
60.3294	-23.5961	60.9256	-68.5033	60.9733	-23.6856	59.2241	-30.0411	60.0039	-27.2175	60.0873	-15.2226
60.4117	-23.5712	61.0074	-68.4787	61.0518	-23.6669	59.3041	-30.0465	60.0849	-27.2074	60.1716	-15.2062
60.4977	-23.5488	61.0911	-68.46	61.1349	-23.6592	59.3916	-30.0202	60.1709	-27.2075	60.2553	-15.2053
60.5817	-23.5337	61.1749	-68.4257	61.2222	-23.6479	59.4736	-30.0151	60.2538	-27.1976	60.3379	-15.2445
60.6618	-23.5084	61.2565	-68.4056	61.3055	-23.6153	59.5564	-30.0031	60.3371	-27.1965	60.4237	-15.2062
60.7499	-23.4955	61.3425	-68.3902	61.3866	-23.6049	59.6383	-30.0076	60.4233	-27.1839	60.5069	-15.2063
60.8302	-23.4529	61.4259	-68.3652	61.4695	-23.5846	59.7208	-29.9947	60.5027	-27.1869	60.5903	-15.193
60.9141	-23.4618	61.5093	-68.3345	61.5522	-23.571	59.8075	-29.9953	60.5855	-27.1664	60.6726	-15.1901
60.9971	-23.4294	61.5898	-68.321	61.6382	-23.5416	59.8936	-29.989	60.6693	-27.1793	60.7565	-15.2079
61.0807	-23.4327	61.6724	-68.2947	61.7195	-23.5306	59.9732	-29.978	60.7539	-27.1664	60.8398	-15.222
61.1613	-23.3907	61.7557	-68.2715	61.8013	-23.5095	60.0554	-29.9969	60.8391	-27.1687	60.9229	-15.1874
61.2434	-23.3748	61.8401	-68.2479	61.8868	-23.4862	60.1391	-29.9781	60.9199	-27.1607	61.0034	-15.1835
61.3303	-23.3816	61.922	-68.2319	61.9691	-23.479	60.221	-29.9735	61.0027	-27.1877	61.0867	-15.1869
61.4136	-23.3447	62.0067	-68.2124	62.0564	-23.4652	60.3035	-29.9718	61.0869	-27.1724	61.1687	-15.2055
61.4952	-23.3254	62.0918	-68.19	62.1353	-23.4517	60.3919	-29.9663	61.1697	-27.172	61.2544	-15.1436
61.5804	-23.3226	62.1725	-68.1672	62.2205	-23.4325	60.4759	-29.949	61.2519	-27.1608	61.3351	-15.1553
61.663	-23.2991	62.2559	-68.1504	62.3054	-23.4109	60.5546	-29.9488	61.3353	-27.1527	61.4204	-15.1602
61.7462	-23.2998	62.3412	-68.1236	62.387	-23.3839	60.6423	-29.9518	61.4211	-27.1574	61.5037	-15.1492
61.8296	-23.2532	62.4221	-68.1034	62.4695	-23.3695	60.7264	-29.9466	61.5018	-27.1619	61.5846	-15.1401
61.9136	-23.2358	62.5065	-68.0869	62.5527	-23.3396	60.8075	-29.9359	61.5849	-27.1499	61.6713	-15.1445
61.9965	-23.2213	62.5892	-68.0677	62.6369	-23.3311	60.8898	-29.925	61.671	-27.1532	61.7524	-15.1507
62.0814	-23.1889	62.6744	-68.0313	62.7171	-23.3029	60.9713	-29.9138	61.7534	-27.143	61.8348	-15.1344
62.1642	-23.1813	62.7567	-68.0179	62.8001	-23.2958	61.0566	-29.9172	61.8362	-27.1368	61.9187	-15.1335
62.2475	-23.1681	62.842	-67.9916	62.8855	-23.2713	61.1417	-29.9174	61.9184	-27.1337	62.003	-15.1475
62.3312	-23.1471	62.925	-67.9672	62.9687	-23.2494	61.2192	-29.9206	62.0023	-27.1386	62.0845	-15.1528
62.4164	-23.1343	63.0065	-67.9455	63.0509	-23.2374	61.3067	-29.9147	62.0883	-27.1446	62.1691	-15.1738
62.499	-23.1175	63.0919	-67.9331	63.1384	-23.2384	61.3884	-29.9031	62.1683	-27.1144	62.2523	-15.1553
62.5824	-23.0856	63.1733	-67.9162	63.218	-23.2092	61.4718	-29.8913	62.2533	-27.1169	62.3368	-15.161
62.6635	-23.0689	63.2567	-67.8831	63.3015	-23.1882	61.5565	-29.889	62.3366	-27.1137	62.4167	-15.1278
62.7456	-23.0546	63.3429	-67.8662	63.3802	-23.1775	61.6382	-29.8886	62.418	-27.1139	62.5015	-15.1097
62.8302	-23.0469	63.4269	-67.8395	63.4698	-23.1615	61.7229	-29.8773	62.5005	-27.1069	62.5858	-15.1011
62.9135	-23.019	63.5081	-67.8077	63.555	-23.1469	61.8049	-29.86	62.5864	-27.1026	62.6677	-15.1064
62.9966	-22.9986	63.592	-67.7695	63.6358	-23.1047	61.8883	-29.8481	62.6687	-27.0889	62.751	-15.1094
63.08	-22.9796	63.6748	-67.758	63.7183	-23.1004	61.9759	-29.8511	62.75	-27.0974	62.8352	-15.1177
63.1623	-22.978	63.7588	-67.7413	63.8031	-23.073	62.0537	-29.8647	62.8351	-27.0801	62.9165	-15.1093
63.2438	-22.9575	63.8397	-67.7051	63.8845	-23.0539	62.1374	-29.8588	62.9173	-27.0748	63.0001	-15.106
63.3294	-22.9223	63.9226	-67.6848	63.9678	-23.0376	62.2168	-29.8423	63.0006	-27.0868	63.0813	-15.1033
63.4104	-22.9068	64.0027	-67.6906	64.0542	-23.034	62.3052	-29.834	63.0856	-27.0781	63.1655	-15.107
63.4952	-22.8841	64.088	-67.6624	64.1339	-22.999	62.3863	-29.8316	63.1685	-27.0804	63.2483	-15.101
63.5772	-22.8635	64.1749	-67.6299	64.2168	-22.9795	62.4704	-29.8239	63.251	-27.0715	63.3318	-15.0711
63.6627	-22.823	64.2558	-67.6216	64.3041	-22.962	62.554	-29.8146	63.3357	-27.074	63.4157	-15.0598
63.7457	-22.8209	64.3366	-67.6018	64.3837	-22.9423	62.6365	-29.806	63.418	-27.0677	63.4986	-15.0634
63.8298	-22.8046	64.4229	-67.576	64.4701	-22.9358	62.7172	-29.8088	63.499	-27.0742	63.5808	-15.0526
63.9114	-22.8032	64.5031	-67.5385	64.5536	-22.9156	62.8012	-29.8004	63.5813	-27.0549	63.6642	-15.0731
63.9977	-22.7633	64.5891	-67.5101	64.6354	-22.894	62.8816	-29.7896	63.6677	-27.0721	63.7469	-15.0793
64.0817	-22.7507	64.6715	-67.4938	64.7175	-22.8688	62.9693	-29.7787	63.7478	-27.0572	63.8315	-15.0702
64.1637	-22.7299	64.7566	-67.4801	64.8002	-22.8531	63.0521	-29.7873	63.8325	-27.0687	63.9146	-15.0564
64.2472	-22.7052	64.8365	-67.4399	64.8841	-22.8297	63.1322	-29.7786	63.9163	-27.0468	63.998	-15.0422
64.33	-22.6968	64.9225	-67.417	64.9711	-22.806	63.2167	-29.7685	63.9983	-27.0569	64.0808	-15.0563
64.4131	-22.6742	65.006	-67.4113	65.0542	-22.7979	63.3027	-29.763	64.0847	-27.0606	64.1642	-15.0506
64.4985	-22.6543	65.0923	-67.3857	65.1387	-22.7927	63.3819	-29.7558	64.1648	-27.0433	64.2463	-15.0569
64.5792	-22.6145	65.1724	-67.3663	65.2196	-22.7751	63.4718	-29.7475	64.2481	-27.0367	64.3297	-15.0456
64.6643	-22.5951	65.2572	-67.3352	65.3055	-22.7417	63.5496	-29.7477	64.3309	-27.0381	64.4135	-15.0297
64.746	-22.5786	65.338	-67.3194	65.3865	-22.7209	63.6358	-29.7441	64.4154	-27.0405	64.4985	-15.056
64.828	-22.5578	65.4199	-67.2956	65.4691	-22.7041	63.7207	-29.7416	64.4969	-27.0206	64.5803	-15.0325
64.9125	-22.5423	65.5041	-67.2809	65.5539	-22.6986	63.8029	-29.7246	64.5819	-27.0275	64.6642	-15.0063
64.9942	-22.5257	65.5883	-67.2506	65.6378	-22.6739	63.8864	-29.7146	64.6656	-27.0163	64.7452	-15.0349
65.0787	-22.5073	65.6727	-67.2209	65.7187	-22.6474	63.9647	-29.7153	64.7491	-27.0167	64.8282	-15.026
65.1579	-22.4818	65.7536	-67.1932	65.8055	-22.637	64.0519	-29.7136	64.832	-27.0252	64.9133	-15.0042
65.2447	-22.5408	65.8357	-67.1679	65.8852	-22.6116	64.1293	-29.702	64.9147	-27.0105	64.995	-14.9834
65.3261	-23.3502	65.9203	-67.1437	65.9698	-22.5944	64.2168	-29.7006	64.9948	-27.0191	65.0772	-14.9861
65.4087	-23.0723	66.0026	-67.1405	66.0541	-22.5823	64.2971	-29.6863	65.0813	-27.0166	65.1627	-14.9906
65.4935	-22.9945	66.0917	-67.1266	66.1384	-22.573	64.3809	-29.6787	65.1641	-27.0266	65.2464	-15.0192
65.5755	-22.9864	66.172	-67.0998	66.2214	-22.5461	64.4631	-29.6831	65.2475	-26.9971	65.33	-15.0089
65.6617	-22.9559	66.254	-67.0678	66.3012	-22.5199	64.548	-29.6697	65.3295	-27.0066	65.4091	-14.985
65.7445	-22.9325	66.339	-67.0473	66.3867	-22.5005	64.632	-29.6679	65.4108	-26.981	65.494	-14.9653
65.8239	-22.9274	66.4216	-67.0315	66.4683	-22.4814	64.7154	-29.6647	65.4961	-26.9926	65.577	-14.9588
65.9125	-22.8965	66.5064	-66.9973	66.548	-22.4741	64.7975	-29.6492	65.58	-26.9903	65.6609	-14.9787
65.9936	-22.8795	66.5889	-66.9792	66.6328	-22.4499	64.8847	-29.6478	65.6616	-26.9946	65.7427	-14.9833
66.0742	-22.8764	66.6705	-66.9573	66.7142	-22.4111	64.9676	-29.6463	65.7455	-26.9823	65.8263	-14.9488
66.1572	-22.8425	66.7546	-66.9323	66.8023	-22.4086	65.0472	-29.6323	65.8276	-26.9722	65.911	-14.9447
66.2425	-22.8221	66.8373	-66.9131	66.885	-22.3938	65.1301	-29.6291	65.9106	-26.962	65.9935	-14.9436
66.3247	-22.7979	66.9206	-66.8778	66.9686	-22.3745	65.2117	-29.6174	65.9946	-26.9685	66.0767	-14.9518
66.406	-22.7752	67.0063	-66.8723	67.0502	-22.3572	65.3004	-29.613	66.0778	-26.9802	66.1584	-14.9402
66.4912	-22.7684	67.0875	-66.8491	67.1312	-22.3311	65.3835	-29.6145	66.1601	-26.9676	66.2417	-14.9342
66.5772	-22.7484	67.1737	-66.8327	67.2168	-22.3201	65.4658	-29.6081	66.2465	-26.962	66.3252	-14.9255
66.6586	-22.7214	67.253	-66.7975	67.3037	-22.3018	65.5473	-29.591	66.3267	-26.9667	66.4063	-14.9199
66.7414	-22.6821	67.3384	-66.778	67.3828	-22.2798	65.6316	-29.5899	66.4097	-26.9642	66.4928	-14.9532
66.8271	-22.6669	67.4219	-66.7537	67.4694	-22.2479	65.7115	-29.5711	66.4914	-26.9572	66.5742	-14.9401
66.912	-22.6458	67.5073	-66.7227	67.5512	-22.2449	65.795	-29.571	66.5741	-26.9652	66.657	-14.904
66.9908	-22.6237	67.5906	-66.7084	67.6335	-22.2177	65.8808	-29.5674	66.6566	-26.9422	66.739	-14.9251
67.0779	-22.6284	67.6705	-66.6871	67.7158	-22.2054	65.9616	-29.5588	66.7392	-26.9376	66.8263	-14.91
67.1587	-22.587	67.7583	-66.6724	67.7986	-22.1708	66.0465	-29.5615	66.8223	-26.9332	66.907	-14.9302
67.2416	-22.5725	67.838	-66.6348	67.8781	-22.1526	66.1263	-29.5506	66.9087	-26.9342	66.9885	-14.9065
67.3256	-22.556	67.9236	-66.6046	67.9661	-22.1426	66.2088	-29.5436	66.9916	-26.9429	67.0729	-14.8969
67.4069	-22.5278	68.0079	-66.5933	68.0518	-22.1236	66.296	-29.5389	67.0725	-26.9273	67.1561	-14.8993
67.4921	-22.5206	68.087	-66.5738	68.1301	-22.1036	66.3798	-29.5345	67.1564	-26.9293	67.2377	-14.9089
67.5744	-22.4858	68.1708	-66.5305	68.2178	-22.0894	66.4637	-29.536	67.2388	-26.9186	67.3207	-14.8979
67.6599	-22.4728	68.2551	-66.517	68.3025	-22.075	66.5454	-29.5243	67.3235	-26.923	67.4063	-14.8846
67.7414	-22.4298	68.3374	-66.4985	68.3801	-22.0412	66.6258	-29.5045	67.4056	-26.9104	67.4874	-14.8622
67.8234	-22.426	68.4237	-66.4794	68.464	-22.0229	66.7095	-29.4975	67.4882	-26.8961	67.569	-14.8527
67.9079	-22.3944	68.5074	-66.4542	68.5516	-22.0173	66.7958	-29.4951	67.5728	-26.9163	67.6551	-14.853
67.9897	-22.3791	68.5858	-66.4192	68.6333	-21.9928	66.8774	-29.4963	67.6532	-26.906	67.7377	-14.8716
68.0754	-22.3743	68.6705	-66.4015	68.7162	-21.9723	66.9624	-29.4876	67.7392	-26.9082	67.8201	-14.8228
68.1565	-22.3342	68.7515	-66.385	68.8056	-21.945	67.0423	-29.4782	67.8231	-26.9032	67.9025	-14.8298
68.2398	-22.3116	68.8398	-66.3611	68.8845	-21.9317	67.1271	-29.4821	67.9048	-26.8874	67.988	-14.8531
68.3235	-22.2724	68.9196	-66.3237	68.9614	-21.9018	67.209	-29.4683	67.9901	-26.8735	68.0689	-14.8738
68.4043	-22.2511	69.0028	-66.3098	69.0487	-21.9051	67.2897	-29.4652	68.0739	-26.871	68.1524	-14.8394
68.4889	-22.2253	69.089	-66.2919	69.129	-21.875	67.3777	-29.4503	68.1548	-26.8656	68.2348	-14.8338
68.57	-22.2214	69.1683	-66.2756	69.2153	-21.8612	67.4624	-29.4438	68.2383	-26.8611	68.3188	-14.805
68.656	-22.1933	69.2549	-66.253	69.2971	-21.8323	67.5446	-29.4147	68.3218	-26.8598	68.4037	-14.8284
68.738	-22.1638	69.3375	-66.2077	69.3819	-21.8168	67.6259	-29.4394	68.4061	-26.8768	68.4832	-14.8413
68.8238	-22.1387	69.4213	-66.1899	69.4629	-21.7973	67.7085	-29.4209	68.4863	-26.8776	68.5674	-14.8237
68.9058	-22.1047	69.5041	-66.1746	69.5482	-21.7812	67.7912	-29.4115	68.5687	-26.8601	68.6538	-14.7963
68.9919	-22.0916	69.5863	-66.159	69.6343	-21.751	67.878	-29.4034	68.6553	-26.8499	68.7334	-14.7957
69.0731	-22.0802	69.6706	-66.1321	69.715	-21.7435	67.9612	-29.411	68.7378	-26.8471	68.8168	-14.8265
69.1541	-22.0545	69.7531	-66.1172	69.7962	-21.7189	68.0438	-29.3936	68.8194	-26.8573	68.9048	-14.8085
69.2389	-22.0312	69.8384	-66.0839	69.8829	-21.7003	68.1246	-29.3873	68.9047	-26.8261	68.9853	-14.7947
69.3226	-22.0064	69.9187	-66.0547	69.9617	-21.6824	68.2044	-29.3882	68.9875	-26.8484	69.0663	-14.7672
69.4097	-21.9954	70.0061	-66.0416	70.0475	-21.672	68.2902	-29.3789	69.0693	-26.8275	69.1477	-14.7713
69.4914	-21.973	70.0874	-66.0124	70.1358	-21.6452	68.3756	-29.3669	69.1521	-26.8318	69.2346	-14.7771
69.5721	-21.9295	70.1719	-65.9963	70.2129	-21.6317	68.4588	-29.3494	69.237	-26.8102	69.3169	-14.7722
69.6531	-21.8936	70.2542	-65.9644	70.3011	-21.6044	68.5366	-29.36	69.3209	-26.8246	69.3973	-14.7693
69.7419	-21.8877	70.3368	-65.9461	70.3859	-21.5897	68.6247	-29.3494	69.4026	-26.8155	69.4809	-14.7563
69.8222	-21.8683	70.4222	-65.9307	70.466	-21.5605	68.708	-29.3433	69.4853	-26.7999	69.5665	-14.7404
69.906	-21.8264	70.504	-65.8997	70.55	-21.5487	68.79	-29.3367	69.5685	-26.7964	69.6449	-14.7366
69.992	-21.8071	70.5879	-65.8863	70.6355	-21.528	68.87	-29.3184	69.6508	-26.7782	69.7279	-14.7396
70.076	-21.7856	70.673	-65.8621	70.7182	-21.5094	68.9547	-29.3245	69.7327	-26.7863	69.8136	-14.7649
70.1547	-21.7567	70.7547	-65.8364	70.7989	-21.4878	69.0425	-29.307	69.8194	-26.7831	69.8995	-14.7362
70.2395	-21.739	70.8384	-65.7997	70.8816	-21.4534	69.1232	-29.3232	69.903	-26.7811	69.9776	-14.7228
70.321	-21.7141	70.9232	-65.7925	70.9675	-21.4537	69.1992	-29.3022	69.9847	-26.7883	70.0611	-14.7244
70.4062	-21.6877	71.0027	-65.7646	71.0502	-21.4257	69.2882	-29.2852	70.0627	-26.7816	70.1511	-14.7235
70.489	-21.6536	71.0897	-65.7339	71.135	-21.402	69.3658	-29.286	70.1523	-26.7689	70.2306	-14.7041
70.5733	-21.6213	71.1708	-65.7216	71.2129	-21.3738	69.4532	-29.2775	70.2331	-26.7751	70.3108	-14.707
70.6575	-21.615	71.2552	-65.7137	71.3012	-21.3783	69.5361	-29.2684	70.311	-26.7604	70.3967	-14.7186
70.7375	-21.5885	71.3383	-65.678	71.3843	-21.3523	69.6193	-29.2509	70.3943	-26.7421	70.4838	-14.7194
70.8169	-21.5597	71.4207	-65.646	71.463	-21.3268	69.7018	-29.2545	70.4845	-26.7497	70.5625	-14.7051
70.9048	-21.5294	71.5058	-65.6068	71.5516	-21.315	69.7888	-29.2486	70.5642	-26.7253	70.6435	-14.7
70.9886	-21.4955	71.5892	-65.5785	71.6353	-21.2943	69.865	-29.2411	70.6455	-26.7272	70.7322	-14.6808
71.0714	-21.4769	71.6712	-65.5694	71.7149	-21.2708	69.951	-29.2429	70.7313	-26.7209	70.814	-14.68
71.1508	-21.5439	71.7539	-65.5483	71.8003	-21.2516	70.036	-29.2362	70.8151	-26.7415	70.8917	-14.6555
71.2393	-21.5747	71.8377	-65.5225	71.878	-21.2255	70.1198	-29.2219	70.8951	-26.7366	70.9777	-14.6516
71.3237	-21.551	71.9202	-65.5143	71.9662	-21.2136	70.2	-29.2202	70.9778	-26.739	71.0636	-14.672
71.4065	-21.5366	72.0074	-65.4954	72.0522	-21.2081	70.2876	-29.1968	71.0663	-26.7412	71.1454	-14.6733
71.4903	-21.4891	72.0888	-65.4605	72.1336	-21.1707	70.3708	-29.2005	71.1489	-26.7523	71.2258	-14.6584
71.5683	-21.4572	72.1722	-65.4429	72.2178	-21.1688	70.4538	-29.1885	71.2264	-26.7185	71.3117	-14.6366
71.6562	-21.4458	72.2548	-65.4162	72.3006	-21.1388	70.5302	-29.1813	71.3118	-26.7305	71.3968	-14.6517
71.7383	-21.4267	72.3392	-65.3875	72.3833	-21.1168	70.6107	-29.1788	71.3987	-26.7226	71.4767	-14.6347
71.8225	-21.3897	72.4206	-65.3589	72.4647	-21.0968	70.7024	-29.1558	71.481	-26.7175	71.5571	-14.6216
71.9024	-21.3543	72.5048	-65.3255	72.5486	-21.0828	70.7821	-29.1451	71.5571	-26.712	71.6457	-14.6243
71.9896	-21.3239	72.5871	-65.3185	72.6302	-21.0619	70.8608	-29.1377	71.6434	-26.7005	71.7281	-14.6222
72.0688	-21.3118	72.6705	-65.3086	72.712	-21.0328	70.9531	-29.1369	71.7305	-26.7053	71.8044	-14.6216
72.1567	-21.289	72.7546	-65.2751	72.8015	-21.0162	71.0365	-29.1393	71.8097	-26.6989	71.8906	-14.6027
72.2341	-21.2476	72.838	-65.2468	72.8811	-21.0002	71.1175	-29.1265	71.8899	-26.6734	71.9787	-14.6028
72.3233	-21.218	72.9227	-65.2369	72.9655	-20.9776	71.1996	-29.1093	71.9789	-26.6833	72.0592	-14.6197
72.401	-21.2003	73.0029	-65.2079	73.0539	-20.9651	71.2846	-29.1046	72.0637	-26.6655	72.1381	-14.5897
72.4851	-21.1553	73.0849	-65.1869	73.1349	-20.9427	71.3707	-29.098	72.1419	-26.6661	72.2261	-14.6187
72.5694	-21.1426	73.1702	-65.1649	73.222	-20.9346	71.4512	-29.0949	72.2227	-26.6594	72.3098	-14.6072
72.6501	-21.1034	73.2535	-65.1336	73.3047	-20.894	71.5292	-29.0653	72.313	-26.6668	72.3906	-14.5975
72.7343	-21.0966	73.3412	-65.1032	73.3825	-20.8786	71.6172	-29.0679	72.3963	-26.6646	72.47	-14.5874
72.819	-21.0549	73.4223	-65.0905	73.4641	-20.8579	71.703	-29.0672	72.4711	-26.6559	72.5588	-14.5752
72.903	-21.0377	73.5059	-65.0601	73.5507	-20.8417	71.7783	-29.0629	72.5601	-26.6471	72.6442	-14.5772
72.9833	-21.023	73.5886	-65.0328	73.6317	-20.8204	71.8623	-29.0582	72.6468	-26.6495	72.7204	-14.5628
73.0674	-20.987	73.6685	-65.0045	73.7222	-20.8024	71.9496	-29.0407	72.7256	-26.6276	72.8055	-14.5549
73.1508	-20.9568	73.7509	-64.9724	73.7973	-20.7766	72.0357	-29.0342	72.8057	-26.6405	72.8906	-14.563
73.235	-21.0052	73.8374	-64.9438	73.8869	-20.7761	72.1172	-29.0235	72.8932	-26.62	72.9745	-14.5452
73.3178	-20.836	73.9208	-64.9419	73.9691	-20.7386	72.1926	-29.0156	72.9781	-26.6157	73.0515	-14.5445
73.4021	-20.8109	74.0035	-64.9121	74.0506	-20.7326	72.2825	-29.0213	73.0562	-26.62	73.1383	-14.5249
73.4853	-20.7686	74.0838	-64.8905	74.1362	-20.7232	72.3648	-28.9986	73.1398	-26.6074	73.2269	-14.5471
73.5683	-20.7309	74.1706	-64.8804	74.2177	-20.6977	72.4468	-28.9828	73.2235	-26.5975	73.3057	-14.5687
73.6481	-20.69	74.2521	-64.8681	74.299	-20.6677	72.5299	-28.9706	73.3057	-26.5914	73.386	-14.5432
73.733	-20.6665	74.3351	-64.8254	74.3832	-20.6483	72.6127	-28.9779	73.3862	-26.5939	73.4721	-14.5261
73.8166	-20.6412	74.4188	-64.8023	74.4696	-20.6283	72.6994	-28.9622	73.4701	-26.5874	73.5551	-14.5523
73.9019	-20.5983	74.5015	-64.7944	74.5523	-20.6246	72.7771	-28.9671	73.559	-26.5769	73.6357	-14.533
73.9863	-20.5729	74.5838	-64.7386	74.6354	-20.6028	72.8595	-28.9524	73.6363	-26.5695	73.72	-14.508
74.0695	-20.5556	74.6714	-64.7278	74.7186	-20.5639	72.9498	-28.9514	73.7181	-26.5569	73.806	-14.5053
74.1518	-20.5554	74.7511	-64.7045	74.8017	-20.5449	73.0298	-28.9465	73.8042	-26.552	73.8878	-14.5345
74.2299	-20.5215	74.8347	-64.6855	74.8833	-20.5178	73.1131	-28.9299	73.8902	-26.5493	73.9674	-14.5053
74.3165	-20.4799	74.9196	-64.6569	74.9709	-20.5018	73.195	-28.9162	73.969	-26.5316	74.0534	-14.4926
74.3992	-20.431	75.0029	-64.6369	75.0534	-20.4879	73.2825	-28.9078	74.0516	-26.5466	74.1378	-14.4828
74.4843	-20.3861	75.0852	-64.6178	75.1333	-20.4814	73.3659	-28.9117	74.1384	-26.5466	74.2202	-14.4957
74.5655	-20.365	75.1697	-64.5958	75.2195	-20.4471	73.4454	-28.8968	74.2209	-26.5328	74.3022	-14.487
74.6524	-20.3367	75.2532	-64.5556	75.2982	-20.4236	73.528	-28.8784	74.3017	-26.5157	74.3868	-14.4652
74.7352	-20.3243	75.3366	-64.5456	75.3825	-20.4076	73.6136	-28.8814	74.3858	-26.5283	74.4706	-14.4657
74.8165	-20.2768	75.421	-64.5132	75.4652	-20.4005	73.6964	-28.8679	74.4699	-26.5063	74.5516	-14.451
74.9041	-20.2613	75.5033	-64.4764	75.549	-20.3599	73.7741	-28.8647	74.5516	-26.5006	74.6337	-14.4479
74.9869	-20.2248	75.5894	-64.4509	75.6335	-20.3536	73.8573	-28.8496	74.6337	-26.4973	74.7181	-14.4431
75.0691	-20.2063	75.6692	-64.4379	75.7191	-20.3307	73.948	-28.8455	74.7215	-26.5	74.7997	-14.4342
75.1525	-20.1796	75.7542	-64.409	75.8014	-20.3174	74.0276	-28.8367	74.8034	-26.4929	74.8814	-14.4127
75.2314	-20.1361	75.8368	-64.3886	75.8874	-20.2811	74.1097	-28.829	74.8863	-26.496	74.9658	-14.4161
75.3177	-20.1036	75.9189	-64.3571	75.9669	-20.2604	74.1924	-28.8235	74.9693	-26.4852	75.0507	-14.4263
75.3995	-20.0789	76.0049	-64.336	76.0525	-20.2544	74.2773	-28.8086	75.0546	-26.4965	75.1346	-14.4381
75.481	-20.0362	76.0876	-64.3174	76.1366	-20.2429	74.3607	-28.8059	75.1342	-26.4656	75.2148	-14.4198
75.5665	-20.0036	76.1696	-64.2972	76.2182	-20.2201	74.4386	-28.7886	75.2168	-26.4786	75.3002	-14.4129
75.6481	-19.9642	76.2525	-64.2662	76.2984	-20.1945	74.5249	-28.7791	75.3	-26.468	75.385	-14.3946
75.7293	-19.9475	76.3379	-64.2481	76.3824	-20.1808	74.6084	-28.7814	75.3873	-26.4682	75.4665	-14.4105
75.8132	-19.9072	76.4199	-64.215	76.4666	-20.1611	74.69	-28.7625	75.4669	-26.446	75.5489	-14.3816
75.8964	-19.8851	76.5058	-64.1909	76.5513	-20.1203	74.7729	-28.7517	75.5499	-26.4552	75.6344	-14.397
75.9825	-19.8611	76.5877	-64.1682	76.634	-20.1087	74.8573	-28.7411	75.6353	-26.4394	75.7143	-14.3687
76.0672	-19.8328	76.6685	-64.1369	76.7139	-20.0949	74.9434	-28.7405	75.7188	-26.4401	75.7962	-14.3741
76.15	-19.8012	76.7555	-64.1068	76.8004	-20.0557	75.0246	-28.7395	75.7988	-26.433	75.8829	-14.3625
76.2316	-19.7534	76.8376	-64.0837	76.8853	-20.0496	75.1066	-28.7269	75.8833	-26.4427	75.9673	-14.353
76.3132	-19.7299	76.9219	-64.0609	76.9648	-20.0346	75.1871	-28.7173	75.9696	-26.443	76.0469	-14.371
76.3952	-19.686	77.0056	-64.0399	77.0454	-20.0243	75.2742	-28.6975	76.0496	-26.4394	76.13	-14.3436
76.4786	-19.6619	77.0877	-64.0278	77.1338	-19.9948	75.3538	-28.6977	76.1323	-26.4253	76.2137	-14.3358
76.5631	-19.6336	77.1716	-63.9911	77.216	-19.9702	75.4378	-28.681	76.2169	-26.4228	76.2964	-14.3348
76.6502	-19.5997	77.2579	-63.9743	77.301	-19.9609	75.5256	-28.6727	76.3004	-26.4006	76.3797	-14.3516
76.7326	-19.5796	77.3366	-63.9473	77.3824	-19.9308	75.6066	-28.6673	76.3818	-26.4078	76.4622	-14.311
76.8137	-19.5303	77.4196	-63.9243	77.4695	-19.9068	75.6896	-28.6576	76.4655	-26.3839	76.5456	-14.3113
76.8966	-19.4956	77.5066	-63.9062	77.554	-19.8957	75.7706	-28.6608	76.5508	-26.3922	76.6293	-14.2992
76.9782	-19.4655	77.5845	-63.8747	77.6313	-19.8691	75.8565	-28.6469	76.6318	-26.3824	76.7126	-14.2991
77.0609	-19.4438	77.6676	-63.8612	77.7157	-19.8498	75.936	-28.6412	76.716	-26.3603	76.7954	-14.2851
77.147	-19.4208	77.7523	-63.8274	77.8005	-19.8284	76.0217	-28.629	76.7983	-26.3701	76.8813	-14.29
77.2293	-19.3711	77.8353	-63.7968	77.8842	-19.8227	76.1046	-28.644	76.8811	-26.3562	76.9628	-14.3093
77.3152	-19.3435	77.92	-63.7787	77.9675	-19.7918	76.185	-28.6121	76.966	-26.3423	77.046	-14.2926
77.398	-19.3088	78.0023	-63.7515	78.0519	-19.767	76.2703	-28.6005	77.0479	-26.3584	77.1309	-14.2672
77.4768	-19.2686	78.0863	-63.7357	78.1323	-19.7595	76.352	-28.5983	77.1307	-26.3535	77.2097	-14.2786
77.5653	-19.2372	78.1697	-63.7023	78.2187	-19.744	76.4338	-28.5794	77.2128	-26.3449	77.2936	-14.2589
77.6446	-19.207	78.2511	-63.6872	78.3014	-19.7219	76.5167	-28.5619	77.2966	-26.3537	77.3771	-14.2788
77.7291	-19.1762	78.3341	-63.6608	78.3865	-19.6968	76.6014	-28.5544	77.3819	-26.3442	77.4609	-14.2629
77.8137	-19.1454	78.4221	-63.6389	78.4698	-19.6755	76.6847	-28.5492	77.4637	-26.3354	77.5453	-14.2461
77.8981	-19.1155	78.5027	-63.6138	78.5507	-19.6534	76.7689	-28.5444	77.5471	-26.3353	77.6275	-14.2558
77.9785	-19.0761	78.5849	-63.5749	78.635	-19.6344	76.851	-28.53	77.628	-26.3236	77.7123	-14.2577
78.0617	-19.0562	78.6689	-63.547	78.7169	-19.6018	76.9381	-28.5132	77.7124	-26.3166	77.7935	-14.2349
78.1467	-19.0121	78.7539	-63.5291	78.8027	-19.5874	77.0183	-28.5096	77.7972	-26.3001	77.8798	-14.2162
78.2296	-18.9817	78.8359	-63.5121	78.8858	-19.5756	77.1009	-28.4989	77.8785	-26.3076	77.9619	-14.1906
78.3136	-18.9562	78.9188	-63.4774	78.9648	-19.5439	77.1876	-28.496	77.9622	-26.2821	78.0461	-14.2148
78.3964	-18.9129	79.0031	-63.4549	79.0483	-19.5481	77.269	-28.4769	78.0455	-26.3019	78.1275	-14.2068
78.48	-18.8865	79.0861	-63.4373	79.1336	-19.5052	77.3522	-28.4674	78.1294	-26.2849	78.2117	-14.1872
78.5674	-18.8565	79.1701	-63.4158	79.2181	-19.4979	77.4343	-28.4615	78.2097	-26.2811	78.2946	-14.1851
78.6448	-18.8067	79.2518	-63.3734	79.2984	-19.4727	77.518	-28.4565	78.295	-26.2876	78.3748	-14.1563
78.7289	-18.7684	79.3377	-63.356	79.3844	-19.4474	77.6026	-28.4468	78.3788	-26.2905	78.46	-14.1839
78.8109	-18.7355	79.4205	-63.3291	79.4639	-19.4191	77.6864	-28.4308	78.4627	-26.2795	78.5433	-14.1557
78.8946	-18.7082	79.502	-63.3194	79.55	-19.4021	77.7693	-28.413	78.5455	-26.275	78.6287	-14.1549
78.9819	-18.674	79.5866	-63.2775	79.6316	-19.3895	77.8504	-28.414	78.6287	-26.286	78.7112	-14.1302
79.0636	-18.6528	79.669	-63.2566	79.7169	-19.3621	77.932	-28.4063	78.7111	-26.2702	78.7916	-14.133
79.1462	-18.6102	79.7526	-63.2248	79.7983	-19.3453	78.0198	-28.4131	78.7955	-26.277	78.8782	-14.1326
79.2298	-18.5647	79.8344	-63.2032	79.8844	-19.3237	78.1027	-28.3847	78.8769	-26.2659	78.957	-14.1243
79.3132	-18.5469	79.9221	-63.1759	79.9663	-19.3104	78.1839	-28.3883	78.9612	-26.2653	79.043	-14.1103
79.397	-18.5246	80.0048	-63.1652	80.0521	-19.2911	78.267	-28.3769	79.044	-26.256	79.1245	-14.1163
79.4751	-18.4719	80.0853	-63.1246	80.136	-19.2692	78.3461	-28.3757	79.1268	-26.2476	79.2079	-14.1108
79.5643	-18.4393	80.1685	-63.1141	80.2166	-19.2525	78.4309	-28.3486	79.212	-26.2394	79.2898	-14.1084
79.6474	-18.3929	80.2537	-63.0841	80.302	-19.2277	78.5187	-28.3407	79.2901	-26.2616	79.3754	-14.1034
79.726	-18.3603	80.3353	-63.0565	80.3821	-19.2025	78.6007	-28.3257	79.3762	-26.2262	79.4579	-14.0959
79.8121	-18.3314	80.4193	-63.0374	80.463	-19.1819	78.6854	-28.334	79.4603	-26.225	79.5411	-14.101
79.8962	-18.2904	80.5002	-63.0168	80.5508	-19.1742	78.7647	-28.321	79.5418	-26.2079	79.624	-14.1096
79.9777	-18.2595	80.583	-62.9859	80.6306	-19.145	78.8463	-28.3041	79.6278	-26.2018	79.7055	-14.0694
80.0602	-18.2308	80.6724	-62.9636	80.7158	-19.1239	78.9297	-28.2924	79.7096	-26.1994	79.7898	-14.0794
80.1414	-18.196	80.7544	-62.9315	80.7941	-19.0981	79.0159	-28.2929	79.7949	-26.194	79.8734	-14.0499
80.2283	-18.1579	80.8366	-62.9124	80.8808	-19.0761	79.0997	-28.2827	79.875	-26.1971	79.9554	-14.0793
80.3104	-18.1251	80.9196	-62.8679	80.9652	-19.0651	79.1799	-28.2611	79.9567	-26.1547	80.0401	-14.0546
80.394	-18.0918	81.0027	-62.872	81.0476	-19.0367	79.2642	-28.2593	80.0421	-26.1713	80.1221	-14.043
80.4777	-18.0435	81.0833	-62.8427	81.1311	-19.023	79.3447	-28.2482	80.1257	-26.1598	80.2044	-14.0244
80.5611	-18.0041	81.1695	-62.8129	81.216	-19.0051	79.4319	-28.2395	80.2095	-26.1349	80.2897	-14.0177
80.6431	-17.9838	81.2541	-62.7861	81.3016	-18.983	79.5144	-28.2252	80.2906	-26.1438	80.3724	-14.02
80.7255	-17.9427	81.3366	-62.7681	81.3796	-18.9641	79.5962	-28.2231	80.3738	-26.163	80.4546	-14.0159
80.8122	-17.9059	81.4166	-62.7406	81.466	-18.9493	79.6836	-28.2058	80.4569	-26.1402	80.5356	-13.9947
80.895	-17.8969	81.5033	-62.7096	81.5478	-18.9288	79.7618	-28.1987	80.5413	-26.1405	80.6205	-13.9869
80.9736	-17.8362	81.5888	-62.6877	81.6297	-18.9036	79.8492	-28.1934	80.626	-26.1407	80.7027	-13.9803
81.0597	-17.7736	81.6709	-62.6566	81.713	-18.8777	79.9313	-28.181	80.7077	-26.1131	80.7895	-13.9763
81.1428	-17.713	81.7515	-62.6313	81.7964	-18.8712	80.0152	-28.1723	80.7917	-26.1046	80.871	-13.9979
81.2291	-17.6609	81.8376	-62.6112	81.8787	-18.8436	80.0987	-28.1663	80.8741	-26.1122	80.9551	-13.9551
81.3069	-17.6224	81.919	-62.5774	81.9614	-18.8179	80.1831	-28.1605	80.9581	-26.0989	81.038	-13.9632
81.3935	-17.5755	82.001	-62.5615	82.0477	-18.7856	80.2627	-28.1353	81.0383	-26.108	81.1178	-13.9375
81.4769	-17.5443	82.086	-62.5393	82.131	-18.7804	80.3473	-28.1337	81.124	-26.0866	81.2037	-13.9413
81.5596	-17.5015	82.1731	-62.5184	82.2169	-18.7638	80.4283	-28.1111	81.2047	-26.0792	81.2848	-13.9304
81.6447	-17.4601	82.2503	-62.49	82.2973	-18.7373	80.5134	-28.1147	81.2894	-26.0628	81.3699	-13.9449
81.729	-17.4252	82.3365	-62.4597	82.3821	-18.715	80.5956	-28.0963	81.3745	-26.0566	81.4524	-13.9228
81.8102	-17.3938	82.4188	-62.4351	82.4631	-18.6891	80.6798	-28.0951	81.4569	-26.0466	81.5358	-13.9082
81.8946	-17.3485	82.5053	-62.4098	82.5477	-18.6791	80.7637	-28.0863	81.54	-26.0524	81.6179	-13.9258
81.978	-17.3092	82.5873	-62.3785	82.6334	-18.6529	80.8451	-28.0732	81.6212	-26.0493	81.7017	-13.9079
82.0612	-17.2913	82.6689	-62.3653	82.7179	-18.6274	80.9285	-28.0481	81.7058	-26.0584	81.7837	-13.9045
82.1427	-17.2507	82.7543	-62.3255	82.7995	-18.6119	81.0137	-28.0574	81.7902	-26.0345	81.8673	-13.8854
82.2254	-17.197	82.8366	-62.3114	82.8828	-18.5846	81.0965	-28.0541	81.8719	-26.0371	81.9512	-13.8841
82.312	-17.1762	82.9182	-62.2911	82.9656	-18.5666	81.1782	-28.0185	81.9558	-26.0571	82.0348	-13.8863
82.3946	-17.1223	83.0026	-62.2669	83.0478	-18.5632	81.2632	-28.0299	82.0385	-26.0621	82.117	-13.8925
82.4777	-17.096	83.0882	-62.2346	83.1312	-18.5294	81.3458	-28.0097	82.1222	-26.0672	82.2006	-13.8514
82.5605	-17.0397	83.1672	-62.2172	83.2156	-18.5156	81.4288	-28.003	82.203	-26.045	82.2831	-13.8554
82.6418	-17.0117	83.2506	-62.1707	83.297	-18.4971	81.5118	-27.985	82.2889	-26.0419	82.3694	-13.8556
82.7244	-16.9586	83.3348	-62.1747	83.3781	-18.4763	81.5955	-27.9941	82.3723	-26.0387	82.4486	-13.8478
82.8095	-16.9252	83.4171	-62.1353	83.4655	-18.4545	81.6793	-27.9711	82.4539	-26.0213	82.5324	-13.8419
82.8919	-16.8937	83.5013	-62.1089	83.5503	-18.4372	81.7591	-27.9453	82.5371	-26.011	82.6171	-13.8504
82.9787	-16.8625	83.5855	-62.0813	83.6286	-18.3987	81.8477	-27.9341	82.6198	-26.0091	82.6985	-13.8524
83.0596	-16.8279	83.6697	-62.0668	83.7121	-18.3776	81.9258	-27.9366	82.7052	-25.9998	82.7818	-13.8529
83.1422	-16.7918	83.7541	-62.0299	83.7988	-18.3586	82.0119	-27.9353	82.7874	-25.9866	82.8648	-13.8316
83.2245	-16.7546	83.837	-62.0219	83.8792	-18.3461	82.0941	-27.9147	82.8693	-25.9686	82.9499	-13.8289
83.3088	-16.7142	83.919	-61.9843	83.9666	-18.3251	82.1757	-27.9071	82.9526	-25.9636	83.0345	-13.8378
83.3944	-16.6654	84.0014	-61.9468	84.0471	-18.3253	82.2629	-27.9018	83.0351	-25.9725	83.1162	-13.8289
83.4769	-16.6198	84.0873	-61.9334	84.1304	-18.2853	82.3435	-27.8929	83.1183	-25.9757	83.1984	-13.8242
83.5579	-16.5894	84.17	-61.9151	84.2176	-18.2635	82.4273	-27.8702	83.2025	-25.984	83.2834	-13.8155
83.6445	-16.5497	84.2542	-61.8854	84.298	-18.2464	82.5118	-27.855	83.2844	-25.9463	83.3682	-13.8049
83.7219	-16.523	84.3371	-61.868	84.3845	-18.2286	82.5925	-27.85	83.3708	-25.9574	83.4504	-13.7858
83.8067	-16.4675	84.4222	-61.8451	84.4665	-18.2044	82.6756	-27.8483	83.4502	-25.9485	83.5322	-13.7808
83.8939	-16.4354	84.5037	-61.8093	84.548	-18.1874	82.7591	-27.8288	83.5362	-25.941	83.6162	-13.795
83.9751	-16.3924	84.5884	-61.7954	84.6307	-18.1671	82.8418	-27.8285	83.6186	-25.9444	83.6958	-13.7714
84.0567	-16.3587	84.6709	-61.7521	84.7132	-18.1299	82.9263	-27.8105	83.7031	-25.9236	83.783	-13.7556
84.1431	-16.3132	84.7545	-61.7254	84.7973	-18.1153	83.0114	-27.8127	83.7861	-25.9392	83.8646	-13.7633
84.224	-16.2864	84.8382	-61.7028	84.8829	-18.0864	83.0929	-27.8002	83.8673	-25.9203	83.9488	-13.7436
84.3061	-16.2448	84.9213	-61.6817	84.9657	-18.0772	83.1744	-27.789	83.9511	-25.9243	84.0297	-13.7483
84.392	-16.2082	85.0051	-61.6695	85.0489	-18.0698	83.261	-27.787	84.0331	-25.9216	84.1134	-13.74
84.4736	-16.1597	85.0895	-61.635	85.1326	-18.0409	83.3425	-27.7584	84.1176	-25.9085	84.1976	-13.7353
84.5551	-16.1259	85.1717	-61.6001	85.2147	-18.0223	83.4238	-27.7556	84.2008	-25.9089	84.2808	-13.7147
84.6392	-16.0725	85.2548	-61.5841	85.2964	-17.9947	83.5062	-27.7492	84.2855	-25.8989	84.3656	-13.7027
84.7253	-16.0385	85.3378	-61.5628	85.3814	-17.9897	83.5898	-27.7156	84.3689	-25.8896	84.4477	-13.7179
84.8105	-16.0129	85.4225	-61.5364	85.466	-17.9638	83.6748	-27.7204	84.4499	-25.8814	84.5314	-13.6902
84.8911	-15.9654	85.5032	-61.4956	85.5487	-17.9369	83.7562	-27.6889	84.5329	-25.8535	84.6136	-13.6709
84.9726	-15.9243	85.5874	-61.4883	85.6326	-17.908	83.8387	-27.7028	84.6167	-25.85	84.6961	-13.6801
85.0559	-15.898	85.6722	-61.4473	85.7133	-17.8881	83.9239	-27.6909	84.6992	-25.8531	84.7775	-13.6746
85.1385	-15.8438	85.7557	-61.4236	85.796	-17.865	84.0069	-27.6904	84.784	-25.847	84.8638	-13.6647
85.2238	-15.7971	85.8356	-61.3902	85.8788	-17.8418	84.0868	-27.6536	84.8663	-25.8416	84.9472	-13.6693
85.3051	-15.775	85.9223	-61.3772	85.9637	-17.8297	84.1732	-27.6711	84.9486	-25.8262	85.0266	-13.6662
85.3916	-15.7259	86.0049	-61.3664	86.0486	-17.7981	84.253	-27.6535	85.0319	-25.8298	85.1113	-13.6708
85.4711	-15.6855	86.0872	-61.3284	86.1307	-17.7877	84.3407	-27.6334	85.1157	-25.8263	85.1956	-13.6626
85.5577	-15.6391	86.1703	-61.3134	86.2157	-17.7773	84.4227	-27.6287	85.201	-25.8131	85.2787	-13.6351
85.6414	-15.5849	86.2575	-61.2791	86.2962	-17.7314	84.5074	-27.6174	85.2813	-25.8632	85.3611	-13.6449
85.7239	-15.5615	86.3383	-61.2666	86.3811	-17.7167	84.5916	-27.604	85.3633	-25.8597	85.4449	-13.6326
85.8071	-15.5267	86.4195	-61.2329	86.4651	-17.701	84.6731	-27.5959	85.4473	-25.8586	85.5281	-13.6367
85.8939	-15.4787	86.5005	-61.2044	86.5486	-17.6766	84.7582	-27.5912	85.5305	-25.8497	85.6097	-13.6335
85.972	-15.4388	86.5894	-61.1757	86.6324	-17.671	84.8402	-27.5781	85.6121	-25.8362	85.6945	-13.6271
86.0563	-15.4007	86.6713	-61.1487	86.7152	-17.6438	84.9238	-27.5597	85.6966	-25.836	85.7773	-13.6129
86.142	-15.35	86.7522	-61.1328	86.7979	-17.612	85.004	-27.5585	85.7793	-25.8264	85.8599	-13.5853
86.2227	-15.3049	86.8383	-61.1016	86.8807	-17.5937	85.0895	-27.5322	85.8607	-25.8108	85.9435	-13.5819
86.3073	-15.2847	86.9207	-61.0802	86.9635	-17.5699	85.1744	-27.5388	85.9479	-25.8095	86.0263	-13.5724
86.3893	-15.2455	87.0018	-61.0572	87.0488	-17.5643	85.2547	-27.5191	86.0299	-25.8043	86.111	-13.5887
86.4729	-15.2527	87.0874	-61.0232	87.1361	-17.5413	85.3426	-27.5149	86.1145	-25.8064	86.194	-13.5796
86.5592	-15.24	87.169	-60.998	87.2189	-17.5216	85.4222	-27.4904	86.1978	-25.7934	86.2779	-13.5741
86.6392	-15.1622	87.2528	-60.987	87.2996	-17.4979	85.506	-27.4829	86.2795	-25.7922	86.3589	-13.5479
86.7227	-15.1463	87.3374	-60.9619	87.3818	-17.4633	85.5876	-27.4801	86.3618	-25.7775	86.4424	-13.5544
86.8058	-15.0985	87.4187	-60.943	87.465	-17.4456	85.6727	-27.4668	86.4469	-25.7605	86.5269	-13.5262
86.8903	-15.0502	87.5043	-60.908	87.5473	-17.4248	85.7547	-27.4626	86.5294	-25.7565	86.6083	-13.5192
86.9742	-15.008	87.5882	-60.8878	87.6341	-17.4078	85.8399	-27.4373	86.6144	-25.7418	86.6926	-13.4961
87.057	-14.9792	87.6725	-60.8693	87.7203	-17.3791	85.923	-27.4221	86.6968	-25.7416	86.7769	-13.5063
87.1384	-14.9086	87.7542	-60.8398	87.7999	-17.3575	86.0055	-27.4301	86.7803	-25.7294	86.8572	-13.4999
87.2259	-14.8718	87.8357	-60.8034	87.8835	-17.3455	86.0899	-27.4115	86.8609	-25.7011	86.9425	-13.483
87.3097	-14.8546	87.9179	-60.7829	87.9705	-17.3313	86.1706	-27.4026	86.9458	-25.7101	87.0285	-13.4768
87.3926	-14.8263	88.0046	-60.763	88.0523	-17.3131	86.2559	-27.39	87.0307	-25.7089	87.1077	-13.4956
87.4718	-14.7605	88.086	-60.7239	88.1325	-17.2752	86.3371	-27.3743	87.112	-25.7331	87.1929	-13.4887
87.5528	-14.7262	88.1697	-60.7139	88.2176	-17.2761	86.4225	-27.3822	87.1968	-25.7268	87.2775	-13.4828
87.6348	-14.7072	88.252	-60.6938	88.2995	-17.2443	86.5071	-27.3498	87.2826	-25.7208	87.359	-13.4869
87.723	-14.7025	88.337	-60.6469	88.3811	-17.2133	86.5892	-27.3471	87.3645	-25.7137	87.4415	-13.4696
87.8071	-14.7797	88.4208	-60.6476	88.4637	-17.1932	86.6722	-27.3332	87.446	-25.7093	87.5269	-13.4614
87.8851	-14.691	88.502	-60.6121	88.5471	-17.1697	86.7559	-27.3161	87.5303	-25.7021	87.6067	-13.4452
87.9719	-14.6611	88.5899	-60.5714	88.6306	-17.1596	86.8349	-27.3051	87.6103	-25.6723	87.691	-13.4322
88.0535	-14.6615	88.6691	-60.5423	88.715	-17.133	86.9219	-27.3101	87.6948	-25.6661	87.7753	-13.4302
88.1377	-14.7323	88.7531	-60.535	88.8016	-17.0963	87.0036	-27.2906	87.7792	-25.6518	87.856	-13.4114
88.2225	-14.6632	88.8373	-60.5089	88.8823	-17.0972	87.089	-27.2905	87.8624	-25.624	87.9421	-13.4141
88.3005	-14.5378	88.9186	-60.4773	88.9645	-17.0684	87.171	-27.265	87.9441	-25.6601	88.0221	-13.3922
88.3885	-14.4918	89.0016	-60.4477	89.0522	-17.0551	87.2548	-27.2667	88.0273	-25.6546	88.1078	-13.3798
88.4752	-14.4417	89.0858	-60.427	89.1326	-17.042	87.3365	-27.2433	88.1108	-25.6366	88.1895	-13.3535
88.5583	-14.3818	89.1697	-60.403	89.2145	-17.0151	87.4186	-27.2421	88.1971	-25.6343	88.2748	-13.3762
88.6378	-14.3237	89.2518	-60.3661	89.3	-16.9916	87.5036	-27.2267	88.2778	-25.6409	88.3584	-13.3712
88.7197	-14.291	89.3353	-60.3479	89.3809	-16.9589	87.5856	-27.2054	88.3594	-25.6212	88.4395	-13.3534
88.8054	-14.2566	89.4193	-60.3267	89.4677	-16.9417	87.6672	-27.1997	88.4433	-25.6379	88.5246	-13.3265
88.8877	-14.2191	89.5044	-60.3012	89.5485	-16.9259	87.7512	-27.1992	88.5273	-25.649	88.6048	-13.304
88.9724	-14.1507	89.5847	-60.2731	89.633	-16.8987	87.8323	-27.1698	88.6111	-25.6403	88.6902	-13.3133
89.0531	-14.1159	89.6708	-60.2465	89.713	-16.8804	87.9173	-27.1678	88.6934	-25.6387	88.7733	-13.2942
89.139	-14.0651	89.7533	-60.2301	89.7972	-16.8705	88.0032	-27.1559	88.7761	-25.6323	88.8582	-13.31
89.2202	-14.0489	89.8342	-60.1893	89.8823	-16.8421	88.0863	-27.1472	88.8606	-25.6254	88.9396	-13.288
89.3022	-13.9867	89.9185	-60.1587	89.9655	-16.8109	88.1725	-27.1415	88.9435	-25.6225	89.0243	-13.2747
89.3884	-13.9506	90.003	-60.152	90.0484	-16.8071	88.252	-27.1246	89.0274	-25.6389	89.1082	-13.2757
89.4714	-13.9144	90.0856	-60.137	90.1313	-16.7839	88.3346	-27.1214	89.1082	-25.6037	89.1914	-13.2827
89.555	-13.8631	90.1684	-60.1	90.2173	-16.7602	88.4193	-27.1084	89.1929	-25.6254	89.274	-13.2706
89.6348	-13.7968	90.2553	-60.0729	90.3003	-16.7347	88.5028	-27.0934	89.2758	-25.5984	89.3575	-13.2639
89.7197	-13.7574	90.3336	-60.0403	90.381	-16.7266	88.587	-27.0862	89.3595	-25.6002	89.4402	-13.2681
89.8051	-13.7142	90.4204	-60.0277	90.4663	-16.6957	88.6655	-27.0736	89.443	-25.5785	89.5216	-13.2487
89.8863	-13.6488	90.5044	-59.9937	90.5501	-16.6732	88.7492	-27.0548	89.5262	-25.5722	89.6045	-13.2329
89.9711	-13.6274	90.5851	-59.9635	90.6323	-16.6454	88.8344	-27.0522	89.6088	-25.5738	89.6911	-13.2449
90.0563	-13.5819	90.6698	-59.935	90.7169	-16.6356	88.9137	-27.0351	89.6917	-25.5328	89.772	-13.252
90.1388	-13.5859	90.7512	-59.9162	90.8006	-16.6015	88.9999	-27.0082	89.777	-25.5375	89.8568	-13.2369
90.2205	-13.5209	90.8355	-59.8813	90.8839	-16.5846	89.0833	-27.017	89.8577	-25.5157	89.9382	-13.2221
90.3013	-13.4848	90.9192	-59.8626	90.9666	-16.5658	89.1672	-27.0031	89.9397	-25.5241	90.0217	-13.2079
90.3912	-13.4264	91.0048	-59.8443	91.0421	-16.5391	89.2508	-26.9883	90.025	-25.5267	90.1086	-13.2421
90.4726	-13.3832	91.0855	-59.819	91.1312	-16.5266	89.3328	-26.9754	90.1065	-25.5252	90.1884	-13.2209
90.5543	-13.3294	91.1703	-59.7901	91.2144	-16.5026	89.4161	-26.9709	90.1915	-25.507	90.2708	-13.196
90.6383	-13.2856	91.2517	-59.7634	91.301	-16.4922	89.5008	-26.9499	90.2755	-25.507	90.3555	-13.1815
90.7215	-13.2246	91.3369	-59.7314	91.3826	-16.4632	89.5823	-26.9506	90.3556	-25.4902	90.4406	-13.1614
90.8025	-13.1794	91.4198	-59.7148	91.4651	-16.4389	89.6629	-26.9298	90.4408	-25.4992	90.5225	-13.1666
90.8884	-13.1282	91.5014	-59.6861	91.5517	-16.4052	89.7505	-26.9269	90.5258	-25.5068	90.6066	-13.1363
90.9701	-13.0899	91.5869	-59.6504	91.6345	-16.3936	89.8328	-26.9115	90.6088	-25.5165	90.6886	-13.1384
91.0557	-13.0295	91.6667	-59.6291	91.7156	-16.3727	89.917	-26.8864	90.6919	-25.4944	90.7709	-13.1397
91.1373	-13.0005	91.7546	-59.6053	91.7958	-16.3492	89.9982	-26.8741	90.7746	-25.4927	90.8543	-13.1552
91.2208	-12.9671	91.8355	-59.5885	91.8826	-16.3258	90.0816	-26.871	90.8575	-25.4969	90.9368	-13.1314
91.302	-12.9071	91.9197	-59.5576	91.9678	-16.2965	90.1677	-26.8582	90.944	-25.4786	91.0206	-13.1441
91.3846	-12.8565	92.0015	-59.5361	92.0473	-16.2928	90.2516	-26.8627	91.0246	-25.471	91.1033	-13.1316
91.4704	-12.8208	92.0853	-59.5134	92.1296	-16.2781	90.3345	-26.8442	91.1091	-25.4838	91.1886	-13.1096
91.5557	-12.7742	92.1697	-59.4864	92.2133	-16.2393	90.4163	-26.8284	91.1887	-25.4535	91.2721	-13.0879
91.6372	-12.708	92.252	-59.4752	92.3006	-16.2169	90.5017	-26.8146	91.2761	-25.4652	91.354	-13.0886
91.7163	-12.6749	92.3348	-59.4368	92.3804	-16.1894	90.5829	-26.8019	91.3581	-25.4509	91.437	-13.0577
91.7993	-12.6326	92.4172	-59.3956	92.465	-16.1791	90.6673	-26.7813	91.4392	-25.4366	91.5198	-13.0565
91.8868	-12.5727	92.5041	-59.3818	92.5463	-16.159	90.7494	-26.7863	91.5227	-25.4251	91.6013	-13.0389
91.9724	-12.532	92.5865	-59.3505	92.6319	-16.1368	90.8326	-26.7613	91.6067	-25.4159	91.6872	-13.0283
92.0532	-12.503	92.6684	-59.3316	92.711	-16.1025	90.9146	-26.748	91.6919	-25.429	91.7699	-13.0344
92.1349	-12.4502	92.7526	-59.2974	92.801	-16.083	90.9998	-26.7452	91.7746	-25.4297	91.8524	-13.0009
92.2175	-12.4449	92.8358	-59.2722	92.8796	-16.0738	91.0824	-26.7434	91.858	-25.4207	91.9363	-13.0141
92.3009	-12.4506	92.9188	-59.249	92.9657	-16.0453	91.1651	-26.727	91.9387	-25.4272	92.0206	-12.9932
92.3816	-12.343	93.0008	-59.2331	93.0496	-16.0209	91.2512	-26.7123	92.0226	-25.4268	92.1024	-13.0205
92.468	-12.2168	93.0856	-59.202	93.1349	-16.0103	91.333	-26.6897	92.1068	-25.3984	92.1837	-12.98
92.5502	-12.0195	93.1682	-59.1815	93.2138	-15.9879	91.4117	-26.6698	92.1909	-25.408	92.27	-12.991
92.6378	-11.9303	93.2532	-59.1395	93.2967	-15.9699	91.4976	-26.6678	92.2722	-25.3958	92.3528	-12.9711
92.7221	-11.8564	93.3374	-59.1281	93.3833	-15.9524	91.5803	-26.6538	92.3575	-25.4032	92.4348	-12.9602
92.8023	-11.8073	93.421	-59.0954	93.4636	-15.9264	91.6662	-26.6432	92.4406	-25.382	92.5183	-12.9387
92.8871	-11.7533	93.5023	-59.0689	93.5447	-15.9006	91.743	-26.6424	92.5219	-25.3768	92.6015	-12.9493
92.97	-11.7216	93.5855	-59.0581	93.6343	-15.8854	91.8334	-26.6078	92.6051	-25.3634	92.6851	-12.9233
93.0518	-11.669	93.6686	-59.0114	93.7132	-15.8419	91.9159	-26.6043	92.6908	-25.3517	92.7678	-12.9206
93.136	-11.6299	93.7538	-58.993	93.7961	-15.8318	91.9952	-26.5959	92.7728	-25.348	92.8538	-12.9276
93.219	-11.5737	93.8362	-58.9745	93.8827	-15.8107	92.0826	-26.6102	92.854	-25.3346	92.9331	-12.9233
93.2993	-11.5086	93.9178	-58.9441	93.9595	-15.7978	92.165	-26.5949	92.9371	-25.3164	93.0174	-12.9147
93.384	-11.4669	94.0036	-58.9226	94.0455	-15.7713	92.2415	-26.5705	93.0203	-25.3331	93.1012	-12.9177
93.465	-11.4155	94.086	-58.9072	94.1291	-15.7478	92.3318	-26.5588	93.1034	-25.3061	93.1836	-12.8812
93.5526	-11.3743	94.167	-58.8733	94.2103	-15.7207	92.4133	-26.5492	93.1878	-25.3137	93.2698	-12.8858
93.6338	-11.324	94.2522	-58.843	94.2943	-15.6985	92.4984	-26.5242	93.2713	-25.2963	93.35	-12.8702
93.7201	-11.2795	94.3328	-58.8239	94.3827	-15.6875	92.5812	-26.5209	93.3535	-25.2744	93.4349	-12.8682
93.8002	-11.56	94.4156	-58.7831	94.4678	-15.6568	92.668	-26.5218	93.4362	-25.2781	93.5165	-12.8695
93.8841	-11.5595	94.5014	-58.7555	94.5467	-15.6396	92.7421	-26.4849	93.5213	-25.2703	93.5997	-12.8555
93.9698	-9.87298	94.583	-58.74	94.6281	-15.6097	92.8309	-26.4758	93.6035	-25.2544	93.6852	-12.8495
94.0545	-9.61021	94.6667	-58.7072	94.7129	-15.5925	92.9141	-26.4729	93.6864	-25.242	93.7662	-12.8283
94.1374	-9.50351	94.7477	-58.6735	94.8002	-15.5782	92.9913	-26.4612	93.771	-25.2466	93.853	-12.8252
94.2187	-9.44891	94.8347	-58.6474	94.8852	-15.5483	93.0779	-26.4634	93.8521	-25.2473	93.9349	-12.8224
94.2995	-9.40416	94.9168	-58.6275	94.9652	-15.5229	93.1616	-26.4343	93.9353	-25.2332	94.0187	-12.8136
94.3855	-9.34607	95.0011	-58.6119	95.0457	-15.5039	93.2489	-26.4182	94.0212	-25.2323	94.1011	-12.8263
94.4707	-9.27371	95.0819	-58.5843	95.1314	-15.4863	93.3271	-26.4223	94.102	-25.2155	94.1854	-12.8193
94.5521	-9.24541	95.1669	-58.5481	95.2144	-15.4639	93.4157	-26.3947	94.1868	-25.2155	94.2666	-12.8071
94.6397	-9.19013	95.2493	-58.5337	95.3019	-15.4438	93.4962	-26.3932	94.2688	-25.2127	94.3496	-12.7841
94.7203	-9.1263	95.3318	-58.509	95.3817	-15.4305	93.5799	-26.3776	94.3537	-25.1922	94.4317	-12.7548
94.8061	-9.09127	95.4186	-58.475	95.466	-15.4045	93.6605	-26.3647	94.4343	-25.1898	94.5168	-12.7666
94.8861	-9.04833	95.5016	-58.4482	95.5503	-15.3779	93.7455	-26.3606	94.5167	-25.1978	94.5994	-12.7414
94.9706	-8.97728	95.5819	-58.4254	95.6331	-15.3538	93.8296	-26.3389	94.6021	-25.1702	94.6853	-12.7585
95.0496	-8.94544	95.6661	-58.4008	95.7182	-15.3442	93.9114	-26.3168	94.6879	-25.1842	94.7671	-12.7313
95.136	-8.90106	95.7489	-58.3605	95.8017	-15.3172	93.9953	-26.3075	94.7668	-25.1625	94.8512	-12.7334
95.2197	-8.84048	95.8307	-58.3348	95.8786	-15.2882	94.0807	-26.3059	94.8543	-25.1476	94.9343	-12.7254
95.3023	-8.78681	95.9163	-58.3086	95.9602	-15.2624	94.1665	-26.298	94.9347	-25.1646	95.0144	-12.7408
95.3874	-8.74493	96.0017	-58.3091	96.0473	-15.2468	94.2454	-26.2825	95.0164	-25.145	95.0996	-12.7102
95.4674	-8.69089	96.0838	-58.2693	96.1308	-15.2287	94.329	-26.2734	95.1026	-25.1511	95.1818	-12.6896
95.5532	-8.63031	96.1706	-58.2452	96.2144	-15.2074	94.4122	-26.2525	95.1834	-25.1596	95.2649	-12.687
95.6343	-8.60114	96.249	-58.2155	96.2968	-15.1768	94.4952	-26.2411	95.2689	-25.131	95.3493	-12.6865
95.719	-8.54386	96.3319	-58.1964	96.3808	-15.1702	94.576	-26.2312	95.3548	-25.1413	95.4328	-12.6554
95.802	-8.4849	96.4169	-58.1481	96.4674	-15.124	94.662	-26.2293	95.4373	-25.1266	95.5162	-12.6552
95.8872	-8.45274	96.5011	-58.1449	96.548	-15.1237	94.7406	-26.2203	95.5194	-25.1248	95.5996	-12.6621
95.9687	-8.40898	96.5861	-58.1223	96.6311	-15.0972	94.8276	-26.204	95.6024	-25.1134	95.683	-12.6351
96.0526	-8.35302	96.6715	-58.0818	96.7125	-15.0787	94.9142	-26.193	95.6844	-25.0992	95.7648	-12.6372
96.1329	-8.31849	96.7544	-58.0505	96.7972	-15.0428	94.9959	-26.1573	95.7684	-25.0809	95.8513	-12.6197
96.2169	-8.26134	96.8376	-58.0295	96.8806	-15.0318	95.0793	-26.1707	95.8518	-25.0652	95.9339	-12.6042
96.3003	-8.21615	96.9224	-58.0064	96.9667	-15.0102	95.1634	-26.1554	95.9382	-25.094	96.018	-12.6116
96.3856	-8.14896	97.003	-57.989	97.0471	-15.0023	95.2468	-26.1432	96.0188	-25.102	96.0991	-12.6099
96.4675	-8.11998	97.0853	-57.9576	97.1342	-14.9688	95.3297	-26.1285	96.1016	-25.1134	96.1821	-12.5748
96.5501	-8.06208	97.1702	-57.9348	97.2157	-14.9466	95.41	-26.1178	96.1844	-25.1062	96.2677	-12.5826
96.6328	-8.02412	97.252	-57.9061	97.2977	-14.9281	95.4957	-26.099	96.2675	-25.0808	96.3496	-12.5692
96.7148	-7.96591	97.3373	-57.8894	97.3791	-14.9067	95.5773	-26.0864	96.3498	-25.0869	96.433	-12.563
96.8005	-7.8976	97.4176	-57.8468	97.4639	-14.8781	95.6589	-26.0771	96.434	-25.0705	96.5142	-12.5513
96.883	-7.84867	97.5036	-57.8332	97.5485	-14.8589	95.7459	-26.0638	96.5181	-25.0601	96.5978	-12.5477
96.9678	-7.80404	97.5855	-57.7955	97.6309	-14.836	95.825	-26.0532	96.6017	-25.0528	96.681	-12.5369
97.0494	-7.77582	97.6665	-57.7788	97.7114	-14.8117	95.9103	-26.0369	96.6853	-25.0426	96.7639	-12.5139
97.1297	-7.71499	97.7544	-57.7555	97.7965	-14.793	95.9938	-26.0299	96.766	-25.0258	96.8473	-12.5136
97.2164	-7.66781	97.8362	-57.7184	97.8823	-14.7713	96.0786	-26.0264	96.849	-25.0261	96.9295	-12.5051
97.298	-7.62324	97.9213	-57.6964	97.9669	-14.7553	96.1608	-26.0038	96.9336	-25.0039	97.0152	-12.5233
97.3849	-7.55562	98.003	-57.6738	98.0483	-14.7399	96.2484	-25.985	97.0201	-25.0061	97.0976	-12.5028
97.4653	-7.50943	98.0858	-57.6466	98.1298	-14.7215	96.3299	-25.9877	97.1012	-25.0071	97.1804	-12.4932
97.55	-7.46487	98.1712	-57.6143	98.2134	-14.6913	96.4102	-25.9573	97.1834	-25.0038	97.265	-12.4837
97.6312	-7.4074	98.251	-57.5864	98.2963	-14.668	96.4952	-25.9554	97.2664	-24.9831	97.3471	-12.4854
97.7184	-7.37356	98.334	-57.5491	98.3809	-14.6351	96.5809	-25.9392	97.3499	-24.9799	97.4317	-12.4616
97.7978	-7.30624	98.4175	-57.5402	98.4647	-14.627	96.66	-25.9239	97.435	-24.977	97.5161	-12.4577
97.8835	-7.2648	98.4995	-57.5098	98.5497	-14.6002	96.7411	-25.9149	97.5184	-24.9672	97.5986	-12.4424
97.9669	-7.21051	98.587	-57.4814	98.6307	-14.5789	96.829	-25.8984	97.6	-24.9398	97.6794	-12.4448
98.049	-7.19166	98.6657	-57.4566	98.7155	-14.5496	96.9135	-25.8859	97.683	-24.9354	97.7666	-12.4376
98.1356	-7.13014	98.748	-57.4209	98.7982	-14.5306	96.9922	-25.8644	97.7639	-24.9219	97.8479	-12.4327
98.2139	-7.07111	98.8327	-57.3855	98.8756	-14.5167	97.0757	-25.881	97.8473	-24.9322	97.9313	-12.4196
98.3004	-7.02244	98.9167	-57.3728	98.963	-14.4761	97.1577	-25.8558	97.9316	-24.9096	98.0163	-12.4153
98.3829	-6.98853	98.9998	-57.348	99.0494	-14.4675	97.2383	-25.8457	98.0159	-24.9173	98.0976	-12.4048
98.4652	-6.92009	99.0826	-57.3217	99.1349	-14.4601	97.3261	-25.8291	98.0987	-24.9202	98.1803	-12.3984
98.5506	-6.88139	99.1683	-57.2994	99.2158	-14.4207	97.4114	-25.8093	98.1842	-24.9202	98.2636	-12.3878
98.6334	-6.8271	99.2482	-57.2656	99.2971	-14.4156	97.4933	-25.7947	98.2662	-24.909	98.348	-12.3665
98.72	-6.773	99.3336	-57.2536	99.3845	-14.383	97.5747	-25.7908	98.3477	-24.871	98.433	-12.373
98.7973	-6.72326	99.4157	-57.22	99.4669	-14.3632	97.6607	-25.7725	98.4313	-24.8853	98.5153	-12.3596
98.8855	-6.67022	99.5012	-57.1932	99.5482	-14.336	97.7452	-25.7687	98.5182	-24.8743	98.5974	-12.3325
98.9654	-6.61899	99.5821	-57.1709	99.6334	-14.3196	97.8251	-25.7536	98.6005	-24.8892	98.6806	-12.336
99.0499	-6.57558	99.6663	-57.1339	99.7136	-14.2896	97.9068	-25.7469	98.682	-24.8587	98.7656	-12.3159
99.1321	-6.53014	99.7534	-57.121	99.7954	-14.2704	97.9926	-25.7215	98.7678	-24.8525	98.8476	-12.3184
99.216	-6.46757	99.8328	-57.0869	99.8824	-14.2578	98.0745	-25.7207	98.848	-24.8479	98.9329	-12.2874
99.3014	-6.42487	99.922	-57.0635	99.967	-14.227	98.1578	-25.7101	98.934	-24.8376	99.0112	-12.3016
99.3819	-6.37171	100.001	-57.042	100.051	-14.2181	98.2428	-25.7031	99.0167	-24.8316	99.097	-12.3179
99.4639	-6.32078	100.086	-57.0146	100.134	-14.1989	98.3244	-25.6803	99.0987	-24.8317	99.1794	-12.2879
99.5489	-6.28133	100.167	-56.9911	100.215	-14.1671	98.4122	-25.6712	99.1839	-24.8237	99.2621	-12.2974
99.6345	-6.21745	100.251	-56.9548	100.298	-14.1486	98.4916	-25.6476	99.264	-24.8165	99.3473	-12.278
99.7161	-6.16384	100.337	-56.9399	100.379	-14.1305	98.5722	-25.6388	99.3481	-24.7995	99.4295	-12.2685
99.8011	-6.11498	100.418	-56.9057	100.464	-14.0986	98.661	-25.6241	99.4327	-24.8002	99.5137	-12.2542
99.8844	-6.05963	100.501	-56.8825	100.549	-14.0699	98.7434	-25.6056	99.5133	-24.7935	99.5961	-12.2408
99.9653	-5.99805	100.586	-56.8472	100.629	-14.0567	98.8253	-25.6037	99.5992	-24.7899	99.6806	-12.2322
100.049	-5.99017	100.669	-56.8203	100.714	-14.0342	98.9118	-25.5854	99.6831	-24.7732	99.7634	-12.2297
100.133	-5.92641	100.752	-56.8	100.798	-14.0084	98.9927	-25.5673	99.7683	-24.7645	99.8476	-12.2249
100.216	-5.86601	100.835	-56.7742	100.883	-13.9935	99.0761	-25.5699	99.8515	-24.7701	99.9288	-12.2147
100.297	-5.80973	100.919	-56.7453	100.965	-13.9717	99.1618	-25.5551	99.9341	-24.7607	100.012	-12.2049
100.379	-5.76099	101.003	-56.7295	101.047	-13.9417	99.2425	-25.5331	100.015	-24.7599	100.094	-12.2013
100.461	-5.68857	101.084	-56.6946	101.132	-13.9305	99.3244	-25.5323	100.103	-24.7579	100.178	-12.1872
100.546	-5.65809	101.171	-56.6625	101.216	-13.899	99.4111	-25.5145	100.183	-24.7451	100.264	-12.2024
100.629	-5.59881	101.25	-56.6387	101.301	-13.8746	99.4931	-25.501	100.266	-24.7345	100.346	-12.1726
100.712	-5.5545	101.336	-56.6183	101.384	-13.8688	99.5766	-25.4805	100.348	-24.7275	100.428	-12.1707
100.795	-5.48887	101.419	-56.5838	101.469	-13.8396	99.6614	-25.4699	100.43	-24.7141	100.511	-12.1549
100.88	-5.44499	101.505	-56.5592	101.552	-13.8242	99.7424	-25.4589	100.514	-24.7069	100.595	-12.1482
100.965	-5.39014	101.583	-56.5321	101.631	-13.8004	99.8295	-25.4426	100.597	-24.6869	100.677	-12.1299
101.047	-5.34443	101.671	-56.505	101.717	-13.7726	99.9122	-25.4375	100.679	-24.6825	100.761	-12.1043
101.13	-5.30971	101.752	-56.4808	101.799	-13.7531	99.9934	-25.4003	100.762	-24.6767	100.845	-12.1165
101.216	-5.25181	101.837	-56.4426	101.878	-13.7291	100.076	-25.4133	100.846	-24.6673	100.928	-12.1058
101.295	-5.19135	101.921	-56.4204	101.964	-13.7043	100.161	-25.3984	100.931	-24.6654	101.01	-12.1186
101.377	-5.13089	102.002	-56.4054	102.05	-13.7016	100.241	-25.3793	101.015	-24.6548	101.093	-12.0852
101.464	-5.07835	102.085	-56.3626	102.133	-13.6787	100.326	-25.3842	101.095	-24.6429	101.177	-12.0816
101.543	-5.0217	102.165	-56.342	102.216	-13.6555	100.408	-25.3696	101.18	-24.6397	101.262	-12.0662
101.63	-4.98093	102.249	-56.3212	102.3	-13.6335	100.495	-25.3499	101.262	-24.6333	101.344	-12.0665
101.712	-4.93375	102.335	-56.2852	102.383	-13.6009	100.579	-25.3413	101.345	-24.6336	101.427	-12.0486
101.795	-4.87392	102.418	-56.2659	102.464	-13.5789	100.66	-25.3218	101.431	-24.5961	101.51	-12.0499
101.879	-4.81633	102.499	-56.2431	102.549	-13.5667	100.74	-25.3072	101.511	-24.5961	101.594	-12.0534
101.964	-4.77962	102.582	-56.2099	102.63	-13.5383	100.823	-25.2924	101.596	-24.5907	101.677	-12.0421
102.048	-4.70355	102.668	-56.1812	102.713	-13.5122	100.91	-25.2767	101.679	-24.578	101.762	-12.0421
102.129	-4.66977	102.752	-56.1545	102.796	-13.5053	100.994	-25.2575	101.762	-24.5756	101.845	-12.0383
102.212	-4.62994	102.833	-56.1199	102.883	-13.4772	101.071	-25.2633	101.846	-24.5521	101.927	-12.0037
102.298	-4.8249	102.918	-56.0902	102.967	-13.4522	101.158	-25.2485	101.931	-24.5577	102.01	-12.002
102.382	-4.87975	103	-56.0846	103.047	-13.4303	101.24	-25.2294	102.013	-24.5623	102.093	-12.0184
102.464	-4.82035	103.087	-56.0514	103.131	-13.4093	101.322	-25.2254	102.095	-24.5509	102.177	-11.971
102.546	-4.73645	103.167	-56.029	103.215	-13.3889	101.404	-25.2156	102.179	-24.5332	102.261	-11.9914
102.633	-4.68485	103.249	-55.9946	103.3	-13.3686	101.491	-25.1845	102.266	-24.5125	102.342	-11.9621
102.713	-4.63804	103.332	-55.9643	103.381	-13.3402	101.575	-25.1715	102.347	-24.5097	102.427	-11.964
102.801	-4.57684	103.413	-55.9468	103.462	-13.3196	101.66	-25.1602	102.43	-24.512	102.507	-11.9346
102.879	-4.52236	103.497	-55.9076	103.55	-13.3093	101.736	-25.153	102.514	-24.5087	102.592	-11.9262
102.964	-4.47113	103.584	-55.8865	103.632	-13.2674	101.818	-25.127	102.595	-24.477	102.678	-11.9322
103.048	-4.4299	103.668	-55.8534	103.716	-13.254	101.903	-25.1079	102.68	-24.4717	102.76	-11.9156
103.13	-4.38602	103.749	-55.8257	103.799	-13.2429	101.986	-25.0997	102.763	-24.4925	102.842	-11.9146
103.212	-4.32781	103.834	-55.7907	103.882	-13.2109	102.073	-25.0897	102.846	-24.4624	102.926	-11.9048
103.299	-4.2661	103.915	-55.7689	103.965	-13.1754	102.155	-25.0884	102.93	-24.467	103.009	-11.9067
103.383	-4.21362	104.003	-55.7606	104.049	-13.1695	102.24	-25.074	103.014	-24.4758	103.092	-11.9077
103.465	-4.16887	104.085	-55.7175	104.131	-13.1397	102.323	-25.0566	103.097	-24.4708	103.176	-11.8917
103.55	-4.10779	104.167	-55.7064	104.215	-13.1335	102.404	-25.0452	103.18	-24.4672	103.26	-11.8734
103.63	-4.05612	104.248	-55.6806	104.298	-13.1018	102.487	-25.0292	103.263	-24.4612	103.341	-11.8489
103.713	-4.011	104.334	-55.6259	104.382	-13.0909	102.572	-25.0101	103.348	-24.4597	103.427	-11.8499
103.796	-3.95422	104.416	-55.6199	104.465	-13.0599	102.659	-25.0084	103.431	-24.4386	103.509	-11.8496
103.882	-3.89407	104.502	-55.5842	104.55	-13.051	102.738	-24.9848	103.515	-24.4278	103.593	-11.822
103.96	-3.8401	104.585	-55.5595	104.632	-13.0153	102.821	-24.9695	103.596	-24.4363	103.674	-11.833
104.046	-3.79731	104.667	-55.5231	104.713	-12.9874	102.903	-24.9532	103.679	-24.4005	103.758	-11.8132
104.131	-3.74595	104.753	-55.5079	104.797	-12.9731	102.987	-24.9427	103.762	-24.3991	103.842	-11.7971
104.211	-3.67203	104.832	-55.4807	104.878	-12.9482	103.072	-24.9456	103.846	-24.4163	103.925	-11.7867
104.297	-3.62329	104.917	-55.4538	104.966	-12.9326	103.154	-24.9337	103.93	-24.4036	104.009	-11.7931
104.38	-3.58384	104.999	-55.4235	105.048	-12.9087	103.234	-24.9042	104.013	-24.4302	104.092	-11.7755
104.462	-3.52376	105.085	-55.408	105.129	-12.8841	103.32	-24.9029	104.096	-24.4047	104.175	-11.7533
104.546	-3.46573	105.169	-55.3834	105.214	-12.8684	103.404	-24.8836	104.18	-24.4196	104.26	-11.7334
104.626	-3.40951	105.252	-55.3416	105.296	-12.852	103.488	-24.8812	104.26	-24.3932	104.344	-11.7351
104.712	-3.35896	105.337	-55.3179	105.381	-12.8153	103.573	-24.8638	104.344	-24.3851	104.423	-11.7334
104.794	-3.30119	105.421	-55.2989	105.464	-12.7916	103.656	-24.8362	104.427	-24.3922	104.507	-11.7138
104.878	-3.25587	105.499	-55.2755	105.549	-12.7898	103.741	-24.8353	104.511	-24.3952	104.59	-11.7094
104.962	-3.18569	105.585	-55.2338	105.63	-12.7561	103.822	-24.8022	104.594	-24.3739	104.673	-11.6867
105.046	-3.14004	105.668	-55.2089	105.712	-12.7306	103.906	-24.8098	104.678	-24.3983	104.757	-11.6794
105.126	-3.09541	105.751	-55.1953	105.794	-12.703	103.989	-24.7864	104.761	-24.3894	104.841	-11.6718
105.21	-3.03383	105.838	-55.1618	105.879	-12.6879	104.068	-24.786	104.844	-24.391	104.923	-11.6641
105.294	-2.98185	105.921	-55.1429	105.96	-12.6633	104.155	-24.7703	104.929	-24.3512	105.007	-11.6823
105.377	-2.92906	106.001	-55.1147	106.05	-12.6451	104.237	-24.7536	105.01	-24.373	105.092	-11.6686
105.459	-2.86848	106.085	-55.0949	106.132	-12.6223	104.32	-24.7372	105.096	-24.357	105.176	-11.6606
105.546	-2.81426	106.167	-55.0707	106.212	-12.6094	104.406	-24.7255	105.181	-24.3443	105.258	-11.6269
105.628	-2.75748	106.251	-55.0377	106.296	-12.5733	104.487	-24.7195	105.261	-24.3312	105.34	-11.6304
105.712	-2.70886	106.335	-55.0007	106.379	-12.5461	104.572	-24.7016	105.343	-24.3136	105.426	-11.6177
105.796	-2.64672	106.417	-54.987	106.465	-12.5284	104.651	-24.6859	105.428	-24.3139	105.509	-11.5983
105.876	-2.58489	106.501	-54.9659	106.543	-12.5094	104.738	-24.669	105.511	-24.3136	105.591	-11.5791
105.96	-2.54444	106.584	-54.9362	106.631	-12.4876	104.819	-24.6637	105.594	-24.2895	105.676	-11.589
106.043	-2.49019	106.666	-54.8979	106.712	-12.4655	104.905	-24.6514	105.679	-24.3017	105.759	-11.5788
106.125	-2.43827	106.75	-54.8777	106.796	-12.4389	104.985	-24.6244	105.763	-24.273	105.846	-11.5694
106.212	-2.38286	106.833	-54.8468	106.876	-12.4181	105.07	-24.6245	105.845	-24.2727	105.925	-11.5552
106.295	-2.31792	106.915	-54.8186	106.962	-12.4018	105.155	-24.6195	105.928	-24.2425	106.009	-11.5443
106.38	-2.26294	106.998	-54.7896	107.046	-12.3969	105.239	-24.5812	106.013	-24.2601	106.091	-11.5276
106.464	-2.21813	107.085	-54.7664	107.132	-12.3591	105.318	-24.5808	106.095	-24.2444	106.175	-11.5297
106.546	-2.14795	107.165	-54.7489	107.212	-12.3393	105.404	-24.5717	106.182	-24.2321	106.259	-11.5055
106.628	-2.10264	107.25	-54.7256	107.294	-12.3093	105.486	-24.5452	106.26	-24.2092	106.341	-11.494
106.715	-2.05689	107.332	-54.6862	107.379	-12.2941	105.572	-24.5381	106.346	-24.2069	106.425	-11.4996
106.793	-1.97773	107.414	-54.6646	107.462	-12.2818	105.651	-24.5278	106.43	-24.2123	106.506	-11.4797
106.879	-1.93286	107.502	-54.6497	107.547	-12.2395	105.737	-24.5133	106.511	-24.2026	106.589	-11.4779
106.964	-1.86262	107.587	-54.6154	107.626	-12.2283	105.815	-24.4909	106.594	-24.181	106.673	-11.4722
107.049	-1.8136	107.665	-54.5906	107.709	-12.1993	105.903	-24.4726	106.679	-24.1624	106.758	-11.4743
107.13	-1.76698	107.754	-54.5521	107.793	-12.1882	105.986	-24.4628	106.762	-24.1511	106.842	-11.473
107.214	-1.6991	107.836	-54.5215	107.874	-12.162	106.067	-24.4572	106.844	-24.1422	106.928	-11.4603
107.298	-1.65659	107.917	-54.4982	107.966	-12.1499	106.153	-24.4531	106.928	-24.1399	107.006	-11.4479
107.381	-1.59339	108.001	-54.4803	108.048	-12.1236	106.237	-24.4331	107.013	-24.1398	107.092	-11.4484
107.465	-1.53605	108.084	-54.4467	108.131	-12.1066	106.316	-24.4182	107.093	-24.1224	107.174	-11.4481
107.545	-1.47373	108.17	-54.4243	108.211	-12.0741	106.401	-24.4031	107.177	-24.1124	107.258	-11.4296
107.63	-1.42181	108.252	-54.3987	108.296	-12.0566	106.48	-24.3871	107.262	-24.1108	107.34	-11.421
107.714	-1.36534	108.337	-54.3719	108.382	-12.0447	106.569	-24.3726	107.344	-24.1144	107.423	-11.4052
107.796	-1.32121	108.419	-54.3415	108.463	-12.0122	106.653	-24.3457	107.429	-24.1041	107.508	-11.3875
107.875	-1.26543	108.501	-54.3185	108.546	-11.9904	106.738	-24.35	107.512	-24.0865	107.589	-11.3779
107.96	-1.20223	108.584	-54.2846	108.632	-11.9651	106.818	-24.3366	107.596	-24.0638	107.674	-11.3627
108.044	-1.1587	108.668	-54.2701	108.711	-11.9381	106.903	-24.3263	107.678	-24.0577	107.759	-11.3615
108.124	-1.09444	108.751	-54.2404	108.797	-11.9187	106.985	-24.3022	107.759	-24.0495	107.843	-11.3374
108.212	-1.05062	108.835	-54.2102	108.883	-11.8847	107.067	-24.3031	107.843	-24.0317	107.923	-11.3405
108.293	-0.97035	108.922	-54.1883	108.963	-11.8764	107.155	-24.2925	107.927	-24.0207	108.009	-11.3361
108.379	-0.9193	109.004	-54.1692	109.043	-11.8496	107.235	-24.2686	108.01	-24.0179	108.092	-11.3129
108.459	-0.85947	109.086	-54.1284	109.131	-11.831	107.317	-24.2584	108.093	-24.0159	108.174	-11.3039
108.542	-0.81428	109.168	-54.1072	109.212	-11.8246	107.401	-24.241	108.174	-23.9846	108.255	-11.2918
108.627	-0.74235	109.25	-54.0765	109.297	-11.7934	107.485	-24.2167	108.257	-23.9572	108.34	-11.2817
108.706	-0.68913	109.338	-54.0488	109.381	-11.7697	107.565	-24.2134	108.341	-23.9532	108.423	-11.2723
108.79	-0.63285	109.42	-54.0186	109.462	-11.743	107.652	-24.2064	108.425	-23.9783	108.508	-11.2784
108.875	-0.56672	109.503	-53.9826	109.544	-11.7198	107.736	-24.1873	108.509	-23.9716	108.59	-11.2776
108.959	-0.51922	109.586	-53.9784	109.632	-11.7026	107.821	-24.1703	108.593	-23.9603	108.671	-11.2596
109.044	-0.46877	109.667	-53.9492	109.714	-11.683	107.904	-24.1606	108.674	-23.9428	108.757	-11.2545
109.127	-0.40308	109.75	-53.916	109.799	-11.6392	107.989	-24.1453	108.759	-23.9467	108.839	-11.2245
109.214	-0.35584	109.836	-53.8972	109.879	-11.6208	108.072	-24.1296	108.841	-23.9307	108.922	-11.2156
109.291	-0.27681	109.919	-53.8648	109.962	-11.5983	108.152	-24.1238	108.924	-23.9252	109.007	-11.2022
109.375	-0.2472	110.001	-53.8447	110.045	-11.5848	108.235	-24.1097	109.008	-23.9009	109.089	-11.1856
109.458	-0.17309	110.085	-53.8299	110.129	-11.5631	108.317	-24.0795	109.092	-23.9059	109.173	-11.1907
109.546	-0.12186	110.17	-53.7948	110.213	-11.541	108.402	-24.0585	109.176	-23.8793	109.256	-11.1604
109.628	-0.06059	110.247	-53.7697	110.298	-11.5207	108.486	-24.0554	109.259	-23.8625	109.34	-11.1536
109.713	-0.01185	110.333	-53.7342	110.375	-11.4915	108.569	-24.0359	109.342	-23.8585	109.423	-11.1516
109.795	0.05702	110.415	-53.7071	110.463	-11.4755	108.653	-24.0211	109.423	-23.8407	109.509	-11.1543
109.876	0.10738	110.501	-53.6816	110.549	-11.4389	108.731	-24.0028	109.508	-23.8337	109.588	-11.1415
109.96	0.16977	110.581	-53.6514	110.626	-11.4194	108.821	-23.9913	109.591	-23.8759	109.672	-11.1352
110.044	0.21523	110.665	-53.6281	110.712	-11.4024	108.905	-23.9974	109.676	-23.8256	109.754	-11.1295
110.13	0.27413	110.749	-53.5953	110.791	-11.3733	108.983	-23.9706	109.76	-23.8279	109.838	-11.1281
110.212	0.33789	110.832	-53.5665	110.88	-11.3639	109.069	-23.9635	109.841	-23.8359	109.919	-11.1016
110.298	0.39591	110.921	-53.5415	110.96	-11.3277	109.153	-23.9419	109.924	-23.8654	110.003	-11.1044
110.379	0.44758	111	-53.5266	111.046	-11.3212	109.234	-23.9295	110.01	-23.8416	110.089	-11.0899
110.463	0.5053	111.085	-53.5008	111.126	-11.2863	109.316	-23.9223	110.093	-23.8052	110.173	-11.093
110.543	0.57324	111.167	-53.4601	111.209	-11.2735	109.4	-23.8975	110.176	-23.7918	110.255	-11.0661
110.626	0.62864	111.249	-53.4325	111.297	-11.2446	109.485	-23.8982	110.261	-23.776	110.337	-11.0755
110.711	0.67869	111.334	-53.4144	111.376	-11.2431	109.57	-23.8744	110.346	-23.7563	110.421	-11.0866
110.796	0.7475	111.416	-53.3793	111.462	-11.2068	109.652	-23.8607	110.427	-23.7578	110.504	-11.074
110.877	0.79506	111.498	-53.354	111.545	-11.1786	109.735	-23.8432	110.507	-23.7341	110.587	-11.0482
110.96	0.86486	111.582	-53.3206	111.624	-11.1507	109.819	-23.8321	110.595	-23.7417	110.671	-11.0341
111.042	0.91693	111.669	-53.305	111.711	-11.1279	109.9	-23.8143	110.676	-23.7145	110.753	-11.0193
111.128	0.97134	111.75	-53.28	111.793	-11.1139	109.981	-23.8042	110.758	-23.7085	110.84	-11.017
111.212	1.03211	111.836	-53.2361	111.878	-11.0862	110.065	-23.8074	110.842	-23.7328	110.922	-11.0151
111.294	1.0816	111.92	-53.2194	111.963	-11.0634	110.149	-23.7885	110.926	-23.705	111.003	-11.0197
111.38	1.14386	112.003	-53.1998	112.043	-11.0436	110.233	-23.768	111.007	-23.718	111.088	-10.9952
111.462	1.20588	112.084	-53.1622	112.128	-11.0325	110.316	-23.7559	111.091	-23.6868	111.169	-10.9943
111.546	1.2631	112.168	-53.1503	112.215	-11.0075	110.401	-23.7429	111.174	-23.6879	111.252	-10.9906
111.63	1.32979	112.25	-53.1161	112.295	-10.99	110.483	-23.7163	111.256	-23.6743	111.338	-10.9909
111.709	1.38663	112.337	-53.0915	112.381	-10.9639	110.565	-23.7106	111.342	-23.6599	111.422	-10.9766
111.794	1.43668	112.423	-53.0641	112.46	-10.941	110.651	-23.7035	111.427	-23.6661	111.505	-10.9605
111.877	1.50056	112.501	-53.0385	112.547	-10.9109	110.736	-23.6932	111.509	-23.6585	111.586	-10.9476
111.96	1.56308	112.585	-53.0157	112.631	-10.8915	110.817	-23.6727	111.588	-23.6378	111.67	-10.9261
112.043	1.60804	112.666	-52.9961	112.711	-10.8673	110.902	-23.6534	111.672	-23.6348	111.753	-10.9137
112.126	1.67192	112.751	-52.9548	112.796	-10.849	110.983	-23.646	111.758	-23.6242	111.837	-10.9072
112.211	1.73606	112.834	-52.9282	112.881	-10.8266	111.069	-23.638	111.84	-23.6131	111.921	-10.9038
112.292	1.78586	112.921	-52.9011	112.962	-10.7869	111.151	-23.6237	111.923	-23.5866	112.006	-10.8893
112.38	1.84463	113.003	-52.888	113.046	-10.7924	111.234	-23.6068	112.006	-23.5971	112.089	-10.8811
112.46	1.91375	113.086	-52.8477	113.13	-10.7797	111.317	-23.5876	112.091	-23.5581	112.172	-10.869
112.546	1.97465	113.17	-52.8214	113.21	-10.7495	111.4	-23.5741	112.172	-23.562	112.254	-10.8743
112.629	2.02706	113.251	-52.8111	113.299	-10.7217	111.486	-23.5672	112.257	-23.5594	112.336	-10.8741
112.71	2.08048	113.338	-52.7741	113.384	-10.7074	111.573	-23.5457	112.342	-23.5394	112.423	-10.8614
112.795	2.15527	113.417	-52.7488	113.463	-10.6789	111.651	-23.5328	112.423	-23.5247	112.503	-10.8414
112.875	2.21398	113.502	-52.7219	113.55	-10.6547	111.734	-23.5082	112.505	-23.5503	112.588	-10.8353
112.962	2.2755	113.585	-52.6953	113.63	-10.6336	111.817	-23.5018	112.59	-23.5298	112.672	-10.8137
113.043	2.32364	113.669	-52.6662	113.714	-10.5937	111.899	-23.4773	112.672	-23.5008	112.755	-10.8207
113.127	2.39101	113.747	-52.6343	113.799	-10.591	111.984	-23.4707	112.756	-23.4611	112.837	-10.7982
113.211	2.44106	113.832	-52.5966	113.884	-10.5668	112.07	-23.4716	112.839	-23.4521	112.922	-10.7756
113.292	2.50158	113.914	-52.5746	113.968	-10.5295	112.152	-23.44	112.924	-23.4533	113.003	-10.7745
113.376	2.56354	113.996	-52.5606	114.049	-10.5261	112.234	-23.4375	113.007	-23.4495	113.087	-10.7738
113.459	2.63172	114.08	-52.5218	114.13	-10.4957	112.318	-23.4045	113.091	-23.4392	113.17	-10.7544
113.544	2.68102	114.162	-52.5032	114.218	-10.4701	112.403	-23.4067	113.175	-23.4365	113.254	-10.7441
113.627	2.75058	114.247	-52.471	114.299	-10.4662	112.486	-23.3844	113.257	-23.4527	113.336	-10.735
113.713	2.79932	114.335	-52.4522	114.382	-10.4201	112.569	-23.3838	113.341	-23.464	113.42	-10.729
113.795	2.86763	114.415	-52.4281	114.465	-10.3985	112.655	-23.3467	113.424	-23.4531	113.504	-10.7157
113.878	2.92759	114.497	-52.4007	114.549	-10.3887	112.735	-23.3459	113.508	-23.4386	113.587	-10.6914
113.961	2.98188	114.582	-52.3825	114.631	-10.3555	112.822	-23.3357	113.591	-23.4054	113.673	-10.6821
114.043	3.04086	114.665	-52.336	114.714	-10.3334	112.904	-23.3123	113.673	-23.3942	113.755	-10.6777
114.128	3.09758	114.747	-52.3097	114.798	-10.317	112.992	-23.3003	113.757	-23.3867	113.84	-10.6608
114.212	3.16053	114.832	-52.2798	114.884	-10.2942	113.073	-23.2969	113.841	-23.3713	113.923	-10.6468
114.293	3.21519	114.913	-52.2607	114.965	-10.2597	113.157	-23.2734	113.924	-23.379	114.004	-10.6398
114.38	3.27427	115.001	-52.2292	115.047	-10.243	113.231	-23.2611	114.008	-23.3537	114.088	-10.6333
114.462	3.34701	115.079	-52.2043	115.13	-10.2106	113.318	-23.2449	114.09	-23.3506	114.17	-10.6306
114.546	3.39587	115.166	-52.1898	115.212	-10.209	113.4	-23.2333	114.173	-23.3478	114.254	-10.5984
114.631	3.45945	115.25	-52.1588	115.301	-10.173	113.487	-23.2241	114.256	-23.3539	114.338	-10.5974
114.712	3.51922	115.334	-52.1241	115.381	-10.1504	113.569	-23.2114	114.337	-23.3245	114.419	-10.5757
114.796	3.57687	115.418	-52.1037	115.463	-10.1336	113.651	-23.1916	114.421	-23.2995	114.504	-10.5605
114.879	3.64425	115.5	-52.0758	115.546	-10.1213	113.734	-23.1957	114.505	-23.292	114.587	-10.5787
114.964	3.70732	115.585	-52.0309	115.628	-10.092	113.815	-23.1765	114.589	-23.3128	114.669	-10.5638
115.044	3.75565	115.665	-52.0126	115.71	-10.0631	113.903	-23.1646	114.673	-23.3066	114.754	-10.5504
115.131	3.81374	115.751	-51.9954	115.792	-10.0384	113.986	-23.1557	114.756	-23.2895	114.838	-10.5254
115.212	3.8765	115.836	-51.9623	115.876	-10.0222	114.069	-23.1297	114.84	-23.2902	114.922	-10.5144
115.293	3.93353	115.92	-51.9313	115.962	-9.99072	114.149	-23.1231	114.922	-23.29	115.005	-10.5174
115.377	4.00863	116.003	-51.916	116.046	-9.98863	114.233	-23.1009	115.007	-23.2939	115.089	-10.4977
115.461	4.06373	116.086	-51.894	116.125	-9.9642	114.316	-23.0992	115.089	-23.265	115.172	-10.4899
115.544	4.11546	116.168	-51.8675	116.212	-9.94722	114.395	-23.0703	115.172	-23.2307	115.257	-10.4795
115.626	4.18521	116.25	-51.8296	116.296	-9.9087	114.482	-23.0488	115.254	-23.2463	115.339	-10.4723
115.71	4.25009	116.336	-51.8034	116.383	-9.89222	114.567	-23.0464	115.338	-23.225	115.421	-10.4665
115.793	4.31104	116.415	-51.774	116.464	-9.86378	114.65	-23.0279	115.42	-23.2117	115.506	-10.4656
115.877	4.37188	116.504	-51.7537	116.548	-9.84004	114.731	-23.0104	115.505	-23.2191	115.591	-10.4502
115.957	4.42467	116.583	-51.7266	116.627	-9.80947	114.819	-23.0056	115.589	-23.2167	115.674	-10.4531
116.043	4.48116	116.668	-51.7058	116.71	-9.79988	114.903	-22.986	115.671	-23.1703	115.758	-10.4437
116.126	4.53351	116.751	-51.6732	116.791	-9.77088	114.983	-22.9663	115.756	-23.1796	115.839	-10.4195
116.211	4.60132	116.833	-51.6365	116.876	-9.74694	115.066	-22.9742	115.841	-23.1808	115.921	-10.3937
116.291	4.6715	116.916	-51.6239	116.963	-9.72815	115.149	-22.9518	115.922	-23.1631	116.007	-10.4032
116.376	4.73252	117	-51.5879	117.044	-9.72186	115.236	-22.9453	116.006	-23.1558	116.086	-10.3962
116.46	4.78818	117.08	-51.5674	117.128	-9.67694	115.322	-22.9307	116.091	-23.1343	116.171	-10.4142
116.542	4.85356	117.167	-51.5444	117.208	-9.65615	115.4	-22.9103	116.173	-23.1285	116.255	-10.3939
116.626	4.90891	117.248	-51.517	117.292	-9.6398	115.484	-22.8955	116.257	-23.1193	116.34	-10.3949
116.708	4.97092	117.331	-51.4845	117.378	-9.61724	115.565	-22.8834	116.342	-23.1085	116.421	-10.3887
116.793	5.03568	117.413	-51.4553	117.462	-9.59482	115.648	-22.8667	116.423	-23.1099	116.504	-10.3818
116.876	5.10106	117.497	-51.4197	117.548	-9.58204	115.734	-22.8511	116.505	-23.0968	116.588	-10.3798
116.959	5.15703	117.579	-51.3943	117.626	-9.56068	115.817	-22.8296	116.589	-23.0853	116.67	-10.3749
117.043	5.20137	117.661	-51.3589	117.714	-9.54157	115.9	-22.8201	116.674	-23.0582	116.755	-10.3653
117.128	5.26288	117.749	-51.3543	117.798	-9.50329	115.982	-22.8084	116.756	-23.0519	116.836	-10.3325
117.21	5.3201	117.829	-51.3198	117.883	-9.49327	116.066	-22.803	116.84	-23.0543	116.922	-10.3327
117.296	5.35563	117.913	-51.2756	117.967	-9.47679	116.154	-22.7778	116.923	-23.0592	117.003	-10.3308
117.379	5.38791	117.995	-51.2648	118.05	-9.4438	116.234	-22.7816	117.007	-23.0698	117.089	-10.315
117.462	5.44488	118.079	-51.2415	118.131	-9.42507	116.321	-22.7454	117.09	-23.0403	117.173	-10.3173
117.545	5.51375	118.162	-51.1949	118.21	-9.41279	116.399	-22.7336	117.172	-23.0291	117.254	-10.2978
117.629	5.57427	118.244	-51.1891	118.299	-9.3898	116.482	-22.7202	117.258	-23.0306	117.337	-10.2938
117.711	5.63928	118.33	-51.1572	118.38	-9.36637	116.564	-22.713	117.34	-23.0382	117.423	-10.2852
117.796	5.69275	118.415	-51.1226	118.464	-9.33148	116.652	-22.6815	117.423	-22.9883	117.505	-10.2562
117.878	5.7711	118.497	-51.1003	118.544	-9.30805	116.732	-22.6791	117.505	-22.9569	117.588	-10.2492
117.96	5.82283	118.581	-51.0819	118.63	-9.28869	116.813	-22.6679	117.591	-22.9644	117.673	-10.2439
118.043	5.8908	118.665	-51.0428	118.712	-9.25211	116.896	-22.6516	117.67	-22.954	117.757	-10.229
118.125	5.9386	118.748	-51.017	118.796	-9.22943	116.981	-22.6303	117.755	-22.9465	117.836	-10.1991
118.207	5.99813	118.83	-50.9897	118.88	-9.20926	117.066	-22.6306	117.84	-22.9426	117.921	-10.2027
118.295	6.06862	118.915	-50.9595	118.959	-9.18696	117.15	-22.6184	117.922	-22.9491	118.002	-10.1773
118.376	6.1307	119	-50.9228	119.045	-9.18046	117.236	-22.6054	118.004	-22.9319	118.086	-10.1801
118.458	6.18785	119.082	-50.9156	119.131	-9.15628	117.318	-22.5869	118.088	-22.9295	118.17	-10.1716
118.546	6.25105	119.163	-50.8876	119.212	-9.13479	117.401	-22.5773	118.171	-22.9255	118.252	-10.1539
118.628	6.31194	119.249	-50.861	119.298	-9.10961	117.485	-22.5568	118.254	-22.9115	118.338	-10.1348
118.709	6.3825	119.333	-50.8377	119.377	-9.08599	117.567	-22.5313	118.338	-22.9102	118.419	-10.129
118.792	6.42874	119.417	-50.8004	119.458	-9.06883	117.65	-22.5154	118.422	-22.8801	118.502	-10.115
118.879	6.50478	119.498	-50.7689	119.544	-9.04152	117.735	-22.5072	118.504	-22.8527	118.587	-10.096
118.958	6.54511	119.584	-50.7366	119.624	-9.01445	117.814	-22.4952	118.589	-22.8399	118.67	-10.1062
119.042	6.53467	119.666	-50.7161	119.709	-8.98996	117.898	-22.4802	118.668	-22.8385	118.753	-10.0977
119.125	6.55954	119.751	-50.684	119.792	-8.97586	117.981	-22.4663	118.755	-22.8364	118.837	-10.0674
119.21	6.55455	119.833	-50.6678	119.877	-8.95863	118.066	-22.4505	118.838	-22.8418	118.92	-10.0658
119.293	6.41326	119.917	-50.6278	119.962	-8.92913	118.145	-22.4337	118.919	-22.8216	119.004	-10.0656
119.379	6.4739	120.001	-50.6157	120.047	-8.90948	118.228	-22.4296	119.002	-22.8199	119.087	-10.062
119.459	6.55555	120.083	-50.5785	120.125	-8.87327	118.312	-22.4145	119.088	-22.8212	119.169	-10.0384
119.541	6.60697	120.168	-50.5515	120.208	-8.86544	118.398	-22.3922	119.171	-22.8291	119.253	-10.047
119.626	6.67584	120.251	-50.5208	120.294	-8.84571	118.482	-22.3731	119.252	-22.8143	119.336	-10.0359
119.711	6.74284	120.333	-50.5	120.374	-8.82103	118.565	-22.3744	119.336	-22.8062	119.419	-10.0097
119.792	6.81558	120.415	-50.4701	120.457	-8.78701	118.643	-22.3447	119.421	-22.7979	119.503	-9.99633
119.876	6.86101	120.497	-50.436	120.543	-8.78087	118.727	-22.3356	119.506	-22.7963	119.587	-9.98668
119.954	6.92814	120.581	-50.4239	120.63	-8.75105	118.812	-22.3163	119.587	-22.783	119.67	-9.99251
120.039	6.97573	120.663	-50.3799	120.709	-8.72768	118.898	-22.3079	119.67	-22.7654	119.753	-9.95499
120.127	7.04261	120.748	-50.3507	120.792	-8.68703	118.979	-22.2951	119.754	-22.7535	119.838	-9.94515
120.207	7.10705	120.828	-50.3197	120.879	-8.68102	119.061	-22.2781	119.836	-22.7482	119.917	-9.932
120.289	7.16209	120.913	-50.2873	120.965	-8.66573	119.149	-22.2752	119.921	-22.7178	120.003	-9.9226
120.372	7.22473	120.995	-50.2645	121.042	-8.64602	119.229	-22.2527	120.005	-22.7316	120.085	-9.90769
120.459	7.28755	121.081	-50.2478	121.127	-8.61507	119.312	-22.2303	120.089	-22.7082	120.167	-9.88884
120.54	7.33885	121.162	-50.2156	121.213	-8.58406	119.398	-22.2192	120.171	-22.7409	120.255	-9.877
120.624	7.38329	121.244	-50.1873	121.297	-8.56827	119.481	-22.2001	120.254	-22.7124	120.335	-9.86904
120.708	7.45041	121.326	-50.1675	121.378	-8.53852	119.564	-22.1902	120.338	-22.7033	120.42	-9.85958
120.792	7.53979	121.413	-50.1414	121.461	-8.51283	119.646	-22.1719	120.421	-22.6936	120.503	-9.86359
120.875	7.58884	121.494	-50.1094	121.544	-8.4931	119.73	-22.1629	120.505	-22.6725	120.587	-9.84173
120.96	7.64387	121.58	-50.0707	121.635	-8.48126	119.815	-22.1557	120.588	-22.6633	120.671	-9.84079
121.038	7.82353	121.666	-50.0442	121.715	-8.44643	119.894	-22.1263	120.673	-22.6503	120.754	-9.82876
121.125	7.91328	121.747	-50.0137	121.796	-8.44023	119.977	-22.1273	120.755	-22.6577	120.835	-9.80013
121.207	7.96819	121.829	-49.9766	121.883	-8.41718	120.062	-22.1105	120.838	-22.6482	120.918	-9.78754
121.29	8.04548	121.913	-49.9555	121.963	-8.38523	120.148	-22.0975	120.922	-22.6609	121.001	-9.77677
121.374	8.11441	121.998	-49.9333	122.046	-8.36457	120.23	-22.0754	121.003	-22.6675	121.083	-9.79111
121.459	8.16322	122.082	-49.9084	122.129	-8.34747	120.313	-22.0701	121.088	-22.6651	121.168	-9.78284
121.543	8.23713	122.165	-49.8799	122.213	-8.32799	120.394	-22.0517	121.172	-22.6555	121.252	-9.79199
121.626	8.2941	122.251	-49.867	122.299	-8.30845	120.48	-22.0353	121.254	-22.641	121.335	-9.78172
121.709	8.36384	122.333	-49.8278	122.381	-8.28802	120.563	-22.0096	121.338	-22.6282	121.418	-9.76261
121.792	8.41863	122.415	-49.7895	122.463	-8.25432	120.649	-22.0022	121.421	-22.6156	121.501	-9.7353
121.873	8.48033	122.499	-49.7633	122.545	-8.23315	120.729	-21.989	121.507	-22.6221	121.582	-9.72364
121.958	8.54833	122.588	-49.7428	122.63	-8.22181	120.813	-21.9595	121.59	-22.5984	121.666	-9.70679
122.044	8.59723	122.666	-49.7072	122.711	-8.18359	120.898	-21.9544	121.671	-22.5737	121.751	-9.68362
122.129	8.65121	122.752	-49.6815	122.793	-8.14538	120.979	-21.945	121.757	-22.5625	121.835	-9.66996
122.207	8.73211	122.832	-49.6617	122.879	-8.1373	121.063	-21.933	121.838	-22.5617	121.919	-9.66752
122.291	8.79343	122.917	-49.6237	122.961	-8.10886	121.147	-21.9249	121.92	-22.5502	122	-9.6476
122.374	8.85695	122.998	-49.603	123.043	-8.10556	121.23	-21.901	122.004	-22.5456	122.082	-9.66194
122.46	8.90712	123.083	-49.5765	123.124	-8.07512	121.316	-21.8912	122.086	-22.5525	122.168	-9.67642
122.541	8.9887	123.169	-49.5542	123.208	-8.05056	121.396	-21.8768	122.171	-22.5275	122.249	-9.65161
122.625	9.04897	123.248	-49.5106	123.292	-8.02387	121.481	-21.8567	122.252	-22.5191	122.335	-9.63438
122.707	9.11186	123.336	-49.4841	123.378	-8.00884	121.564	-21.8438	122.336	-22.5079	122.416	-9.61007
122.79	9.17157	123.416	-49.4571	123.46	-7.98534	121.644	-21.8212	122.42	-22.501	122.499	-9.59779
122.875	9.2435	123.5	-49.4364	123.545	-7.96123	121.73	-21.8081	122.503	-22.4899	122.584	-9.56841
122.958	9.30707	123.582	-49.4135	123.628	-7.94462	121.813	-21.7927	122.589	-22.4691	122.667	-9.56735
123.04	9.36114	123.665	-49.3824	123.71	-7.91593	121.895	-21.7861	122.669	-22.4709	122.751	-9.55589
123.121	9.43095	123.751	-49.3428	123.79	-7.88806	121.979	-21.762	122.752	-22.4584	122.832	-9.54361
123.204	9.49128	123.832	-49.3212	123.876	-7.864	122.062	-21.7635	122.836	-22.4462	122.915	-9.53972
123.288	9.55173	123.915	-49.2871	123.962	-7.85273	122.147	-21.7377	122.919	-22.4336	122.998	-9.52788
123.375	9.61905	123.997	-49.2629	124.043	-7.83658	122.232	-21.7176	123.004	-22.4336	123.084	-9.55752
123.458	9.67845	124.083	-49.2468	124.124	-7.80363	122.316	-21.7132	123.084	-22.3945	123.165	-9.53691
123.542	9.74482	124.16	-49.216	124.208	-7.76912	122.398	-21.6984	123.168	-22.4139	123.249	-9.50816
123.623	9.79319	124.245	-49.174	124.29	-7.76179	122.48	-21.6847	123.254	-22.4063	123.333	-9.50095
123.703	9.86381	124.331	-49.1642	124.375	-7.74055	122.561	-21.6628	123.333	-22.3934	123.416	-9.48479
123.787	9.92943	124.414	-49.1254	124.46	-7.71806	122.647	-21.6575	123.421	-22.3693	123.499	-9.48967
123.873	10.0025	124.502	-49.1065	124.543	-7.68054	122.728	-21.6411	123.502	-22.3697	123.582	-9.47771
123.957	10.0533	124.579	-49.067	124.626	-7.66794	122.808	-21.6155	123.587	-22.3611	123.666	-9.46787
124.037	10.1262	124.664	-49.0363	124.713	-7.63775	122.896	-21.5955	123.671	-22.3482	123.749	-9.46875
124.124	10.1878	124.746	-49.0184	124.795	-7.62033	122.976	-21.5899	123.755	-22.34	123.832	-9.43524
124.207	10.2487	124.831	-48.9872	124.878	-7.59421	123.059	-21.584	123.839	-22.3259	123.915	-9.4088
124.286	10.3289	124.908	-48.9396	124.959	-7.56176	123.145	-21.5693	123.921	-22.3065	123.999	-9.39777
124.373	10.3795	124.998	-48.9268	125.046	-7.5688	123.228	-21.5632	124.004	-22.3091	124.082	-9.40849
124.457	10.4366	125.081	-48.914	125.124	-7.52864	123.313	-21.5383	124.087	-22.3005	124.164	-9.38707
124.543	10.502	125.166	-48.8643	125.212	-7.51054	123.394	-21.5181	124.171	-22.2973	124.248	-9.38995
124.625	10.5711	125.25	-48.852	125.292	-7.48191	123.476	-21.5147	124.255	-22.2746	124.331	-9.3808
124.706	10.6372	125.334	-48.8232	125.376	-7.46055	123.561	-21.4944	124.338	-22.2746	124.415	-9.36357
124.788	10.7069	125.415	-48.7963	125.461	-7.44483	123.643	-21.4763	124.42	-22.258	124.499	-9.35067
124.872	10.7648	125.498	-48.7617	125.545	-7.41826	123.727	-21.457	124.504	-22.2535	124.583	-9.32154
124.96	10.8381	125.584	-48.7434	125.629	-7.38368	123.813	-21.4436	124.588	-22.2433	124.665	-9.31559
125.038	10.8924	125.666	-48.7114	125.716	-7.37554	123.894	-21.4334	124.67	-22.2345	124.75	-9.30888
125.123	10.9581	125.749	-48.6848	125.794	-7.35255	123.976	-21.4062	124.752	-22.2265	124.835	-9.30694
125.206	11.0132	125.833	-48.6433	125.88	-7.32129	124.06	-21.4131	124.836	-22.2096	124.916	-9.29454
125.29	11.0746	125.916	-48.6288	125.962	-7.29711	124.145	-21.3925	124.917	-22.2005	124.998	-9.26885
125.374	11.1593	126.001	-48.6168	126.046	-7.27615	124.227	-21.3842	125.004	-22.2027	125.08	-9.27187
125.461	11.2115	126.088	-48.585	126.131	-7.25961	124.308	-21.3599	125.086	-22.2047	125.163	-9.26648
125.54	11.2705	126.168	-48.5592	126.212	-7.23843	124.393	-21.3536	125.168	-22.1744	125.246	-9.25038
125.626	11.3449	126.25	-48.5202	126.295	-7.21745	124.473	-21.3356	125.25	-22.1476	125.331	-9.24505
125.711	11.4079	126.335	-48.4857	126.378	-7.1984	124.559	-21.3211	125.335	-22.1439	125.414	-9.23622
125.789	11.477	126.419	-48.4713	126.462	-7.1709	124.646	-21.2966	125.418	-22.1321	125.498	-9.24449
125.876	11.5428	126.501	-48.4334	126.542	-7.14415	124.725	-21.2837	125.501	-22.1267	125.582	-9.22338
125.961	11.6112	126.586	-48.3991	126.624	-7.12548	124.811	-21.2734	125.584	-22.1125	125.664	-9.22219
126.043	11.6677	126.669	-48.3742	126.71	-7.09711	124.893	-21.2586	125.667	-22.1015	125.748	-9.18792
126.124	11.7252	126.753	-48.3433	126.792	-7.07994	124.978	-21.2311	125.752	-22.0942	125.831	-9.18266
126.206	11.8177	126.833	-48.3155	126.879	-7.05081	125.059	-21.2354	125.834	-22.0793	125.915	-9.15622
126.288	11.8732	126.919	-48.2916	126.959	-7.02669	125.145	-21.2197	125.917	-22.0649	125.996	-9.13931
126.371	11.9253	127.002	-48.2763	127.045	-7.0088	125.228	-21.2006	126.001	-22.0595	126.082	-9.15115
126.454	12.0076	127.083	-48.2433	127.125	-6.98694	125.31	-21.1862	126.081	-22.0687	126.165	-9.14702
126.54	12.0533	127.169	-48.2206	127.208	-6.9652	125.391	-21.1703	126.164	-22.0665	126.248	-9.1499
126.623	12.1318	127.252	-48.1952	127.291	-6.93864	125.476	-21.1471	126.249	-22.0571	126.329	-9.09953
126.704	12.1881	127.333	-48.1705	127.374	-6.92874	125.564	-21.1391	126.333	-22.0433	126.413	-9.10636
126.79	12.2643	127.415	-48.1265	127.459	-6.90575	125.648	-21.122	126.417	-22.0211	126.497	-9.09327
126.87	12.2701	127.5	-48.1102	127.542	-6.87349	125.731	-21.11	126.501	-22.0074	126.582	-9.06307
126.957	12.2621	127.582	-48.0791	127.625	-6.86372	125.811	-21.0868	126.585	-22.0014	126.664	-9.04691
127.037	12.3268	127.665	-48.0421	127.708	-6.83289	125.894	-21.0647	126.664	-21.9884	126.749	-9.04328
127.123	12.3873	127.748	-48.0287	127.793	-6.79963	125.979	-21.0587	126.749	-21.9853	126.831	-9.0295
127.207	12.4529	127.829	-48.0023	127.873	-6.78641	126.062	-21.0595	126.834	-21.9782	126.913	-9.02912
127.29	12.523	127.914	-47.9596	127.958	-6.7539	126.144	-21.0413	126.916	-21.9686	126.998	-9.02317
127.371	12.594	127.996	-47.9312	128.042	-6.74612	126.229	-21.0333	127.001	-21.9563	127.08	-9.02367
127.452	12.664	128.082	-47.9224	128.122	-6.72182	126.315	-21.0044	127.082	-21.9615	127.163	-9.00356
127.536	12.7108	128.165	-47.8888	128.216	-6.68592	126.395	-20.9896	127.167	-21.9467	127.247	-8.97556
127.623	12.7815	128.246	-47.8571	128.293	-6.66807	126.472	-20.9862	127.251	-21.9334	127.33	-8.96986
127.703	12.8584	128.33	-47.8326	128.375	-6.64345	126.561	-20.9683	127.331	-21.9079	127.415	-8.9552
127.788	12.9272	128.417	-47.8052	128.461	-6.62309	126.649	-20.9556	127.418	-21.9006	127.501	-8.94524
127.873	12.9952	128.495	-47.7766	128.545	-6.59114	126.728	-20.9274	127.502	-21.8852	127.582	-8.93359
127.953	13.0503	128.581	-47.7415	128.628	-6.58469	126.812	-20.8982	127.584	-21.889	127.662	-8.91824
128.04	13.1197	128.664	-47.7317	128.712	-6.57767	126.895	-20.9053	127.666	-21.867	127.75	-8.91292
128.122	13.182	128.746	-47.6964	128.792	-6.53607	126.978	-20.8781	127.751	-21.8706	127.834	-8.89569
128.206	13.2486	128.829	-47.6763	128.878	-6.51233	127.057	-20.8765	127.833	-21.8592	127.912	-8.8821
128.289	13.3124	128.914	-47.6419	128.962	-6.49479	127.145	-20.8561	127.918	-21.8456	127.998	-8.88254
128.375	13.3848	128.998	-47.6025	129.048	-6.46309	127.228	-20.8334	128	-21.8388	128.08	-8.87882
128.457	13.4418	129.084	-47.5866	129.132	-6.46365	127.313	-20.8363	128.084	-21.8327	128.163	-8.8599
128.539	13.5196	129.168	-47.5713	129.215	-6.43396	127.395	-20.802	128.167	-21.8264	128.246	-8.87619
128.624	13.5848	129.25	-47.5195	129.295	-6.39844	127.476	-20.7863	128.25	-21.8106	128.331	-8.85626
128.707	13.6391	129.333	-47.5004	129.379	-6.36831	127.56	-20.7747	128.336	-21.815	128.413	-8.8547
128.793	13.7275	129.415	-47.4808	129.464	-6.35728	127.647	-20.7638	128.421	-21.8137	128.497	-8.83985
128.872	13.7815	129.502	-47.4416	129.546	-6.32496	127.73	-20.7548	128.502	-21.7867	128.581	-8.81931
128.955	13.8609	129.585	-47.4163	129.63	-6.30378	127.813	-20.724	128.585	-21.7902	128.664	-8.80959
129.039	13.9061	129.666	-47.3874	129.714	-6.27772	127.894	-20.7093	128.667	-21.7788	128.746	-8.79851
129.125	13.9871	129.75	-47.3664	129.797	-6.26062	127.98	-20.7057	128.754	-21.7569	128.831	-8.78422
129.207	14.0603	129.836	-47.336	129.882	-6.25022	128.06	-20.6951	128.833	-21.7615	128.915	-8.78291
129.292	14.1074	129.917	-47.3045	129.963	-6.21226	128.141	-20.6758	128.918	-21.7454	128.996	-8.77063
129.375	14.1699	130.002	-47.2881	130.044	-6.18613	128.231	-20.6518	129.001	-21.7438	129.081	-8.76697
129.456	14.2522	130.084	-47.2537	130.13	-6.18062	128.313	-20.6512	129.081	-21.7192	129.164	-8.7577
129.542	14.3094	130.17	-47.2285	130.214	-6.15211	128.392	-20.6266	129.165	-21.7167	129.246	-8.73628
129.621	14.3835	130.253	-47.2059	130.293	-6.12593	128.479	-20.6158	129.249	-21.711	129.331	-8.71228
129.705	14.436	130.336	-47.1679	130.38	-6.10413	128.56	-20.595	129.331	-21.6919	129.415	-8.70389
129.787	14.5015	130.418	-47.1368	130.461	-6.07838	128.641	-20.5723	129.416	-21.6971	129.498	-8.69988
129.872	14.5855	130.501	-47.1227	130.546	-6.06046	128.727	-20.5517	129.499	-21.6796	129.581	-8.67395
129.956	14.6372	130.585	-47.089	130.626	-6.03359	128.808	-20.5568	129.582	-21.6581	129.666	-8.68052
130.04	14.6964	130.666	-47.0688	130.707	-6.00697	128.893	-20.5368	129.663	-21.6538	129.75	-8.66236
130.12	14.7784	130.75	-47.0393	130.79	-5.98235	128.974	-20.5139	129.752	-21.6397	129.832	-8.66267
130.202	14.8314	130.835	-47.0038	130.878	-5.95961	129.06	-20.4985	129.833	-21.6398	129.916	-8.64983
130.286	14.8976	130.916	-46.9841	130.958	-5.93261	129.143	-20.5011	129.916	-21.6319	129.999	-8.65879
130.366	14.9831	131	-46.9594	131.043	-5.92458	129.229	-20.4829	129.997	-21.6147	130.081	-8.64548
130.457	15.0504	131.083	-46.9392	131.123	-5.90717	129.306	-20.4727	130.082	-21.6385	130.165	-8.63702
130.536	15.1138	131.167	-46.9105	131.214	-5.86457	129.392	-20.4522	130.163	-21.6038	130.248	-8.60589
130.621	15.1916	131.248	-46.8759	131.291	-5.86075	129.476	-20.4386	130.248	-21.5902	130.33	-8.58616
130.701	15.2433	131.331	-46.86	131.379	-5.81445	129.557	-20.4242	130.331	-21.5904	130.414	-8.57413
130.788	15.3121	131.414	-46.8195	131.46	-5.807	129.642	-20.3967	130.413	-21.5789	130.499	-8.56348
130.871	15.3727	131.499	-46.7892	131.541	-5.77906	129.724	-20.3852	130.497	-21.5615	130.581	-8.53999
130.952	15.4556	131.582	-46.754	131.624	-5.76553	129.809	-20.3731	130.581	-21.5441	130.666	-8.55684
131.04	15.5097	131.661	-46.727	131.712	-5.728	129.894	-20.36	130.664	-21.5379	130.749	-8.55145
131.122	15.5771	131.747	-46.6991	131.795	-5.71879	129.973	-20.3417	130.748	-21.5262	130.83	-8.54838
131.206	15.6278	131.832	-46.6667	131.874	-5.69211	130.057	-20.3373	130.83	-21.5209	130.913	-8.54895
131.286	15.7128	131.91	-46.6481	131.958	-5.6663	130.141	-20.3313	130.915	-21.5246	130.997	-8.56523
131.372	15.7727	131.995	-46.6219	132.043	-5.6453	130.221	-20.3005	131.001	-21.5197	131.08	-8.53671
131.456	15.8393	132.079	-46.5975	132.124	-5.6173	130.308	-20.2787	131.086	-21.5341	131.164	-8.51629
131.54	15.8548	132.163	-46.5671	132.209	-5.60559	130.392	-20.2775	131.166	-21.5321	131.247	-8.51704
131.626	15.9133	132.245	-46.5399	132.296	-5.569	130.477	-20.2671	131.248	-21.5235	131.332	-8.48352
131.708	15.981	132.328	-46.5075	132.38	-5.55691	130.56	-20.2399	131.331	-21.5051	131.416	-8.46523
131.789	16.0505	132.409	-46.4894	132.459	-5.53411	130.639	-20.2278	131.416	-21.4914	131.497	-8.47876
131.876	16.1208	132.495	-46.461	132.545	-5.49828	130.728	-20.2136	131.502	-21.4833	131.583	-8.45132
131.958	16.1912	132.58	-46.4261	132.628	-5.48531	130.81	-20.202	131.582	-21.466	131.664	-8.44851
132.043	16.2453	132.659	-46.3907	132.71	-5.46564	130.893	-20.1962	131.666	-21.4354	131.748	-8.42959
132.125	16.3198	132.747	-46.3692	132.798	-5.44089	130.974	-20.1762	131.749	-21.437	131.831	-8.41906
132.207	16.3832	132.83	-46.3487	132.881	-5.41471	131.06	-20.1613	131.832	-21.4332	131.915	-8.39952
132.29	16.4611	132.912	-46.3082	132.964	-5.39504	131.145	-20.1354	131.919	-21.4201	131.999	-8.38768
132.372	16.5216	132.997	-46.2874	133.047	-5.36979	131.221	-20.1311	132	-21.4136	132.082	-8.37393
132.457	16.5923	133.082	-46.2758	133.131	-5.35287	131.313	-20.1091	132.083	-21.4107	132.162	-8.37099
132.541	16.6564	133.164	-46.2357	133.213	-5.32976	131.393	-20.0986	132.167	-21.3896	132.246	-8.3428
132.625	16.7266	133.25	-46.2073	133.297	-5.30332	131.475	-20.0794	132.251	-21.3796	132.33	-8.33597
132.708	16.7893	133.331	-46.1891	133.373	-5.28772	131.561	-20.0733	132.334	-21.3731	132.413	-8.33046
132.79	16.8673	133.416	-46.1498	133.463	-5.26981	131.648	-20.0512	132.418	-21.3451	132.497	-8.31254
132.874	16.9289	133.496	-46.1217	133.544	-5.24243	131.728	-20.0405	132.502	-21.3448	132.58	-8.30127
132.957	16.9974	133.582	-46.0973	133.627	-5.20779	131.805	-20.0178	132.584	-21.3326	132.664	-8.29312
133.034	17.0601	133.665	-46.0707	133.711	-5.1878	131.896	-19.9944	132.667	-21.3235	132.746	-8.28548
133.119	17.1223	133.75	-46.0448	133.799	-5.15554	131.974	-19.9844	132.751	-21.3179	132.829	-8.26825
133.203	17.193	133.835	-46.0057	133.879	-5.13424	132.06	-19.9681	132.833	-21.2938	132.916	-8.25679
133.286	17.2586	133.914	-45.9758	133.967	-5.11802	132.139	-19.9586	132.916	-21.2945	132.998	-8.2452
133.37	17.3216	133.999	-45.9351	134.044	-5.09803	132.226	-19.9329	133	-21.2657	133.08	-8.25219
133.454	17.3971	134.084	-45.9166	134.127	-5.08243	132.31	-19.9313	133.082	-21.2743	133.165	-8.24023
133.537	17.4617	134.168	-45.9144	134.213	-5.03921	132.393	-19.9067	133.163	-21.268	133.247	-8.23146
133.62	17.5383	134.247	-45.8676	134.297	-5.01772	132.476	-19.9045	133.248	-21.2543	133.329	-8.19713
133.702	17.6064	134.332	-45.8383	134.38	-5.00293	132.559	-19.8869	133.331	-21.2348	133.412	-8.18591
133.787	17.6429	134.417	-45.8105	134.46	-4.97838	132.644	-19.8725	133.415	-21.2284	133.497	-8.19055
133.869	17.7018	134.504	-45.803	134.543	-4.94436	132.731	-19.8445	133.5	-21.2149	133.581	-8.16706
133.953	17.7791	134.584	-45.7588	134.631	-4.93246	132.809	-19.8263	133.582	-21.2127	133.665	-8.168
134.036	17.8347	134.666	-45.7313	134.713	-4.91129	132.894	-19.8185	133.665	-21.2139	133.746	-8.14288
134.119	17.9117	134.75	-45.7116	134.788	-4.87852	132.98	-19.7959	133.746	-21.1767	133.83	-8.14921
134.203	17.9739	134.827	-45.6781	134.875	-4.86731	133.062	-19.7907	133.829	-21.1745	133.913	-8.13373
134.288	18.0402	134.913	-45.662	134.958	-4.83712	133.143	-19.7775	133.913	-21.1554	133.997	-8.11651
134.372	18.1073	134.997	-45.6384	135.043	-4.82207	133.225	-19.7511	133.997	-21.1583	134.082	-8.11166
134.459	18.176	135.081	-45.6139	135.123	-4.79044	133.311	-19.7462	134.08	-21.1537	134.168	-8.11153
134.537	18.239	135.16	-45.5691	135.212	-4.77553	133.391	-19.7357	134.163	-21.1395	134.249	-8.09255
134.624	18.3124	135.248	-45.5391	135.291	-4.75248	133.476	-19.7258	134.247	-21.1256	134.332	-8.1037
134.707	18.396	135.329	-45.5157	135.373	-4.72554	133.559	-19.7048	134.33	-21.1101	134.416	-8.07896
134.786	18.4471	135.41	-45.4882	135.456	-4.70405	133.641	-19.6805	134.415	-21.1107	134.499	-8.06486
134.872	18.5113	135.497	-45.451	135.539	-4.68908	133.727	-19.653	134.499	-21.1022	134.58	-8.04181
134.958	18.5891	135.576	-45.4301	135.624	-4.65438	133.813	-19.6617	134.582	-21.0939	134.663	-8.03116
135.041	18.6311	135.662	-45.3956	135.702	-4.63702	133.889	-19.6292	134.665	-21.0805	134.746	-8.02465
135.124	18.706	135.744	-45.3711	135.786	-4.6119	133.976	-19.6196	134.75	-21.0753	134.831	-8.01932
135.206	18.7732	135.824	-45.3377	135.875	-4.59442	134.06	-19.6118	134.834	-21.0627	134.912	-8.00805
135.29	18.8556	135.907	-45.3084	135.958	-4.56154	134.141	-19.5915	134.915	-21.0604	134.995	-8.00103
135.374	18.9177	135.993	-45.29	136.043	-4.54856	134.228	-19.5759	134.997	-21.0287	135.079	-8.00357
135.459	18.9628	136.074	-45.2778	136.126	-4.53309	134.309	-19.5559	135.084	-21.0416	135.161	-7.97971
135.538	19.0139	136.157	-45.2411	136.213	-4.50427	134.392	-19.54	135.166	-21.0203	135.246	-7.97563
135.624	19.0775	136.244	-45.2097	136.295	-4.4769	134.478	-19.5296	135.248	-21.0128	135.33	-7.97902
135.706	19.1477	136.326	-45.179	136.375	-4.45892	134.559	-19.5206	135.332	-20.9842	135.413	-7.96073
135.789	19.2154	136.408	-45.1599	136.461	-4.43305	134.644	-19.497	135.417	-20.9949	135.496	-7.94676
135.872	19.2777	136.494	-45.1248	136.545	-4.41056	134.725	-19.4838	135.501	-20.9895	135.578	-7.92201
135.955	19.3553	136.58	-45.0999	136.631	-4.38506	134.808	-19.4715	135.583	-20.9742	135.663	-7.90259
136.038	19.4171	136.663	-45.0624	136.712	-4.35418	134.892	-19.4583	135.666	-20.9608	135.749	-7.89858
136.121	19.4747	136.748	-45.0447	136.791	-4.33213	134.976	-19.435	135.751	-20.9455	135.832	-7.89251
136.203	19.5117	136.83	-45.0073	136.881	-4.3154	135.062	-19.4155	135.832	-20.9417	135.914	-7.88029
136.285	19.5744	136.914	-44.9921	136.966	-4.28683	135.146	-19.4053	135.918	-20.9182	135.998	-7.85166
136.369	19.6508	137.002	-44.9706	137.046	-4.2716	135.225	-19.4034	136.004	-20.9292	136.08	-7.83385
136.452	19.7314	137.085	-44.9296	137.127	-4.24486	135.311	-19.3828	136.082	-20.9161	136.165	-7.83498
136.537	19.7858	137.165	-44.9062	137.213	-4.2198	135.391	-19.358	136.166	-20.9071	136.252	-7.82664
136.619	19.856	137.253	-44.876	137.295	-4.20113	135.477	-19.3423	136.249	-20.8928	136.331	-7.81374
136.7	19.9316	137.33	-44.8436	137.382	-4.18246	135.559	-19.3369	136.333	-20.8799	136.415	-7.7999
136.788	19.9993	137.417	-44.8243	137.462	-4.15747	135.64	-19.3202	136.418	-20.8719	136.497	-7.79457
136.866	20.0591	137.499	-44.7908	137.544	-4.13874	135.724	-19.3088	136.497	-20.8572	136.583	-7.78148
136.955	20.1281	137.583	-44.7704	137.632	-4.10948	135.807	-19.269	136.584	-20.8503	136.665	-7.77684
137.035	20.1943	137.667	-44.7495	137.711	-4.0781	135.892	-19.2573	136.668	-20.8455	136.748	-7.75955
137.118	20.2721	137.749	-44.6985	137.795	-4.05855	135.976	-19.2545	136.749	-20.837	136.83	-7.74897
137.2	20.332	137.83	-44.6853	137.877	-4.03418	136.061	-19.2534	136.831	-20.8177	136.915	-7.73011
137.286	20.397	137.916	-44.6513	137.958	-4.00963	136.14	-19.2196	136.915	-20.8255	136.997	-7.74101
137.371	20.475	138	-44.6307	138.044	-4.00187	136.228	-19.1969	136.999	-20.8112	137.081	-7.72871
137.451	20.5486	138.081	-44.6033	138.127	-3.97067	136.308	-19.1926	137.079	-20.8338	137.165	-7.72583
137.534	20.6105	138.164	-44.5649	138.212	-3.94774	136.396	-19.182	137.162	-20.8163	137.248	-7.70678
137.618	20.6867	138.249	-44.549	138.292	-3.91135	136.477	-19.1691	137.248	-20.8085	137.329	-7.70597
137.701	20.7164	138.328	-44.5039	138.379	-3.9027	136.561	-19.1486	137.329	-20.7839	137.416	-7.68147
137.786	20.7549	138.412	-44.4848	138.459	-3.86612	136.642	-19.1204	137.412	-20.7686	137.499	-7.67427
137.873	20.8373	138.493	-44.4544	138.545	-3.84639	136.725	-19.1084	137.498	-20.7666	137.581	-7.65905
137.954	20.9033	138.578	-44.4228	138.626	-3.83348	136.809	-19.0884	137.581	-20.7646	137.664	-7.63938
138.035	20.9658	138.659	-44.3991	138.705	-3.80172	136.894	-19.0826	137.665	-20.7531	137.747	-7.64401
138.124	21.0168	138.746	-44.3623	138.792	-3.78243	136.977	-19.0769	137.749	-20.7359	137.831	-7.64364
138.207	21.105	138.826	-44.3335	138.873	-3.762	137.061	-19.0574	137.831	-20.7551	137.914	-7.63806
138.288	21.168	138.911	-44.3082	138.96	-3.72592	137.145	-19.0515	137.916	-20.7326	137.996	-7.61614
138.367	21.2526	138.994	-44.2766	139.04	-3.71785	137.227	-19.0398	137.997	-20.7304	138.081	-7.60949
138.454	21.3057	139.077	-44.2522	139.118	-3.69755	137.31	-18.9964	138.084	-20.7281	138.166	-7.60166
138.536	21.3791	139.159	-44.2294	139.209	-3.67575	137.394	-18.9989	138.163	-20.6985	138.246	-7.57523
138.622	21.4583	139.244	-44.2083	139.289	-3.63679	137.478	-18.9807	138.249	-20.6826	138.329	-7.58681
138.704	21.5227	139.327	-44.1801	139.367	-3.61881	137.563	-18.9673	138.331	-20.6655	138.415	-7.58656
138.788	21.5918	139.408	-44.1416	139.457	-3.61192	137.645	-18.9323	138.416	-20.6628	138.496	-7.56295
138.869	21.6573	139.493	-44.1162	139.541	-3.57809	137.725	-18.9234	138.498	-20.6378	138.582	-7.56144
138.952	21.7249	139.577	-44.0886	139.621	-3.55397	137.812	-18.9142	138.584	-20.6288	138.663	-7.52311
139.038	21.7832	139.659	-44.0476	139.707	-3.53224	137.894	-18.892	138.667	-20.6186	138.746	-7.50719
139.121	21.8693	139.74	-44.0268	139.789	-3.51883	137.978	-18.8796	138.75	-20.6178	138.83	-7.51471
139.208	21.9249	139.823	-43.984	139.875	-3.48275	138.061	-18.8691	138.834	-20.6058	138.912	-7.48589
139.286	22.0148	139.907	-43.9628	139.957	-3.46132	138.141	-18.8538	138.917	-20.5856	138.996	-7.49316
139.37	22.0723	139.991	-43.9358	140.046	-3.45118	138.221	-18.8417	138.999	-20.585	139.08	-7.48019
139.455	22.1413	140.075	-43.9133	140.125	-3.40827	138.306	-18.8206	139.085	-20.5776	139.161	-7.47017
139.538	22.2168	140.16	-43.8838	140.207	-3.39719	138.395	-18.8076	139.167	-20.5611	139.247	-7.44223
139.619	22.2837	140.244	-43.8521	140.293	-3.38842	138.478	-18.8025	139.252	-20.5657	139.329	-7.43765
139.706	22.3488	140.328	-43.8297	140.374	-3.34651	138.56	-18.777	139.335	-20.539	139.413	-7.41949
139.785	22.4171	140.411	-43.7836	140.457	-3.31775	138.645	-18.7443	139.416	-20.537	139.498	-7.41648
139.867	22.4831	140.495	-43.7648	140.546	-3.30391	138.727	-18.7526	139.501	-20.5252	139.578	-7.39318
139.95	22.5526	140.581	-43.7362	140.626	-3.27346	138.813	-18.7347	139.582	-20.5083	139.661	-7.39299
140.034	22.613	140.662	-43.7	140.71	-3.24377	138.896	-18.7159	139.667	-20.512	139.743	-7.35835
140.118	22.6221	140.75	-43.6743	140.793	-3.22022	138.978	-18.6879	139.749	-20.4861	139.827	-7.35208
140.197	22.7004	140.832	-43.6532	140.88	-3.20267	139.063	-18.6963	139.834	-20.4815	139.912	-7.33517
140.283	22.7639	140.915	-43.6178	140.961	-3.18902	139.146	-18.6747	139.914	-20.4693	139.994	-7.31876
140.369	22.8313	140.998	-43.5964	141.043	-3.16172	139.227	-18.6594	140	-20.471	140.078	-7.31217
140.452	22.9145	141.082	-43.5708	141.127	-3.15288	139.31	-18.6358	140.082	-20.4836	140.16	-7.29645
140.534	22.9791	141.165	-43.5465	141.209	-3.12018	139.395	-18.6365	140.168	-20.4775	140.246	-7.30002
140.613	23.0407	141.25	-43.5163	141.292	-3.09845	139.473	-18.6131	140.249	-20.4464	140.33	-7.28054
140.702	23.1122	141.331	-43.4798	141.382	-3.08347	139.56	-18.591	140.331	-20.4369	140.41	-7.265
140.784	23.1873	141.415	-43.463	141.465	-3.0576	139.64	-18.5774	140.413	-20.4198	140.495	-7.26882
140.868	23.2557	141.502	-43.429	141.543	-3.02459	139.725	-18.553	140.497	-20.4108	140.578	-7.24364
140.951	23.3388	141.58	-43.3969	141.627	-3.0078	139.805	-18.5415	140.581	-20.3997	140.662	-7.23142
141.034	23.3929	141.665	-43.3742	141.712	-2.98425	139.891	-18.5168	140.664	-20.3818	140.745	-7.21683
141.116	23.4705	141.749	-43.3431	141.794	-2.97034	139.976	-18.5224	140.745	-20.3873	140.826	-7.21608
141.201	23.5258	141.831	-43.3103	141.881	-2.92837	140.057	-18.4991	140.83	-20.3574	140.91	-7.19133
141.284	23.597	141.917	-43.2791	141.958	-2.9144	140.142	-18.4942	140.914	-20.3503	140.992	-7.18356
141.372	23.6644	141.998	-43.2582	142.044	-2.89931	140.226	-18.4913	140.996	-20.3333	141.075	-7.19152
141.453	23.7445	142.082	-43.2395	142.124	-2.86492	140.31	-18.4539	141.079	-20.3353	141.161	-7.16796
141.539	23.8201	142.167	-43.2095	142.206	-2.84506	140.388	-18.4437	141.163	-20.3338	141.244	-7.16677
141.622	23.8915	142.246	-43.1735	142.29	-2.82238	140.472	-18.419	141.248	-20.3336	141.327	-7.14021
141.703	23.9655	142.328	-43.1429	142.37	-2.79645	140.558	-18.4044	141.33	-20.3126	141.411	-7.12549
141.79	24.0214	142.409	-43.1123	142.454	-2.76043	140.641	-18.3859	141.413	-20.3091	141.494	-7.12443
141.874	24.1026	142.495	-43.101	142.541	-2.75266	140.719	-18.3778	141.497	-20.2928	141.578	-7.10801
141.956	24.1766	142.576	-43.0551	142.623	-2.72372	140.805	-18.3544	141.581	-20.2996	141.661	-7.10501
142.04	24.2354	142.659	-43.0288	142.701	-2.70023	140.888	-18.3547	141.665	-20.2786	141.745	-7.0849
142.123	24.3012	142.738	-42.9972	142.786	-2.67667	140.969	-18.3269	141.745	-20.2591	141.827	-7.08571
142.206	24.3633	142.824	-42.9758	142.871	-2.66139	141.057	-18.3136	141.827	-20.2476	141.915	-7.07262
142.287	24.4378	142.91	-42.9387	142.952	-2.62004	141.134	-18.2974	141.913	-20.239	141.995	-7.05577
142.373	24.4995	142.993	-42.92	143.039	-2.62576	141.225	-18.2819	141.997	-20.2326	142.08	-7.03734
142.456	24.5757	143.076	-42.8921	143.119	-2.59406	141.304	-18.2741	142.082	-20.2224	142.161	-7.04969
142.535	24.6597	143.158	-42.8698	143.206	-2.57376	141.388	-18.2552	142.164	-20.2209	142.243	-7.02262
142.622	24.7254	143.239	-42.8446	143.284	-2.55234	141.47	-18.2448	142.25	-20.2024	142.327	-7.01987
142.705	24.7559	143.324	-42.807	143.371	-2.52985	141.554	-18.2142	142.332	-20.209	142.41	-7.00866
142.786	24.8169	143.406	-42.773	143.453	-2.50836	141.637	-18.2004	142.414	-20.1774	142.496	-6.98178
142.869	24.9003	143.493	-42.7496	143.539	-2.47528	141.724	-18.1962	142.496	-20.1676	142.578	-6.98911
142.951	24.9691	143.576	-42.7158	143.616	-2.45104	141.807	-18.1659	142.582	-20.1597	142.662	-6.99713
143.037	25.0221	143.659	-42.6904	143.701	-2.43081	141.892	-18.1584	142.668	-20.1576	142.744	-7.0002
143.119	25.1032	143.746	-42.6686	143.786	-2.39967	141.971	-18.1448	142.749	-20.1381	142.827	-6.98566
143.205	25.1589	143.826	-42.6216	143.871	-2.37418	142.055	-18.1359	142.83	-20.1101	142.913	-6.96913
143.284	25.2318	143.912	-42.5951	143.948	-2.36541	142.139	-18.112	142.914	-20.1146	142.998	-6.94401
143.368	25.325	143.996	-42.5762	144.036	-2.35251	142.221	-18.094	142.998	-20.0967	143.077	-6.93316
143.451	25.3871	144.078	-42.5603	144.122	-2.3138	142.303	-18.0881	143.081	-20.1019	143.161	-6.92571
143.531	25.4606	144.165	-42.5263	144.198	-2.30002	142.388	-18.0709	143.165	-20.0853	143.246	-6.90178
143.615	25.5325	144.249	-42.4934	144.291	-2.27847	142.474	-18.0589	143.249	-20.0708	143.326	-6.90028
143.7	25.5992	144.328	-42.4616	144.369	-2.24389	142.56	-18.0314	143.332	-20.0763	143.413	-6.88017
143.781	25.6693	144.415	-42.4465	144.454	-2.21419	142.642	-18.021	143.417	-20.0527	143.496	-6.87296
143.862	25.7516	144.498	-42.414	144.536	-2.20474	142.72	-18.0012	143.498	-20.0471	143.579	-6.86325
143.949	25.8098	144.58	-42.3774	144.619	-2.17078	142.806	-17.995	143.581	-20.0206	143.662	-6.85035
144.035	25.8747	144.663	-42.3608	144.706	-2.15575	142.889	-17.9713	143.666	-20.0154	143.744	-6.85198
144.117	25.9482	144.748	-42.3127	144.787	-2.13082	142.978	-17.9596	143.747	-19.9962	143.829	-6.8085
144.196	26.0246	144.832	-42.3006	144.872	-2.09486	143.058	-17.9439	143.829	-19.9873	143.913	-6.81151
144.281	26.0926	144.915	-42.2691	144.954	-2.08621	143.14	-17.9272	143.912	-19.956	143.997	-6.78633
144.367	26.1606	145	-42.2382	145.037	-2.07056	143.222	-17.9147	143.997	-19.9756	144.077	-6.79653
144.45	26.2344	145.083	-42.2122	145.124	-2.03768	143.304	-17.8909	144.078	-19.9712	144.163	-6.7914
144.534	26.309	145.166	-42.1837	145.204	-2.0098	143.389	-17.881	144.164	-19.9554	144.244	-6.77329
144.614	26.3318	145.249	-42.1582	145.291	-1.99777	143.476	-17.8537	144.246	-19.9501	144.328	-6.77649
144.696	26.4151	145.33	-42.1192	145.372	-1.95824	143.56	-17.85	144.327	-19.9269	144.413	-6.73477
144.784	26.477	145.414	-42.0913	145.454	-1.9365	143.644	-17.8356	144.411	-19.9214	144.495	-6.71917
144.868	26.5482	145.498	-42.0632	145.542	-1.92448	143.728	-17.8116	144.494	-19.9135	144.577	-6.71297
144.947	26.5861	145.582	-42.0341	145.621	-1.9008	143.808	-17.7908	144.578	-19.8897	144.661	-6.69994
145.035	26.6297	145.662	-42.0147	145.704	-1.87255	143.891	-17.7752	144.661	-19.8983	144.744	-6.70056
145.115	26.7099	145.746	-41.9772	145.785	-1.851	143.975	-17.7854	144.743	-19.861	144.826	-6.673
145.2	26.7796	145.827	-41.9515	145.873	-1.8312	144.055	-17.7459	144.831	-19.8757	144.911	-6.68528
145.284	26.8558	145.909	-41.9225	145.956	-1.78935	144.144	-17.7411	144.913	-19.8606	144.993	-6.65765
145.368	26.9286	145.994	-41.898	146.036	-1.78805	144.224	-17.7122	144.998	-19.8483	145.076	-6.65896
145.451	26.9948	146.077	-41.8744	146.127	-1.75905	144.31	-17.7139	145.08	-19.849	145.16	-6.65076
145.534	27.0754	146.16	-41.8422	146.203	-1.74996	144.392	-17.6932	145.163	-19.823	145.244	-6.63679
145.618	27.1409	146.241	-41.8162	146.29	-1.71394	144.475	-17.6794	145.246	-19.8199	145.327	-6.61969
145.702	27.2177	146.327	-41.7867	146.369	-1.69158	144.553	-17.6505	145.33	-19.8097	145.411	-6.60885
145.783	27.2959	146.409	-41.7617	146.457	-1.66802	144.637	-17.6352	145.411	-19.7813	145.497	-6.60352
145.868	27.348	146.496	-41.7389	146.537	-1.64622	144.721	-17.63	145.497	-19.7915	145.579	-6.58893
145.95	27.4436	146.572	-41.6822	146.618	-1.61766	144.805	-17.6098	145.577	-19.7735	145.658	-6.56869
146.034	27.5033	146.657	-41.6663	146.702	-1.5921	144.888	-17.5934	145.664	-19.764	145.742	-6.55817
146.116	27.5728	146.743	-41.6455	146.785	-1.57425	144.975	-17.5773	145.745	-19.7542	145.827	-6.53537
146.2	27.6439	146.827	-41.6224	146.864	-1.53177	145.06	-17.576	145.832	-19.7471	145.909	-6.5328
146.284	27.7226	146.906	-41.5771	146.945	-1.5282	145.143	-17.5582	145.913	-19.7133	145.991	-6.51607
146.368	27.8001	146.993	-41.5506	147.035	-1.50497	145.223	-17.5384	146.001	-19.7321	146.076	-6.51826
146.451	27.8543	147.074	-41.5374	147.119	-1.4796	145.306	-17.5146	146.08	-19.712	146.159	-6.51162
146.534	27.9391	147.156	-41.5116	147.196	-1.462	145.391	-17.4966	146.164	-19.708	146.243	-6.4907
146.615	28.0077	147.241	-41.4675	147.283	-1.43882	145.472	-17.4904	146.248	-19.7022	146.327	-6.49515
146.702	28.08	147.324	-41.4522	147.369	-1.42466	145.554	-17.4812	146.333	-19.6893	146.409	-6.46552
146.783	28.1492	147.408	-41.4068	147.453	-1.39622	145.639	-17.4619	146.412	-19.6727	146.495	-6.46483
146.867	28.2256	147.494	-41.3839	147.529	-1.36753	145.719	-17.4379	146.497	-19.6724	146.575	-6.46307
146.949	28.2987	147.579	-41.3595	147.615	-1.33746	145.803	-17.4029	146.582	-19.6524	146.659	-6.4409
147.035	28.363	147.661	-41.3281	147.697	-1.30959	145.89	-17.4069	146.668	-19.641	146.74	-6.42536
147.118	28.401	147.745	-41.3053	147.78	-1.2829	145.972	-17.3879	146.752	-19.6263	146.826	-6.41646
147.196	28.4618	147.831	-41.2673	147.863	-1.26574	146.05	-17.3773	146.834	-19.6239	146.909	-6.40726
147.281	28.5303	147.914	-41.2365	147.948	-1.2403	146.136	-17.3706	146.915	-19.6169	146.992	-6.38138
147.361	28.6132	147.997	-41.1969	148.027	-1.22253	146.218	-17.3482	147	-19.6067	147.077	-6.38126
147.443	28.6785	148.084	-41.1948	148.115	-1.20718	146.305	-17.3196	147.081	-19.5922	147.159	-6.37963
147.529	28.7436	148.167	-41.1702	148.195	-1.18745	146.388	-17.3132	147.164	-19.5897	147.244	-6.35363
147.612	28.8267	148.25	-41.1354	148.283	-1.14378	146.471	-17.2903	147.248	-19.5696	147.324	-6.34386
147.696	28.8926	148.334	-41.1014	148.363	-1.13082	146.555	-17.2801	147.33	-19.5656	147.409	-6.33803
147.782	28.972	148.416	-41.0744	148.446	-1.09736	146.639	-17.2664	147.412	-19.5461	147.489	-6.32137
147.864	29.0443	148.498	-41.0432	148.528	-1.08358	146.721	-17.2397	147.497	-19.5511	147.575	-6.30702
147.949	29.1025	148.583	-41.0226	148.61	-1.05426	146.806	-17.2319	147.579	-19.5415	147.659	-6.29474
148.029	29.1662	148.667	-40.9764	148.696	-1.03353	146.888	-17.2257	147.661	-19.5236	147.74	-6.28065
148.113	29.2502	148.749	-40.9494	148.779	-1.00415	146.97	-17.1998	147.746	-19.5121	147.825	-6.27532
148.199	29.3243	148.832	-40.9334	148.861	-0.97972	147.053	-17.1897	147.829	-19.4964	147.907	-6.26067
148.28	29.3972	148.916	-40.8889	148.948	-0.96117	147.136	-17.1801	147.913	-19.4846	147.992	-6.23805
148.365	29.4571	148.998	-40.8649	149.03	-0.93876	147.222	-17.1678	147.994	-19.4842	148.076	-6.24313
148.451	29.5332	149.085	-40.8566	149.112	-0.92786	147.302	-17.137	148.079	-19.4826	148.157	-6.23398
148.533	29.6158	149.165	-40.8298	149.199	-0.89241	147.386	-17.1222	148.161	-19.4572	148.242	-6.21512
148.615	29.6799	149.249	-40.7931	149.278	-0.87111	147.469	-17.1162	148.242	-19.4465	148.324	-6.20266
148.696	29.7568	149.331	-40.7676	149.367	-0.85056	147.555	-17.0932	148.325	-19.4437	148.409	-6.19508
148.781	29.8401	149.411	-40.7492	149.448	-0.81504	147.638	-17.08	148.411	-19.4312	148.49	-6.17134
148.865	29.9	149.496	-40.7181	149.531	-0.80909	147.72	-17.0673	148.494	-19.4213	148.574	-6.15918
148.949	29.9597	149.578	-40.6892	149.614	-0.7772	147.804	-17.0457	148.577	-19.4029	148.659	-6.16332
149.031	30.0233	149.659	-40.6463	149.699	-0.76048	147.883	-17.0201	148.661	-19.3907	148.741	-6.14202
149.117	30.0976	149.74	-40.6213	149.782	-0.72916	147.968	-17.0091	148.743	-19.3897	148.824	-6.13331
149.201	30.1467	149.822	-40.5844	149.858	-0.70867	148.055	-16.9968	148.827	-19.3771	148.908	-6.11702
149.283	30.199	149.904	-40.5571	149.951	-0.66388	148.139	-16.9851	148.909	-19.3835	148.989	-6.10249
149.369	30.2706	149.99	-40.5339	150.03	-0.66953	148.218	-16.9719	148.995	-19.3808	149.074	-6.09573
149.452	30.3522	150.072	-40.501	150.116	-0.64517	148.301	-16.9573	149.079	-19.3768	149.159	-6.11038
149.536	30.433	150.154	-40.4804	150.2	-0.6124	148.385	-16.9436	149.163	-19.3782	149.239	-6.10851
149.616	30.4981	150.235	-40.4475	150.281	-0.58829	148.466	-16.926	149.244	-19.3686	149.323	-6.10813
149.703	30.5823	150.32	-40.4109	150.363	-0.56667	148.549	-16.9057	149.328	-19.3419	149.409	-6.09084
149.786	30.6434	150.404	-40.3837	150.444	-0.53585	148.636	-16.8809	149.411	-19.3333	149.492	-6.0909
149.87	30.716	150.487	-40.3646	150.53	-0.51731	148.717	-16.8818	149.495	-19.3097	149.575	-6.06954
149.949	30.7929	150.565	-40.3281	150.615	-0.50115	148.802	-16.8536	149.58	-19.3041	149.656	-6.04455
150.035	30.8598	150.651	-40.2983	150.693	-0.46926	148.884	-16.8435	149.662	-19.2983	149.741	-6.04881
150.12	30.9148	150.736	-40.2687	150.779	-0.45028	148.969	-16.8055	149.745	-19.2975	149.825	-6.03208
150.2	31.0033	150.819	-40.245	150.86	-0.43099	149.05	-16.82	149.83	-19.2738	149.906	-6.02801
150.288	31.0692	150.901	-40.2206	150.945	-0.39916	149.137	-16.7915	149.912	-19.2577	149.991	-6.00815
150.372	31.1406	150.986	-40.1785	151.023	-0.38076	149.217	-16.7828	149.997	-19.2513	150.075	-6.0037
150.453	31.2183	151.069	-40.1538	151.109	-0.35376	149.304	-16.7582	150.08	-19.2577	150.158	-5.99437
150.534	31.2852	151.149	-40.1254	151.192	-0.34061	149.383	-16.7442	150.161	-19.2429	150.24	-5.97589
150.616	31.3581	151.235	-40.0976	151.273	-0.30941	149.468	-16.7244	150.248	-19.2228	150.323	-5.98491
150.702	31.4312	151.319	-40.0769	151.355	-0.29225	149.55	-16.7003	150.33	-19.2265	150.409	-5.96693
150.783	31.5053	151.404	-40.0464	151.435	-0.27333	149.634	-16.698	150.413	-19.2022	150.492	-5.94807
150.868	31.5754	151.487	-40.0196	151.517	-0.24445	149.723	-16.6785	150.497	-19.1997	150.574	-5.93605
150.949	31.6574	151.569	-39.9729	151.606	-0.21438	149.805	-16.6598	150.579	-19.1675	150.659	-5.92233
151.029	31.7367	151.656	-39.9607	151.687	-0.20035	149.891	-16.6527	150.661	-19.1702	150.739	-5.90466
151.114	31.797	151.736	-39.9421	151.768	-0.17122	149.968	-16.6288	150.747	-19.171	150.825	-5.8947
151.198	31.8689	151.82	-39.8974	151.847	-0.14315	150.05	-16.6291	150.828	-19.1516	150.907	-5.8813
151.284	31.92	151.903	-39.8709	151.931	-0.11615	150.142	-16.6048	150.914	-19.1463	150.991	-5.85962
151.364	32.0104	151.984	-39.8421	152.013	-0.10257	150.222	-16.5891	150.994	-19.1256	151.073	-5.85655
151.449	32.0408	152.067	-39.8316	152.097	-0.08353	150.304	-16.5762	151.077	-19.1158	151.158	-5.85073
151.533	32.0882	152.152	-39.799	152.182	-0.06781	150.389	-16.5626	151.16	-19.109	151.241	-5.84146
151.616	32.1478	152.238	-39.7742	152.258	-0.03567	150.472	-16.5416	151.244	-19.1009	151.325	-5.81915
151.696	32.2172	152.316	-39.7496	152.344	-0.00385	150.555	-16.5234	151.329	-19.0898	151.407	-5.8065
151.782	32.2901	152.404	-39.706	152.427	0.01877	150.639	-16.5033	151.409	-19.0712	151.488	-5.80462
151.866	32.373	152.485	-39.6849	152.511	0.03242	150.722	-16.4893	151.491	-19.0615	151.572	-5.79153
151.946	32.4355	152.567	-39.6447	152.596	0.06036	150.808	-16.4639	151.575	-19.0507	151.656	-5.77305
152.028	32.5054	152.65	-39.6276	152.677	0.09231	150.892	-16.46	151.658	-19.028	151.739	-5.75682
152.114	32.5553	152.732	-39.5949	152.761	0.1007	150.973	-16.4424	151.742	-19.0312	151.825	-5.74386
152.197	32.6406	152.816	-39.5712	152.838	0.13572	151.06	-16.4264	151.824	-19.0161	151.908	-5.74561
152.282	32.713	152.899	-39.5365	152.929	0.16473	151.14	-16.4202	151.909	-18.9971	151.992	-5.73521
152.362	32.7809	152.982	-39.5069	153.01	0.16164	151.222	-16.3929	151.991	-18.9783	152.072	-5.71573
152.449	32.8437	153.062	-39.4834	153.092	0.21	151.308	-16.3759	152.074	-18.9953	152.157	-5.71203
152.53	32.9326	153.148	-39.4529	153.178	0.22335	151.388	-16.372	152.159	-18.9749	152.24	-5.70809
152.611	33.0058	153.23	-39.4377	153.26	0.24339	151.468	-16.3422	152.237	-18.9714	152.322	-5.67263
152.698	33.0891	153.312	-39.3997	153.345	0.27641	151.552	-16.3342	152.324	-18.9595	152.404	-5.6715
152.78	33.1559	153.395	-39.3841	153.429	0.29896	151.638	-16.3049	152.406	-18.95	152.49	-5.65685
152.862	33.2268	153.475	-39.3425	153.511	0.32401	151.718	-16.2891	152.488	-18.931	152.571	-5.65334
152.948	33.2989	153.553	-39.3146	153.597	0.34588	151.803	-16.2754	152.575	-18.9149	152.654	-5.64225
153.033	33.3632	153.638	-39.2723	153.678	0.36718	151.886	-16.2621	152.656	-18.9145	152.74	-5.62978
153.117	33.4319	153.723	-39.2311	153.76	0.39367	151.974	-16.2466	152.74	-18.8912	152.823	-5.61519
153.201	33.5029	153.8	-39.2238	153.842	0.41986	152.054	-16.2435	152.824	-18.8965	152.906	-5.62214
153.28	33.5795	153.887	-39.1975	153.922	0.42794	152.137	-16.2177	152.907	-18.8576	152.99	-5.59157
153.366	33.6589	153.971	-39.1651	154.007	0.46658	152.219	-16.1992	152.99	-18.8675	153.073	-5.59195
153.452	33.7397	154.053	-39.1507	154.094	0.48412	152.301	-16.1845	153.074	-18.8446	153.155	-5.57084
153.533	33.7979	154.133	-39.1153	154.173	0.50159	152.389	-16.1699	153.158	-18.854	153.239	-5.55749
153.615	33.8789	154.217	-39.0801	154.255	0.52684	152.472	-16.167	153.24	-18.8285	153.322	-5.54196
153.7	33.9622	154.299	-39.06	154.345	0.55321	152.553	-16.1415	153.325	-18.8295	153.404	-5.52774
153.784	34.0319	154.382	-39.024	154.422	0.56411	152.64	-16.1263	153.409	-18.8067	153.486	-5.52392
153.867	34.107	154.462	-38.9846	154.507	0.59957	152.723	-16.1018	153.493	-18.8004	153.57	-5.50663
153.952	34.1871	154.547	-38.9752	154.592	0.63853	152.8	-16.0995	153.577	-18.7889	153.652	-5.50381
154.031	34.2498	154.633	-38.9409	154.675	0.64755	152.884	-16.0737	153.659	-18.781	153.737	-5.48213
154.118	34.2957	154.712	-38.9113	154.761	0.68063	152.969	-16.0579	153.742	-18.7736	153.82	-5.47424
154.2	34.3706	154.795	-38.8775	154.839	0.70099	153.047	-16.0478	153.827	-18.759	153.904	-5.46434
154.282	34.44	154.878	-38.8505	154.925	0.73056	153.133	-16.0465	153.913	-18.7548	153.987	-5.45144
154.366	34.5271	154.963	-38.8138	155.002	0.73486	153.217	-16.0167	153.994	-18.7412	154.073	-5.46416
154.454	34.59	155.047	-38.7956	155.087	0.76725	153.3	-15.9916	154.08	-18.7309	154.154	-5.44248
154.534	34.6612	155.125	-38.7859	155.174	0.78792	153.385	-15.989	154.16	-18.7211	154.236	-5.43133
154.618	34.7258	155.212	-38.7441	155.253	0.82275	153.47	-15.957	154.243	-18.7123	154.319	-5.42845
154.702	34.8153	155.296	-38.7142	155.332	0.84606	153.551	-15.9456	154.329	-18.703	154.404	-5.39475
154.784	34.8838	155.381	-38.683	155.419	0.85326	153.637	-15.9276	154.416	-18.6868	154.485	-5.395
154.866	34.9596	155.463	-38.6501	155.503	0.8911	153.718	-15.9007	154.496	-18.671	154.571	-5.3648
154.953	35.0305	155.548	-38.6205	155.586	0.91991	153.804	-15.9057	154.579	-18.6592	154.652	-5.36292
155.031	35.0954	155.627	-38.5992	155.671	0.94272	153.887	-15.8721	154.659	-18.6574	154.736	-5.35779
155.112	35.1716	155.714	-38.5499	155.753	0.95969	153.966	-15.8579	154.746	-18.6313	154.822	-5.34757
155.197	35.2525	155.796	-38.5201	155.831	0.99672	154.056	-15.8533	154.828	-18.6188	154.904	-5.35653
155.284	35.3213	155.881	-38.4943	155.917	1.02472	154.138	-15.8328	154.911	-18.6136	154.989	-5.32452
155.367	35.393	155.962	-38.4612	155.998	1.0447	154.224	-15.8231	154.995	-18.5978	155.07	-5.33956
155.447	35.4282	156.047	-38.4367	156.078	1.06204	154.303	-15.7905	155.077	-18.5995	155.153	-5.30799
155.529	35.4266	156.13	-38.4239	156.163	1.07801	154.388	-15.7776	155.158	-18.5812	155.238	-5.3036
155.612	35.4941	156.216	-38.396	156.247	1.10038	154.471	-15.7687	155.242	-18.5723	155.32	-5.27735
155.694	35.587	156.299	-38.36	156.331	1.14022	154.556	-15.7644	155.325	-18.5636	155.406	-5.26877
155.776	35.6527	156.382	-38.3265	156.414	1.15049	154.638	-15.7366	155.409	-18.553	155.489	-5.25699
155.86	35.7159	156.466	-38.3083	156.498	1.1805	154.717	-15.7213	155.492	-18.5445	155.572	-5.23175
155.946	35.7973	156.548	-38.2729	156.578	1.20305	154.804	-15.6918	155.573	-18.5275	155.656	-5.22298
156.032	35.856	156.632	-38.2379	156.661	1.22905	154.887	-15.6738	155.656	-18.5232	155.738	-5.22504
156.114	35.9323	156.716	-38.2216	156.743	1.24421	154.974	-15.6772	155.74	-18.5237	155.823	-5.20638
156.196	36.0205	156.796	-38.1794	156.826	1.28361	155.056	-15.6711	155.823	-18.4931	155.906	-5.19422
156.275	36.0992	156.882	-38.1529	156.91	1.31305	155.137	-15.6468	155.907	-18.4931	155.991	-5.1614
156.361	36.1658	156.958	-38.126	156.995	1.33786	155.222	-15.624	155.989	-18.4759	156.076	-5.18082
156.444	36.2146	157.044	-38.1031	157.081	1.33126	155.303	-15.6137	156.073	-18.4837	156.158	-5.15883
156.53	36.1003	157.124	-38.0788	157.156	1.37618	155.386	-15.5983	156.155	-18.4563	156.24	-5.14536
156.613	36.1593	157.209	-38.0467	157.242	1.39835	155.473	-15.579	156.238	-18.4598	156.325	-5.12619
156.699	36.2294	157.292	-38.0099	157.322	1.41997	155.553	-15.5663	156.319	-18.4325	156.407	-5.13866
156.779	36.3116	157.375	-37.9924	157.411	1.44208	155.637	-15.5458	156.405	-18.4426	156.491	-5.11279
156.862	36.3972	157.459	-37.947	157.488	1.47528	155.718	-15.5246	156.489	-18.4121	156.574	-5.09606
156.947	36.4114	157.536	-37.9192	157.576	1.49771	155.803	-15.5221	156.571	-18.4127	156.657	-5.08986
157.028	36.4614	157.62	-37.8907	157.662	1.52966	155.89	-15.4969	156.657	-18.3933	156.741	-5.07082
157.112	36.5508	157.704	-37.851	157.745	1.53993	155.972	-15.482	156.741	-18.3948	156.823	-5.06812
157.197	36.629	157.788	-37.8264	157.834	1.57282	156.056	-15.4692	156.821	-18.3612	156.907	-5.041
157.283	36.6955	157.87	-37.7949	157.913	1.6146	156.136	-15.4638	156.904	-18.3581	156.99	-5.03254
157.368	36.7729	157.953	-37.7606	158	1.61397	156.22	-15.4223	156.993	-18.35	157.074	-5.04821
157.448	36.8388	158.037	-37.7458	158.075	1.63827	156.302	-15.4223	157.073	-18.3344	157.159	-5.02829
157.535	36.9054	158.118	-37.7189	158.162	1.67668	156.391	-15.3951	157.158	-18.3354	157.24	-5.00097
157.619	37.0435	158.201	-37.6812	158.246	1.69039	156.468	-15.3778	157.24	-18.3279	157.323	-4.99277
157.7	37.1253	158.283	-37.6591	158.329	1.7219	156.552	-15.3696	157.326	-18.3092	157.408	-4.98594
157.788	37.2063	158.362	-37.6382	158.413	1.7412	156.633	-15.3381	157.409	-18.311	157.489	-4.97347
157.865	37.2992	158.451	-37.6059	158.5	1.76876	156.718	-15.3311	157.494	-18.2907	157.572	-4.95606
157.948	37.365	158.533	-37.5756	158.581	1.78254	156.8	-15.3076	157.577	-18.2859	157.655	-4.95042
158.033	37.437	158.617	-37.5427	158.666	1.8061	156.881	-15.2921	157.659	-18.2647	157.739	-4.93495
158.116	37.5176	158.7	-37.5129	158.748	1.84506	156.963	-15.2785	157.746	-18.2652	157.822	-4.93463
158.2	37.5874	158.782	-37.4804	158.829	1.86636	157.046	-15.2707	157.827	-18.2408	157.905	-4.9025
158.283	37.6667	158.864	-37.4425	158.913	1.88484	157.123	-15.2507	157.908	-18.2335	157.988	-4.89886
158.365	37.7383	158.949	-37.4232	158.999	1.92186	157.217	-15.2434	157.993	-18.2099	158.073	-4.91408
158.448	37.8117	159.032	-37.4031	159.085	1.91465	157.301	-15.2322	158.077	-18.2217	158.155	-4.89096
158.531	37.8808	159.116	-37.3637	159.168	1.95406	157.384	-15.2119	158.16	-18.2078	158.239	-4.89879
158.616	37.9573	159.196	-37.336	159.251	1.98068	157.471	-15.1961	158.242	-18.2075	158.321	-4.8644
158.698	38.0395	159.287	-37.3165	159.333	2.00831	157.548	-15.1728	158.327	-18.1869	158.406	-4.86296
158.78	38.1198	159.369	-37.2807	159.414	2.01689	157.63	-15.1596	158.411	-18.1813	158.489	-4.83151
158.866	38.1824	159.454	-37.2526	159.496	2.06155	157.714	-15.1367	158.492	-18.1531	158.573	-4.83546
158.948	38.2606	159.535	-37.2156	159.579	2.07502	157.802	-15.125	158.576	-18.1489	158.655	-4.81429
159.029	38.3302	159.618	-37.1888	159.665	2.10678	157.88	-15.105	158.66	-18.1323	158.74	-4.81009
159.113	38.3937	159.705	-37.1658	159.746	2.12363	157.963	-15.069	158.743	-18.1235	158.82	-4.81216
159.196	38.4852	159.788	-37.1321	159.833	2.14813	158.051	-15.0783	158.826	-18.115	158.906	-4.79844
159.281	38.5472	159.871	-37.098	159.915	2.17907	158.135	-15.0658	158.905	-18.0957	158.988	-4.77921
159.364	38.6341	159.958	-37.0725	159.999	2.19805	158.217	-15.0514	158.991	-18.0842	159.07	-4.76792
159.444	38.7041	160.037	-37.0327	160.083	2.21114	158.299	-15.0209	159.073	-18.0947	159.155	-4.75727
159.528	38.7745	160.12	-37.0216	160.164	2.23827	158.386	-15.0115	159.156	-18.0703	159.237	-4.74199
159.612	38.8581	160.204	-36.9874	160.244	2.2714	158.469	-15.0049	159.239	-18.0619	159.321	-4.72476
159.694	38.9314	160.287	-36.9525	160.328	2.29797	158.55	-14.9833	159.322	-18.0622	159.405	-4.71568
159.778	39.001	160.371	-36.9296	160.412	2.32597	158.635	-14.9671	159.405	-18.0354	159.488	-4.71305
159.857	39.0797	160.457	-36.8885	160.494	2.33211	158.716	-14.9377	159.488	-18.0346	159.569	-4.69776
159.944	39.1481	160.542	-36.8678	160.574	2.37577	158.802	-14.9267	159.569	-17.9992	159.655	-4.68467
160.025	39.2235	160.623	-36.8356	160.66	2.39782	158.885	-14.9124	159.654	-18.0028	159.738	-4.67427
160.11	39.2982	160.704	-36.7931	160.743	2.41962	158.966	-14.9086	159.738	-17.9911	159.822	-4.66506
160.192	39.3767	160.785	-36.7701	160.827	2.43816	159.051	-14.8817	159.821	-17.9776	159.904	-4.6328
160.276	39.4579	160.873	-36.7548	160.909	2.4812	159.132	-14.855	159.905	-17.9638	159.987	-4.63361
160.359	39.533	160.955	-36.7176	160.99	2.48803	159.218	-14.8542	159.986	-17.9576	160.072	-4.62114
160.444	39.609	161.039	-36.696	161.077	2.51634	159.301	-14.8375	160.072	-17.9614	160.155	-4.61143
160.53	39.68	161.121	-36.6715	161.16	2.53494	159.384	-14.8196	160.154	-17.9501	160.237	-4.59846
160.61	39.7636	161.202	-36.6299	161.239	2.56194	159.472	-14.8008	160.24	-17.9418	160.323	-4.58994
160.696	39.826	161.285	-36.5993	161.32	2.58455	159.551	-14.7904	160.32	-17.9182	160.404	-4.57077
160.778	39.8986	161.365	-36.5732	161.407	2.6135	159.634	-14.762	160.403	-17.9173	160.488	-4.55862
160.862	39.9709	161.449	-36.545	161.489	2.63999	159.718	-14.7416	160.485	-17.9145	160.571	-4.54052
160.944	40.0546	161.534	-36.5216	161.575	2.66981	159.801	-14.7317	160.569	-17.8899	160.655	-4.53243
161.026	40.1189	161.614	-36.4839	161.661	2.68716	159.884	-14.7112	160.654	-17.8875	160.741	-4.52272
161.113	40.197	161.698	-36.4607	161.745	2.71003	159.969	-14.707	160.741	-17.8673	160.821	-4.51063
161.194	40.2756	161.779	-36.4258	161.826	2.73772	160.052	-14.6967	160.824	-17.8692	160.905	-4.50249
161.28	40.3538	161.863	-36.402	161.909	2.74805	160.137	-14.6722	160.907	-17.8443	160.987	-4.49366
161.366	40.4243	161.942	-36.3661	161.992	2.79259	160.22	-14.6571	160.991	-17.8392	161.071	-4.49866
161.447	40.5099	162.029	-36.3476	162.079	2.8043	160.297	-14.6256	161.073	-17.8455	161.152	-4.4711
161.527	40.5954	162.112	-36.3188	162.16	2.81978	160.382	-14.6162	161.157	-17.8237	161.236	-4.46164
161.615	40.6545	162.194	-36.2882	162.245	2.84396	160.466	-14.5988	161.242	-17.813	161.32	-4.44992
161.697	40.7389	162.279	-36.2482	162.329	2.87039	160.548	-14.5848	161.325	-17.8078	161.402	-4.4394
161.779	40.8149	162.364	-36.2219	162.412	2.90021	160.631	-14.5607	161.409	-17.7848	161.485	-4.4317
161.863	40.8861	162.444	-36.1857	162.497	2.91894	160.713	-14.5562	161.492	-17.7786	161.567	-4.40294
161.949	40.9609	162.527	-36.1717	162.577	2.95609	160.798	-14.5362	161.576	-17.7685	161.653	-4.41021
162.036	41.0216	162.61	-36.1197	162.662	2.96574	160.877	-14.5115	161.66	-17.7536	161.738	-4.38822
162.117	41.1061	162.692	-36.0968	162.747	3.00909	160.963	-14.4933	161.743	-17.7394	161.821	-4.37425
162.201	41.1819	162.777	-36.0633	162.83	3.02368	161.043	-14.4867	161.827	-17.7272	161.901	-4.34869
162.284	41.2635	162.86	-36.03	162.911	3.03677	161.127	-14.4844	161.91	-17.7305	161.984	-4.34875
162.366	41.331	162.945	-36	162.997	3.07511	161.209	-14.4616	161.993	-17.7015	162.066	-4.34555
162.453	41.4137	163.028	-35.9651	163.079	3.08613	161.294	-14.4438	162.078	-17.6971	162.151	-4.3334
162.531	41.4856	163.111	-35.9593	163.165	3.11564	161.384	-14.4372	162.16	-17.6994	162.234	-4.31542
162.614	41.5755	163.196	-35.9159	163.251	3.12409	161.461	-14.3992	162.244	-17.6699	162.318	-4.2997
162.698	41.6351	163.277	-35.8889	163.33	3.17051	161.542	-14.3862	162.328	-17.6756	162.4	-4.29036
162.778	41.7231	163.362	-35.8554	163.418	3.19344	161.63	-14.3627	162.414	-17.6589	162.483	-4.28222
162.866	41.8114	163.447	-35.8252	163.501	3.21323	161.714	-14.3398	162.494	-17.6388	162.568	-4.26988
162.947	41.8793	163.53	-35.7891	163.584	3.24161	161.795	-14.3353	162.577	-17.6318	162.65	-4.26769
163.032	41.9456	163.613	-35.7617	163.673	3.26147	161.88	-14.3291	162.66	-17.6276	162.735	-4.25278
163.111	42.0182	163.702	-35.7373	163.752	3.29755	161.964	-14.3101	162.741	-17.6039	162.819	-4.24639
163.197	42.0904	163.785	-35.6912	163.833	3.29981	162.048	-14.2866	162.825	-17.6013	162.902	-4.21713
163.277	42.171	163.868	-35.6692	163.916	3.3384	162.127	-14.2752	162.906	-17.5784	162.983	-4.22647
163.365	42.2548	163.949	-35.6459	164	3.34791	162.211	-14.2708	162.989	-17.5586	163.068	-4.20247
163.447	42.3241	164.034	-35.629	164.082	3.37253	162.296	-14.2542	163.075	-17.5693	163.155	-4.19495
163.524	42.408	164.116	-35.6121	164.167	3.40129	162.379	-14.2255	163.158	-17.5587	163.234	-4.17935
163.611	42.4866	164.2	-35.5556	164.25	3.43543	162.465	-14.2132	163.238	-17.5498	163.32	-4.17334
163.692	42.5594	164.28	-35.5364	164.331	3.45773	162.55	-14.1919	163.321	-17.5359	163.403	-4.16726
163.776	42.6328	164.369	-35.5149	164.413	3.48999	162.637	-14.1669	163.405	-17.5081	163.484	-4.14502
163.86	42.7078	164.452	-35.4803	164.495	3.51235	162.718	-14.1593	163.489	-17.5066	163.571	-4.15335
163.944	42.7827	164.532	-35.4413	164.581	3.53302	162.8	-14.1479	163.572	-17.4927	163.656	-4.11877
164.028	42.873	164.612	-35.4253	164.666	3.56215	162.884	-14.1303	163.653	-17.4849	163.737	-4.10098
164.109	42.928	164.701	-35.3806	164.75	3.58233	162.968	-14.1063	163.739	-17.4742	163.819	-4.09491
164.19	43.0184	164.785	-35.354	164.83	3.59874	163.051	-14.0998	163.823	-17.4477	163.906	-4.08513
164.282	43.0933	164.866	-35.3242	164.915	3.62593	163.138	-14.0703	163.907	-17.4504	163.989	-4.07449
164.36	43.1721	164.949	-35.2893	164.996	3.65806	163.217	-14.0664	163.987	-17.439	164.074	-4.07015
164.446	43.2611	165.032	-35.2695	165.077	3.67102	163.296	-14.0507	164.069	-17.4432	164.158	-4.05412
164.531	43.3208	165.116	-35.2356	165.161	3.69627	163.379	-14.0356	164.153	-17.4562	164.24	-4.05556
164.608	43.3991	165.195	-35.1996	165.246	3.72045	163.468	-14.0133	164.238	-17.4658	164.322	-4.03877
164.695	43.4831	165.279	-35.1672	165.326	3.74764	163.548	-14.0048	164.323	-17.4441	164.407	-4.0305
164.781	43.5608	165.363	-35.1441	165.416	3.77514	163.633	-13.9784	164.402	-17.4316	164.491	-3.99786
164.855	43.6411	165.446	-35.128	165.498	3.80871	163.719	-13.9685	164.488	-17.4128	164.576	-4.00432
164.949	43.7146	165.527	-35.0901	165.579	3.81855	163.799	-13.9425	164.57	-17.4197	164.656	-3.98383
165.031	43.7791	165.612	-35.0562	165.662	3.86528	163.884	-13.9385	164.657	-17.3881	164.741	-3.97055
165.111	43.8628	165.695	-35.0192	165.746	3.87643	163.972	-13.9115	164.741	-17.3692	164.824	-3.95157
165.2	43.9412	165.778	-34.99	165.829	3.908	164.049	-13.9049	164.825	-17.3768	164.908	-3.94161
165.28	44.0258	165.863	-34.9628	165.915	3.93262	164.129	-13.8887	164.907	-17.3511	164.994	-3.93616
165.362	44.1083	165.945	-34.9311	165.998	3.95104	164.215	-13.8654	164.992	-17.3374	165.075	-3.93214
165.453	44.1733	166.024	-34.9016	166.081	3.96594	164.296	-13.8512	165.075	-17.3242	165.158	-3.91373
165.527	44.247	166.111	-34.8791	166.167	3.99551	164.38	-13.8418	165.162	-17.3177	165.243	-3.89963
165.615	44.3295	166.196	-34.8474	166.246	4.03191	164.464	-13.8142	165.243	-17.2922	165.326	-3.89744
165.699	44.3965	166.274	-34.8147	166.331	4.03679	164.542	-13.7988	165.323	-17.2833	165.41	-3.88316
165.78	44.4801	166.36	-34.7849	166.415	4.06304	164.629	-13.7904	165.407	-17.266	165.49	-3.85584
165.867	44.5517	166.446	-34.7662	166.495	4.09875	164.713	-13.7735	165.493	-17.2677	165.575	-3.84557
165.949	44.6409	166.529	-34.7282	166.574	4.13389	164.796	-13.7427	165.577	-17.2533	165.657	-3.84319
166.028	44.6935	166.608	-34.6992	166.661	4.14015	164.883	-13.7323	165.661	-17.2534	165.742	-3.82183
166.118	44.7708	166.695	-34.6668	166.746	4.16759	164.962	-13.7041	165.742	-17.2155	165.825	-3.81237
166.198	44.8578	166.777	-34.6323	166.831	4.20117	165.045	-13.7013	165.826	-17.2244	165.908	-3.81149
166.28	44.9272	166.86	-34.6059	166.914	4.21088	165.13	-13.686	165.911	-17.2013	165.993	-3.79752
166.368	45.0191	166.946	-34.5687	166.996	4.24915	165.207	-13.6759	165.996	-17.1878	166.074	-3.79902
166.443	45.0883	167.029	-34.5523	167.083	4.25967	165.295	-13.6552	166.078	-17.1864	166.157	-3.79263
166.532	45.1691	167.113	-34.5239	167.165	4.29506	165.382	-13.634	166.155	-17.1751	166.238	-3.77528
166.616	45.2476	167.197	-34.4753	167.248	4.3158	165.46	-13.6182	166.239	-17.1641	166.323	-3.75009
166.694	45.3265	167.278	-34.4558	167.333	4.33246	165.544	-13.5854	166.328	-17.1418	166.406	-3.75623
166.784	45.3915	167.36	-34.4328	167.412	4.37337	165.631	-13.5686	166.411	-17.1423	166.489	-3.72215
166.86	45.4779	167.448	-34.3921	167.504	4.39949	165.714	-13.5609	166.49	-17.1215	166.574	-3.72209
166.946	45.5572	167.531	-34.3658	167.586	4.41941	165.799	-13.5403	166.576	-17.1201	166.657	-3.73418
167.036	45.6237	167.615	-34.3295	167.667	4.44209	165.882	-13.5313	166.656	-17.0933	166.739	-3.71025
167.111	45.6962	167.697	-34.3085	167.743	4.46157	165.961	-13.5118	166.742	-17.0966	166.822	-3.68751
167.194	45.7828	167.777	-34.262	167.835	4.49815	166.045	-13.509	166.827	-17.0862	166.907	-3.68682
167.282	45.854	167.863	-34.2508	167.916	4.51394	166.125	-13.4817	166.906	-17.056	166.99	-3.68018
167.358	45.9324	167.946	-34.2027	167.999	4.53862	166.214	-13.4677	166.99	-17.0506	167.073	-3.66896
167.447	46.0154	168.031	-34.1798	168.081	4.55919	166.294	-13.4493	167.074	-17.0545	167.153	-3.6845
167.53	46.0843	168.114	-34.173	168.167	4.57497	166.381	-13.4269	167.155	-17.04	167.238	-3.69183
167.608	46.1686	168.197	-34.1339	168.252	4.59746	166.462	-13.4263	167.239	-17.0297	167.323	-3.68343
167.697	46.2427	168.28	-34.108	168.33	4.62227	166.544	-13.3962	167.322	-17.0115	167.407	-3.66101
167.784	46.3296	168.365	-34.074	168.416	4.66412	166.628	-13.3794	167.404	-17.0179	167.489	-3.63682
167.855	46.4098	168.451	-34.0493	168.498	4.68115	166.715	-13.3622	167.486	-16.9729	167.571	-3.63877
167.949	46.4832	168.533	-34.0125	168.584	4.70013	166.796	-13.3393	167.572	-16.968	167.652	-3.59886
168.027	46.5614	168.617	-33.982	168.668	4.7391	166.879	-13.3221	167.656	-16.9714	167.738	-3.58164
168.105	46.6355	168.7	-33.9545	168.75	4.74699	166.965	-13.3101	167.737	-16.9565	167.823	-3.579
168.2	46.7121	168.78	-33.9214	168.832	4.77775	167.048	-13.3111	167.818	-16.9315	167.903	-3.55351
168.275	46.7846	168.864	-33.9009	168.914	4.80738	167.128	-13.2718	167.905	-16.939	167.987	-3.52914
168.363	46.8613	168.948	-33.8552	168.997	4.84421	167.215	-13.2636	167.988	-16.9259	168.071	-3.53224
168.446	46.9449	169.029	-33.8375	169.082	4.83678	167.298	-13.2528	168.073	-16.9201	168.151	-3.51765
168.524	47.0234	169.117	-33.8008	169.166	4.88476	167.383	-13.2505	168.158	-16.9024	168.238	-3.50562
168.612	47.097	169.2	-33.7792	169.25	4.89748	167.469	-13.2179	168.239	-16.8952	168.319	-3.48896
168.698	47.1713	169.276	-33.7433	169.333	4.92122	167.553	-13.2025	168.324	-16.898	168.402	-3.46728
168.773	47.2648	169.363	-33.7213	169.41	4.96219	167.637	-13.1773	168.41	-16.8952	168.485	-3.47179
168.866	47.3411	169.442	-33.6723	169.5	4.97854	167.716	-13.1609	168.494	-16.8665	168.571	-3.45356
168.946	47.4151	169.529	-33.6611	169.582	4.99752	167.802	-13.1331	168.578	-16.8596	168.655	-3.44166
169.028	47.4929	169.611	-33.6151	169.666	5.01682	167.887	-13.1382	168.659	-16.8591	168.739	-3.44285
169.115	47.5732	169.696	-33.5933	169.75	5.05904	167.97	-13.1002	168.744	-16.8349	168.818	-3.41573
169.192	47.63	169.779	-33.5649	169.831	5.07113	168.052	-13.1084	168.829	-16.8288	168.903	-3.40595
169.28	47.7173	169.864	-33.5251	169.917	5.09988	168.137	-13.0708	168.911	-16.8302	168.988	-3.38985
169.363	47.7929	169.945	-33.5042	169.993	5.12018	168.218	-13.073	168.992	-16.797	169.07	-3.37855
169.442	47.8713	170.028	-33.4875	170.083	5.13905	168.298	-13.0621	169.077	-16.7928	169.157	-3.37892
169.534	47.9559	170.112	-33.4528	170.161	5.1797	168.386	-13.0408	169.162	-16.7911	169.238	-3.36715
169.613	48.0297	170.195	-33.4247	170.251	5.19173	168.467	-13.0187	169.247	-16.7643	169.321	-3.36232
169.695	48.1195	170.281	-33.3894	170.327	5.21798	168.555	-12.9783	169.329	-16.7597	169.404	-3.3347
169.784	48.1971	170.36	-33.3555	170.418	5.25826	168.639	-12.9792	169.412	-16.7312	169.488	-3.32098
169.859	48.2753	170.442	-33.3197	170.499	5.27342	168.72	-12.9563	169.495	-16.7315	169.572	-3.31634
169.948	48.3394	170.525	-33.2993	170.579	5.28231	168.798	-12.9353	169.578	-16.7089	169.655	-3.31039
170.032	48.408	170.609	-33.2583	170.668	5.32529	168.885	-12.9338	169.663	-16.7088	169.737	-3.30356
170.108	48.495	170.695	-33.2226	170.749	5.33525	168.968	-12.9129	169.744	-16.699	169.821	-3.28414
170.198	48.5805	170.78	-33.1939	170.829	5.37189	169.051	-12.908	169.827	-16.6816	169.905	-3.27211
170.281	48.6596	170.859	-33.1719	170.91	5.39789	169.134	-12.8931	169.912	-16.6524	169.987	-3.25658
170.36	48.7337	170.946	-33.1263	171	5.40987	169.22	-12.8689	169.995	-16.6575	170.071	-3.25605
170.45	48.8166	171.026	-33.1115	171.085	5.44032	169.3	-12.857	170.081	-16.6498	170.153	-3.24289
170.531	48.884	171.111	-33.0891	171.163	5.46375	169.384	-12.8476	170.162	-16.6445	170.241	-3.22874
170.613	48.9617	171.195	-33.0579	171.252	5.49075	169.467	-12.8149	170.24	-16.6246	170.324	-3.22692
170.698	49.0406	171.282	-33.0273	171.333	5.51035	169.546	-12.804	170.326	-16.6134	170.406	-3.21558
170.781	49.1188	171.365	-32.9953	171.418	5.54456	169.629	-12.7838	170.41	-16.6093	170.486	-3.18651
170.865	49.2103	171.446	-32.9617	171.499	5.56291	169.712	-12.7654	170.494	-16.5983	170.573	-3.18413
170.949	49.2737	171.53	-32.9261	171.585	5.59787	169.8	-12.7454	170.577	-16.5822	170.654	-3.17643
171.027	49.3514	171.616	-32.9036	171.666	5.63126	169.886	-12.7232	170.658	-16.5734	170.738	-3.1634
171.112	49.4258	171.697	-32.8572	171.75	5.63288	169.969	-12.7158	170.741	-16.5584	170.824	-3.13796
171.197	49.5078	171.782	-32.8405	171.837	5.66333	170.045	-12.6946	170.826	-16.5549	170.906	-3.13064
171.278	49.5792	171.867	-32.8159	171.917	5.70116	170.131	-12.6902	170.913	-16.5361	170.991	-3.12826
171.363	49.6553	171.951	-32.7782	172.004	5.71039	170.211	-12.6661	170.993	-16.5185	171.073	-3.12622
171.446	49.7407	172.032	-32.7639	172.085	5.72824	170.298	-12.6498	171.078	-16.5374	171.158	-3.1063
171.528	49.8075	172.116	-32.7272	172.17	5.76708	170.382	-12.6396	171.16	-16.5138	171.237	-3.08744
171.612	49.8972	172.201	-32.7141	172.256	5.79252	170.464	-12.6052	171.242	-16.5013	171.322	-3.05731
171.696	49.9316	172.281	-32.6706	172.336	5.82064	170.547	-12.5981	171.325	-16.4881	171.405	-3.05957
171.781	50.0222	172.367	-32.6462	172.413	5.8546	170.633	-12.5847	171.405	-16.4767	171.49	-3.05662
171.863	50.0955	172.449	-32.6258	172.499	5.8742	170.714	-12.5648	171.489	-16.4573	171.573	-3.05274
171.946	50.1656	172.535	-32.5832	172.582	5.87796	170.799	-12.5396	171.573	-16.4411	171.655	-3.03476
172.032	50.2359	172.618	-32.5516	172.665	5.92682	170.883	-12.5247	171.658	-16.4504	171.739	-3.00701
172.115	50.3133	172.701	-32.5227	172.753	5.94512	170.964	-12.5022	171.742	-16.438	171.822	-2.99223
172.195	50.4118	172.782	-32.4922	172.834	5.97688	171.048	-12.5078	171.822	-16.4258	171.905	-2.99003
172.28	50.4769	172.871	-32.4612	172.918	5.9916	171.133	-12.4786	171.907	-16.4052	171.988	-2.97356
172.363	50.5625	172.949	-32.4203	172.996	6.01816	171.219	-12.471	171.99	-16.3811	172.07	-2.97096
172.442	50.6332	173.033	-32.4058	173.085	6.02237	171.302	-12.4457	172.073	-16.393	172.155	-2.95943
172.53	50.7081	173.116	-32.3729	173.167	6.05589	171.382	-12.425	172.157	-16.3673	172.237	-2.94246
172.612	50.7879	173.201	-32.3463	173.245	6.09729	171.467	-12.4084	172.242	-16.3649	172.322	-2.9382
172.697	50.8182	173.283	-32.3099	173.333	6.11477	171.55	-12.3869	172.323	-16.3568	172.405	-2.92767
172.779	50.8857	173.366	-32.2873	173.419	6.14183	171.635	-12.3745	172.408	-16.3451	172.488	-2.90994
172.864	50.9558	173.447	-32.2523	173.498	6.16996	171.718	-12.3576	172.491	-16.3419	172.574	-2.92172
172.95	51.0377	173.532	-32.2156	173.578	6.17522	171.797	-12.3384	172.577	-16.3161	172.655	-2.8966
173.034	51.1101	173.615	-32.1919	173.665	6.22853	171.883	-12.3175	172.661	-16.3129	172.739	-2.88877
173.115	51.1916	173.701	-32.1566	173.75	6.24075	171.966	-12.3006	172.741	-16.2898	172.823	-2.87562
173.197	51.2651	173.781	-32.1295	173.835	6.26374	172.049	-12.2988	172.825	-16.2819	172.906	-2.86089
173.281	51.3503	173.866	-32.0947	173.914	6.29443	172.135	-12.2705	172.91	-16.2719	172.989	-2.84705
173.365	51.4204	173.948	-32.0585	173.998	6.31178	172.217	-12.2536	172.991	-16.2653	173.071	-2.84533
173.447	51.503	174.034	-32.0546	174.083	6.32928	172.299	-12.2487	173.074	-16.2553	173.153	-2.83612
173.529	51.5836	174.116	-32.0189	174.165	6.36962	172.383	-12.219	173.158	-16.2466	173.24	-2.83737
173.612	51.666	174.2	-31.9786	174.251	6.38064	172.468	-12.2123	173.239	-16.2377	173.321	-2.80336
173.698	51.7549	174.282	-31.9545	174.333	6.41698	172.553	-12.1967	173.327	-16.224	173.406	-2.78519
173.777	51.8279	174.365	-31.9139	174.412	6.44235	172.637	-12.1833	173.41	-16.202	173.486	-2.76728
173.865	51.9195	174.447	-31.8837	174.498	6.45914	172.718	-12.1506	173.489	-16.2002	173.572	-2.74779
173.944	51.9897	174.532	-31.8635	174.581	6.49152	172.802	-12.1506	173.573	-16.1899	173.655	-2.75368
174.025	52.0129	174.615	-31.8257	174.665	6.53468	172.883	-12.1171	173.66	-16.1713	173.738	-2.73107
174.114	52.0759	174.698	-31.7947	174.752	6.53656	172.968	-12.088	173.743	-16.1738	173.821	-2.72662
174.196	52.1456	174.784	-31.7704	174.832	6.57803	173.051	-12.0944	173.825	-16.1473	173.905	-2.70513
174.282	52.2312	174.864	-31.7324	174.912	6.59338	173.135	-12.0634	173.909	-16.1371	173.989	-2.69536
174.366	52.3008	174.95	-31.7052	175.004	6.60806	173.215	-12.0659	173.992	-16.1313	174.071	-2.6803
174.445	52.1949	175.034	-31.6796	175.08	6.6318	173.303	-12.0352	174.077	-16.134	174.155	-2.68506
174.528	52.2111	175.115	-31.6387	175.166	6.65786	173.386	-12.0229	174.159	-16.0972	174.237	-2.65085
174.615	52.2896	175.2	-31.6177	175.248	6.69074	173.468	-12.0065	174.239	-16.1042	174.321	-2.65273
174.695	52.3852	175.284	-31.586	175.331	6.72639	173.552	-11.9829	174.323	-16.0779	174.406	-2.64446
174.781	52.4532	175.371	-31.551	175.42	6.73948	173.634	-11.967	174.407	-16.0719	174.488	-2.64164
174.865	52.5334	175.452	-31.5248	175.501	6.76247	173.712	-11.9534	174.491	-16.0584	174.572	-2.60744
174.948	52.6209	175.535	-31.4923	175.58	6.79404	173.8	-11.9356	174.574	-16.0509	174.658	-2.59905
175.03	52.6849	175.621	-31.4654	175.665	6.80952	173.881	-11.9271	174.66	-16.0389	174.739	-2.59404
175.113	52.7663	175.702	-31.4415	175.755	6.84936	173.967	-11.9032	174.741	-16.0373	174.822	-2.57349
175.196	52.8457	175.784	-31.4022	175.836	6.87041	174.051	-11.8735	174.825	-16.0165	174.904	-2.55695
175.28	52.9259	175.866	-31.3787	175.915	6.90962	174.134	-11.869	174.907	-15.9989	174.989	-2.55125
175.367	53.0011	175.952	-31.3459	176.001	6.91264	174.216	-11.8556	174.988	-15.9856	175.071	-2.54333
175.45	53.0882	176.034	-31.3119	176.081	6.93845	174.295	-11.844	175.072	-15.977	175.157	-2.53581
175.529	53.1566	176.118	-31.2926	176.166	6.97422	174.385	-11.8257	175.155	-15.9731	175.237	-2.51439
175.615	53.2418	176.201	-31.252	176.25	6.98669	174.47	-11.7979	175.237	-15.9618	175.32	-2.49634
175.699	53.3178	176.283	-31.2349	176.334	7.03298	174.555	-11.7907	175.322	-15.9513	175.405	-2.4857
175.78	53.4033	176.369	-31.1932	176.415	7.04645	174.636	-11.7776	175.405	-15.9496	175.489	-2.49396
175.865	53.4774	176.451	-31.1664	176.505	7.07226	174.72	-11.7438	175.487	-15.9255	175.571	-2.47398
175.947	53.5544	176.535	-31.139	176.588	7.09556	174.798	-11.7439	175.574	-15.9305	175.653	-2.45832
176.033	53.6268	176.618	-31.0976	176.669	7.11298	174.881	-11.7178	175.658	-15.9145	175.737	-2.43865
176.116	53.708	176.702	-31.0723	176.748	7.15075	174.968	-11.707	175.74	-15.896	175.818	-2.4208
176.198	53.7809	176.785	-31.0452	176.837	7.16503	175.054	-11.685	175.824	-15.8996	175.903	-2.42618
176.28	53.8604	176.866	-31.0055	176.916	7.19805	175.129	-11.6612	175.907	-15.8762	175.989	-2.40532
176.363	53.9449	176.955	-30.9859	177.004	7.20401	175.216	-11.6525	175.988	-15.8652	176.071	-2.4125
176.446	54.0338	177.036	-30.9589	177.088	7.2478	175.301	-11.6311	176.073	-15.8529	176.155	-2.37898
176.528	54.121	177.118	-30.9267	177.169	7.26935	175.386	-11.6245	176.155	-15.8449	176.239	-2.37479
176.613	54.1994	177.202	-30.8895	177.254	7.29666	175.465	-11.6061	176.239	-15.8328	176.32	-2.36727
176.697	54.2692	177.284	-30.8547	177.333	7.3256	175.55	-11.5866	176.323	-15.823	176.405	-2.34528
176.782	54.3607	177.369	-30.8286	177.414	7.34916	175.633	-11.5697	176.404	-15.8176	176.488	-2.34046
176.862	54.4316	177.452	-30.8032	177.502	7.36789	175.72	-11.5455	176.488	-15.7938	176.571	-2.32931
176.95	54.4979	177.536	-30.7722	177.583	7.40215	175.8	-11.5242	176.575	-15.7897	176.655	-2.31603
177.029	54.5767	177.617	-30.7268	177.668	7.42082	175.881	-11.5286	176.657	-15.7795	176.736	-2.31227
177.113	54.6604	177.704	-30.7213	177.746	7.45853	175.97	-11.4951	176.743	-15.7754	176.821	-2.28464
177.198	54.7435	177.782	-30.6815	177.834	7.48359	176.049	-11.4946	176.825	-15.7495	176.905	-2.27619
177.282	54.822	177.868	-30.6483	177.919	7.50144	176.139	-11.4739	176.906	-15.7296	176.989	-2.25627
177.365	54.9001	177.949	-30.6047	178.003	7.51622	176.22	-11.4521	176.99	-15.7218	177.073	-2.25718
177.446	54.9962	178.031	-30.5829	178.084	7.53313	176.307	-11.4463	177.074	-15.7201	177.154	-2.26181
177.53	55.0746	178.116	-30.5423	178.162	7.56721	176.384	-11.4207	177.157	-15.7172	177.239	-2.24252
177.615	55.1453	178.199	-30.5117	178.253	7.60304	176.471	-11.404	177.24	-15.7055	177.32	-2.21733
177.698	55.224	178.283	-30.4892	178.331	7.61808	176.548	-11.3777	177.323	-15.683	177.405	-2.20524
177.78	55.3217	178.366	-30.467	178.42	7.63405	176.631	-11.3545	177.408	-15.6859	177.487	-2.20831
177.863	55.3897	178.45	-30.4373	178.505	7.67076	176.717	-11.3456	177.492	-15.6606	177.571	-2.18601
177.946	55.4637	178.536	-30.3988	178.581	7.69876	176.804	-11.3305	177.574	-15.6489	177.655	-2.16941
178.03	55.5454	178.618	-30.373	178.664	7.73027	176.886	-11.3133	177.66	-15.6408	177.739	-2.16114
178.115	55.6238	178.701	-30.3497	178.754	7.74981	176.971	-11.2891	177.74	-15.6273	177.82	-2.15914
178.196	55.7021	178.785	-30.3085	178.834	7.7718	177.057	-11.2856	177.827	-15.6135	177.906	-2.14943
178.284	55.7945	178.863	-30.2648	178.917	7.80055	177.138	-11.2693	177.91	-15.6038	177.989	-2.11523
178.367	55.8692	178.947	-30.2503	179.006	7.8174	177.221	-11.2609	177.992	-15.5904	178.072	-2.12186
178.45	55.9573	179.035	-30.2239	179.088	7.84396	177.3	-11.2317	178.075	-15.5869	178.156	-2.12449
178.53	56.0314	179.118	-30.2011	179.165	7.86789	177.383	-11.2061	178.158	-15.5742	178.237	-2.09273
178.613	56.109	179.2	-30.1683	179.253	7.89163	177.468	-11.2048	178.242	-15.5644	178.322	-2.08045
178.699	56.1897	179.281	-30.131	179.333	7.91694	177.55	-11.1821	178.325	-15.5461	178.405	-2.07074
178.781	56.2811	179.365	-30.0921	179.42	7.93623	177.636	-11.1644	178.407	-15.53	178.49	-2.0668
178.865	56.3621	179.45	-30.0761	179.504	7.97169	177.715	-11.1335	178.493	-15.532	178.573	-2.05665
178.945	56.4398	179.537	-30.0395	179.591	7.99718	177.805	-11.1271	178.578	-15.5116	178.657	-2.04205
179.029	56.5239	179.614	-30.0075	179.671	8.02675	177.888	-11.1043	178.661	-15.4978	178.738	-2.02057
179.111	56.6094	179.702	-29.9741	179.755	8.04373	177.968	-11.0856	178.741	-15.4933	178.823	-2.02364
179.198	56.6697	179.782	-29.948	179.842	8.08138	178.054	-11.0772	178.821	-15.4707	178.906	-2.00434
179.28	56.7562	179.868	-29.9105	179.918	8.107	178.137	-11.0669	178.911	-15.4765	178.989	-1.97327
179.363	56.8599	179.948	-29.8756	180.004	8.11212	178.223	-11.0424	178.99	-15.4404	179.072	-1.97358
179.447	56.932	180.036	-29.863	180.087	8.14326	178.303	-11.0253	179.075	-15.448	179.156	-1.97596
179.53	57.004	180.117	-29.8356	180.165	8.16481	178.384	-11.0034	179.16	-15.4299	179.24	-1.96919
179.616	57.088	180.202	-29.7831	180.255	8.18629	178.468	-10.9848	179.241	-15.4197	179.322	-1.96851
179.696	57.1669	180.286	-29.7557	180.337	8.23365	178.556	-10.9685	179.325	-15.4182	179.406	-1.95159
179.782	57.256	180.37	-29.7398	180.421	8.25019	178.635	-10.9584	179.407	-15.4026	179.487	-1.93205
179.863	57.3367	180.451	-29.7146	180.504	8.27819	178.723	-10.9313	179.491	-15.3828	179.574	-1.92328
179.947	57.4124	180.537	-29.686	180.588	8.29241	178.802	-10.9159	179.574	-15.3739	179.656	-1.91708
180.029	57.483	180.619	-29.6391	180.675	8.33726	178.885	-10.9122	179.659	-15.3721	179.74	-1.91532
180.112	57.5681	180.705	-29.604	180.76	8.36038	178.968	-10.8819	179.742	-15.3594	179.822	-1.88463
180.198	57.6479	180.784	-29.5788	180.841	8.37159	179.053	-10.886	179.824	-15.3439	179.906	-1.86633
180.282	57.7364	180.87	-29.5603	180.922	8.40661	179.132	-10.8599	179.906	-15.3213	179.989	-1.85788
180.363	57.8076	180.951	-29.5123	181.004	8.41061	179.214	-10.8483	179.989	-15.3178	180.072	-1.84866
180.446	57.8957	181.037	-29.4964	181.087	8.44619	179.302	-10.8308	180.076	-15.3143	180.157	-1.84046
180.53	57.9852	181.115	-29.4698	181.173	8.4866	179.384	-10.8119	180.159	-15.3051	180.238	-1.83112
180.614	58.064	181.202	-29.4347	181.255	8.50088	179.472	-10.7886	180.242	-15.2883	180.325	-1.81252
180.697	58.1456	181.283	-29.4029	181.34	8.52719	179.548	-10.7736	180.323	-15.2782	180.409	-1.8055
180.78	58.2374	181.37	-29.3857	181.419	8.55388	179.639	-10.7587	180.407	-15.2739	180.491	-1.78189
180.867	58.3048	181.452	-29.3383	181.502	8.57912	179.72	-10.7397	180.493	-15.2622	180.574	-1.76291
180.949	58.3998	181.537	-29.3108	181.588	8.60531	179.807	-10.7176	180.575	-15.2461	180.66	-1.75915
181.031	58.4602	181.622	-29.2721	181.672	8.63957	179.887	-10.6838	180.658	-15.2323	180.738	-1.7537
181.116	58.5446	181.701	-29.2462	181.753	8.66425	179.973	-10.6868	180.742	-15.233	180.825	-1.73785
181.195	58.6331	181.783	-29.2132	181.837	8.68411	180.056	-10.6801	180.826	-15.2161	180.907	-1.72519
181.278	58.7161	181.866	-29.1906	181.922	8.70033	180.135	-10.6559	180.909	-15.2027	180.988	-1.71511
181.36	58.7955	181.954	-29.1582	182.004	8.71974	180.219	-10.6264	180.992	-15.1807	181.073	-1.69963
181.445	58.872	182.034	-29.1338	182.089	8.74656	180.301	-10.6214	181.077	-15.1867	181.158	-1.69593
181.532	58.9572	182.118	-29.0988	182.173	8.77581	180.384	-10.5981	181.159	-15.1592	181.239	-1.67088
181.611	59.0442	182.202	-29.0663	182.25	8.80256	180.47	-10.584	181.242	-15.1691	181.322	-1.68259
181.697	59.1317	182.286	-29.037	182.333	8.82461	180.552	-10.5554	181.327	-15.1626	181.406	-1.6477
181.78	59.2015	182.371	-29.0007	182.418	8.86332	180.637	-10.5551	181.411	-15.1197	181.49	-1.64156
181.863	59.2718	182.452	-28.9719	182.499	8.87391	180.72	-10.54	181.493	-15.1144	181.575	-1.63041
181.946	59.3463	182.536	-28.9515	182.587	8.90893	180.804	-10.5165	181.576	-15.1022	181.657	-1.62095
182.03	59.4163	182.619	-28.9066	182.669	8.92597	180.882	-10.4917	181.662	-15.1082	181.74	-1.60535
182.109	59.4965	182.7	-28.8746	182.756	8.95441	180.973	-10.48	181.746	-15.0988	181.823	-1.59834
182.194	59.5894	182.787	-28.8447	182.835	8.97852	181.05	-10.459	181.827	-15.0779	181.909	-1.58431
182.282	59.6605	182.867	-28.8036	182.921	9.01962	181.136	-10.4479	181.909	-15.0737	181.989	-1.57021
182.362	59.7309	182.952	-28.7754	183.001	9.0285	181.223	-10.4373	181.993	-15.0503	182.073	-1.55486
182.441	59.8454	183.032	-28.7678	183.08	9.05137	181.304	-10.4104	182.077	-15.0539	182.155	-1.55755
182.531	59.8996	183.114	-28.738	183.169	9.07461	181.385	-10.3991	182.158	-15.0266	182.239	-1.52084
182.612	59.9922	183.202	-28.7088	183.252	9.11677	181.468	-10.378	182.241	-15.012	182.324	-1.53393
182.696	60.0763	183.284	-28.6676	183.34	9.13186	181.553	-10.3491	182.326	-15.0102	182.409	-1.51702
182.779	60.1461	183.369	-28.6432	183.418	9.1494	181.633	-10.341	182.411	-14.9964	182.493	-1.50098
182.861	60.2364	183.45	-28.6057	183.504	9.18749	181.716	-10.3155	182.492	-14.9929	182.573	-1.48094
182.945	60.329	183.536	-28.5739	183.586	9.1987	181.802	-10.2969	182.577	-14.9781	182.658	-1.46008
183.032	60.4065	183.617	-28.5376	183.672	9.24863	181.887	-10.2975	182.66	-14.9727	182.74	-1.45688
183.114	60.4829	183.697	-28.5071	183.757	9.25195	181.971	-10.2713	182.741	-14.9493	182.826	-1.44104
183.197	60.5565	183.783	-28.4739	183.838	9.28659	182.056	-10.2663	182.826	-14.9388	182.908	-1.44354
183.283	60.6409	183.867	-28.442	183.922	9.30657	182.135	-10.2481	182.908	-14.935	182.989	-1.41491
183.361	60.7322	183.949	-28.4179	184.003	9.33081	182.218	-10.2178	182.992	-14.9084	183.074	-1.41265
183.446	60.7925	184.036	-28.3995	184.085	9.34509	182.302	-10.2035	183.076	-14.9101	183.156	-1.40958
183.53	60.8583	184.118	-28.3613	184.166	9.38725	182.382	-10.2071	183.159	-14.8911	183.241	-1.39762
183.61	60.9534	184.203	-28.3433	184.25	9.41018	182.466	-10.1784	183.242	-14.8714	183.327	-1.37619
183.697	61.0369	184.286	-28.3057	184.338	9.43047	182.552	-10.152	183.328	-14.8728	183.406	-1.36053
183.781	61.1032	184.369	-28.2684	184.417	9.46355	182.631	-10.1368	183.406	-14.8541	183.492	-1.36154
183.863	61.2012	184.449	-28.2434	184.504	9.47727	182.716	-10.1157	183.491	-14.8495	183.574	-1.33222
183.946	61.2705	184.537	-28.2052	184.588	9.50389	182.798	-10.0979	183.575	-14.8287	183.657	-1.32577
184.03	61.3392	184.619	-28.1793	184.672	9.53997	182.884	-10.0784	183.658	-14.8119	183.739	-1.30942
184.113	61.4325	184.705	-28.1372	184.755	9.56704	182.968	-10.0604	183.742	-14.8064	183.826	-1.30384
184.197	61.5227	184.787	-28.1062	184.838	9.58802	183.05	-10.0545	183.827	-14.8023	183.909	-1.29357
184.278	61.5981	184.87	-28.075	184.922	9.605	183.134	-10.0378	183.907	-14.7762	183.993	-1.26951
184.362	61.6812	184.952	-28.0418	185.004	9.62384	183.215	-10.0134	183.994	-14.782	184.074	-1.27903
184.449	61.7242	185.037	-28.0216	185.09	9.65936	183.299	-10.0069	184.078	-14.7964	184.157	-1.25347
184.529	61.8059	185.123	-27.982	185.167	9.68905	183.385	-9.99077	184.159	-14.7646	184.242	-1.24946
184.617	61.8823	185.203	-27.9483	185.252	9.72514	183.466	-9.95694	184.244	-14.7631	184.324	-1.22315
184.699	61.9604	185.286	-27.9256	185.341	9.72088	183.548	-9.94197	184.327	-14.7596	184.406	-1.21131
184.782	62.0463	185.37	-27.8958	185.416	9.76448	183.635	-9.93376	184.409	-14.7323	184.491	-1.20875
184.861	62.1323	185.454	-27.8643	185.504	9.7896	183.715	-9.91065	184.493	-14.711	184.574	-1.19453
184.944	62.2152	185.538	-27.8198	185.583	9.81165	183.801	-9.90112	184.577	-14.7031	184.655	-1.18388
185.034	62.2891	185.624	-27.7872	185.669	9.84215	183.883	-9.87356	184.66	-14.6947	184.742	-1.17016
185.113	62.3832	185.701	-27.7613	185.753	9.8642	183.965	-9.85865	184.742	-14.6814	184.825	-1.14917
185.196	62.4621	185.788	-27.7264	185.832	9.89916	184.047	-9.85485	184.826	-14.6742	184.908	-1.15863
185.279	62.527	185.869	-27.6841	185.918	9.93017	184.136	-9.83255	184.91	-14.6504	184.991	-1.1384
185.36	62.6273	185.953	-27.6689	186.007	9.93298	184.217	-9.81338	184.991	-14.6369	185.073	-1.1248
185.446	62.7043	186.036	-27.6446	186.084	9.95452	184.298	-9.80517	185.075	-14.6379	185.156	-1.11547
185.53	62.7846	186.12	-27.6124	186.167	9.99318	184.385	-9.77993	185.16	-14.6223	185.241	-1.09793
185.612	62.8734	186.202	-27.5776	186.254	10.018	184.468	-9.76746	185.242	-14.6146	185.326	-1.102
185.697	62.9588	186.286	-27.5464	186.331	10.0495	184.55	-9.73363	185.327	-14.6069	185.407	-1.0832
185.778	63.0372	186.368	-27.5179	186.417	10.0644	184.634	-9.72693	185.41	-14.591	185.491	-1.07819
185.862	63.1257	186.455	-27.4741	186.504	10.0877	184.717	-9.71033	185.493	-14.5923	185.574	-1.06479
185.95	63.2093	186.541	-27.4646	186.582	10.1195	184.799	-9.68571	185.576	-14.566	185.658	-1.03979
186.03	63.2911	186.618	-27.425	186.666	10.1376	184.886	-9.67218	185.659	-14.5523	185.742	-1.03234
186.112	63.3703	186.703	-27.3936	186.75	10.173	184.963	-9.66329	185.742	-14.54	185.825	-1.01273
186.197	63.4495	186.786	-27.3633	186.832	10.2023	185.045	-9.6447	185.827	-14.5308	185.905	-1.00171
186.278	63.5457	186.869	-27.3316	186.916	10.2331	185.132	-9.63286	185.911	-14.5238	185.99	-1.0039
186.362	63.6269	186.952	-27.2914	187	10.2387	185.218	-9.60536	185.992	-14.5194	186.073	-0.99368
186.446	63.7096	187.034	-27.2706	187.083	10.2844	185.3	-9.58187	186.075	-14.5052	186.157	-0.97464
186.526	63.7954	187.12	-27.2406	187.166	10.3048	185.384	-9.57385	186.157	-14.497	186.24	-0.96405
186.612	63.8762	187.202	-27.21	187.247	10.327	185.47	-9.55456	186.241	-14.4775	186.322	-0.94751
186.696	63.9635	187.288	-27.1827	187.336	10.3456	185.55	-9.53683	186.323	-14.472	186.406	-0.9425
186.781	64.0209	187.375	-27.1498	187.419	10.3715	185.635	-9.51484	186.408	-14.4669	186.487	-0.92784
186.865	64.1056	187.45	-27.1171	187.5	10.3995	185.718	-9.49498	186.492	-14.4472	186.572	-0.90229
186.946	64.1781	187.531	-27.0843	187.583	10.4282	185.803	-9.48621	186.575	-14.4534	186.655	-0.90166
187.03	64.261	187.615	-27.0532	187.669	10.4574	185.882	-9.46567	186.658	-14.4314	186.738	-0.88331
187.116	64.3456	187.704	-27.0257	187.751	10.4804	185.966	-9.44004	186.741	-14.4216	186.825	-0.87842
187.197	64.4074	187.785	-26.9921	187.834	10.4992	186.05	-9.43323	186.823	-14.4136	186.906	-0.86451
187.279	64.4794	187.872	-26.9609	187.918	10.5361	186.134	-9.41519	186.904	-14.3848	186.989	-0.86207
187.363	64.5655	187.953	-26.9369	188.001	10.5436	186.215	-9.40492	186.988	-14.3812	187.071	-0.85116
187.444	64.6358	188.036	-26.8986	188.084	10.5837	186.3	-9.38575	187.072	-14.3797	187.155	-0.82786
187.528	64.6909	188.118	-26.8724	188.171	10.6008	186.382	-9.36639	187.156	-14.3574	187.238	-0.82623
187.612	64.7735	188.205	-26.8509	188.249	10.6334	186.466	-9.3456	187.241	-14.348	187.322	-0.80437
187.694	64.8632	188.288	-26.8122	188.336	10.661	186.549	-9.33351	187.323	-14.3455	187.405	-0.79723
187.782	64.9462	188.371	-26.782	188.41	10.6731	186.633	-9.31321	187.406	-14.3316	187.487	-0.77825
187.866	65.04	188.454	-26.7491	188.498	10.693	186.718	-9.29617	187.488	-14.3205	187.572	-0.77844
187.947	65.1221	188.54	-26.7188	188.583	10.7313	186.799	-9.27193	187.573	-14.303	187.655	-0.7567
188.03	65.1879	188.618	-26.6876	188.669	10.7536	186.884	-9.26498	187.659	-14.301	187.739	-0.75382
188.112	65.2769	188.704	-26.6472	188.751	10.7792	186.967	-9.24956	187.742	-14.2798	187.821	-0.72156
188.196	65.3646	188.787	-26.6175	188.833	10.818	187.052	-9.23674	187.826	-14.2818	187.904	-0.72826
188.277	65.4557	188.872	-26.5866	188.911	10.8473	187.132	-9.22152	187.905	-14.2575	187.988	-0.70865
188.364	65.5294	188.953	-26.5639	189.001	10.858	187.218	-9.20416	187.994	-14.2427	188.072	-0.71098
188.446	65.6123	189.037	-26.5458	189.083	10.8785	187.298	-9.17973	188.073	-14.2508	188.155	-0.67696
188.529	65.6876	189.121	-26.5171	189.166	10.8925	187.383	-9.15668	188.158	-14.2194	188.237	-0.68254
188.614	65.7755	189.202	-26.4803	189.249	10.936	187.468	-9.1392	188.241	-14.2249	188.321	-0.6665
188.695	65.8597	189.285	-26.4486	189.331	10.9728	187.554	-9.12993	188.325	-14.2059	188.405	-0.66638
188.776	65.9398	189.372	-26.4212	189.412	10.9933	187.632	-9.10644	188.407	-14.1983	188.489	-0.63681
188.862	66.0216	189.452	-26.3844	189.496	11.0072	187.72	-9.08308	188.488	-14.1795	188.573	-0.62372
188.948	66.1219	189.536	-26.3521	189.579	11.0425	187.804	-9.07487	188.574	-14.1768	188.656	-0.61175
189.031	66.1918	189.617	-26.3218	189.668	11.0676	187.883	-9.05019	188.66	-14.1688	188.738	-0.6162
189.115	66.2773	189.704	-26.3011	189.744	11.0966	187.968	-9.04336	188.743	-14.1638	188.821	-0.57711
189.194	66.3703	189.787	-26.2596	189.835	11.1236	188.053	-9.03005	188.824	-14.1332	188.905	-0.57304
189.281	66.4526	189.871	-26.2413	189.915	11.1496	188.134	-9.0085	188.908	-14.129	188.988	-0.55663
189.361	66.5327	189.956	-26.205	189.997	11.1764	188.217	-9.00324	188.993	-14.1084	189.072	-0.56027
189.444	66.6128	190.038	-26.1746	190.079	11.1976	188.299	-8.96979	189.075	-14.1202	189.154	-0.54122
189.529	66.7056	190.12	-26.1591	190.161	11.2186	188.386	-8.95926	189.158	-14.0895	189.239	-0.54442
189.613	66.7959	190.205	-26.1186	190.248	11.2472	188.467	-8.9421	189.241	-14.0945	189.322	-0.52951
189.697	66.8841	190.283	-26.0879	190.327	11.2693	188.552	-8.92706	189.325	-14.0758	189.405	-0.5218
189.779	66.9582	190.372	-26.0507	190.414	11.2922	188.635	-8.9005	189.409	-14.0784	189.489	-0.50495
189.864	67.0416	190.454	-26.0222	190.498	11.3356	188.72	-8.88209	189.492	-14.0589	189.573	-0.48328
189.946	67.1246	190.538	-25.9967	190.579	11.352	188.805	-8.85665	189.577	-14.0395	189.655	-0.48923
190.029	67.2197	190.619	-25.9657	190.666	11.3799	188.886	-8.84688	189.657	-14.0199	189.74	-0.45352
190.111	67.2955	190.704	-25.9339	190.748	11.3967	188.969	-8.82145	189.741	-14.0138	189.82	-0.44494
190.194	67.3868	190.784	-25.9	190.834	11.4253	189.055	-8.82135	189.826	-13.9939	189.906	-0.43016
190.279	67.4515	190.872	-25.868	190.916	11.4639	189.135	-8.80037	189.91	-13.9946	189.988	-0.42627
190.363	67.5213	190.955	-25.8318	190.999	11.4806	189.219	-8.78433	189.989	-13.9595	190.071	-0.42447
190.445	67.6024	191.034	-25.8075	191.077	11.4849	189.302	-8.76309	190.074	-13.965	190.153	-0.42133
190.53	67.691	191.119	-25.7915	191.161	11.5129	189.387	-8.74787	190.158	-13.9544	190.237	-0.39553
190.613	67.7688	191.203	-25.7526	191.248	11.5491	189.469	-8.71849	190.244	-13.9585	190.321	-0.38262
190.696	67.8624	191.284	-25.7137	191.33	11.5716	189.554	-8.71329	190.323	-13.9375	190.404	-0.36176
190.78	67.943	191.369	-25.6913	191.41	11.6008	189.637	-8.70716	190.41	-13.9208	190.486	-0.3607
190.861	68.02	191.453	-25.6651	191.494	11.6351	189.715	-8.67327	190.491	-13.9183	190.572	-0.34597
190.945	68.1227	191.536	-25.6274	191.584	11.6535	189.802	-8.6504	190.574	-13.8941	190.654	-0.32649
191.029	68.1751	191.617	-25.5926	191.666	11.674	189.886	-8.64194	190.656	-13.8948	190.738	-0.32906
191.109	68.2344	191.699	-25.575	191.745	11.7086	189.973	-8.61657	190.74	-13.8737	190.821	-0.30701
191.193	68.3199	191.784	-25.5296	191.83	11.7318	190.053	-8.61454	190.826	-13.8538	190.905	-0.30256
191.277	68.4095	191.872	-25.5007	191.915	11.754	190.138	-8.60013	190.907	-13.8425	190.989	-0.2807
191.364	68.4937	191.953	-25.4723	191.999	11.775	190.22	-8.5772	190.99	-13.8134	191.07	-0.28353
191.446	68.5716	192.036	-25.4461	192.079	11.8173	190.3	-8.56593	191.073	-13.8272	191.154	-0.26505
191.53	68.6606	192.12	-25.4152	192.16	11.8374	190.386	-8.54325	191.158	-13.8177	191.236	-0.25108
191.613	68.759	192.202	-25.3791	192.246	11.8674	190.469	-8.52508	191.24	-13.8075	191.321	-0.24275
191.696	68.8373	192.283	-25.3446	192.331	11.8765	190.55	-8.51243	191.322	-13.8033	191.404	-0.21788
191.778	68.9121	192.369	-25.3307	192.419	11.8931	190.635	-8.49	191.409	-13.7961	191.489	-0.21462
191.863	69.0174	192.451	-25.2948	192.499	11.9339	190.72	-8.46457	191.488	-13.769	191.57	-0.20391
191.945	69.1036	192.534	-25.2641	192.583	11.9582	190.8	-8.45154	191.572	-13.7665	191.654	-0.19752
192.032	69.1812	192.618	-25.2387	192.664	11.9904	190.882	-8.4372	191.658	-13.7615	191.738	-0.19013
192.115	69.2661	192.7	-25.197	192.747	12.0145	190.967	-8.41389	191.739	-13.7412	191.822	-0.17278
192.194	69.3514	192.785	-25.1881	192.832	12.0396	191.054	-8.41706	191.823	-13.7245	191.906	-0.14716
192.281	69.4267	192.871	-25.1329	192.912	12.0575	191.135	-8.39125	191.906	-13.711	191.988	-0.14791
192.36	69.5284	192.954	-25.1031	192.995	12.0945	191.218	-8.37358	191.991	-13.7087	192.072	-0.14698
192.444	69.6079	193.033	-25.074	193.078	12.102	191.304	-8.35385	192.073	-13.7064	192.152	-0.12261
192.528	69.7106	193.12	-25.0498	193.163	12.1348	191.387	-8.33531	192.156	-13.692	192.237	-0.12987
192.611	69.7804	193.199	-25.0255	193.245	12.1659	191.471	-8.32716	192.242	-13.6717	192.321	-0.1186
192.694	69.8648	193.285	-24.9781	193.33	12.1851	191.554	-8.30806	192.321	-13.6572	192.404	-0.1005
192.779	69.9447	193.37	-24.9589	193.415	12.2253	191.633	-8.28275	192.404	-13.6511	192.489	-0.08928
192.861	70.0309	193.448	-24.9172	193.502	12.2456	191.722	-8.27423	192.49	-13.6438	192.571	-0.075
192.942	70.1212	193.537	-24.9046	193.578	12.2626	191.804	-8.25744	192.573	-13.6223	192.652	-0.06329
193.026	70.1991	193.618	-24.8593	193.663	12.2998	191.887	-8.23909	192.657	-13.6108	192.739	-0.05364
193.114	70.2891	193.701	-24.8288	193.745	12.3226	191.97	-8.21046	192.74	-13.5916	192.821	-0.03792
193.195	70.3711	193.787	-24.8036	193.828	12.3391	192.052	-8.20241	192.823	-13.584	192.905	-0.02745
193.28	70.4576	193.869	-24.7744	193.909	12.3666	192.134	-8.18625	192.907	-13.5784	192.988	-0.01104
193.362	70.5435	193.952	-24.7324	193.997	12.4048	192.217	-8.17228	192.991	-13.5594	193.073	-0.01788
193.448	70.6348	194.031	-24.7226	194.075	12.409	192.302	-8.15374	193.072	-13.5718	193.155	-0.01061
193.53	70.7207	194.115	-24.6814	194.162	12.4408	192.387	-8.13576	193.156	-13.5557	193.236	0.00655
193.614	70.8095	194.2	-24.6451	194.247	12.478	192.471	-8.11383	193.24	-13.5454	193.32	0.02278
193.697	70.9102	194.285	-24.6148	194.327	12.4934	192.554	-8.09642	193.324	-13.5353	193.402	0.0405
193.78	70.9949	194.365	-24.5804	194.412	12.5164	192.64	-8.08377	193.404	-13.5099	193.485	0.03975
193.865	71.0776	194.449	-24.5542	194.494	12.5394	192.724	-8.05852	193.487	-13.5016	193.57	0.04915
193.946	71.1541	194.529	-24.5248	194.575	12.5654	192.803	-8.03716	193.568	-13.481	193.656	0.06356
194.028	71.2172	194.619	-24.4825	194.656	12.6002	192.888	-8.01993	193.655	-13.476	193.735	0.07364
194.109	71.2887	194.703	-24.4671	194.745	12.6156	192.973	-8.00909	193.738	-13.466	193.819	0.09669
194.192	71.3894	194.786	-24.4267	194.825	12.6552	193.052	-8.00192	193.823	-13.4511	193.902	0.12526
194.278	71.4693	194.868	-24.3959	194.912	12.6848	193.137	-7.98163	193.905	-13.4324	193.987	0.12019
194.359	71.5652	194.951	-24.3659	194.997	12.6985	193.221	-7.96077	193.989	-13.4155	194.07	0.14041
194.444	71.661	195.036	-24.3403	195.075	12.7285	193.304	-7.94604	194.072	-13.4247	194.151	0.14855
194.529	71.7561	195.115	-24.2993	195.163	12.7515	193.387	-7.92362	194.154	-13.4192	194.237	0.15526
194.613	71.8344	195.204	-24.2835	195.246	12.7938	193.468	-7.91103	194.241	-13.3907	194.321	0.16998
194.697	71.9306	195.284	-24.251	195.325	12.8025	193.556	-7.89142	194.323	-13.3926	194.405	0.18977
194.78	72.0229	195.37	-24.2111	195.412	12.8291	193.637	-7.87632	194.404	-13.3792	194.488	0.19428
194.862	72.0967	195.452	-24.1851	195.494	12.8578	193.724	-7.86304	194.488	-13.3544	194.572	0.19948
194.947	72.1769	195.536	-24.1488	195.579	12.8765	193.808	-7.84318	194.573	-13.3436	194.655	0.21721
195.028	72.2547	195.612	-24.1153	195.667	12.926	193.882	-7.8222	194.655	-13.3462	194.738	0.22116
195.111	72.3389	195.7	-24.1005	195.745	12.9394	193.965	-7.78706	194.736	-13.3236	194.821	0.24659
195.195	72.4299	195.784	-24.0556	195.831	12.9577	194.05	-7.78214	194.822	-13.3083	194.903	0.25855
195.278	72.5314	195.866	-24.0236	195.91	12.9838	194.135	-7.77469	194.906	-13.2978	194.987	0.28142
195.363	72.6095	195.953	-23.996	195.994	13.0153	194.215	-7.75351	194.989	-13.2902	195.07	0.27984
195.444	72.7069	196.032	-23.9607	196.075	13.0286	194.298	-7.72495	195.071	-13.2869	195.153	0.30171
195.528	72.7956	196.117	-23.9375	196.163	13.0569	194.387	-7.71593	195.154	-13.2675	195.236	0.30114
195.613	72.8922	196.201	-23.9046	196.239	13.0816	194.475	-7.70321	195.235	-13.2574	195.322	0.31937
195.693	72.9745	196.281	-23.8722	196.329	13.1022	194.548	-7.67828	195.321	-13.2531	195.404	0.31674
195.778	73.0591	196.363	-23.8444	196.41	13.1451	194.637	-7.66776	195.406	-13.2415	195.486	0.35351
195.862	73.1579	196.448	-23.8163	196.493	13.1633	194.721	-7.65886	195.488	-13.2121	195.569	0.36961
195.943	73.2456	196.533	-23.7718	196.578	13.1896	194.8	-7.63161	195.572	-13.2135	195.654	0.37519
196.03	73.3217	196.617	-23.7425	196.664	13.2154	194.881	-7.61063	195.655	-13.19	195.738	0.39248
196.112	73.4302	196.7	-23.7153	196.744	13.2415	194.968	-7.5929	195.738	-13.1803	195.821	0.41177
196.198	73.5178	196.782	-23.6801	196.826	13.2707	195.052	-7.58397	195.823	-13.1711	195.903	0.42004
196.28	73.6034	196.867	-23.6594	196.914	13.2893	195.134	-7.56061	195.907	-13.1702	195.989	0.41622
196.362	73.6874	196.95	-23.6136	196.996	13.3176	195.217	-7.54488	195.989	-13.1449	196.072	0.42867
196.444	73.789	197.034	-23.6087	197.074	13.332	195.302	-7.53066	196.074	-13.1403	196.155	0.43582
196.53	73.8751	197.115	-23.5741	197.162	13.3647	195.38	-7.50586	196.156	-13.1417	196.239	0.46112
196.612	73.9608	197.2	-23.5309	197.24	13.3994	195.464	-7.48406	196.242	-13.1231	196.322	0.47096
196.695	74.0488	197.282	-23.5041	197.331	13.4191	195.551	-7.47873	196.325	-13.1192	196.404	0.47916
196.777	74.1477	197.369	-23.4722	197.41	13.4392	195.63	-7.45073	196.409	-13.089	196.489	0.49075
196.861	74.2274	197.448	-23.4403	197.497	13.4715	195.714	-7.43112	196.49	-13.0799	196.573	0.51449
196.945	74.3225	197.534	-23.4023	197.581	13.4925	195.796	-7.41866	196.571	-13.0785	196.654	0.51869
197.03	74.397	197.617	-23.379	197.651	13.5319	195.882	-7.3993	196.655	-13.0625	196.737	0.54281
197.113	74.4863	197.701	-23.3361	197.739	13.5373	195.968	-7.3884	196.74	-13.0558	196.821	0.5569
197.194	74.5859	197.782	-23.305	197.823	13.5739	196.049	-7.37885	196.823	-13.0386	196.905	0.55346
197.277	74.6683	197.863	-23.2846	197.909	13.6078	196.128	-7.35423	196.907	-13.0186	196.986	0.57883
197.361	74.7629	197.947	-23.2378	197.993	13.6291	196.218	-7.34063	196.991	-13.0167	197.069	0.58652
197.442	74.8447	198.033	-23.2216	198.073	13.6366	196.299	-7.31401	197.073	-13.0257	197.155	0.58903
197.53	74.9205	198.12	-23.1961	198.165	13.6606	196.382	-7.2976	197.156	-13.0003	197.235	0.61352
197.614	75.01	198.202	-23.1525	198.245	13.7022	196.466	-7.28488	197.24	-13.0062	197.322	0.62279
197.696	75.107	198.284	-23.1199	198.328	13.7295	196.548	-7.27304	197.324	-12.9677	197.404	0.631
197.778	75.1965	198.367	-23.1002	198.411	13.7555	196.632	-7.24398	197.406	-12.9641	197.489	0.65167
197.862	75.2926	198.449	-23.057	198.49	13.7836	196.718	-7.22756	197.491	-12.9515	197.57	0.6481
197.942	75.3821	198.535	-23.0401	198.573	13.7939	196.799	-7.2047	197.573	-12.9433	197.654	0.67165
198.026	75.4725	198.619	-22.9967	198.658	13.84	196.879	-7.19768	197.656	-12.9378	197.737	0.69402
198.114	75.5597	198.702	-22.9624	198.741	13.8677	196.968	-7.17407	197.739	-12.917	197.821	0.68675
198.195	75.6559	198.782	-22.9369	198.83	13.8804	197.05	-7.1684	197.823	-12.9004	197.904	0.70742
198.28	75.7349	198.869	-22.9039	198.909	13.9137	197.131	-7.14366	197.906	-12.8902	197.987	0.72847
198.362	75.8373	198.952	-22.8669	198.995	13.9368	197.219	-7.12781	197.987	-12.8716	198.07	0.73898
198.441	75.9131	199.035	-22.8574	199.078	13.9517	197.294	-7.1196	198.07	-12.8755	198.155	0.75377
198.527	76.0192	199.116	-22.8158	199.159	13.9873	197.383	-7.09254	198.156	-12.8617	198.24	0.73767
198.605	76.1022	199.2	-22.7799	199.244	14.0148	197.466	-7.07419	198.238	-12.8546	198.321	0.7636
198.692	76.1882	199.28	-22.745	199.328	14.0475	197.548	-7.05157	198.322	-12.8476	198.404	0.7886
198.776	76.2747	199.367	-22.7238	199.415	14.0563	197.632	-7.03522	198.404	-12.8278	198.49	0.79004
198.86	76.3812	199.449	-22.6873	199.492	14.0955	197.712	-7.01969	198.49	-12.8149	198.571	0.81572
198.942	76.4777	199.531	-22.6599	199.578	14.1111	197.793	-6.99908	198.573	-12.7927	198.656	0.81942
199.026	76.5594	199.616	-22.6188	199.661	14.1324	197.882	-6.98285	198.656	-12.7961	198.739	0.83395
199.111	76.6494	199.699	-22.5736	199.751	14.1715	197.965	-6.96613	198.738	-12.7808	198.821	0.85349
199.194	76.7445	199.782	-22.5518	199.825	14.2023	198.05	-6.95332	198.822	-12.7582	198.904	0.85024
199.275	76.8178	199.868	-22.536	199.909	14.227	198.127	-6.9396	198.905	-12.7438	198.988	0.87661
199.361	76.922	199.948	-22.4995	199.99	14.2434	198.213	-6.91298	198.989	-12.7404	199.07	0.86451
199.444	76.9984	200.033	-22.4725	200.073	14.2577	198.297	-6.8908	199.073	-12.7338	199.153	0.88612
199.524	77.0881	200.117	-22.4499	200.16	14.2834	198.379	-6.89074	199.156	-12.7153	199.238	0.88556
199.609	77.1987	200.197	-22.4189	200.243	14.3103	198.464	-6.86706	199.243	-12.7101	199.321	0.90942
199.689	77.2682	200.282	-22.3693	200.329	14.3396	198.543	-6.84351	199.325	-12.6981	199.406	0.93016
199.776	77.3662	200.363	-22.3389	200.412	14.3585	198.632	-6.82283	199.408	-12.6881	199.489	0.9222
199.859	77.451	200.451	-22.313	200.491	14.4006	198.707	-6.80555	199.49	-12.6677	199.571	0.93924
199.94	77.5604	200.53	-22.2855	200.58	14.4221	198.792	-6.79452	199.574	-12.6532	199.652	0.95396
200.024	77.6456	200.618	-22.2385	200.661	14.4496	198.881	-6.7761	199.657	-12.6448	199.738	0.96543
200.106	77.7373	200.702	-22.217	200.744	14.4811	198.967	-6.75787	199.739	-12.632	199.82	0.97282
200.194	77.8231	200.781	-22.1847	200.824	14.4835	199.047	-6.74839	199.824	-12.6191	199.903	0.99111
200.278	77.9273	200.867	-22.1564	200.909	14.5357	199.126	-6.71957	199.907	-12.6207	199.988	1.01704
200.358	78.0091	200.949	-22.1187	200.994	14.5636	199.212	-6.7093	199.989	-12.5955	200.069	0.99962
200.446	78.102	201.03	-22.09	201.075	14.5763	199.297	-6.68587	200.075	-12.5856	200.152	1.0062
200.524	78.1925	201.114	-22.071	201.158	14.5949	199.375	-6.68042	200.158	-12.5782	200.235	1.02806
200.607	78.2952	201.199	-22.0299	201.242	14.6424	199.462	-6.65586	200.239	-12.5663	200.318	1.04804
200.693	78.3843	201.282	-21.9965	201.329	14.6548	199.546	-6.63538	200.325	-12.5509	200.404	1.05687
200.777	78.4893	201.369	-21.977	201.408	14.6788	199.629	-6.62529	200.407	-12.5505	200.488	1.07103
200.858	78.5678	201.452	-21.9391	201.488	14.7062	199.712	-6.59604	200.487	-12.5328	200.57	1.09433
200.94	78.6727	201.532	-21.8963	201.578	14.7422	199.793	-6.57988	200.575	-12.525	200.654	1.10122
201.026	78.7544	201.617	-21.8714	201.662	14.7598	199.879	-6.56159	200.658	-12.4952	200.738	1.11006
201.112	78.8486	201.701	-21.836	201.742	14.794	199.966	-6.54129	200.744	-12.492	200.819	1.12985
201.19	78.9562	201.784	-21.8112	201.827	14.8132	200.045	-6.53781	200.823	-12.4735	200.903	1.13787
201.276	79.0417	201.866	-21.7773	201.91	14.8345	200.126	-6.52566	200.91	-12.4744	200.986	1.15397
201.36	79.1271	201.952	-21.7508	201.989	14.8672	200.211	-6.50123	200.992	-12.4511	201.067	1.15502
201.443	79.2347	202.035	-21.7389	202.077	14.8767	200.296	-6.47912	201.072	-12.4487	201.152	1.16693
201.524	79.3238	202.116	-21.693	202.156	14.9079	200.377	-6.46803	201.157	-12.4416	201.237	1.18209
201.609	79.4159	202.199	-21.6721	202.24	14.9349	200.464	-6.44799	201.242	-12.4338	201.32	1.19148
201.691	79.5069	202.283	-21.6336	202.323	14.9696	200.543	-6.42769	201.322	-12.4083	201.405	1.19737
201.774	79.5948	202.365	-21.6187	202.407	15.003	200.63	-6.4141	201.406	-12.4014	201.486	1.22443
201.859	79.6992	202.451	-21.5748	202.493	15.0199	200.713	-6.40414	201.493	-12.3884	201.57	1.23533
201.943	79.8019	202.535	-21.5412	202.573	15.0444	200.794	-6.37075	201.575	-12.3782	201.653	1.24592
202.024	79.8744	202.615	-21.5081	202.656	15.0866	200.877	-6.35621	201.657	-12.3695	201.736	1.25074
202.107	79.9724	202.699	-21.4752	202.743	15.1001	200.968	-6.33723	201.74	-12.3587	201.821	1.28037
202.193	80.0659	202.781	-21.4402	202.825	15.1271	201.049	-6.33013	201.824	-12.3316	201.902	1.28732
202.278	80.1544	202.865	-21.4084	202.912	15.1475	201.127	-6.30707	201.906	-12.3217	201.985	1.31125
202.36	80.2463	202.95	-21.365	202.993	15.1725	201.212	-6.30538	201.992	-12.3223	202.068	1.30203
202.441	80.3435	203.035	-21.3568	203.077	15.2068	201.298	-6.29028	202.072	-12.3121	202.149	1.32352
202.528	80.4472	203.117	-21.3194	203.158	15.2064	201.379	-6.25834	202.157	-12.2954	202.236	1.3326
202.609	80.5495	203.203	-21.2945	203.238	15.2397	201.463	-6.24637	202.237	-12.2816	202.317	1.35108
202.695	80.6464	203.28	-21.2611	203.323	15.2757	201.548	-6.22627	202.325	-12.2587	202.402	1.35096
202.778	80.7334	203.364	-21.2251	203.411	15.3083	201.632	-6.20566	202.408	-12.2604	202.487	1.36368
202.859	80.8381	203.447	-21.1978	203.492	15.322	201.71	-6.18611	202.488	-12.2405	202.569	1.3762
202.945	80.9291	203.53	-21.1699	203.571	15.3661	201.797	-6.16794	202.573	-12.2186	202.653	1.40433
203.028	81.0012	203.613	-21.1285	203.657	15.3885	201.878	-6.15097	202.658	-12.2297	202.735	1.40696
203.11	81.1055	203.699	-21.1057	203.74	15.4134	201.964	-6.12961	202.739	-12.1972	202.818	1.4198
203.194	81.2015	203.784	-21.0688	203.824	15.4239	202.045	-6.12914	202.823	-12.1803	202.901	1.44392
203.273	81.2991	203.865	-21.0249	203.907	15.4533	202.129	-6.11862	202.905	-12.182	202.984	1.44185
203.358	81.3987	203.95	-20.9998	203.989	15.4927	202.211	-6.09105	202.989	-12.1584	203.068	1.45356
203.442	81.4819	204.03	-20.9851	204.077	15.5084	202.296	-6.07101	203.072	-12.1644	203.152	1.46389
203.527	81.5837	204.116	-20.9384	204.156	15.5444	202.377	-6.04633	203.158	-12.1434	203.235	1.49503
203.611	81.6852	204.197	-20.9226	204.239	15.5688	202.464	-6.04119	203.241	-12.1474	203.318	1.48569
203.693	81.7744	204.283	-20.8722	204.323	15.5967	202.545	-6.01156	203.323	-12.1191	203.398	1.51156
203.776	81.8697	204.364	-20.8584	204.408	15.6076	202.63	-6.00292	203.408	-12.0991	203.485	1.52585
203.859	81.9678	204.445	-20.8269	204.489	15.6437	202.711	-5.97498	203.489	-12.0891	203.567	1.53399
203.943	82.0632	204.53	-20.7823	204.572	15.6717	202.796	-5.96445	203.572	-12.0797	203.653	1.55316
204.026	82.1537	204.612	-20.7476	204.656	15.6919	202.882	-5.94998	203.656	-12.0721	203.734	1.55786
204.111	82.2515	204.696	-20.716	204.742	15.7297	202.963	-5.92618	203.738	-12.0604	203.819	1.57339
204.193	82.3495	204.779	-20.6918	204.826	15.7514	203.045	-5.90961	203.821	-12.0347	203.901	1.58536
204.276	82.4482	204.859	-20.6591	204.906	15.7822	203.13	-5.90391	203.907	-12.0265	203.987	1.60697
204.357	82.5603	204.943	-20.6264	204.988	15.8035	203.215	-5.87929	203.989	-12.0066	204.067	1.60746
204.442	82.6374	205.029	-20.6063	205.074	15.812	203.295	-5.87272	204.072	-12.0049	204.15	1.62888
204.526	82.7404	205.115	-20.5787	205.158	15.8517	203.383	-5.84327	204.158	-11.9924	204.234	1.64298
204.611	82.8335	205.2	-20.5517	205.243	15.8694	203.462	-5.82649	204.241	-12.0058	204.317	1.65124
204.694	82.9341	205.278	-20.52	205.32	15.9198	203.546	-5.80995	204.323	-11.9723	204.401	1.66202
204.777	83.0299	205.362	-20.467	205.409	15.9276	203.625	-5.78852	204.406	-11.9813	204.484	1.68827
204.857	83.1258	205.448	-20.4518	205.494	15.9513	203.716	-5.76209	204.49	-11.9584	204.569	1.68225
204.944	83.2212	205.531	-20.4107	205.578	15.9849	203.799	-5.75395	204.574	-11.9442	204.652	1.69992
205.026	83.3177	205.614	-20.3733	205.657	16.0058	203.877	-5.7302	204.657	-11.924	204.733	1.71238
205.108	83.4112	205.696	-20.3477	205.743	16.0276	203.964	-5.71636	204.737	-11.9368	204.818	1.73017
205.193	83.508	205.78	-20.3219	205.822	16.0586	204.049	-5.71426	204.822	-11.8947	204.901	1.74533
205.275	83.6051	205.866	-20.2814	205.906	16.0853	204.132	-5.69478	204.905	-11.8827	204.986	1.74627
205.361	83.6924	205.949	-20.2614	205.992	16.1234	204.212	-5.67449	204.988	-11.8895	205.069	1.7529
205.444	83.7902	206.03	-20.2244	206.074	16.1354	204.298	-5.65876	205.074	-11.8786	205.153	1.76775
205.53	83.8833	206.112	-20.1986	206.162	16.1608	204.378	-5.63721	205.155	-11.8561	205.235	1.7923
205.608	83.9969	206.201	-20.1792	206.243	16.1938	204.466	-5.62268	205.237	-11.8356	205.318	1.80333
205.693	84.0936	206.28	-20.1283	206.325	16.2131	204.548	-5.59706	205.322	-11.8296	205.403	1.80364
205.777	84.1897	206.362	-20.1088	206.409	16.2498	204.632	-5.58052	205.405	-11.8145	205.481	1.83377
205.859	84.2957	206.446	-20.0593	206.489	16.2681	204.717	-5.56167	205.488	-11.8127	205.568	1.83841
[truncated: 664 more rows]

## Sheet: SI-Fig. 39b
X	Y1	Y1(Er±)	Y2	Y2(Er±)	Y3	Y3(Er±)
1	3.00118	0.09292	0.0904	0.00291	0.03013	0.000586413
2	3.23048	0.04192	0.19057	0.00779	0.05898	0.00204
3	3.39151	0.02727	0.19726	0.01494	0.05816	0.00431
4	3.61372	0.03498	0.21857	0.01511	0.06051	0.00457
5	3.80329	0.04355	0.22691	0.0208	0.05965	0.00525
6	3.96967	0.09138	0.25429	0.00884	0.06407	0.00216
