# Supplementary material for: Designed wrinkles for optical encryption and flexible integrated circuit carrier board
Source: Nat Commun. 2024 Jul 4;15:5616. doi: 10.1038/s41467-024-50069-7 (PMC11224375; doi:10.1038/s41467-024-50069-7)
Supplement: Supplementary file 9 — Source data [file 41467_2024_50069_MOESM9_ESM.zip › Soure Data/Soure Data-Supplementary Infromation/SI-Fig. 41d.xlsx]

## Sheet: SI-Fig. 41d
X1	Y1	X2	Y2	X3	Y3	X4	Y4
0	1.15322	0	-59.0832	0	-43.9095	0	-967.996
0.35124	1.15322	0.35124	-58.8061	0.35124	-43.6596	0.35124	-967.996
0.70247	1.04978	0.70247	-58.6728	0.70247	-43.5762	0.70247	-966.48
1.05371	1.00381	1.05371	-58.6986	1.05371	-43.5618	1.05371	-967.916
1.40495	0.88708	1.40495	-58.6659	1.40495	-43.5868	1.40495	-969.581
1.75618	0.79557	1.75618	-58.8067	1.75618	-43.7958	1.75618	-968.904
2.10742	0.71543	2.10742	-59.0788	2.10742	-44.2503	2.10742	-970.891
2.45865	0.63669	2.45865	-59.1976	2.45865	-44.5879	2.45865	-971.948
2.80989	0.57471	2.80989	-59.008	2.80989	-44.7931	2.80989	-968.838
3.16113	0.49774	3.16113	-58.7891	3.16113	-45.2188	3.16113	-972.657
3.51236	0.42191	3.51236	-58.8613	3.51236	-45.5883	3.51236	-973.595
3.8636	0.35918	3.8636	-58.9631	3.8636	-46.0681	3.8636	-971.469
4.21484	0.29597	4.21484	-58.999	4.21484	-46.3092	4.21484	-972.358
4.56607	0.2789	4.56607	-58.9386	4.56607	-46.6169	4.56607	-974.425
4.91731	0.18912	4.91731	-58.8624	4.91731	-46.9232	4.91731	-975.816
5.26855	0.16729	5.26855	-59.0078	5.26855	-47.1556	5.26855	-968.952
5.61978	0.06356	5.61978	-59.1983	5.61978	-47.3119	5.61978	-954.25
5.97102	0.00164	5.97102	-59.2441	5.97102	-47.6172	5.97102	-956.264
6.32225	-0.00909	6.32225	-59.4815	6.32225	-47.8787	6.32225	-960.118
6.67349	-0.09191	6.67349	-59.5924	6.67349	-48.163	6.67349	-968.19
7.02473	-0.1476	7.02473	-59.6105	7.02473	-48.6186	7.02473	-967.171
7.37596	-0.16223	7.37596	-59.714	7.37596	-49.1547	7.37596	-968.811
7.7272	-0.22431	7.7272	-60.0088	7.7272	-49.9193	7.7272	-970.582
8.07844	-0.25672	8.07844	-60.1694	8.07844	-50.6266	8.07844	-970.672
8.42967	-0.34031	8.42967	-60.3703	8.42967	-51.4175	8.42967	-968.694
8.78091	-0.35234	8.78091	-60.6914	8.78091	-52.2628	8.78091	-969.717
9.13214	-0.38985	9.13214	-61.0177	9.13214	-53.0935	9.13214	-964.734
9.48338	-0.37256	9.48338	-61.4964	9.48338	-53.6346	9.48338	-966.82
9.83462	-0.43839	9.83462	-61.9278	9.83462	-54.1736	9.83462	-956.683
10.1859	-0.4781	10.1859	-62.2933	10.1859	-54.7988	10.1859	-962.841
10.5371	-0.49765	10.5371	-62.8353	10.5371	-55.7159	10.5371	-962.251
10.8883	-0.54791	10.8883	-63.3048	10.8883	-56.3275	10.8883	-959.258
11.2396	-0.55962	11.2396	-63.7619	11.2396	-56.8382	11.2396	-959.195
11.5908	-0.57225	11.5908	-64.3903	11.5908	-57.513	11.5908	-961.647
11.942	-0.62076	11.942	-64.8614	11.942	-58.0181	11.942	-959.639
12.2933	-0.61478	12.2933	-65.429	12.2933	-58.5167	12.2933	-955.33
12.6445	-0.61141	12.6445	-65.9651	12.6445	-58.8537	12.6445	-957.285
12.9957	-0.65555	12.9957	-66.3404	12.9957	-59.3892	12.9957	-956.202
13.347	-0.67488	13.347	-66.8017	13.347	-59.7578	13.347	-949.83
13.6982	-0.67863	13.6982	-67.213	13.6982	-60.0194	13.6982	-946.363
14.0495	-0.66129	14.0495	-67.6318	14.0495	-60.0859	14.0495	-952.561
14.4007	-0.68271	14.4007	-68.0596	14.4007	-60.2449	14.4007	-951.939
14.7519	-0.71443	14.7519	-68.5063	14.7519	-60.5016	14.7519	-948.565
15.1032	-0.71081	15.1032	-68.8911	15.1032	-60.64	15.1032	-951.253
15.4544	-0.71268	15.4544	-69.3655	15.4544	-60.7317	15.4544	-950.824
15.8056	-0.68931	15.8056	-69.9405	15.8056	-60.8392	15.8056	-949.642
16.1569	-0.72779	16.1569	-70.5262	16.1569	-61.008	16.1569	-947.443
16.5081	-0.72797	16.5081	-71.2308	16.5081	-61.042	16.5081	-946.253
16.8593	-0.7157	16.8593	-71.9044	16.8593	-61.012	16.8593	-943.659
17.2106	-0.66369	17.2106	-72.6539	17.2106	-61.0137	17.2106	-945.438
17.5618	-0.69118	17.5618	-73.2841	17.5618	-61.0086	17.5618	-942.611
17.913	-0.66797	17.913	-73.7901	17.913	-61.0059	17.913	-939.856
18.2643	-0.69346	18.2643	-74.1954	18.2643	-60.8998	18.2643	-941.71
18.6155	-0.66637	18.6155	-74.5244	18.6155	-60.9109	18.6155	-941.49
18.9668	-0.62695	18.9668	-74.6533	18.9668	-60.8735	18.9668	-938.733
19.318	-0.63571	19.318	-74.8409	19.318	-60.8021	19.318	-936.022
19.6692	-0.59824	19.6692	-74.9366	19.6692	-60.9384	19.6692	-934.436
20.0205	-0.57094	20.0205	-74.9462	20.0205	-60.9824	20.0205	-935.401
20.3717	-0.55859	20.3717	-75.0449	20.3717	-61.0625	20.3717	-935.495
20.7229	-0.53371	20.7229	-75.0438	20.7229	-60.9259	20.7229	-933.645
21.0742	-0.48922	21.0742	-74.9167	21.0742	-60.6086	21.0742	-930.409
21.4254	-0.46087	21.4254	-74.9111	21.4254	-60.2026	21.4254	-931.288
21.7767	-0.41791	21.7767	-74.7087	21.7767	-59.4921	21.7767	-927.257
22.1279	-0.41014	22.1279	-74.6422	22.1279	-58.7736	22.1279	-928.859
22.4791	-0.37742	22.4791	-74.3959	22.4791	-58.0571	22.4791	-923.431
22.8304	-0.32113	22.8304	-74.1703	22.8304	-57.3059	22.8304	-919.352
23.1816	-0.28831	23.1816	-74.0195	23.1816	-56.4232	23.1816	-917.323
23.5328	-0.30538	23.5328	-73.7445	23.5328	-55.5562	23.5328	-920.807
23.8841	-0.28194	23.8841	-73.4216	23.8841	-54.6069	23.8841	-919.473
24.2353	-0.23957	24.2353	-73.0086	24.2353	-53.4683	24.2353	-915.423
24.5865	-0.17361	24.5865	-72.4362	24.5865	-52.0073	24.5865	-913.181
24.9378	-0.13622	24.9378	-71.7992	24.9378	-50.4505	24.9378	-909.472
25.289	-0.10537	25.289	-71.0296	25.289	-48.5603	25.289	-907.766
25.6403	-0.04482	25.6403	-70.1528	25.6403	-46.4696	25.6403	-909.127
25.9915	0.00731	25.9915	-69.2268	25.9915	-44.4169	25.9915	-906.125
26.3427	0.08369	26.3427	-68.0996	26.3427	-42.0019	26.3427	-907.831
26.694	0.17065	26.694	-67.1579	26.694	-39.5439	26.694	-901.624
27.0452	0.20821	27.0452	-66.0859	27.0452	-36.9905	27.0452	-894.62
27.3964	0.24831	27.3964	-64.9705	27.3964	-34.1543	27.3964	-892.776
27.7477	0.28613	27.7477	-63.776	27.7477	-31.3376	27.7477	-889.187
28.0989	0.35553	28.0989	-62.3056	28.0989	-28.4347	28.0989	-881.637
28.4501	0.38347	28.4501	-60.6682	28.4501	-25.3761	28.4501	-875.285
28.8014	0.42921	28.8014	-58.7951	28.8014	-22.3581	28.8014	-877.463
29.1526	0.51198	29.1526	-56.8006	29.1526	-19.3101	29.1526	-879.01
29.5038	0.57996	29.5038	-54.6132	29.5038	-16.3172	29.5038	-873.815
29.8551	0.63658	29.8551	-52.2346	29.8551	-13.3398	29.8551	-870.02
30.2063	0.68494	30.2063	-49.7995	30.2063	-9.77714	30.2063	-867.863
30.5576	0.72369	30.5576	-47.3501	30.5576	-6.61691	30.5576	-864.112
30.9088	0.80372	30.9088	-44.8433	30.9088	-3.26438	30.9088	-857.273
31.26	0.87409	31.26	-42.3606	31.26	0.08447	31.26	-849.875
31.6113	0.95801	31.6113	-39.6996	31.6113	3.39777	31.6113	-845.825
31.9625	1.02281	31.9625	-36.9826	31.9625	6.87052	31.9625	-844.819
32.3137	1.10569	32.3137	-33.8969	32.3137	10.584	32.3137	-838.639
32.665	1.23056	32.665	-30.4023	32.665	13.908	32.665	-834.967
33.0162	1.3029	33.0162	-26.4227	33.0162	17.4386	33.0162	-825.123
33.3674	1.32172	33.3674	-22.0012	33.3674	20.9698	33.3674	-824.89
33.7187	1.38642	33.7187	-17.0458	33.7187	24.481	33.7187	-823.3
34.0699	1.5207	34.0699	-11.6842	34.0699	27.9088	34.0699	-820.094
34.4212	1.59969	34.4212	-5.84292	34.4212	31.19	34.4212	-813.106
34.7724	1.72215	34.7724	0.48156	34.7724	34.3642	34.7724	-802.402
35.1236	1.82513	35.1236	7.25858	35.1236	37.6601	35.1236	-792.592
35.4749	1.94178	35.4749	14.7166	35.4749	40.9485	35.4749	-773.677
35.8261	2.06051	35.8261	22.9357	35.8261	44.1849	35.8261	-755.245
36.1773	2.21115	36.1773	32.1468	36.1773	47.7194	36.1773	-723.064
36.5286	2.30935	36.5286	42.8412	36.5286	51.5153	36.5286	-662.58
36.8798	2.48099	36.8798	55.385	36.8798	55.6728	36.8798	-554.348
37.2311	2.60942	37.2311	70.5891	37.2311	60.7438	37.2311	-318.305
37.5823	2.79373	37.5823	89.2914	37.5823	66.6497	37.5823	91.6675
37.9335	2.93423	37.9335	112.496	37.9335	73.823	37.9335	690.47
38.2848	3.14027	38.2848	141.147	38.2848	82.7589	38.2848	1357.68
38.636	3.28865	38.636	175.597	38.636	94.031	38.636	1872.3
38.9872	3.4631	38.9872	214.504	38.9872	108.176	38.9872	2312.3
39.3385	3.6453	39.3385	253.738	39.3385	125.7	39.3385	2706.65
39.6897	3.73559	39.6897	287.678	39.6897	146.422	39.6897	3039.48
40.0409	3.7381	40.0409	312.514	40.0409	168.208	40.0409	3311.47
40.3922	3.59339	40.3922	327.223	40.3922	187.472	40.3922	3533.49
40.7434	3.28093	40.7434	335.302	40.7434	201.129	40.7434	3706.91
41.0947	2.8118	41.0947	340.346	41.0947	208.196	41.0947	3853.98
41.4459	2.06153	41.4459	345.322	41.4459	211.754	41.4459	3966.8
41.7971	1.25649	41.7971	350.542	41.7971	214.683	41.7971	4044.72
42.1484	0.30986	42.1484	355.807	42.1484	218.702	42.1484	4099.97
42.4996	-0.67803	42.4996	361.043	42.4996	221.362	42.4996	4132.11
42.8508	-1.62116	42.8508	365.66	42.8508	223.83	42.8508	4157.15
43.2021	-2.34567	43.2021	369.66	43.2021	226.524	43.2021	4186.96
43.5533	-2.99851	43.5533	372.905	43.5533	228.25	43.5533	4193.41
43.9045	-3.52992	43.9045	374.875	43.9045	229.538	43.9045	4193.81
44.2558	-3.96051	44.2558	375.973	44.2558	230.518	44.2558	4187.21
44.607	-4.28833	44.607	375.918	44.607	231.214	44.607	4174.19
44.9582	-4.60265	44.9582	374.684	44.9582	231.4	44.9582	4187.3
45.3095	-4.82086	45.3095	372.605	45.3095	231.257	45.3095	4209.77
45.6607	-4.97925	45.6607	369.46	45.6607	230.885	45.6607	4223.81
46.012	-5.14487	46.012	365.536	46.012	229.932	46.012	4235.74
46.3632	-5.26203	46.3632	360.744	46.3632	227.934	46.3632	4234.22
46.7144	-5.30599	46.7144	355.413	46.7144	226.695	46.7144	4228.19
47.0657	-5.37069	47.0657	349.817	47.0657	224.816	47.0657	4228.77
47.4169	-5.36678	47.4169	344.493	47.4169	223.021	47.4169	4212.52
47.7681	-5.39514	47.7681	339.684	47.7681	220.713	47.7681	4200.28
48.1194	-5.31334	48.1194	334.886	48.1194	218.37	48.1194	4193.8
48.4706	-5.22993	48.4706	326.947	48.4706	214.555	48.4706	4143.89
48.8218	-5.17324	48.8218	310.95	48.8218	204.156	48.8218	4061.96
49.1731	-5.00961	49.1731	283.795	49.1731	187.471	49.1731	3963.98
49.5243	-4.75541	49.5243	246.562	49.5243	166.357	49.5243	3838.76
49.8756	-4.53562	49.8756	205.623	49.8756	145.611	49.8756	3683.34
50.2268	-4.26411	50.2268	167.268	50.2268	127.897	50.2268	3470.49
50.578	-3.84171	50.578	134.337	50.578	113.769	50.578	3230.64
50.9293	-3.2768	50.9293	107.476	50.9293	102.508	50.9293	2940.26
51.2805	-2.71001	51.2805	85.8197	51.2805	93.4147	51.2805	2592.49
51.6317	-1.96067	51.6317	68.2641	51.6317	85.9335	51.6317	2188.65
51.983	-1.0649	51.983	53.9157	51.983	79.8695	51.983	1687.97
52.3342	-0.04657	52.3342	41.8171	52.3342	74.5413	52.3342	955.583
52.6855	0.94053	52.6855	31.597	52.6855	69.8868	52.6855	28.2385
53.0367	1.82024	53.0367	22.7504	53.0367	65.5096	53.0367	-483.334
53.3879	2.64054	53.3879	14.8342	53.3879	61.5124	53.3879	-550.937
53.7392	3.20447	53.7392	7.842	53.7392	57.5357	53.7392	-599.635
54.0904	3.51096	54.0904	1.4794	54.0904	53.5348	54.0904	-660.957
54.4416	3.68186	54.4416	-4.47694	54.4416	49.5715	54.4416	-713.618
54.7929	3.65029	54.7929	-9.89231	54.7929	45.3883	54.7929	-750.645
55.1441	3.5457	55.1441	-14.9212	55.1441	41.2733	55.1441	-778.321
55.4953	3.38545	55.4953	-19.6897	55.4953	37.3366	55.4953	-790.791
55.8466	3.26447	55.8466	-24.1401	55.8466	33.2625	55.8466	-796.298
56.1978	3.08581	56.1978	-28.2955	56.1978	29.1748	56.1978	-806.721
56.5491	2.93661	56.5491	-32.4295	56.5491	24.902	56.5491	-816.509
56.9003	2.73772	56.9003	-36.3394	56.9003	21.0282	56.9003	-823.123
57.2515	2.58219	57.2515	-40.0158	57.2515	17.0682	57.2515	-829.206
57.6028	2.44587	57.6028	-43.5754	57.6028	13.284	57.6028	-838.764
57.954	2.34624	57.954	-46.7621	57.954	9.32208	57.954	-844.69
58.3052	2.19226	58.3052	-49.8167	58.3052	5.79793	58.3052	-849.326
58.6565	2.13026	58.6565	-52.5444	58.6565	2.30673	58.6565	-851.003
59.0077	1.96303	59.0077	-55.1005	59.0077	-1.22567	59.0077	-860.003
59.3589	1.85093	59.3589	-57.3747	59.3589	-4.54981	59.3589	-863.758
59.7102	1.72828	59.7102	-59.5639	59.7102	-7.92924	59.7102	-866.256
60.0614	1.64587	60.0614	-61.524	60.0614	-11.2295	60.0614	-868.214
60.4126	1.54067	60.4126	-63.3877	60.4126	-14.2943	60.4126	-871.613
60.7639	1.43858	60.7639	-65.097	60.7639	-17.4609	60.7639	-875.857
61.1151	1.3806	61.1151	-66.5791	61.1151	-20.383	61.1151	-878.068
61.4664	1.23863	61.4664	-67.9465	61.4664	-23.2105	61.4664	-879.74
61.8176	1.13276	61.8176	-69.1798	61.8176	-25.9007	61.8176	-884.395
62.1688	1.06321	62.1688	-70.1957	62.1688	-28.5014	62.1688	-887.834
62.5201	1.02301	62.5201	-71.2662	62.5201	-30.974	62.5201	-891.123
62.8713	0.92998	62.8713	-72.2223	62.8713	-33.2938	62.8713	-891.537
63.2225	0.83415	63.2225	-73.1685	63.2225	-35.5666	63.2225	-892.268
63.5738	0.72036	63.5738	-74.1481	63.5738	-37.6869	63.5738	-899.835
63.925	0.68963	63.925	-75.0199	63.925	-39.7202	63.925	-904.046
64.2763	0.61441	64.2763	-75.877	64.2763	-41.6235	64.2763	-903.637
64.6275	0.5574	64.6275	-76.5275	64.6275	-43.4793	64.6275	-904.205
64.9787	0.50002	64.9787	-76.9954	64.9787	-45.2344	64.9787	-905.549
65.33	0.38759	65.33	-77.3053	65.33	-46.9102	65.33	-898.746
65.6812	0.25006	65.6812	-77.4426	65.6812	-48.5892	65.6812	-904.963
66.0324	0.26371	66.0324	-77.4459	66.0324	-49.8808	66.0324	-908.245
66.3837	0.22065	66.3837	-77.5038	66.3837	-51.3265	66.3837	-908.99
66.7349	0.13598	66.7349	-77.5263	66.7349	-52.8101	66.7349	-909.32
67.0861	0.06056	67.0861	-77.5967	67.0861	-53.9209	67.0861	-906.068
67.4374	0.0367	67.4374	-77.7277	67.4374	-54.9619	67.4374	-908.192
67.7886	-0.03693	67.7886	-77.8892	67.7886	-56.1508	67.7886	-914.949
68.1398	-0.08694	68.1398	-78.0224	68.1398	-56.9913	68.1398	-918.713
68.4911	-0.12607	68.4911	-78.0139	68.4911	-57.7834	68.4911	-925.617
68.8423	-0.21873	68.8423	-77.8951	68.8423	-58.6074	68.8423	-927.788
69.1936	-0.29244	69.1936	-77.6233	69.1936	-59.3598	69.1936	-930.599
69.5448	-0.3039	69.5448	-77.1654	69.5448	-59.8065	69.5448	-933.224
69.896	-0.32404	69.896	-76.5244	69.896	-60.5249	69.896	-929.964
70.2473	-0.39466	70.2473	-75.9702	70.2473	-61.0647	70.2473	-929.808
70.5985	-0.42254	70.5985	-75.5469	70.5985	-61.6084	70.5985	-933.717
70.9497	-0.45392	70.9497	-75.2267	70.9497	-61.9564	70.9497	-927.261
71.301	-0.49061	71.301	-75.0029	71.301	-62.3763	71.301	-927.521
71.6522	-0.52274	71.6522	-74.6742	71.6522	-62.48	71.6522	-923.095
72.0035	-0.56934	72.0035	-74.2665	72.0035	-62.9227	72.0035	-923.115
72.3547	-0.60913	72.3547	-73.6579	72.3547	-62.906	72.3547	-926.37
72.7059	-0.60694	72.7059	-72.9843	72.7059	-63.0492	72.7059	-926.237
73.0572	-0.65893	73.0572	-72.2223	73.0572	-62.9161	73.0572	-924.402
73.4084	-0.66586	73.4084	-71.4765	73.4084	-62.789	73.4084	-928.372
73.7596	-0.70333	73.7596	-70.7348	73.7596	-62.7139	73.7596	-927.295
74.1109	-0.7294	74.1109	-69.9648	74.1109	-62.632	74.1109	-931.125
74.4621	-0.74656	74.4621	-69.1378	74.4621	-62.2755	74.4621	-931.652
74.8133	-0.75333	74.8133	-68.3491	74.8133	-62.2464	74.8133	-931.438
75.1646	-0.77381	75.1646	-67.5789	75.1646	-62.1075	75.1646	-933.201
75.5158	-0.77671	75.5158	-66.8416	75.5158	-62.1039	75.5158	-926.455
75.8671	-0.76651	75.8671	-66.2116	75.8671	-61.6646	75.8671	-928.476
76.2183	-0.77485	76.2183	-65.645	76.2183	-61.3751	76.2183	-930.915
76.5695	-0.75618	76.5695	-65.1364	76.5695	-61.4806	76.5695	-934.895
76.9207	-0.7557	76.9207	-64.5681	76.9207	-61.3377	76.9207	-940.309
77.272	-0.77507	77.272	-64.1742	77.272	-60.6882	77.272	-937.701
77.6232	-0.78401	77.6232	-63.6356	77.6232	-60.4308	77.6232	-937.807
77.9745	-0.75863	77.9745	-63.138	77.9745	-60.1474	77.9745	-934.076
78.3257	-0.77951	78.3257	-62.7648	78.3257	-59.7166	78.3257	-941.916
78.6769	-0.697	78.6769	-62.2704	78.6769	-59.2852	78.6769	-941.638
79.0282	-0.69277	79.0282	-61.966	79.0282	-58.812	79.0282	-942.119
79.3794	-0.70741	79.3794	-61.6255	79.3794	-58.189	79.3794	-943.182
79.7306	-0.71024	79.7306	-61.1776	79.7306	-57.5121	79.7306	-937.035
80.0819	-0.69782	80.0819	-60.5553	80.0819	-56.8546	80.0819	-943.088
80.4331	-0.65776	80.4331	-59.7504	80.4331	-55.8108	80.4331	-935.669
80.7844	-0.61987	80.7844	-58.7781	80.7844	-55.1816	80.7844	-934.292
81.1356	-0.59219	81.1356	-57.7103	81.1356	-54.4221	81.1356	-932.368
81.4868	-0.53102	81.4868	-56.7699	81.4868	-53.7748	81.4868	-929.233
81.8381	-0.51638	81.8381	-56.0076	81.8381	-53.2518	81.8381	-932.843
82.1893	-0.47409	82.1893	-55.4155	82.1893	-52.8023	82.1893	-933.257
82.5405	-0.38603	82.5405	-55.2038	82.5405	-52.3871	82.5405	-925.647
82.8918	-0.33357	82.8918	-55.0159	82.8918	-52.007	82.8918	-923.456
83.243	-0.2935	83.243	-54.6451	83.243	-51.6878	83.243	-934.748
83.5943	-0.2647	83.5943	-54.1162	83.5943	-51.316	83.5943	-930.537
83.9455	-0.12526	83.9455	-53.4221	83.9455	-51.0465	83.9455	-928.937
84.2967	-0.0662	84.2967	-52.7492	84.2967	-50.7191	84.2967	-929.694
84.648	-0.0057	84.648	-51.8832	84.648	-50.4131	84.648	-929.419
84.9992	0.00972	84.9992	-51.1343	84.9992	-49.9297	84.9992	-918.26
85.3504	0.12276	85.3504	-50.5661	85.3504	-49.407	85.3504	-918.311
85.7017	0.17882	85.7017	-49.9003	85.7017	-48.965	85.7017	-926.891
86.0529	0.20423	86.0529	-49.4189	86.0529	-48.4827	86.0529	-935.591
86.4041	0.30851	86.4041	-49.0586	86.4041	-48.2887	86.4041	-928.202
86.7554	0.41495	86.7554	-48.7549	86.7554	-47.9242	86.7554	-931.716
87.1066	0.47545	87.1066	-48.4664	87.1066	-47.5312	87.1066	-937.054
87.4578	0.57595	87.4578	-48.1376	87.4578	-47.1095	87.4578	-934.532
87.8091	0.66792	87.8091	-47.9298	87.8091	-46.9345	87.8091	-928.882
88.1603	0.76596	88.1603	-47.7263	88.1603	-46.7461	88.1603	-931.348
88.5116	0.8468	88.5116	-47.6353	88.5116	-46.5764	88.5116	-934.739
88.8628	0.95983	88.8628	-47.5849	88.8628	-46.3509	88.8628	-931.35
89.214	1.11647	89.214	-47.4991	89.214	-46.0995	89.214	-934.909
89.5653	1.33993	89.5653	-48.4036	89.5653	-45.7215	89.5653	-930.556
