# Supplementary material for: Designed wrinkles for optical encryption and flexible integrated circuit carrier board
Source: Nat Commun. 2024 Jul 4;15:5616. doi: 10.1038/s41467-024-50069-7 (PMC11224375; doi:10.1038/s41467-024-50069-7)
Supplement: Supplementary file 9 — Source data [file 41467_2024_50069_MOESM9_ESM.zip › Soure Data/Soure Data-Supplementary Infromation/SI-Fig. 47a.xlsx]

## Sheet: SI-Fig. 47a-4
0	-635.612
0.35124	-641.795
0.70247	-660.017
1.05371	-690.72
1.40495	-719.926
1.75618	-718.511
2.10742	-723.045
2.45865	-723.981
2.80989	-733.303
3.16113	-735.84
3.51236	-733.657
3.8636	-721.844
4.21484	-712.785
4.56607	-699.02
4.91731	-691.104
5.26855	-682.466
5.61978	-671.853
5.97102	-643.241
6.32225	-630.382
6.67349	-626.084
7.02473	-616.728
7.37596	-596.673
7.7272	-578.308
8.07844	-556.848
8.42967	-533.585
8.78091	-500.178
9.13214	-460.296
9.48338	-386.58
9.83462	-199.952
10.1859	78.638
10.5371	313.534
10.8883	480.963
11.2396	585.596
11.5908	654.918
11.942	685.606
12.2933	714.012
12.6445	745.875
12.9957	762.979
13.347	758.905
13.6982	738.496
14.0495	705.663
14.4007	670.745
14.7519	639.32
15.1032	621.614
15.4544	611.324
15.8056	611.322
16.1569	613.045
16.5081	612.867
16.8593	602.967
17.2106	603.106
17.5618	605.465
17.913	603.024
18.2643	613.529
18.6155	621.806
18.9668	627.526
19.318	633.947
19.6692	633.709
20.0205	637.963
20.3717	653.736
20.7229	670.89
21.0742	678.965
21.4254	684.74
21.7767	699.548
22.1279	702.108
22.4791	693.493
22.8304	658.021
23.1816	596.555
23.5328	497.877
23.8841	359.501
24.2353	183.478
24.5865	-56.3123
24.9378	-266.438
25.289	-390.341
25.6403	-442.019
25.9915	-457.88
26.3427	-498.553
26.694	-544.149
27.0452	-562.882
27.3964	-575.346
27.7477	-594.005
28.0989	-614.095
28.4501	-612.616
28.8014	-623.812
29.1526	-627.557
29.5038	-634.835
29.8551	-655.491
30.2063	-683.311
30.5576	-697.612
30.9088	-709.754
31.26	-709.177
31.6113	-706.245
31.9625	-706.764
32.3137	-709.755
32.665	-701.312
33.0162	-706.593
33.3674	-710.554
33.7187	-694.004
34.0699	-699.562
34.4212	-706.441
34.7724	-680.47
35.1236	-663.713
35.4749	-661.717
35.8261	-654.65
36.1773	-646.816
36.5286	-642.109
36.8798	-623.635
37.2311	-584.232
37.5823	-558.081
37.9335	-521.811
38.2848	-476.634
38.636	-447.278
38.9872	-373.81
39.3385	-146.401
39.6897	135.31
40.0409	357.3
40.3922	505.83
40.7434	596.396
41.0947	652.512
41.4459	686.149
41.7971	713.13
42.1484	733.812
42.4996	745.381
42.8508	744.598
43.2021	719.018
43.5533	685.792
43.9045	647.991
44.2558	616.165
44.607	608.124
44.9582	599.335
45.3095	597.636
45.6607	598.475
46.012	597.937
46.3632	588.474
46.7144	584.159
47.0657	585.401
47.4169	583.298
47.7681	580.176
48.1194	581.239
48.4706	592.539
48.8218	607.096
49.1731	608.187
49.5243	621.967
49.8756	636.687
50.2268	652.491
50.578	678.108
50.9293	691.527
51.2805	702.55
51.6317	712.823
51.983	690.862
52.3342	642.88
52.6855	561.102
53.0367	437.341
53.3879	269.877
53.7392	58.1587
54.0904	-144.178
54.4416	-312.688
54.7929	-425.45
55.1441	-480.437
55.4953	-505.219
55.8466	-531.463
56.1978	-555.195
56.5491	-573.235
56.9003	-585.598
57.2515	-602.924
57.6028	-612.53
57.954	-624.04
58.3052	-633.926
58.6565	-628.716
59.0077	-635.983
59.3589	-668.952
59.7102	-690.412
60.0614	-698.305
60.4126	-696.127
60.7639	-710.717
61.1151	-714.01
61.4664	-713.969
61.8176	-706.905
62.1688	-706.929
62.5201	-699.742
62.8713	-687.143
63.2225	-685.294
63.5738	-674.288
63.925	-652.607
64.2763	-648.975
64.6275	-662.347
64.9787	-651.841
65.33	-643.933
65.6812	-636.97
66.0324	-630.159
66.3837	-616.755
66.7349	-604.139
67.0861	-581.256
67.4374	-566.989
67.7886	-542.078
68.1398	-468.265
68.4911	-303.986
68.8423	-21.339
69.1936	232.529
69.5448	416.965
69.896	542.558
70.2473	621.804
70.5985	651.066
70.9497	674.557
71.301	714.969
71.6522	726.222
72.0035	712.312
72.3547	679.367
72.7059	648.483
73.0572	624.631
73.4084	603.94
73.7596	597.322
74.1109	580.661
74.4621	563.588
74.8133	555.064
75.1646	543.873
75.5158	542.586
75.8671	536.303
76.2183	545.645
76.5695	554.244
76.9207	551.179
77.272	556.425
77.6232	564.48
77.9745	576.28
78.3257	595.283
78.6769	607.313
79.0282	626.938
79.3794	661.89
79.7306	669.865
80.0819	687.399
80.4331	701.898
80.7844	698.045
81.1356	675.243
81.4868	629.847
81.8381	547.629
82.1893	417.995
82.5405	254.655
82.8918	53.7863
83.243	-164.561
83.5943	-313.677
83.9455	-416.77
84.2967	-479.661
84.648	-520.293
84.9992	-526.316
85.3504	-544.78
85.7017	-566.929
86.0529	-608.279
86.4041	-614.918
86.7554	-612.047
87.1066	-625.847
87.4578	-642.354
87.8091	-659.781
88.1603	-680.701
88.5116	-696.537
88.8628	-722.321
89.214	-724.825
89.5653	-725.11

## Sheet: SI-Fig. 47a-3
0	-48.8722
0.72656	-48.4265
1.45313	-48.7221
2.17969	-48.4743
2.90625	-48.2323
3.63281	-47.6464
4.35938	-47.3195
5.08594	-46.8798
5.8125	-45.4301
6.53906	-42.0467
7.26563	-35.8313
7.99219	-25.8021
8.71875	-11.9503
9.44531	4.25828
10.1719	21.0379
10.8984	36.2292
11.625	49.6409
12.3516	60.7738
13.0781	69.4528
13.8047	75.63
14.5312	79.1179
15.2578	80.2781
15.9844	79.5295
16.7109	76.9085
17.4375	71.8892
18.1641	64.1125
18.8906	53.0019
19.6172	39.2945
20.3438	24.0841
21.0703	8.70288
21.7969	-6.51799
22.5234	-20.8294
23.25	-33.5467
23.9766	-43.0057
24.7031	-49.111
25.4297	-51.7914
26.1562	-52.5746
26.8828	-52.2877
27.6094	-51.6204
28.3359	-50.9025
29.0625	-50.1442
29.7891	-49.2996
30.5156	-48.6349
31.2422	-48.2377
31.9688	-47.8749
32.6953	-47.4596
33.4219	-46.9008
34.1484	-46.3202
34.875	-45.1704
35.6016	-42.9587
36.3281	-38.9604
37.0547	-32.1672
37.7812	-21.3692
38.5078	-7.04892
39.2344	9.92352
39.9609	27.1613
40.6875	43.086
41.4141	56.9244
42.1406	68.2287
42.8672	76.8383
43.5938	82.5821
44.3203	85.7817
45.0469	86.64
45.7734	85.5894
46.5	82.5738
47.2266	77.2742
47.9531	69.1006
48.6797	57.5739
49.4062	42.989
50.1328	26.7231
50.8594	9.96086
51.5859	-6.13465
52.3125	-21.2892
53.0391	-34.3836
53.7656	-44.1615
54.4922	-50.0436
55.2188	-52.5434
55.9453	-53.3271
56.6719	-53.0484
57.3984	-52.9124
58.125	-52.4694
58.8516	-51.7913
59.5781	-51.0461
60.3047	-50.3964
61.0312	-50.4173
61.7578	-50.3604
62.4844	-50.377
63.2109	-50.3901
63.9375	-50.3291
64.6641	-49.9415
65.3906	-48.8543
66.1172	-46.0857
66.8438	-40.7095
67.5703	-31.9216
68.2969	-20.0995
69.0234	-6.20165
69.75	7.53862
70.4766	20.3397
71.2031	31.8683
71.9297	41.7517
72.6562	50.0245
73.3828	56.2159
74.1094	60.3942
74.8359	62.7251
75.5625	63.3476
76.2891	62.1319
77.0156	58.8714
77.7422	52.9453
78.4688	44.4694
79.1953	33.7899
79.9219	21.8166
80.6484	9.03924
81.375	-3.96436
82.1016	-17.1286
82.8281	-28.7504
83.5547	-37.9628
84.2812	-44.1452
85.0078	-47.0714
85.7344	-47.7637
86.4609	-47.5255
87.1875	-46.4951
87.9141	-44.9833
88.6406	-43.8787
89.3672	-42.4685
90.0938	-41.5496
90.8203	-40.747
91.5469	-39.808
92.2734	-39.0874

## Sheet: SI-Fig. 47a-2
0	-56.038
0.36328	-58.8881
0.72656	-60.973
1.08984	-62.6778
1.45313	-63.5551
1.81641	-64.6961
2.17969	-65.0359
2.54297	-66.2293
2.90625	-66.3398
3.26953	-67.2962
3.63281	-67.7628
3.99609	-68.622
4.35938	-69.0586
4.72266	-69.04
5.08594	-68.7125
5.44922	-68.6891
5.8125	-68.1286
6.17578	-67.903
6.53906	-67.0585
6.90234	-66.6937
7.26563	-65.6806
7.62891	-65.089
7.99219	-63.7762
8.35547	-62.7381
8.71875	-61.0724
9.08203	-59.5796
9.44531	-56.9814
9.80859	-54.5178
10.1719	-51.2551
10.5352	-47.6976
10.8984	-42.7821
11.2617	-37.1351
11.625	-30.1929
11.9883	-21.1056
12.3516	-10.5137
12.7148	1.57508
13.0781	15.013
13.4414	29.5023
13.8047	44.7587
14.168	60.4592
14.5312	75.7965
14.8945	90.7865
15.2578	104.701
15.6211	116.806
15.9844	126.865
16.3477	135.339
16.7109	142.041
17.0742	147.579
17.4375	152.058
17.8008	156.264
18.1641	159.125
18.5273	161.668
18.8906	163.307
19.2539	164.407
19.6172	164.967
19.9805	165.403
20.3438	164.827
20.707	164.233
21.0703	162.484
21.4336	160.664
21.7969	158.101
22.1602	154.859
22.5234	150.586
22.8867	145.81
23.25	139.772
23.6133	132.765
23.9766	124.041
24.3398	113.626
24.7031	101.109
25.0664	87.119
25.4297	70.9572
25.793	54.3401
26.1562	37.397
26.5195	21.3023
26.8828	6.63396
27.2461	-6.07945
27.6094	-16.3942
27.9727	-24.2726
28.3359	-30.4376
28.6992	-35.3007
29.0625	-39.0935
29.4258	-41.8623
29.7891	-44.1284
30.1523	-45.8032
30.5156	-47.747
30.8789	-48.5664
31.2422	-49.8474
31.6055	-50.6204
31.9688	-51.4831
32.332	-52.4086
32.6953	-53.4801
33.0586	-53.892
33.4219	-54.4844
33.7852	-54.8961
34.1484	-55.1177
34.5117	-54.8169
34.875	-55.0668
35.2383	-54.6072
35.6016	-54.3548
35.9648	-54.0258
36.3281	-53.3952
36.6914	-52.3644
37.0547	-51.8108
37.418	-50.4761
37.7812	-49.3338
38.1445	-47.9981
38.5078	-46.2181
38.8711	-44.4498
39.2344	-41.9014
39.5977	-39.3141
39.9609	-36.0361
40.3242	-31.4094
40.6875	-25.2653
41.0508	-18.1227
41.4141	-8.12206
41.7773	2.62605
42.1406	15.455
42.5039	29.1724
42.8672	43.9507
43.2305	59.5691
43.5938	74.8953
43.957	89.9619
44.3203	104.552
44.6836	117.823
45.0469	128.967
45.4102	138.618
45.7734	146.201
46.1367	152.485
46.5	157.605
46.8633	162.092
47.2266	165.466
47.5898	168.309
47.9531	170.137
48.3164	171.743
48.6797	172.604
49.043	173.099
49.4062	172.905
49.7695	172.169
50.1328	171.104
50.4961	169.365
50.8594	167.126
51.2227	164.022
51.5859	160.339
51.9492	155.799
52.3125	150.716
52.6758	143.895
53.0391	136.285
53.4023	126.857
53.7656	116.174
54.1289	103.053
54.4922	88.3069
54.8555	71.8508
55.2188	55.0692
55.582	37.5371
55.9453	21.6151
56.3086	6.71008
56.6719	-5.59038
57.0352	-16.4855
57.3984	-24.1806
57.7617	-30.8135
58.125	-34.9431
58.4883	-38.9155
58.8516	-41.3535
59.2148	-43.2774
59.5781	-44.9992
59.9414	-46.7213
60.3047	-48.0715
60.668	-49.5117
61.0312	-50.3273
61.3945	-51.7702
61.7578	-52.9395
62.1211	-53.9616
62.4844	-55.2249
62.8477	-55.7601
63.2109	-56.5065
63.5742	-56.5005
63.9375	-56.9802
64.3008	-56.6641
64.6641	-56.187
65.0273	-55.6926
65.3906	-54.9775
65.7539	-54.7672
66.1172	-53.8787
66.4805	-52.7754
66.8438	-52.0227
67.207	-50.9477
67.5703	-49.7191
67.9336	-48.132
68.2969	-46.7129
68.6602	-44.2849
69.0234	-41.9014
69.3867	-37.6911
69.75	-32.8934
70.1133	-26.318
70.4766	-18.4037
70.8398	-8.3042
71.2031	3.47464
71.5664	16.6196
71.9297	31.1473
72.293	46.3152
72.6562	62.0349
73.0195	77.7247
73.3828	92.7353
73.7461	106.94
74.1094	119.383
74.4727	129.685
74.8359	138.576
75.1992	145.532
75.5625	151.156
75.9258	156.022
76.2891	160.158
76.6523	163.197
77.0156	165.794
77.3789	167.221
77.7422	168.711
78.1055	169.253
78.4688	169.366
78.832	168.809
79.1953	168.151
79.5586	166.478
79.9219	164.661
80.2852	161.557
80.6484	158.379
81.0117	153.783
81.375	148.943
81.7383	142.479
82.1016	135.478
82.4648	126.433
82.8281	115.885
83.1914	103.318
83.5547	88.9521
83.918	72.8798
84.2812	56.0035
84.6445	38.3069
85.0078	21.6026
85.3711	5.8803
85.7344	-7.80776
86.0977	-19.0419
86.4609	-28.0514
86.8242	-34.9364
87.1875	-40.2093
87.5508	-44.1525
87.9141	-47.5699
88.2773	-50.0264
88.6406	-52.3664
89.0039	-54.4334
89.3672	-56.3106
89.7305	-57.7824
90.0938	-59.053
90.457	-60.7432
90.8203	-61.3755
91.1836	-62.3445
91.5469	-62.8539
91.9102	-63.2226
92.2734	-63.5902
92.6367	-64.206

## Sheet: SI-Fig. 47a-1
0	7.63853
0.72656	10.8565
1.45313	11.7414
2.17969	12.7889
2.90625	13.3994
3.63281	12.7902
4.35938	11.3673
5.08594	11.1444
5.8125	11.9318
6.53906	11.4879
7.26563	12.402
7.99219	14.1879
8.71875	15.7762
9.44531	15.229
10.1719	14.3762
10.8984	12.6084
11.625	9.91047
12.3516	4.56636
13.0781	-4.33293
13.8047	-16.814
14.5312	-31.0162
15.2578	-44.9714
15.9844	-56.6239
16.7109	-65.5954
17.4375	-71.4331
18.1641	-74.7091
18.8906	-76.3783
19.6172	-77.8414
20.3438	-77.3723
21.0703	-76.7933
21.7969	-75.0449
22.5234	-72.7346
23.25	-68.2723
23.9766	-62.0258
24.7031	-52.4546
25.4297	-40.7937
26.1562	-26.3848
26.8828	-11.2861
27.6094	1.77918
28.3359	10.8226
29.0625	16.6837
29.7891	20.334
30.5156	22.6817
31.2422	23.798
31.9688	24.1546
32.6953	24.5043
33.4219	25.6418
34.1484	26.7626
34.875	27.2169
35.6016	28.1531
36.3281	28.788
37.0547	29.0114
37.7812	28.9352
38.5078	28.9115
39.2344	28.2135
39.9609	26.8071
40.6875	24.4598
41.4141	19.5872
42.1406	12.48
42.8672	1.62443
43.5938	-11.8809
44.3203	-27.2129
45.0469	-41.0464
45.7734	-52.2697
46.5	-60.5394
47.2266	-66.5075
47.9531	-70.9892
48.6797	-74.6721
49.4062	-76.4352
50.1328	-76.4754
50.8594	-75.6826
51.5859	-73.6539
52.3125	-71.4954
53.0391	-67.1783
53.7656	-59.2208
54.4922	-47.9859
55.2188	-33.9643
55.9453	-19.2026
56.6719	-5.58045
57.3984	6.54848
58.125	14.8609
58.8516	19.0193
59.5781	21.39
60.3047	21.4361
61.0312	21.8137
61.7578	22.1596
62.4844	22.9321
63.2109	22.1725
63.9375	22.7912
64.6641	23.8501
65.3906	24.0338
66.1172	23.8918
66.8438	23.9479
67.5703	23.2603
68.2969	22.27
69.0234	20.6639
69.75	18.9162
70.4766	16.2306
71.2031	10.2856
71.9297	1.36784
72.6562	-10.9955
73.3828	-26.326
74.1094	-41.7923
74.8359	-55.4642
75.5625	-66.1708
76.2891	-73.3574
77.0156	-78.5865
77.7422	-81.1916
78.4688	-82.8113
79.1953	-83.7155
79.9219	-84.2586
80.6484	-84.0132
81.375	-82.2135
82.1016	-78.5335
82.8281	-72.8113
83.5547	-64.2253
84.2812	-53.4748
85.0078	-39.7701
85.7344	-24.2253
86.4609	-9.84906
87.1875	1.43856
87.9141	8.07855
88.6406	12.1243
89.3672	13.5472
90.0938	13.7719
90.8203	14.9933
91.5469	14.6538
92.2734	15.2169
