# Supplementary material for: Designed wrinkles for optical encryption and flexible integrated circuit carrier board
Source: Nat Commun. 2024 Jul 4;15:5616. doi: 10.1038/s41467-024-50069-7 (PMC11224375; doi:10.1038/s41467-024-50069-7)
Supplement: Supplementary file 9 — Source data [file 41467_2024_50069_MOESM9_ESM.zip › Soure Data/Soure Data-Supplementary Infromation/SI-Fig. 49.xlsx]

## Sheet: SI-Fig. 49a
X	Y
0	1
1	1.01881
2	1.00991
3	1.01134
4	1.01493
5	1.01005
6	1.01378
7	1.00101
8	0.99756
9	1.00359
10	1.00244
11	1.00129
12	1.00517
13	1.00531
14	1.00273
15	1.01249
16	1.00833
17	1.01393
18	1.01967
19	1.02125
20	1.01464
21	1.00833
22	1.01206
23	1.01565
24	1.00905
25	1.00287
26	0.99971
27	1.00072
28	1.00086
29	1.02225
30	1.01996
31	1.0135
32	1.02398
33	1.01393
34	1.01192
35	1.01378
36	1.02484
37	1.01263
38	1.00905
39	1.01307
40	1.00976
41	1.01335
42	1.01393
43	1.00991
44	1.00861
45	1.01436
46	1.00948
47	1.01077
48	1.01005
49	1.00675
50	1.00632
51	1.02613
52	1.02111
53	1.0191
54	1.02024
55	1.02211
56	1.01766
57	1.01551
58	1.01421
59	1.01307
60	1.01263
61	1.01149
62	1.00732
63	1.01335
64	1.01278
65	1.0122
66	1.00962
67	1.01019
68	1.01091
69	1.01034
70	1.01996
71	1.01953
72	1.01924
73	1.01737
74	1.01034
75	1.00976
76	1.01206
77	1.01464
78	1.0168
79	1.01565
80	1.01149
81	1.01464
82	1.00948
83	1.01866
84	1.01192
85	1.00962
86	1.01278
87	1.01163
88	1.01378
89	1.01436
90	1.02225
91	1.01823
92	1.01249
93	1.00861
94	1.00747
95	1.01364
96	1.00919
97	1.01407
98	1.01881
99	1.02096
100	1.01278
101	1.01134
102	1.0178
103	1.01048
104	1.00933
105	1.01665
106	1.01149
107	1.02096
108	1.02024
109	1.0079
110	1.01206
111	1.01005
112	1.01019
113	1.01378
114	1.01766
115	1.0168
116	1.01019
117	1.01249
118	1.01536
119	1.01263
120	1.01651
121	1.01292
122	1.01838
123	1.01307
124	1.01594
125	1.01235
126	1.00991
127	1.01536
128	1.01608
129	1.01565
130	1.00905
131	1.01048
132	1.01034
133	1.01838
134	1.0168
135	1.01536
136	1.01019
137	1.0122
138	1.0191
139	1.01551
140	1.01249
141	1.01149
142	1.01307
143	1.01077
144	1.01278
145	1.00933
146	1.01091
147	1.01594
148	1.01249
149	1.01364
150	1.01106
151	1.01421
152	1.01364
153	1.00617
154	1.01048
155	1.01479
156	1.01335
157	1.01163
158	1.01149
159	1.01838
160	1.02398
161	1.0313
162	1.03187
163	1.02283
164	1.00833
165	1.00818
166	1.01048
167	1.01134
168	1.01307
169	1.01177
170	1.01981
171	1.01709
172	1.01335
173	1.01694
174	1.01536
175	1.01235
176	1.01421
177	1.01953
178	1.02383
179	1.01464
180	1.01263
181	1.01579
182	1.00991
183	1.01034
184	1.01206
185	1.02728
186	1.0112
187	1.01249
188	1.01407
189	1.01034
190	1.0135
191	1.01407
192	1.00976
193	1.01091
194	1.01278
195	1.02111
196	1.02039
197	1.01263
198	1.01134
199	1.02139
200	1.01407
201	1.02082
202	1.0257
203	1.01249
204	1.01263
205	1.01651
206	0.99885
207	1.00273
208	1.00101
209	1.01235
210	1.01134
211	1.00905
212	1.01953
213	1.01594
214	1.0112
215	1.00215
216	1.01579
217	1.01106
218	1.00747
219	1.00976
220	1.01752
221	1.01019
222	1.02455
223	1.01163
224	1.00689
225	1.02168
226	1.01895
227	1.01981
228	1.00732
229	1.01192
230	1.02053
231	1.01263
232	1.0224
233	1.01579
234	1.01206
235	1.0168
236	1.01134
237	1.02541
238	1.0135
239	1.01019
240	1.01206
241	1.01522
242	1.01235
243	1.01149
244	1.01134
245	1.01536
246	1.01335
247	1.0191
248	1.01938
249	1.02297
250	1.02168
251	1.03819
252	1.00976
253	1.03403
254	1.02699
255	1.01436
256	1.01967
257	1.02469
258	1.01938
259	1.01249
260	1.01378
261	1.02082
262	1.01393
263	1.01967
264	1.01694
265	1.00761
266	1.00962
267	1.03446
268	1.01292
269	1.04709
270	1.00675
271	1.01766
272	1.02182
273	1.01924
274	1.01464
275	1.0191
276	1.01651
277	1.03259
278	1.00919
279	1.00933
280	1.01651
281	1.04623
282	1.01866
283	1.01737
284	1.01106
285	1.01091
286	1.02111
287	1.00761
288	1.01163
289	1.01938
290	1.01278
291	1.0135
292	1.02556
293	1.01149
294	1.00861
295	1.01665
296	1.01048
297	1.01134
298	1.01479
299	1.00976
300	1.01048
301	1.01479
302	1.01493
303	1.01149
304	1.01953
305	1.01292
306	1.01019
307	1.01249
308	1.0145
309	1.01106
310	1.01062
311	1.01823
312	1.01881
313	1.01192
314	1.01608
315	1.00876
316	1.01263
317	1.0191
318	1.01551
319	1.01464
320	1.01177
321	1.02297
322	1.01263
323	1.01407
324	1.01149
325	1.01163
326	1.00675
327	1.01579
328	1.01263
329	1.01263
330	1.01034
331	1.01091
332	1.01364
333	1.01091
334	1.02225
335	1.03546
336	1.0135
337	1.01565
338	1.01091
339	1.01307
340	1.01579
341	1.02412
342	1.0112
343	1.01665
344	1.01249
345	1.02383
346	1.01177
347	1.01737
348	1.02154
349	1.01378
350	1.01019
351	1.01206
352	1.01335
353	1.01263
354	1.02728
355	1.01249
356	1.0122
357	1.02168
358	1.00962
359	1.0145
360	1.03532
361	1.02929
362	1.01235
363	1.01536
364	1.01321
365	1.00804
366	1.02484
367	1.01766
368	1.01479
369	1.01378
370	1.01924
371	1.0089
372	1.02082
373	1.01034
374	1.01048
375	1.01378
376	1.01421
377	1.01278
378	1.01508
379	1.0122
380	1.03446
381	1.01048
382	1.01034
383	1.02154
384	1.01005
385	1.02154
386	1.01881
387	1.02111
388	1.01192
389	1.01493
390	1.01996
391	1.02584
392	1.01307
393	1.01522
394	1.00905
395	1.01192
396	1.0178
397	1.01335
398	1.02771
399	1.01393
400	1.01321
401	1.01292
402	1.0168
403	1.03862
404	1.01163
405	1.01235
406	1.00991
407	1.01594
408	1.01551
409	1.01307
410	1.01062
411	1.00919
412	1.01479
413	1.01321
414	1.01019
415	1.01106
416	1.0224
417	1.03948
418	1.01565
419	1.01091
420	1.00991
421	1.02326
422	1.03345
423	1.00201
424	1.01106
425	1.00876
426	1.00847
427	1.0066
428	1.00603
429	1.00976
430	1.02886
431	1.01106
432	1.03948
433	1.01493
434	1.01866
435	1.00991
436	1.01134
437	1.02771
438	1.01206
439	1.00474
440	0.99842
441	1.01335
442	1.02915
443	1.0178
444	1.029
445	1.00732
446	1.01278
447	1.02111
448	1.00574
449	1.03604
450	1.00474
451	0.99871
452	1.01062
453	1.0346
454	1.0234
455	1.00818
456	1.02096
457	1.0168
458	1.01062
459	1.00948
460	1.01134
461	1.00187
462	1.00718
463	1.00876
464	1.01508
465	1.00589
466	1.01321
467	1.00818
468	1.00847
469	1.01019
470	1.02498
471	1.0191
472	1.00818
473	1.00933
474	1.00948
475	0.99311
476	1.01536
477	1.0122
478	0.99986
479	1.01594
480	1.01177
481	1.01938
482	1.00747
483	1.01493
484	1.0145
485	1.0178
486	1.01622
487	1.01149
488	1.01508
489	1.01407
490	1.01809
491	1.00718
492	1.00976
493	1.01321
494	1.01464
495	1.02714
496	1.01278
497	1.03044
498	1.0178
499	1.02613
500	1.01651
501	1.03029
502	1.02972
503	1.02886
504	1.01565
505	1.00761
506	1.01307
507	1.01981
508	1.02154
509	1.02455
510	1.01364
511	1.01163
512	1.01938
513	1.02843
514	1.01005
515	1.02154
516	1.03116
517	1.03862
518	1.01938
519	1.02599
520	1.02613
521	1.01622
522	1.04393
523	1.028
524	1.00847
525	1.01235
526	1.00732
527	1.02886
528	1.01005
529	1.02714
530	1.00919
531	1.01393
532	1.01005
533	1.03604
534	1.0122
535	1.01809
536	1.00818
537	1.01149
538	1.01062
539	1.01163
540	1.0313
541	1.01321
542	1.01536
543	1.03647
544	1.01938
545	1.02527
546	1.00675
547	1.00976
548	1.01565
549	1.01436
550	1.01177
551	1.02139
552	1.01522
553	1.01723
554	1.01421
555	1.01723
556	1.01953
557	1.01924
558	1.01206
559	1.01106
560	1.0392
561	1.04422
562	1.03044
563	1.02082
564	1.0201
565	1.02872
566	1.01177
567	1.03819
568	1.02771
569	1.02699
570	1.01479
571	1.01292
572	1.01364
573	1.02225
574	1.02154
575	1.0079
576	1.01364
577	1.01106
578	1.01436
579	1.01953
580	1.00919
581	1.00991
582	1.02154
583	1.03202
584	1.01163
585	1.02297
586	1.00589
587	1.01206
588	1.00574
589	1.01522
590	1.01838
591	1.01608
592	1.01536
593	1.01479
594	1.02326
595	1.0191
596	1.02111
597	1.01637
598	1.02469
599	1.02369
600	1.01464
601	1.02197
602	1.02283
603	1.01421
604	1.01378
605	1.00589
606	1.01579
607	1.01522
608	1.00976
609	1.02067
610	1.01034
611	1.01393
612	1.01508
613	1.02297
614	1.02541
615	1.0145
616	1.01594
617	1.00029
618	1.02398
619	1.0267
620	1.02355
621	1.00632
622	1.02168
623	1.00976
624	1.02383
625	1.01364
626	1.01852
627	1.00474
628	1.01522
629	1.0191
630	1.0234
631	1.02053
632	1.00876
633	1.02111
634	1.01924
635	1.01981
636	1.01192
637	1.02527
638	1.00531
639	1.02125
640	1.01364
641	1.00345
642	1.0168
643	1.01421
644	1.02541
645	1.00833
646	1.02886
647	1.01508
648	1.02254
649	1.02412
650	1.01823
651	1.01709
652	1.01106
653	1.01536
654	1.00991
655	1.0089
656	1.03029
657	0.99641
658	1.00416
659	1.02039
660	1.01723
661	1.029
662	1.00402
663	1.03819
664	1.01608
665	1.01292
666	1.02355
667	1.02125
668	1.01723
669	1.00474
670	1.02972
671	1.01536
672	1.02958
673	1.01594
674	1.01019
675	1.0336
676	1.01206
677	1.0201
678	1.02398
679	1.01694
680	1.02297
681	1.01953
682	1.01163
683	1.00919
684	1.01436
685	1.01752
686	1.01436
687	1.01479
688	1.0224
689	1.01493
690	1.02742
691	1.00704
692	1.02513
693	1.01091
694	1.00488
695	1.0257
696	1.00503
697	1.01249
698	1.01709
699	1.0257
700	1.02498
701	1.02053
702	1.02297
703	1.01809
704	1.01881
705	1.02182
706	1.02312
707	1.00029
708	1.02297
709	1.01378
710	1.02383
711	1.02355
712	1.03116
713	1.0234
714	1.00129
715	1.01278
716	1.01522
717	1.02154
718	1.02197
719	1.01522
720	1.0056
721	1.00258
722	1.01795
723	1.0201
724	1.01996
725	1.01062
726	1.01895
727	1.01795
728	1.0191
729	1.01694
730	1.01364
731	1.02111
732	1.01493
733	1.02168
734	0.99914
735	1.02872
736	1.01838
737	1.02455
738	1.0135
739	1.00574
740	1.02958
741	1.01536
742	1.01766
743	1.01579
744	1.02283
745	1.01278
746	1.03776
747	1.02972
748	1.0224
749	1.0168
750	1.02197
751	1.00158
752	1.03374
753	1.01737
754	1.01709
755	1.01967
756	1.01149
757	1.01838
758	1.03776
759	1.00057
760	1.0191
761	1.00991
762	1.0257
763	1.01479
764	1.02828
765	1.01981
766	1.02556
767	1.0201
768	1.00431
769	1.02527
770	1.00388
771	1.00847
772	1.01723
773	1.01594
774	1.02369
775	1.01077
776	1.029
777	1.03087
778	1.02283
779	1.02297
780	0.99713
781	0.99828
782	1.01694
783	1.01565
784	1.02297
785	1.02139
786	1.0201
787	1.01838
788	1.02053
789	1.00057
790	1.02412
791	1.02283
792	1.00646
793	1.01579
794	0.99756
795	1.01881
796	1.01823
797	1.0267
798	1.01709
799	1.01823
800	1.01723
801	1.01436
802	0.99813
803	1.03159
804	1.01479
805	1.01608
806	1.01579
807	0.99698
808	1.00761
809	1.02225
810	1.01967
811	1.02584
812	1.00201
813	1.02656
814	1.02039
815	1.01622
816	1.02254
817	1.01062
818	1.01881
819	0.99842
820	1.04106
821	1.00589
822	1.03747
823	1.01335
824	1.01823
825	0.99153
826	1.02197
827	1.01895
828	1.01953
829	1.01522
830	1.01723
831	1.01838
832	1.0257
833	1.01766
834	1.00675
835	1.01637
836	1.00373
837	1.02426
838	1.0145
839	1.02268
840	1.01192
841	1.02154
842	1.00115
843	1.01077
844	1.02398
845	1.01134
846	1.02168
847	1.02139
848	1.0168
849	1.01421
850	1.00388
851	1.03274
852	1.01838
853	1.02627
854	1.00187
855	1.02771
856	0.99612
857	1.01737
858	1.02283
859	1.03259
860	1.01077
861	1.02154
862	1.0191
863	1.02168
864	1.02613
865	1.00101
866	1.0313
867	1.02441
868	1.03216
869	1.00833
870	1.01981
871	1.01192
872	1.01551
873	1.00991
874	1.00962
875	1.02412
876	1.01249
877	1.04279
878	1.02814
879	1.01034
880	1.03044
881	1.04264
882	1.0079
883	0.99828
884	1.02742
885	1.03173
886	1.02383
887	0.99871
888	1.01895
889	1.03589
890	1.04307
891	1.00503
892	1.03187
893	1.00531
894	1.00818
895	1.02541
896	1.01106
897	1.00675
898	1.02556
899	1.00761
900	1.0168
901	1.02398
902	1.00689
903	1.02699
904	1.02111
905	1.0112
906	1.01249
907	1.04164
908	1.02283
909	1.01436
910	1.02297
911	1.00172
912	1.02613
913	1.01019
914	1.02024
915	1.02714
916	1.02958
917	1.01838
918	1.0257
919	1.0089
920	1.03216
921	1.01866
922	1.01249
923	1.01393
924	1.01594
925	1.00287
926	1.04178
927	1.01464
928	1.00531
929	1.02039
930	1.02369
931	1.03604
932	1.00503
933	1.03475
934	1.01737
935	1.01522
936	1.02828
937	1.02024
938	1.01866
939	1.02412
940	1.00086
941	1.02498
942	1.0191
943	1.02182
944	1.01522
945	1.01823
946	1.02082
947	1.00948
948	1.00617
949	1.01866
950	1.00804
951	1.02469
952	1.01364
953	1.02039
954	1.01551
955	1.00905
956	1.01149
957	1.00976
958	1.02599
959	1.01177
960	1.01766
961	1.02398
962	1.01723
963	1.0168
964	1.01421
965	1.00732
966	1.02024
967	0.99799
968	1.01436
969	1.0145
970	1.01565
971	1.01536
972	1.02699
973	1.00818
974	1.02584
975	1.01508
976	0.99971
977	1.02656
978	1.01464
979	1.02484
980	1.02139
981	1.00474
982	1.02082
983	1.00603
984	1.02197
985	1.01192
986	1.02513
987	1.01091
988	1.01622
989	1.00603
990	1.00359
991	1.01249
992	1.01823
993	1.01508
994	1.0178
995	1.01823
996	1.02154
997	1.01192
998	1.01364
999	1.02067
1000	1.01106

## Sheet: SI-Fig. 49b
X	Y1	Y2	Y3	Y4	Y5	Y6
0	-0.03202	-0.03241	-0.03546	-0.03714	-0.04176	-0.04019
0.001	-0.0328	-0.03241	-0.03596	-0.03655	-0.04176	-0.04029
0.002	-0.03202	-0.03192	-0.03596	-0.03684	-0.04235	-0.03989
0.003	-0.0332	-0.03212	-0.03664	-0.03792	-0.04186	-0.04029
0.004	-0.03182	-0.03251	-0.03605	-0.03743	-0.04206	-0.04058
0.005	-0.0333	-0.03182	-0.03625	-0.03704	-0.04216	-0.03989
0.006	-0.0334	-0.03152	-0.03556	-0.03773	-0.04216	-0.04078
0.007	-0.0328	-0.03349	-0.03655	-0.03773	-0.04226	-0.04058
0.008	-0.03271	-0.03202	-0.03635	-0.03812	-0.04245	-0.04068
0.009	-0.0332	-0.033	-0.03674	-0.03842	-0.04226	-0.04039
0.01	-0.03231	-0.03271	-0.03615	-0.03812	-0.04226	-0.03989
0.011	-0.0329	-0.03231	-0.03674	-0.03704	-0.04285	-0.04048
0.012	-0.0332	-0.03182	-0.03655	-0.03743	-0.04255	-0.03989
0.013	-0.0329	-0.03221	-0.03664	-0.03674	-0.04235	-0.04048
0.014	-0.033	-0.033	-0.03655	-0.03753	-0.04245	-0.04039
0.015	-0.0334	-0.03202	-0.03566	-0.03724	-0.04196	-0.04039
0.016	-0.0329	-0.033	-0.03674	-0.03733	-0.04314	-0.04068
0.017	-0.03221	-0.03261	-0.03684	-0.03743	-0.04334	-0.04058
0.018	-0.033	-0.03349	-0.03635	-0.03704	-0.04206	-0.04186
0.019	-0.03271	-0.03261	-0.03556	-0.03694	-0.04324	-0.04157
0.02	-0.03349	-0.0331	-0.03635	-0.03792	-0.04324	-0.04019
0.021	-0.03271	-0.03241	-0.03664	-0.03802	-0.04304	-0.04107
0.022	-0.03221	-0.0331	-0.03586	-0.03773	-0.04265	-0.04098
0.023	-0.03261	-0.033	-0.03576	-0.03743	-0.04304	-0.04039
0.024	-0.03251	-0.0328	-0.03527	-0.03743	-0.04245	-0.04048
0.025	-0.0334	-0.03231	-0.03655	-0.03743	-0.04265	-0.04078
0.026	-0.03271	-0.03271	-0.03645	-0.03743	-0.04255	-0.04088
0.027	-0.03438	-0.03231	-0.03625	-0.03773	-0.04285	-0.04058
0.028	-0.0332	-0.0328	-0.03546	-0.03733	-0.04265	-0.04029
0.029	-0.033	-0.0333	-0.03625	-0.03763	-0.04226	-0.04039
0.03	-0.03379	-0.03261	-0.03546	-0.03753	-0.04265	-0.04107
0.031	-0.0328	-0.03379	-0.03576	-0.03714	-0.04206	-0.04157
0.032	-0.0328	-0.03261	-0.03655	-0.03684	-0.04245	-0.04078
0.033	-0.03271	-0.03221	-0.03635	-0.03753	-0.04275	-0.04088
0.034	-0.03241	-0.03389	-0.03645	-0.03724	-0.04226	-0.04029
0.035	-0.0332	-0.0329	-0.03625	-0.03763	-0.04186	-0.04137
0.036	-0.03271	-0.0328	-0.03576	-0.03733	-0.04245	-0.04068
0.037	-0.03399	-0.03359	-0.03605	-0.03743	-0.04285	-0.04078
0.038	-0.03418	-0.0331	-0.03635	-0.03753	-0.04186	-0.04058
0.039	-0.0333	-0.03251	-0.03546	-0.03615	-0.04275	-0.04058
0.04	-0.033	-0.0329	-0.03694	-0.03704	-0.04344	-0.04107
0.041	-0.0334	-0.03349	-0.03694	-0.03704	-0.04255	-0.04117
0.042	-0.0328	-0.03261	-0.03684	-0.03724	-0.04226	-0.04098
0.043	-0.03359	-0.03202	-0.03714	-0.03783	-0.04304	-0.04147
0.044	-0.03251	-0.0332	-0.03694	-0.03753	-0.04304	-0.04058
0.045	-0.03241	-0.03271	-0.03655	-0.03832	-0.04295	-0.04117
0.046	-0.03359	-0.0331	-0.03596	-0.03714	-0.04304	-0.04078
0.047	-0.03389	-0.03369	-0.03684	-0.03714	-0.04423	-0.04039
0.048	-0.03359	-0.0329	-0.03605	-0.03792	-0.04432	-0.04098
0.049	-0.0332	-0.0331	-0.03664	-0.03733	-0.04324	-0.04078
0.05	-0.0334	-0.0331	-0.03724	-0.03733	-0.04354	-0.04068
0.051	-0.0328	-0.033	-0.03783	-0.03773	-0.04344	-0.04078
0.052	-0.0334	-0.03261	-0.03615	-0.03792	-0.04235	-0.04009
0.053	-0.03271	-0.033	-0.03743	-0.03704	-0.04235	-0.04068
0.054	-0.0329	-0.0334	-0.03694	-0.03743	-0.04275	-0.04019
0.055	-0.03359	-0.03241	-0.03605	-0.03674	-0.04383	-0.04039
0.056	-0.03408	-0.033	-0.03664	-0.03792	-0.04265	-0.04029
0.057	-0.03271	-0.0333	-0.03724	-0.03753	-0.04314	-0.04107
0.058	-0.03241	-0.03251	-0.03655	-0.03743	-0.04304	-0.04019
0.059	-0.0329	-0.033	-0.03596	-0.03753	-0.04314	-0.0398
0.06	-0.03349	-0.0331	-0.03664	-0.03783	-0.04344	-0.04048
0.061	-0.0333	-0.0329	-0.03655	-0.03763	-0.04363	-0.04039
0.062	-0.03399	-0.03271	-0.03576	-0.03792	-0.04383	-0.04147
0.063	-0.03271	-0.0331	-0.03596	-0.03743	-0.04314	-0.04088
0.064	-0.033	-0.03261	-0.03655	-0.03763	-0.04255	-0.04078
0.065	-0.0331	-0.03271	-0.03635	-0.03684	-0.04344	-0.04098
0.066	-0.03271	-0.0328	-0.03724	-0.03684	-0.04304	-0.04058
0.067	-0.0334	-0.0331	-0.03635	-0.03861	-0.04344	-0.04068
0.068	-0.03389	-0.03369	-0.03645	-0.03812	-0.04354	-0.04137
0.069	-0.0331	-0.0333	-0.03694	-0.03763	-0.04413	-0.04039
0.07	-0.0333	-0.0329	-0.03615	-0.03714	-0.04235	-0.04157
0.071	-0.03399	-0.03271	-0.03674	-0.03733	-0.04275	-0.04117
0.072	-0.03438	-0.0333	-0.03645	-0.03792	-0.04245	-0.04206
0.073	-0.033	-0.0328	-0.03615	-0.03733	-0.04255	-0.04098
0.074	-0.0331	-0.0332	-0.03635	-0.03753	-0.04314	-0.04137
0.075	-0.03418	-0.033	-0.03704	-0.03753	-0.04314	-0.04117
0.076	-0.0331	-0.0328	-0.03763	-0.03753	-0.04314	-0.04127
0.077	-0.0334	-0.033	-0.03743	-0.03773	-0.04334	-0.04048
0.078	-0.03349	-0.0331	-0.03724	-0.03743	-0.04285	-0.04216
0.079	-0.0334	-0.0331	-0.03625	-0.03822	-0.04275	-0.04117
0.08	-0.03349	-0.0328	-0.03635	-0.03753	-0.04285	-0.04098
0.081	-0.03379	-0.03399	-0.03704	-0.03704	-0.04265	-0.04098
0.082	-0.03438	-0.0329	-0.03664	-0.03773	-0.04334	-0.04167
0.083	-0.03359	-0.03359	-0.03684	-0.03891	-0.04235	-0.04068
0.084	-0.0329	-0.03261	-0.03664	-0.03773	-0.04393	-0.04039
0.085	-0.03271	-0.0333	-0.03507	-0.03773	-0.04413	-0.04186
0.086	-0.03349	-0.0329	-0.03724	-0.03802	-0.04226	-0.04235
0.087	-0.03379	-0.03271	-0.03674	-0.03773	-0.04275	-0.04157
0.088	-0.03369	-0.03271	-0.03645	-0.03802	-0.04354	-0.04137
0.089	-0.03359	-0.0332	-0.03704	-0.03812	-0.04344	-0.04107
0.09	-0.0329	-0.0333	-0.03655	-0.03733	-0.04432	-0.04117
0.091	-0.03359	-0.0331	-0.03664	-0.03753	-0.04295	-0.04147
0.092	-0.0334	-0.0328	-0.03605	-0.03753	-0.04383	-0.04176
0.093	-0.033	-0.0334	-0.03655	-0.03783	-0.04432	-0.04147
0.094	-0.0331	-0.0328	-0.03733	-0.03822	-0.04354	-0.04176
0.095	-0.0333	-0.03349	-0.03694	-0.03753	-0.04393	-0.04176
0.096	-0.0331	-0.0332	-0.03704	-0.03743	-0.04363	-0.04078
0.097	-0.03369	-0.0331	-0.03773	-0.03684	-0.04383	-0.04206
0.098	-0.033	-0.033	-0.03724	-0.0393	-0.04373	-0.04206
0.099	-0.0329	-0.03221	-0.03684	-0.03852	-0.04373	-0.04058
0.1	-0.0331	-0.0334	-0.03615	-0.03773	-0.04363	-0.04127
0.101	-0.03271	-0.0329	-0.03694	-0.03871	-0.04452	-0.04098
0.102	-0.03359	-0.0328	-0.03655	-0.03822	-0.04334	-0.04186
0.103	-0.03359	-0.03271	-0.03645	-0.03743	-0.04304	-0.04078
0.104	-0.03349	-0.03369	-0.03684	-0.03832	-0.04295	-0.04147
0.105	-0.03477	-0.0333	-0.03694	-0.03852	-0.04354	-0.04068
0.106	-0.03261	-0.0332	-0.03674	-0.03842	-0.04304	-0.04245
0.107	-0.03261	-0.03349	-0.03704	-0.03822	-0.04324	-0.04206
0.108	-0.03369	-0.03389	-0.03714	-0.03812	-0.04314	-0.04058
0.109	-0.03399	-0.03359	-0.03724	-0.03911	-0.04413	-0.04117
0.11	-0.0331	-0.0333	-0.03645	-0.03812	-0.04354	-0.04186
0.111	-0.03369	-0.03408	-0.03664	-0.03812	-0.04423	-0.04157
0.112	-0.03438	-0.03359	-0.03743	-0.03763	-0.04275	-0.04157
0.113	-0.0332	-0.033	-0.03704	-0.03822	-0.04423	-0.04196
0.114	-0.0333	-0.0329	-0.03684	-0.03842	-0.04403	-0.04235
0.115	-0.0332	-0.0334	-0.03694	-0.03802	-0.04354	-0.04127
0.116	-0.03399	-0.0333	-0.03684	-0.03842	-0.04334	-0.04088
0.117	-0.03271	-0.0332	-0.03674	-0.03822	-0.04295	-0.04186
0.118	-0.033	-0.0333	-0.03664	-0.03724	-0.04324	-0.04078
0.119	-0.03379	-0.03369	-0.03704	-0.03684	-0.04304	-0.04088
0.12	-0.0331	-0.03418	-0.03635	-0.03773	-0.04403	-0.04157
0.121	-0.03468	-0.0329	-0.03753	-0.03812	-0.04383	-0.04137
0.122	-0.03458	-0.03251	-0.03714	-0.03783	-0.04383	-0.04127
0.123	-0.03507	-0.03349	-0.03753	-0.03871	-0.04403	-0.04098
0.124	-0.0329	-0.0332	-0.03743	-0.03822	-0.04334	-0.04137
0.125	-0.03359	-0.03221	-0.03714	-0.03792	-0.04344	-0.04048
0.126	-0.03468	-0.03261	-0.03724	-0.03812	-0.04324	-0.04167
0.127	-0.03428	-0.03399	-0.03753	-0.03783	-0.04393	-0.04098
0.128	-0.03458	-0.03369	-0.03792	-0.03792	-0.04442	-0.04107
0.129	-0.03359	-0.03408	-0.03802	-0.03852	-0.04354	-0.04176
0.13	-0.03438	-0.03389	-0.03802	-0.03733	-0.04442	-0.04186
0.131	-0.03448	-0.03389	-0.03792	-0.03822	-0.04462	-0.04157
0.132	-0.0333	-0.03369	-0.03655	-0.03822	-0.04403	-0.04147
0.133	-0.03389	-0.03369	-0.03694	-0.03822	-0.04373	-0.04157
0.134	-0.0329	-0.03359	-0.03763	-0.03802	-0.04383	-0.04206
0.135	-0.03379	-0.03369	-0.03724	-0.03842	-0.04472	-0.04226
0.136	-0.0333	-0.03359	-0.03664	-0.03812	-0.04354	-0.04235
0.137	-0.03349	-0.03399	-0.03704	-0.03812	-0.04383	-0.04157
0.138	-0.0334	-0.0334	-0.03763	-0.03911	-0.04423	-0.04147
0.139	-0.03369	-0.0328	-0.03773	-0.03832	-0.04413	-0.04147
0.14	-0.03438	-0.03389	-0.03714	-0.03842	-0.04442	-0.04216
0.141	-0.0329	-0.03379	-0.03753	-0.03822	-0.04265	-0.04265
0.142	-0.0334	-0.03369	-0.03714	-0.03822	-0.04344	-0.04275
0.143	-0.03379	-0.03379	-0.03733	-0.03861	-0.04482	-0.04078
0.144	-0.03477	-0.03389	-0.03792	-0.03891	-0.04442	-0.04147
0.145	-0.03359	-0.03349	-0.03783	-0.03792	-0.04432	-0.04147
0.146	-0.03271	-0.03418	-0.03763	-0.03871	-0.04482	-0.04127
0.147	-0.03399	-0.03349	-0.03753	-0.03802	-0.04373	-0.04167
0.148	-0.03349	-0.03349	-0.03753	-0.03792	-0.04442	-0.04167
0.149	-0.03251	-0.0334	-0.03684	-0.03871	-0.04462	-0.04167
0.15	-0.0333	-0.0333	-0.03812	-0.03832	-0.04423	-0.04147
0.151	-0.03369	-0.0331	-0.03753	-0.03822	-0.04393	-0.04176
0.152	-0.03389	-0.033	-0.03861	-0.03852	-0.04482	-0.04206
0.153	-0.03271	-0.03399	-0.03733	-0.03842	-0.04363	-0.04167
0.154	-0.03408	-0.03379	-0.03743	-0.03812	-0.04344	-0.04186
0.155	-0.03428	-0.0334	-0.03664	-0.03802	-0.04344	-0.04206
0.156	-0.03369	-0.03399	-0.03783	-0.03861	-0.04452	-0.04196
0.157	-0.0331	-0.03399	-0.03773	-0.03812	-0.04403	-0.04206
0.158	-0.033	-0.0329	-0.03753	-0.03842	-0.04442	-0.04196
0.159	-0.03399	-0.03359	-0.03704	-0.03881	-0.04442	-0.04186
0.16	-0.0331	-0.03389	-0.03802	-0.0398	-0.04423	-0.04196
0.161	-0.03428	-0.03428	-0.03704	-0.03842	-0.04354	-0.04265
0.162	-0.033	-0.03359	-0.03763	-0.03822	-0.04452	-0.04235
0.163	-0.03359	-0.03428	-0.03763	-0.03783	-0.04373	-0.04176
0.164	-0.0332	-0.03428	-0.03733	-0.03792	-0.04393	-0.04186
0.165	-0.03349	-0.03536	-0.03704	-0.03802	-0.04314	-0.04157
0.166	-0.03399	-0.03546	-0.03763	-0.03792	-0.04354	-0.04176
0.167	-0.03389	-0.03359	-0.03773	-0.03891	-0.04314	-0.04196
0.168	-0.03389	-0.03477	-0.03802	-0.03802	-0.04383	-0.04186
0.169	-0.0328	-0.03418	-0.03733	-0.03802	-0.04472	-0.04127
0.17	-0.03182	-0.03379	-0.03694	-0.03773	-0.04442	-0.04127
0.171	-0.0333	-0.03448	-0.03763	-0.03861	-0.04334	-0.04186
0.172	-0.03349	-0.0334	-0.03674	-0.03881	-0.04442	-0.04186
0.173	-0.0333	-0.0334	-0.03625	-0.03822	-0.04452	-0.04216
0.174	-0.03369	-0.0333	-0.03733	-0.03852	-0.04403	-0.04157
0.175	-0.03428	-0.03399	-0.03753	-0.03783	-0.04314	-0.04206
0.176	-0.03389	-0.03418	-0.03773	-0.03792	-0.04452	-0.04216
0.177	-0.0328	-0.0331	-0.03812	-0.03724	-0.04511	-0.04295
0.178	-0.03349	-0.0334	-0.03792	-0.03792	-0.04472	-0.04147
0.179	-0.0333	-0.03379	-0.03753	-0.03852	-0.04413	-0.04186
0.18	-0.03349	-0.03399	-0.03802	-0.03812	-0.04452	-0.04147
0.181	-0.033	-0.03448	-0.03802	-0.0392	-0.04462	-0.04245
0.182	-0.03389	-0.03418	-0.03822	-0.03852	-0.04334	-0.04275
0.183	-0.0332	-0.03399	-0.03763	-0.03891	-0.04462	-0.04186
0.184	-0.0334	-0.03359	-0.03802	-0.03842	-0.04413	-0.04167
0.185	-0.03379	-0.03438	-0.03724	-0.03891	-0.04373	-0.04245
0.186	-0.03369	-0.03349	-0.03773	-0.03861	-0.04462	-0.04196
0.187	-0.03369	-0.03428	-0.03743	-0.03812	-0.04383	-0.04255
0.188	-0.03369	-0.03468	-0.03792	-0.03901	-0.04373	-0.04196
0.189	-0.03369	-0.03497	-0.03724	-0.03861	-0.04423	-0.04216
0.19	-0.03369	-0.03408	-0.03832	-0.0393	-0.04491	-0.04245
0.191	-0.0334	-0.03399	-0.03763	-0.03871	-0.04423	-0.04157
0.192	-0.03379	-0.03458	-0.03753	-0.0394	-0.04423	-0.04167
0.193	-0.03369	-0.03359	-0.03773	-0.0396	-0.04462	-0.04167
0.194	-0.03359	-0.03359	-0.03704	-0.03911	-0.04403	-0.04235
0.195	-0.0332	-0.0332	-0.03773	-0.03901	-0.04363	-0.04206
0.196	-0.03428	-0.0334	-0.03724	-0.0392	-0.04432	-0.04226
0.197	-0.03379	-0.03408	-0.03743	-0.0392	-0.04363	-0.04157
0.198	-0.03418	-0.03399	-0.03783	-0.03842	-0.04393	-0.04176
0.199	-0.03418	-0.03448	-0.03812	-0.03911	-0.04482	-0.04137
0.2	-0.03389	-0.03408	-0.03743	-0.0395	-0.04383	-0.04107
0.201	-0.03418	-0.03438	-0.03881	-0.03792	-0.04423	-0.04147
0.202	-0.03379	-0.03487	-0.03802	-0.03911	-0.04491	-0.04304
0.203	-0.03379	-0.03448	-0.03773	-0.0394	-0.04432	-0.04285
0.204	-0.03379	-0.03428	-0.03714	-0.03871	-0.04413	-0.04186
0.205	-0.03349	-0.03438	-0.03812	-0.03871	-0.04383	-0.04167
0.206	-0.03438	-0.03418	-0.03714	-0.03901	-0.04432	-0.04255
0.207	-0.03418	-0.03399	-0.03694	-0.0393	-0.04413	-0.04157
0.208	-0.03359	-0.03418	-0.03802	-0.03881	-0.04442	-0.04186
0.209	-0.03359	-0.03458	-0.03773	-0.0392	-0.04403	-0.04275
0.21	-0.03399	-0.03369	-0.03812	-0.03832	-0.04442	-0.04176
0.211	-0.03369	-0.0332	-0.03694	-0.03911	-0.04403	-0.04137
0.212	-0.03359	-0.03359	-0.03832	-0.03812	-0.04442	-0.04196
0.213	-0.03438	-0.03418	-0.03724	-0.03871	-0.04491	-0.04167
0.214	-0.03359	-0.0333	-0.03773	-0.0394	-0.04393	-0.04157
0.215	-0.03349	-0.0332	-0.03753	-0.03812	-0.04383	-0.04216
0.216	-0.03408	-0.03438	-0.03881	-0.0393	-0.04413	-0.04275
0.217	-0.03379	-0.03428	-0.03792	-0.03842	-0.04442	-0.04295
0.218	-0.0334	-0.03349	-0.03871	-0.0393	-0.04423	-0.04167
0.219	-0.03379	-0.03399	-0.03802	-0.03842	-0.04383	-0.04226
0.22	-0.03349	-0.03477	-0.03812	-0.03911	-0.04462	-0.04235
0.221	-0.03389	-0.03389	-0.03763	-0.03822	-0.04432	-0.04206
0.222	-0.03477	-0.03458	-0.03724	-0.03871	-0.04413	-0.04206
0.223	-0.0333	-0.03487	-0.03763	-0.0398	-0.04472	-0.04226
0.224	-0.0333	-0.03389	-0.03694	-0.03861	-0.04413	-0.04245
0.225	-0.0328	-0.0334	-0.03753	-0.03852	-0.04472	-0.04226
0.226	-0.03369	-0.03507	-0.03822	-0.03871	-0.04551	-0.04265
0.227	-0.03399	-0.03399	-0.03792	-0.0396	-0.04462	-0.04235
0.228	-0.03359	-0.03399	-0.03733	-0.03802	-0.04373	-0.04295
0.229	-0.03428	-0.033	-0.03733	-0.0394	-0.04413	-0.04285
0.23	-0.03468	-0.03418	-0.03773	-0.03891	-0.04432	-0.04226
0.231	-0.03468	-0.03369	-0.03773	-0.0392	-0.04393	-0.04226
0.232	-0.03408	-0.03438	-0.03792	-0.03881	-0.04442	-0.04275
0.233	-0.03399	-0.03418	-0.03852	-0.0393	-0.04472	-0.04295
0.234	-0.03448	-0.03468	-0.03822	-0.0396	-0.04383	-0.04226
0.235	-0.03408	-0.03418	-0.03842	-0.03881	-0.04393	-0.04285
0.236	-0.03408	-0.03477	-0.03733	-0.03891	-0.04482	-0.04216
0.237	-0.03389	-0.03399	-0.0393	-0.0395	-0.04393	-0.04275
0.238	-0.03477	-0.03369	-0.03812	-0.0392	-0.04491	-0.04235
0.239	-0.03369	-0.03487	-0.03773	-0.0397	-0.04472	-0.04275
0.24	-0.03369	-0.03428	-0.03852	-0.0395	-0.04452	-0.04176
0.241	-0.03438	-0.03477	-0.03911	-0.0394	-0.04403	-0.04265
0.242	-0.03408	-0.03418	-0.03852	-0.03891	-0.04472	-0.04235
0.243	-0.03379	-0.03546	-0.03832	-0.03871	-0.04462	-0.04363
0.244	-0.03399	-0.03527	-0.03832	-0.0396	-0.04423	-0.04216
0.245	-0.03349	-0.03468	-0.03763	-0.03891	-0.04423	-0.04304
0.246	-0.03369	-0.03468	-0.03852	-0.0394	-0.04403	-0.04275
0.247	-0.03408	-0.03468	-0.03861	-0.04039	-0.04482	-0.04324
0.248	-0.03448	-0.03379	-0.03832	-0.03989	-0.04442	-0.04334
0.249	-0.03428	-0.03438	-0.03842	-0.03861	-0.04462	-0.04265
0.25	-0.03448	-0.03487	-0.03852	-0.0392	-0.04472	-0.04275
0.251	-0.03497	-0.03408	-0.0396	-0.03881	-0.04491	-0.04245
0.252	-0.03428	-0.03438	-0.03763	-0.03891	-0.04501	-0.04265
0.253	-0.03418	-0.03389	-0.03773	-0.03871	-0.04442	-0.04206
0.254	-0.03399	-0.03428	-0.03881	-0.0392	-0.04432	-0.04216
0.255	-0.03438	-0.03497	-0.0395	-0.03861	-0.04482	-0.04255
0.256	-0.03418	-0.03379	-0.03852	-0.03822	-0.04344	-0.04295
0.257	-0.03448	-0.03477	-0.03783	-0.03881	-0.04354	-0.04275
0.258	-0.03556	-0.03399	-0.03861	-0.03911	-0.04472	-0.04255
0.259	-0.03369	-0.03408	-0.03822	-0.03871	-0.04472	-0.04285
0.26	-0.03468	-0.03507	-0.03812	-0.0395	-0.04413	-0.04216
0.261	-0.03477	-0.03497	-0.03753	-0.03871	-0.04423	-0.04314
0.262	-0.03497	-0.03408	-0.03822	-0.0396	-0.04442	-0.04255
0.263	-0.03487	-0.03438	-0.03842	-0.03881	-0.04432	-0.04265
0.264	-0.03389	-0.03438	-0.03763	-0.03822	-0.04442	-0.04216
0.265	-0.03507	-0.03379	-0.03861	-0.03822	-0.04511	-0.04314
0.266	-0.03477	-0.03468	-0.03812	-0.0392	-0.04393	-0.04226
0.267	-0.03359	-0.03418	-0.03822	-0.0398	-0.04491	-0.04245
0.268	-0.03408	-0.03438	-0.03901	-0.03881	-0.04363	-0.04373
0.269	-0.03379	-0.03408	-0.03773	-0.03891	-0.04442	-0.04285
0.27	-0.03379	-0.03389	-0.03822	-0.03891	-0.04482	-0.04304
0.271	-0.03359	-0.03389	-0.03792	-0.03881	-0.04452	-0.04285
0.272	-0.03379	-0.03369	-0.03852	-0.03891	-0.04531	-0.04265
0.273	-0.03448	-0.03408	-0.03861	-0.03773	-0.04551	-0.04363
0.274	-0.0333	-0.03418	-0.03753	-0.03911	-0.04482	-0.04334
0.275	-0.03428	-0.0333	-0.03733	-0.0393	-0.04551	-0.04235
0.276	-0.03448	-0.03438	-0.03743	-0.03891	-0.04403	-0.04295
0.277	-0.03418	-0.03408	-0.03724	-0.0398	-0.04423	-0.04285
0.278	-0.03448	-0.03468	-0.03802	-0.0394	-0.04472	-0.04186
0.279	-0.03448	-0.03389	-0.03773	-0.03911	-0.04393	-0.04235
0.28	-0.03458	-0.03468	-0.03773	-0.03891	-0.0459	-0.04265
0.281	-0.03389	-0.03477	-0.03822	-0.03861	-0.04472	-0.04226
0.282	-0.03399	-0.03497	-0.03812	-0.0397	-0.04501	-0.04285
0.283	-0.03428	-0.03408	-0.03881	-0.04009	-0.04462	-0.04324
0.284	-0.03379	-0.03517	-0.03812	-0.04029	-0.04501	-0.04255
0.285	-0.03468	-0.03468	-0.03842	-0.03861	-0.04531	-0.04285
0.286	-0.03349	-0.03458	-0.03881	-0.0394	-0.04531	-0.04314
0.287	-0.03477	-0.03566	-0.03842	-0.0395	-0.04413	-0.04304
0.288	-0.03379	-0.03497	-0.03842	-0.0395	-0.04511	-0.04334
0.289	-0.03408	-0.03408	-0.03842	-0.03842	-0.04511	-0.04285
0.29	-0.03418	-0.03438	-0.03871	-0.03989	-0.04442	-0.04314
0.291	-0.03448	-0.03487	-0.03871	-0.04009	-0.04511	-0.04295
0.292	-0.03487	-0.03487	-0.03822	-0.03881	-0.04462	-0.04226
0.293	-0.03428	-0.03477	-0.0392	-0.0392	-0.04373	-0.04265
0.294	-0.03418	-0.03418	-0.03812	-0.0393	-0.04413	-0.04344
0.295	-0.03389	-0.03458	-0.03753	-0.0396	-0.04482	-0.04285
0.296	-0.03418	-0.03497	-0.03911	-0.03911	-0.04442	-0.04314
0.297	-0.03448	-0.03517	-0.03911	-0.03911	-0.04531	-0.04334
0.298	-0.03438	-0.03428	-0.03832	-0.0395	-0.0456	-0.04275
0.299	-0.03458	-0.03448	-0.03891	-0.0395	-0.04462	-0.04285
0.3	-0.03379	-0.03468	-0.03881	-0.03901	-0.04442	-0.04265
0.301	-0.03458	-0.03399	-0.03871	-0.0393	-0.04501	-0.04324
0.302	-0.03448	-0.03379	-0.03832	-0.03842	-0.04541	-0.04354
0.303	-0.03399	-0.03487	-0.03852	-0.0394	-0.04511	-0.04265
0.304	-0.03468	-0.03458	-0.03852	-0.0397	-0.04472	-0.04324
0.305	-0.03408	-0.03418	-0.03861	-0.03891	-0.0458	-0.04275
0.306	-0.03399	-0.03468	-0.03802	-0.0392	-0.0457	-0.04255
0.307	-0.03399	-0.03389	-0.03891	-0.0392	-0.04491	-0.04245
0.308	-0.03468	-0.03546	-0.03802	-0.0394	-0.04491	-0.04344
0.309	-0.03448	-0.03497	-0.03822	-0.0394	-0.04452	-0.04295
0.31	-0.03438	-0.03448	-0.03852	-0.0393	-0.04442	-0.04275
0.311	-0.03408	-0.03408	-0.03891	-0.04009	-0.04462	-0.04265
0.312	-0.03487	-0.03458	-0.03891	-0.0398	-0.04452	-0.04304
0.313	-0.0334	-0.03458	-0.03783	-0.03842	-0.04423	-0.04304
0.314	-0.03399	-0.03497	-0.0397	-0.03861	-0.04511	-0.04245
0.315	-0.03418	-0.03468	-0.0394	-0.03911	-0.04511	-0.04285
0.316	-0.03408	-0.03487	-0.0393	-0.0392	-0.04432	-0.04334
0.317	-0.03379	-0.03448	-0.03871	-0.0393	-0.04462	-0.04324
0.318	-0.03438	-0.03487	-0.03842	-0.03901	-0.04551	-0.04275
0.319	-0.03468	-0.03468	-0.03822	-0.03911	-0.04452	-0.04324
0.32	-0.03458	-0.03507	-0.03822	-0.03881	-0.04511	-0.04206
0.321	-0.03586	-0.03536	-0.0393	-0.0392	-0.04501	-0.04334
0.322	-0.03487	-0.03517	-0.03812	-0.03871	-0.0457	-0.04344
0.323	-0.03359	-0.03546	-0.03852	-0.03989	-0.04501	-0.04304
0.324	-0.03458	-0.03536	-0.03832	-0.03881	-0.04511	-0.04285
0.325	-0.03418	-0.03477	-0.03822	-0.03891	-0.0458	-0.04304
0.326	-0.03517	-0.03399	-0.03822	-0.03911	-0.04541	-0.04314
0.327	-0.03497	-0.03448	-0.03802	-0.0393	-0.04521	-0.04363
0.328	-0.03517	-0.03517	-0.03901	-0.03999	-0.04541	-0.04314
0.329	-0.03536	-0.03497	-0.03861	-0.0395	-0.0456	-0.04363
0.33	-0.03497	-0.03487	-0.03822	-0.0392	-0.04551	-0.04285
0.331	-0.03556	-0.03477	-0.03832	-0.03911	-0.04432	-0.04216
0.332	-0.03546	-0.03517	-0.03852	-0.0397	-0.04551	-0.04255
0.333	-0.03477	-0.03458	-0.03842	-0.0396	-0.04482	-0.04403
0.334	-0.03448	-0.03517	-0.03881	-0.03871	-0.04472	-0.04275
0.335	-0.03458	-0.03487	-0.03763	-0.0392	-0.04462	-0.04383
0.336	-0.03507	-0.03507	-0.0392	-0.0392	-0.04472	-0.04245
0.337	-0.03418	-0.03497	-0.03832	-0.0392	-0.04452	-0.04295
0.338	-0.03468	-0.03487	-0.03802	-0.0396	-0.04472	-0.04344
0.339	-0.03428	-0.03477	-0.03901	-0.03999	-0.04501	-0.04275
0.34	-0.03448	-0.03487	-0.03871	-0.03999	-0.04501	-0.04373
0.341	-0.03487	-0.03507	-0.03901	-0.0396	-0.04501	-0.04423
0.342	-0.03536	-0.03477	-0.03822	-0.0396	-0.0459	-0.04324
0.343	-0.03487	-0.03418	-0.0393	-0.03911	-0.04531	-0.04235
0.344	-0.03399	-0.03596	-0.03901	-0.0394	-0.04462	-0.04295
0.345	-0.03408	-0.03536	-0.03881	-0.0396	-0.0461	-0.04324
0.346	-0.03438	-0.03477	-0.03871	-0.03871	-0.04511	-0.04295
0.347	-0.03497	-0.03477	-0.0397	-0.0398	-0.04531	-0.04383
0.348	-0.03497	-0.03468	-0.03881	-0.0396	-0.04521	-0.04354
0.349	-0.03477	-0.03418	-0.03871	-0.0397	-0.04472	-0.04423
0.35	-0.03517	-0.03438	-0.0393	-0.0394	-0.04551	-0.04344
0.351	-0.03507	-0.03458	-0.03832	-0.0397	-0.04491	-0.04314
0.352	-0.03527	-0.03448	-0.03881	-0.03901	-0.04511	-0.04314
0.353	-0.03556	-0.03458	-0.03891	-0.03911	-0.04482	-0.04314
0.354	-0.03418	-0.03576	-0.03901	-0.0394	-0.04501	-0.04413
0.355	-0.03625	-0.03468	-0.03832	-0.03911	-0.04511	-0.04373
0.356	-0.03497	-0.03576	-0.03881	-0.0396	-0.04501	-0.04324
0.357	-0.03536	-0.03497	-0.03911	-0.03999	-0.0461	-0.04275
0.358	-0.03497	-0.03556	-0.03901	-0.0394	-0.046	-0.04285
0.359	-0.03438	-0.03418	-0.03802	-0.0395	-0.04472	-0.04344
0.36	-0.03576	-0.03418	-0.03842	-0.04009	-0.0456	-0.04265
0.361	-0.03477	-0.03546	-0.03871	-0.04019	-0.04472	-0.04304
0.362	-0.03556	-0.03379	-0.0392	-0.0397	-0.04491	-0.04295
0.363	-0.03517	-0.03399	-0.03881	-0.04009	-0.04482	-0.04324
0.364	-0.03458	-0.03517	-0.0393	-0.04048	-0.04501	-0.04334
0.365	-0.03527	-0.03438	-0.03812	-0.03989	-0.04472	-0.04275
0.366	-0.03576	-0.03507	-0.03861	-0.03999	-0.04462	-0.04383
0.367	-0.03517	-0.03586	-0.0394	-0.04019	-0.04491	-0.04344
0.368	-0.03477	-0.03458	-0.03891	-0.04009	-0.04501	-0.04324
0.369	-0.03458	-0.03408	-0.03871	-0.0393	-0.04511	-0.04324
0.37	-0.03517	-0.03487	-0.03871	-0.0397	-0.04472	-0.04304
0.371	-0.03497	-0.03566	-0.03901	-0.0396	-0.04491	-0.04265
0.372	-0.03556	-0.03497	-0.03871	-0.04019	-0.04531	-0.04245
0.373	-0.03477	-0.03438	-0.03842	-0.04019	-0.04373	-0.04334
0.374	-0.03566	-0.03625	-0.03911	-0.04019	-0.04472	-0.04285
0.375	-0.03468	-0.03546	-0.03852	-0.04019	-0.04551	-0.04245
0.376	-0.03448	-0.03536	-0.03871	-0.04029	-0.04423	-0.04314
0.377	-0.03566	-0.03556	-0.03911	-0.0396	-0.04472	-0.04383
0.378	-0.03438	-0.03418	-0.03901	-0.03999	-0.04501	-0.04285
0.379	-0.03497	-0.03536	-0.03891	-0.0398	-0.04521	-0.04344
0.38	-0.03497	-0.03546	-0.0393	-0.0396	-0.04521	-0.04383
0.381	-0.03556	-0.03418	-0.03832	-0.0397	-0.04452	-0.04373
0.382	-0.03576	-0.03527	-0.03891	-0.0395	-0.04541	-0.04344
0.383	-0.03507	-0.03359	-0.03861	-0.0392	-0.0456	-0.04354
0.384	-0.03536	-0.03468	-0.03842	-0.0394	-0.04501	-0.04354
0.385	-0.03507	-0.03418	-0.03881	-0.03891	-0.0459	-0.04363
0.386	-0.03458	-0.03487	-0.03881	-0.03911	-0.04511	-0.04285
0.387	-0.03517	-0.03556	-0.03891	-0.04068	-0.0461	-0.04354
0.388	-0.03507	-0.03576	-0.0394	-0.0396	-0.04541	-0.04393
0.389	-0.03517	-0.03517	-0.0397	-0.0398	-0.0461	-0.04344
0.39	-0.03527	-0.03517	-0.03852	-0.04009	-0.04521	-0.04363
0.391	-0.03546	-0.03517	-0.03891	-0.04009	-0.04521	-0.04432
0.392	-0.03546	-0.03536	-0.03871	-0.04039	-0.04452	-0.04373
0.393	-0.03625	-0.03497	-0.0395	-0.03999	-0.04551	-0.04363
0.394	-0.03566	-0.03556	-0.03842	-0.0397	-0.04541	-0.04393
0.395	-0.03517	-0.03546	-0.0393	-0.0398	-0.04501	-0.04423
0.396	-0.03487	-0.03497	-0.03911	-0.04107	-0.04501	-0.04363
0.397	-0.03556	-0.03566	-0.03861	-0.04009	-0.04541	-0.04363
0.398	-0.03546	-0.03517	-0.03881	-0.0396	-0.04491	-0.04432
0.399	-0.03448	-0.03497	-0.03822	-0.0398	-0.04511	-0.04383
0.4	-0.03507	-0.03596	-0.03871	-0.04039	-0.04551	-0.04354
0.401	-0.03527	-0.03497	-0.0395	-0.04058	-0.0457	-0.04383
0.402	-0.03586	-0.03477	-0.0396	-0.04029	-0.04521	-0.04423
0.403	-0.03556	-0.03546	-0.0396	-0.04009	-0.04511	-0.04423
0.404	-0.03507	-0.03536	-0.0394	-0.04009	-0.04423	-0.04295
0.405	-0.03586	-0.03527	-0.0393	-0.03989	-0.04501	-0.04314
0.406	-0.03566	-0.03546	-0.03901	-0.03999	-0.04521	-0.04314
0.407	-0.03527	-0.03596	-0.03861	-0.04127	-0.0456	-0.04432
0.408	-0.03556	-0.03546	-0.03861	-0.0397	-0.04531	-0.04403
0.409	-0.03536	-0.03556	-0.0395	-0.03911	-0.04531	-0.04324
0.41	-0.03487	-0.03507	-0.03852	-0.04019	-0.04501	-0.04285
0.411	-0.03497	-0.03477	-0.0398	-0.03989	-0.04491	-0.04314
0.412	-0.03566	-0.03507	-0.03861	-0.04058	-0.04442	-0.04304
0.413	-0.03596	-0.03566	-0.0392	-0.03989	-0.04442	-0.04226
0.414	-0.03546	-0.03566	-0.03901	-0.04068	-0.04511	-0.04255
0.415	-0.03507	-0.03497	-0.0394	-0.04019	-0.04413	-0.04324
0.416	-0.03546	-0.03576	-0.03871	-0.03989	-0.04491	-0.04275
0.417	-0.03517	-0.03625	-0.03832	-0.03999	-0.04472	-0.04245
0.418	-0.03546	-0.03527	-0.03861	-0.04019	-0.04442	-0.04255
0.419	-0.03556	-0.03556	-0.0395	-0.0396	-0.04491	-0.04363
0.42	-0.03507	-0.03596	-0.0392	-0.04009	-0.04531	-0.04354
0.421	-0.03576	-0.03507	-0.03881	-0.0394	-0.04531	-0.04383
0.422	-0.03497	-0.03517	-0.03891	-0.0397	-0.0458	-0.04383
0.423	-0.03507	-0.03487	-0.03901	-0.0394	-0.04531	-0.04275
0.424	-0.03517	-0.03566	-0.03911	-0.04039	-0.04472	-0.04363
0.425	-0.03487	-0.03468	-0.03871	-0.04009	-0.04472	-0.04393
0.426	-0.03507	-0.03527	-0.03842	-0.03911	-0.0459	-0.04363
0.427	-0.03527	-0.03497	-0.0394	-0.0392	-0.04521	-0.04245
0.428	-0.03536	-0.03507	-0.0396	-0.0396	-0.04432	-0.04295
0.429	-0.03458	-0.03487	-0.03861	-0.04117	-0.04501	-0.04334
0.43	-0.03507	-0.03497	-0.03861	-0.04048	-0.04541	-0.04354
0.431	-0.03458	-0.03527	-0.03783	-0.04098	-0.04521	-0.04324
0.432	-0.03527	-0.03605	-0.0393	-0.03999	-0.0457	-0.04413
0.433	-0.03477	-0.03527	-0.03842	-0.04029	-0.04521	-0.04383
0.434	-0.03605	-0.03605	-0.03861	-0.04098	-0.04472	-0.04304
0.435	-0.03527	-0.03418	-0.03871	-0.04068	-0.04452	-0.04334
0.436	-0.03527	-0.03586	-0.03881	-0.0398	-0.04452	-0.04403
0.437	-0.03517	-0.03615	-0.0396	-0.0398	-0.0456	-0.04363
0.438	-0.03477	-0.03487	-0.03852	-0.04127	-0.04531	-0.04363
0.439	-0.03625	-0.03517	-0.0393	-0.04009	-0.04629	-0.04314
0.44	-0.03556	-0.03635	-0.03911	-0.04039	-0.046	-0.04432
0.441	-0.03517	-0.03605	-0.0394	-0.04039	-0.0456	-0.04255
0.442	-0.03517	-0.03596	-0.0396	-0.0396	-0.04551	-0.04373
0.443	-0.03576	-0.03556	-0.0397	-0.03999	-0.04501	-0.04423
0.444	-0.03625	-0.03497	-0.03891	-0.0393	-0.0458	-0.04383
0.445	-0.03546	-0.03556	-0.0395	-0.03989	-0.04452	-0.04373
0.446	-0.03615	-0.03517	-0.0396	-0.04039	-0.04491	-0.04354
0.447	-0.03615	-0.03576	-0.03911	-0.0395	-0.0458	-0.04344
0.448	-0.03527	-0.03576	-0.03871	-0.03999	-0.0457	-0.04344
0.449	-0.03527	-0.03556	-0.0394	-0.04137	-0.04462	-0.04472
0.45	-0.03536	-0.03615	-0.0397	-0.04078	-0.04501	-0.04285
0.451	-0.03596	-0.03566	-0.0396	-0.04078	-0.04432	-0.04363
0.452	-0.03527	-0.03546	-0.0398	-0.04117	-0.04491	-0.04432
0.453	-0.03576	-0.03517	-0.03911	-0.04009	-0.0456	-0.04314
0.454	-0.03586	-0.03546	-0.0395	-0.0396	-0.04511	-0.04324
0.455	-0.03527	-0.03527	-0.03832	-0.0398	-0.04472	-0.04403
0.456	-0.03468	-0.03546	-0.0395	-0.04019	-0.0457	-0.04373
0.457	-0.03625	-0.03615	-0.03871	-0.03999	-0.0457	-0.04334
0.458	-0.03527	-0.03536	-0.0395	-0.0396	-0.04551	-0.04285
0.459	-0.03586	-0.03576	-0.0397	-0.0394	-0.0458	-0.04403
0.46	-0.03576	-0.03625	-0.03989	-0.04107	-0.04462	-0.04295
0.461	-0.03596	-0.03536	-0.0396	-0.04009	-0.04472	-0.04275
0.462	-0.03596	-0.03517	-0.03881	-0.03989	-0.04432	-0.04383
0.463	-0.03576	-0.03507	-0.03881	-0.04078	-0.046	-0.04304
0.464	-0.03576	-0.03507	-0.0392	-0.04117	-0.0458	-0.04373
0.465	-0.03566	-0.03615	-0.03871	-0.04039	-0.04551	-0.04393
0.466	-0.03615	-0.03517	-0.0395	-0.04019	-0.04521	-0.04324
0.467	-0.03586	-0.03645	-0.03911	-0.04117	-0.04541	-0.04285
0.468	-0.03576	-0.03576	-0.03852	-0.04098	-0.04551	-0.04344
0.469	-0.03605	-0.03556	-0.03891	-0.04078	-0.04551	-0.04314
0.47	-0.03536	-0.03556	-0.0394	-0.04068	-0.04551	-0.04295
0.471	-0.03566	-0.03615	-0.03911	-0.04048	-0.0461	-0.04314
0.472	-0.03635	-0.03664	-0.0393	-0.03999	-0.0457	-0.04383
0.473	-0.03605	-0.03615	-0.0396	-0.04009	-0.04639	-0.04403
0.474	-0.03576	-0.03527	-0.03861	-0.03999	-0.04501	-0.04334
0.475	-0.03546	-0.03625	-0.0395	-0.04019	-0.04511	-0.04304
0.476	-0.03536	-0.03546	-0.0392	-0.04048	-0.04511	-0.04354
0.477	-0.03586	-0.03655	-0.03911	-0.03989	-0.04491	-0.04324
0.478	-0.03605	-0.03605	-0.03852	-0.04039	-0.04472	-0.04344
0.479	-0.03517	-0.03576	-0.0398	-0.0398	-0.04521	-0.04432
0.48	-0.03556	-0.03576	-0.03901	-0.0396	-0.04491	-0.04363
0.481	-0.03635	-0.03625	-0.0393	-0.04078	-0.0456	-0.04344
0.482	-0.03527	-0.03566	-0.03911	-0.0395	-0.04511	-0.04423
0.483	-0.03536	-0.03576	-0.03891	-0.04048	-0.04541	-0.04393
0.484	-0.03566	-0.03566	-0.03861	-0.04039	-0.04649	-0.04344
0.485	-0.03566	-0.03605	-0.0393	-0.04107	-0.04462	-0.04363
0.486	-0.03556	-0.03605	-0.04019	-0.04107	-0.04462	-0.04462
0.487	-0.03684	-0.03615	-0.03852	-0.04117	-0.0461	-0.04363
0.488	-0.03586	-0.03566	-0.03989	-0.04029	-0.04531	-0.04255
0.489	-0.03546	-0.03576	-0.03999	-0.0396	-0.04521	-0.04354
0.49	-0.03566	-0.03635	-0.0393	-0.04068	-0.0457	-0.04314
0.491	-0.03487	-0.03596	-0.0396	-0.0396	-0.0456	-0.04255
0.492	-0.03527	-0.03487	-0.0396	-0.0394	-0.04551	-0.04383
0.493	-0.03586	-0.03615	-0.0394	-0.0394	-0.04541	-0.04344
0.494	-0.03615	-0.03635	-0.03901	-0.04058	-0.0461	-0.04393
0.495	-0.03546	-0.03507	-0.03901	-0.04107	-0.0458	-0.04373
0.496	-0.03586	-0.03536	-0.03881	-0.04147	-0.04521	-0.04255
0.497	-0.03556	-0.03645	-0.0396	-0.04029	-0.04423	-0.04383
0.498	-0.03497	-0.03576	-0.03871	-0.04039	-0.0457	-0.04373
0.499	-0.03615	-0.03625	-0.03989	-0.04029	-0.0456	-0.04373
0.5	-0.03605	-0.03714	-0.0394	-0.03999	-0.04452	-0.04363
0.501	-0.03684	-0.03674	-0.03911	-0.04137	-0.04551	-0.04442
0.502	-0.03605	-0.03605	-0.0397	-0.04029	-0.04521	-0.04423
0.503	-0.03645	-0.03586	-0.0394	-0.04048	-0.046	-0.04314
0.504	-0.03596	-0.03635	-0.0398	-0.03999	-0.04541	-0.04324
0.505	-0.03586	-0.03586	-0.0394	-0.03999	-0.04629	-0.04403
0.506	-0.03635	-0.03625	-0.0396	-0.0398	-0.0456	-0.04403
0.507	-0.03674	-0.03625	-0.0397	-0.04048	-0.0458	-0.04304
0.508	-0.03625	-0.03625	-0.0392	-0.04117	-0.04521	-0.04432
0.509	-0.03625	-0.03596	-0.04029	-0.04107	-0.0456	-0.04383
0.51	-0.03625	-0.03605	-0.0397	-0.04058	-0.04531	-0.04423
0.511	-0.03625	-0.03635	-0.0396	-0.04048	-0.04472	-0.04442
0.512	-0.03596	-0.03615	-0.0392	-0.04048	-0.04521	-0.04393
0.513	-0.03684	-0.03556	-0.04029	-0.0398	-0.0457	-0.04363
0.514	-0.03615	-0.03576	-0.0392	-0.03999	-0.0458	-0.04393
0.515	-0.03615	-0.03605	-0.04058	-0.04078	-0.04511	-0.04413
0.516	-0.03596	-0.03615	-0.0398	-0.04019	-0.0457	-0.04373
0.517	-0.03576	-0.03586	-0.0398	-0.04098	-0.04501	-0.04383
0.518	-0.03566	-0.03507	-0.0397	-0.04009	-0.0459	-0.04334
0.519	-0.03655	-0.03566	-0.0392	-0.04019	-0.0456	-0.04344
0.52	-0.03635	-0.03546	-0.03989	-0.04048	-0.046	-0.04354
0.521	-0.03625	-0.03615	-0.04009	-0.04039	-0.04629	-0.04344
0.522	-0.03546	-0.03566	-0.03911	-0.04068	-0.0456	-0.04275
0.523	-0.03605	-0.03596	-0.0394	-0.04029	-0.04551	-0.04324
0.524	-0.03684	-0.03615	-0.0395	-0.03999	-0.04619	-0.04334
0.525	-0.03625	-0.03645	-0.0395	-0.04068	-0.04531	-0.04363
0.526	-0.03576	-0.03615	-0.0398	-0.04058	-0.04482	-0.04363
0.527	-0.03655	-0.03635	-0.0395	-0.04078	-0.0456	-0.04334
0.528	-0.03596	-0.03655	-0.0393	-0.04078	-0.0457	-0.04354
0.529	-0.03635	-0.03605	-0.03999	-0.0397	-0.04511	-0.04373
0.53	-0.03586	-0.03586	-0.03989	-0.0394	-0.04501	-0.04334
0.531	-0.03645	-0.03694	-0.0398	-0.03901	-0.0458	-0.04452
0.532	-0.03615	-0.03704	-0.03999	-0.03999	-0.04531	-0.04373
0.533	-0.03645	-0.03615	-0.03999	-0.04039	-0.0459	-0.04442
0.534	-0.03605	-0.03605	-0.0395	-0.04009	-0.04521	-0.04403
0.535	-0.03694	-0.03556	-0.0395	-0.04137	-0.046	-0.04432
0.536	-0.03635	-0.03605	-0.03999	-0.04029	-0.04511	-0.04413
0.537	-0.03625	-0.03605	-0.0394	-0.04029	-0.04491	-0.04344
0.538	-0.03625	-0.03605	-0.0395	-0.04039	-0.0456	-0.04354
0.539	-0.03645	-0.03576	-0.03852	-0.0397	-0.0456	-0.04344
0.54	-0.03645	-0.03605	-0.0395	-0.03999	-0.0456	-0.04344
0.541	-0.03674	-0.03536	-0.0396	-0.04078	-0.04482	-0.04373
0.542	-0.03596	-0.03605	-0.03891	-0.04098	-0.0459	-0.04324
0.543	-0.03664	-0.03605	-0.0395	-0.04127	-0.0459	-0.04363
0.544	-0.03684	-0.03615	-0.0396	-0.04098	-0.04551	-0.04383
0.545	-0.03645	-0.03635	-0.03989	-0.04088	-0.04462	-0.04314
0.546	-0.03605	-0.03566	-0.04058	-0.04098	-0.0459	-0.04393
0.547	-0.03576	-0.03704	-0.04019	-0.04039	-0.04551	-0.04275
0.548	-0.03615	-0.03605	-0.04048	-0.04068	-0.0456	-0.04314
0.549	-0.03615	-0.03635	-0.03911	-0.04098	-0.04531	-0.04354
0.55	-0.03566	-0.03605	-0.04039	-0.04088	-0.04619	-0.04472
0.551	-0.03674	-0.03615	-0.03911	-0.04058	-0.04521	-0.04363
0.552	-0.03645	-0.03684	-0.0397	-0.04088	-0.04531	-0.04344
0.553	-0.03655	-0.03556	-0.04048	-0.0393	-0.0458	-0.04354
0.554	-0.03566	-0.03655	-0.0396	-0.04068	-0.04619	-0.04393
0.555	-0.03655	-0.03605	-0.03989	-0.04068	-0.04551	-0.04482
0.556	-0.03704	-0.03596	-0.04029	-0.04088	-0.04501	-0.04383
0.557	-0.03605	-0.03645	-0.04029	-0.03989	-0.04619	-0.04491
0.558	-0.03635	-0.03625	-0.04029	-0.04107	-0.04501	-0.04383
0.559	-0.03615	-0.03536	-0.0396	-0.04019	-0.04482	-0.04354
0.56	-0.03536	-0.03625	-0.03989	-0.04019	-0.04442	-0.04452
0.561	-0.03596	-0.03655	-0.04107	-0.04029	-0.04511	-0.04383
0.562	-0.03625	-0.03694	-0.04039	-0.03989	-0.0457	-0.04403
0.563	-0.03576	-0.03625	-0.04058	-0.04137	-0.04551	-0.04363
0.564	-0.03556	-0.03625	-0.04058	-0.04098	-0.0458	-0.04423
0.565	-0.03566	-0.03655	-0.04048	-0.04058	-0.04708	-0.04423
0.566	-0.03655	-0.03773	-0.03989	-0.04098	-0.0459	-0.04373
0.567	-0.03615	-0.03783	-0.04029	-0.04117	-0.04551	-0.04403
0.568	-0.03586	-0.03704	-0.0398	-0.04107	-0.04619	-0.04413
0.569	-0.03664	-0.03635	-0.04058	-0.04098	-0.04659	-0.04354
0.57	-0.03586	-0.03743	-0.04058	-0.04078	-0.04531	-0.04403
0.571	-0.03645	-0.03655	-0.03999	-0.04078	-0.0459	-0.04423
0.572	-0.03566	-0.03596	-0.04019	-0.04078	-0.04501	-0.04295
0.573	-0.03605	-0.03684	-0.03999	-0.04029	-0.046	-0.04423
0.574	-0.03576	-0.03724	-0.04029	-0.04088	-0.04551	-0.04314
0.575	-0.03674	-0.03615	-0.04019	-0.04009	-0.0456	-0.04462
0.576	-0.03615	-0.03605	-0.04009	-0.04088	-0.04551	-0.04265
0.577	-0.03576	-0.03546	-0.0395	-0.04068	-0.04619	-0.04482
0.578	-0.03615	-0.03546	-0.04058	-0.04048	-0.04521	-0.04383
0.579	-0.03615	-0.03655	-0.0398	-0.04147	-0.04649	-0.04344
0.58	-0.03635	-0.03645	-0.0398	-0.04107	-0.046	-0.04482
0.581	-0.03655	-0.03596	-0.04039	-0.04088	-0.0461	-0.04354
0.582	-0.03674	-0.03576	-0.04009	-0.04137	-0.04501	-0.04363
0.583	-0.03605	-0.03586	-0.0397	-0.04147	-0.0457	-0.04551
0.584	-0.03714	-0.03655	-0.04029	-0.04098	-0.04619	-0.04423
0.585	-0.03674	-0.03694	-0.03911	-0.04058	-0.04619	-0.04344
0.586	-0.03615	-0.03655	-0.04107	-0.04039	-0.04521	-0.04472
0.587	-0.03645	-0.03743	-0.04009	-0.04167	-0.0459	-0.04403
0.588	-0.03773	-0.03615	-0.03999	-0.04098	-0.0461	-0.04403
0.589	-0.03664	-0.03645	-0.04029	-0.04157	-0.04659	-0.04462
0.59	-0.03664	-0.03596	-0.0397	-0.04206	-0.0456	-0.04462
0.591	-0.03596	-0.03753	-0.0398	-0.04098	-0.0457	-0.04432
0.592	-0.03694	-0.03645	-0.04039	-0.04137	-0.04629	-0.04363
0.593	-0.03684	-0.03615	-0.04009	-0.04107	-0.04679	-0.04482
0.594	-0.03724	-0.03694	-0.04058	-0.04009	-0.0457	-0.04442
0.595	-0.03704	-0.03664	-0.04157	-0.04117	-0.0461	-0.04432
0.596	-0.03635	-0.03802	-0.04039	-0.04117	-0.04629	-0.04482
0.597	-0.03655	-0.03655	-0.04068	-0.04147	-0.04619	-0.04304
0.598	-0.03674	-0.03615	-0.04098	-0.04117	-0.04619	-0.04491
0.599	-0.03635	-0.03753	-0.04088	-0.04098	-0.04669	-0.04383
0.6	-0.03635	-0.03645	-0.04019	-0.04167	-0.04679	-0.04354
0.601	-0.03635	-0.03733	-0.04039	-0.04048	-0.04619	-0.04482
0.602	-0.03694	-0.03724	-0.04088	-0.04058	-0.046	-0.04403
0.603	-0.03694	-0.03773	-0.0394	-0.04078	-0.0457	-0.04482
0.604	-0.03605	-0.03763	-0.03999	-0.04127	-0.04669	-0.04452
0.605	-0.03714	-0.03724	-0.03989	-0.04039	-0.0461	-0.04432
0.606	-0.03655	-0.03714	-0.04068	-0.04068	-0.0459	-0.04491
0.607	-0.03694	-0.03635	-0.04078	-0.04157	-0.0459	-0.04413
0.608	-0.03704	-0.03753	-0.04098	-0.04127	-0.04679	-0.04393
0.609	-0.03635	-0.03714	-0.04107	-0.04068	-0.04629	-0.04462
0.61	-0.03664	-0.03596	-0.0397	-0.04167	-0.0461	-0.04373
0.611	-0.03714	-0.03714	-0.03999	-0.04107	-0.04551	-0.04363
0.612	-0.03694	-0.03773	-0.04058	-0.04167	-0.04669	-0.04442
0.613	-0.03674	-0.03704	-0.04009	-0.04029	-0.04551	-0.04432
0.614	-0.03645	-0.03625	-0.0398	-0.04098	-0.04521	-0.04403
0.615	-0.03605	-0.03635	-0.04019	-0.04107	-0.0461	-0.04275
0.616	-0.03664	-0.03655	-0.04029	-0.04107	-0.04639	-0.04423
0.617	-0.03635	-0.03635	-0.0397	-0.04039	-0.0457	-0.04363
0.618	-0.03684	-0.03645	-0.04019	-0.04019	-0.04639	-0.04383
0.619	-0.03743	-0.03733	-0.0398	-0.03989	-0.04649	-0.04304
0.62	-0.03773	-0.03684	-0.03999	-0.04019	-0.04679	-0.04354
0.621	-0.03773	-0.03743	-0.03999	-0.04117	-0.04541	-0.04462
0.622	-0.03635	-0.03704	-0.04078	-0.04039	-0.04649	-0.04334
0.623	-0.03615	-0.03576	-0.0396	-0.04048	-0.04619	-0.04363
0.624	-0.03694	-0.03635	-0.04048	-0.04098	-0.04718	-0.04383
0.625	-0.03664	-0.03645	-0.04048	-0.04029	-0.04521	-0.04403
0.626	-0.03733	-0.03753	-0.04029	-0.04088	-0.04619	-0.04413
0.627	-0.03664	-0.03704	-0.04039	-0.04147	-0.04541	-0.04472
0.628	-0.03615	-0.03625	-0.03989	-0.04078	-0.0461	-0.04482
0.629	-0.03714	-0.03724	-0.04048	-0.04117	-0.0456	-0.04472
0.63	-0.03655	-0.03635	-0.0397	-0.04107	-0.04531	-0.04403
0.631	-0.03655	-0.03694	-0.04088	-0.04117	-0.04629	-0.04452
0.632	-0.03724	-0.03802	-0.04078	-0.04147	-0.0459	-0.04472
0.633	-0.03674	-0.03714	-0.04048	-0.04068	-0.04629	-0.04442
0.634	-0.03645	-0.03743	-0.04048	-0.04068	-0.0458	-0.04491
0.635	-0.03743	-0.03684	-0.04009	-0.04117	-0.0458	-0.04452
0.636	-0.03753	-0.03694	-0.0398	-0.04078	-0.0461	-0.04501
0.637	-0.03684	-0.03645	-0.04048	-0.04147	-0.04629	-0.04363
0.638	-0.03635	-0.03812	-0.04029	-0.04176	-0.046	-0.04472
0.639	-0.03694	-0.03655	-0.04068	-0.04157	-0.0461	-0.04472
0.64	-0.03625	-0.03664	-0.04088	-0.04058	-0.04541	-0.04413
0.641	-0.03664	-0.03724	-0.04009	-0.04058	-0.046	-0.04472
0.642	-0.03704	-0.03753	-0.04019	-0.04157	-0.046	-0.04482
0.643	-0.03645	-0.03704	-0.04019	-0.04088	-0.046	-0.04472
0.644	-0.03625	-0.03714	-0.0398	-0.04078	-0.04629	-0.04501
0.645	-0.03655	-0.03733	-0.04127	-0.04088	-0.04669	-0.04491
0.646	-0.03733	-0.03733	-0.04107	-0.04167	-0.0458	-0.04383
0.647	-0.03704	-0.03714	-0.03989	-0.04157	-0.04669	-0.04491
0.648	-0.03605	-0.03674	-0.04068	-0.04167	-0.0456	-0.04442
0.649	-0.03724	-0.03674	-0.04078	-0.04186	-0.04531	-0.04442
0.65	-0.03753	-0.03733	-0.04127	-0.04206	-0.04688	-0.04541
0.651	-0.03694	-0.03655	-0.0396	-0.04098	-0.04669	-0.04472
0.652	-0.03635	-0.03714	-0.04058	-0.04117	-0.0461	-0.04413
0.653	-0.03684	-0.03694	-0.04039	-0.04117	-0.0461	-0.04354
0.654	-0.03704	-0.03783	-0.04019	-0.04176	-0.04698	-0.04462
0.655	-0.03674	-0.03753	-0.0398	-0.04078	-0.04619	-0.04472
0.656	-0.03664	-0.03753	-0.04048	-0.04167	-0.0458	-0.04442
0.657	-0.03694	-0.03733	-0.04068	-0.04127	-0.046	-0.04501
0.658	-0.03664	-0.03763	-0.04029	-0.04039	-0.04639	-0.04403
0.659	-0.03645	-0.03724	-0.03999	-0.04196	-0.0459	-0.04452
0.66	-0.03714	-0.03724	-0.04039	-0.04088	-0.04679	-0.04403
0.661	-0.03694	-0.03763	-0.04058	-0.04147	-0.04649	-0.04413
0.662	-0.03753	-0.03783	-0.04009	-0.04137	-0.0456	-0.04413
0.663	-0.03743	-0.03773	-0.04019	-0.0397	-0.04659	-0.04472
0.664	-0.03753	-0.03733	-0.04078	-0.04127	-0.04551	-0.04462
0.665	-0.03635	-0.03694	-0.04088	-0.04088	-0.04679	-0.04403
0.666	-0.03674	-0.03733	-0.04019	-0.04147	-0.04629	-0.04472
0.667	-0.03714	-0.03645	-0.04009	-0.04068	-0.0458	-0.04383
0.668	-0.03684	-0.03674	-0.04068	-0.04088	-0.04728	-0.04432
0.669	-0.03743	-0.03635	-0.04019	-0.04098	-0.04639	-0.04393
0.67	-0.03655	-0.03753	-0.0398	-0.04068	-0.04659	-0.04472
0.671	-0.03694	-0.03733	-0.04029	-0.04127	-0.04679	-0.04432
0.672	-0.03724	-0.03733	-0.04019	-0.04107	-0.0459	-0.04491
0.673	-0.03694	-0.03763	-0.04029	-0.04167	-0.04629	-0.04541
0.674	-0.03802	-0.03852	-0.0398	-0.04098	-0.04688	-0.04413
0.675	-0.03743	-0.03743	-0.04078	-0.04157	-0.04698	-0.04393
0.676	-0.03743	-0.03802	-0.04058	-0.04186	-0.04708	-0.04452
0.677	-0.03704	-0.03733	-0.0397	-0.04029	-0.04629	-0.04413
0.678	-0.03792	-0.03743	-0.04048	-0.04019	-0.04669	-0.04393
0.679	-0.03655	-0.03733	-0.03999	-0.04186	-0.04679	-0.04452
0.68	-0.03684	-0.03724	-0.04009	-0.04107	-0.0459	-0.04383
0.681	-0.03615	-0.03753	-0.03999	-0.04147	-0.04629	-0.04373
0.682	-0.03694	-0.03714	-0.04039	-0.04088	-0.04688	-0.04413
0.683	-0.03694	-0.03802	-0.04088	-0.04078	-0.0461	-0.04511
0.684	-0.03655	-0.03655	-0.04088	-0.04058	-0.04531	-0.04403
0.685	-0.03733	-0.03684	-0.04078	-0.04107	-0.046	-0.04521
0.686	-0.03714	-0.03724	-0.04009	-0.04127	-0.04629	-0.04373
0.687	-0.03684	-0.03714	-0.04039	-0.04078	-0.04639	-0.04442
0.688	-0.03714	-0.03635	-0.04039	-0.04147	-0.0459	-0.04511
0.689	-0.03733	-0.03724	-0.04009	-0.04147	-0.046	-0.04491
0.69	-0.03783	-0.03773	-0.04048	-0.04117	-0.0461	-0.04472
0.691	-0.03773	-0.03743	-0.04088	-0.04098	-0.04639	-0.04482
0.692	-0.03812	-0.03743	-0.04068	-0.04127	-0.04659	-0.04482
0.693	-0.03733	-0.03753	-0.04048	-0.04098	-0.04679	-0.04452
0.694	-0.03714	-0.03694	-0.04078	-0.04176	-0.04659	-0.04383
0.695	-0.03773	-0.03694	-0.04068	-0.04226	-0.04619	-0.04442
0.696	-0.03674	-0.03753	-0.03999	-0.04117	-0.04619	-0.04452
0.697	-0.03714	-0.03763	-0.04078	-0.04117	-0.0461	-0.04452
0.698	-0.03635	-0.03743	-0.04117	-0.04167	-0.04619	-0.04521
0.699	-0.03763	-0.03802	-0.0396	-0.04167	-0.04679	-0.04501
0.7	-0.03655	-0.03871	-0.04058	-0.04137	-0.04688	-0.04423
0.701	-0.03753	-0.03664	-0.03989	-0.04117	-0.04679	-0.04491
0.702	-0.03645	-0.03763	-0.04029	-0.04098	-0.04679	-0.04452
0.703	-0.03773	-0.03733	-0.0395	-0.04157	-0.04679	-0.0457
0.704	-0.03645	-0.03753	-0.04058	-0.04117	-0.04639	-0.04511
0.705	-0.03714	-0.03773	-0.04039	-0.04157	-0.0461	-0.04531
0.706	-0.03674	-0.03822	-0.0398	-0.04196	-0.04521	-0.04442
0.707	-0.03655	-0.03635	-0.04088	-0.04206	-0.0457	-0.04413
0.708	-0.03733	-0.03743	-0.03999	-0.04186	-0.04738	-0.04501
0.709	-0.03694	-0.03704	-0.04058	-0.04196	-0.04639	-0.04491
0.71	-0.03733	-0.03733	-0.04098	-0.04147	-0.04619	-0.04491
0.711	-0.03763	-0.03694	-0.04009	-0.04068	-0.04708	-0.0457
0.712	-0.03802	-0.03625	-0.04068	-0.04098	-0.04629	-0.04452
0.713	-0.03694	-0.03763	-0.04107	-0.04157	-0.04669	-0.04472
0.714	-0.03674	-0.03783	-0.04088	-0.04078	-0.04619	-0.04462
0.715	-0.03812	-0.03792	-0.04048	-0.04098	-0.04649	-0.04491
0.716	-0.03743	-0.03773	-0.04078	-0.04167	-0.04669	-0.04551
0.717	-0.03832	-0.03763	-0.04088	-0.04068	-0.04619	-0.04472
0.718	-0.03842	-0.03694	-0.04088	-0.04127	-0.04629	-0.04491
0.719	-0.03743	-0.03714	-0.04098	-0.04216	-0.04679	-0.04501
0.72	-0.03792	-0.03763	-0.0398	-0.04157	-0.04639	-0.04442
0.721	-0.03763	-0.03615	-0.04019	-0.04186	-0.04679	-0.04531
0.722	-0.03763	-0.03733	-0.04088	-0.04107	-0.04629	-0.04491
0.723	-0.03704	-0.03724	-0.04039	-0.04167	-0.04639	-0.04521
0.724	-0.03792	-0.03724	-0.04137	-0.04157	-0.04629	-0.04521
0.725	-0.03743	-0.03714	-0.04176	-0.04206	-0.04629	-0.04511
0.726	-0.03763	-0.03714	-0.04058	-0.04147	-0.04659	-0.04521
0.727	-0.03763	-0.03714	-0.04039	-0.04107	-0.04639	-0.04462
0.728	-0.03763	-0.03792	-0.04078	-0.04235	-0.04619	-0.04501
0.729	-0.03753	-0.03743	-0.04019	-0.04196	-0.04619	-0.04482
0.73	-0.03753	-0.03753	-0.04039	-0.04098	-0.04619	-0.04531
0.731	-0.03763	-0.03733	-0.04167	-0.04147	-0.046	-0.0457
0.732	-0.03724	-0.03773	-0.04009	-0.04216	-0.0461	-0.04442
0.733	-0.03792	-0.03753	-0.04088	-0.04137	-0.04619	-0.04511
0.734	-0.03714	-0.03792	-0.04078	-0.04216	-0.04698	-0.04541
0.735	-0.03714	-0.03802	-0.04068	-0.04117	-0.0461	-0.04501
0.736	-0.03664	-0.03852	-0.03999	-0.04176	-0.04551	-0.04501
0.737	-0.03615	-0.03763	-0.04029	-0.04098	-0.04688	-0.04619
0.738	-0.03743	-0.03724	-0.04107	-0.04206	-0.04649	-0.04501
0.739	-0.03763	-0.03773	-0.03989	-0.04107	-0.04639	-0.04442
0.74	-0.03635	-0.03704	-0.04117	-0.04226	-0.04629	-0.04501
0.741	-0.03674	-0.03763	-0.04048	-0.04088	-0.04698	-0.04442
0.742	-0.03743	-0.03704	-0.04048	-0.04196	-0.0457	-0.04423
0.743	-0.03694	-0.03753	-0.04088	-0.04235	-0.04639	-0.04501
0.744	-0.03714	-0.03733	-0.04088	-0.04176	-0.04698	-0.04531
0.745	-0.03812	-0.03743	-0.04078	-0.04137	-0.04669	-0.04442
0.746	-0.03773	-0.03704	-0.04186	-0.04117	-0.0459	-0.04432
0.747	-0.03783	-0.03733	-0.04117	-0.04147	-0.0461	-0.04541
0.748	-0.03694	-0.03724	-0.04058	-0.04176	-0.04718	-0.04501
0.749	-0.03694	-0.03812	-0.04098	-0.04137	-0.0461	-0.0458
0.75	-0.03763	-0.03714	-0.04068	-0.04137	-0.04629	-0.04472
0.751	-0.03674	-0.03724	-0.04088	-0.04157	-0.0461	-0.04413
0.752	-0.03724	-0.03763	-0.04196	-0.04058	-0.04639	-0.04423
0.753	-0.03674	-0.03812	-0.04068	-0.04206	-0.04639	-0.04452
0.754	-0.03694	-0.03783	-0.04068	-0.04137	-0.04688	-0.04511
0.755	-0.03753	-0.03724	-0.04167	-0.04226	-0.04708	-0.04521
0.756	-0.03773	-0.03733	-0.04009	-0.04226	-0.04718	-0.04472
0.757	-0.03724	-0.03763	-0.04107	-0.04275	-0.04767	-0.04521
0.758	-0.03812	-0.03724	-0.04137	-0.04226	-0.04708	-0.04442
0.759	-0.03763	-0.03802	-0.04019	-0.04176	-0.04698	-0.04462
0.76	-0.03783	-0.03773	-0.04039	-0.04226	-0.04708	-0.04541
0.761	-0.03753	-0.03763	-0.04058	-0.04216	-0.04639	-0.04482
0.762	-0.03773	-0.03743	-0.04127	-0.04226	-0.04669	-0.04482
0.763	-0.03704	-0.03773	-0.04068	-0.04196	-0.04639	-0.04551
0.764	-0.03783	-0.03674	-0.04058	-0.04235	-0.04649	-0.04521
0.765	-0.03743	-0.03802	-0.04107	-0.04127	-0.04669	-0.04472
0.766	-0.03714	-0.03792	-0.04058	-0.04127	-0.04629	-0.04442
0.767	-0.03724	-0.03753	-0.04196	-0.04226	-0.04688	-0.04541
0.768	-0.03733	-0.03783	-0.04029	-0.04147	-0.04728	-0.04432
0.769	-0.03704	-0.03842	-0.04078	-0.04206	-0.046	-0.04462
0.77	-0.03802	-0.03783	-0.04147	-0.04137	-0.04659	-0.04482
0.771	-0.03792	-0.03753	-0.04068	-0.04235	-0.04688	-0.04521
0.772	-0.03724	-0.03792	-0.04098	-0.04206	-0.04669	-0.04531
0.773	-0.03743	-0.03842	-0.04147	-0.04127	-0.04619	-0.04521
0.774	-0.03763	-0.03852	-0.04078	-0.04206	-0.04738	-0.0456
0.775	-0.03753	-0.03792	-0.04157	-0.04245	-0.04649	-0.04462
0.776	-0.03694	-0.03861	-0.04176	-0.04226	-0.04669	-0.04482
0.777	-0.03753	-0.03792	-0.04167	-0.04137	-0.046	-0.04531
0.778	-0.03694	-0.03773	-0.04068	-0.04226	-0.04728	-0.04472
0.779	-0.03664	-0.03763	-0.04127	-0.04127	-0.04698	-0.04491
0.78	-0.03802	-0.03792	-0.04098	-0.04206	-0.04688	-0.0457
0.781	-0.03704	-0.03753	-0.04029	-0.04304	-0.04688	-0.04442
0.782	-0.03615	-0.03832	-0.04078	-0.04235	-0.0461	-0.04511
0.783	-0.03832	-0.03724	-0.04088	-0.04186	-0.04629	-0.04452
0.784	-0.03773	-0.03763	-0.04147	-0.04235	-0.04659	-0.04472
0.785	-0.03773	-0.03783	-0.04147	-0.04235	-0.04728	-0.04472
0.786	-0.03832	-0.03812	-0.04137	-0.04176	-0.04718	-0.04462
0.787	-0.03753	-0.03802	-0.04058	-0.04117	-0.04738	-0.04491
0.788	-0.03822	-0.03704	-0.04147	-0.04196	-0.04747	-0.04551
0.789	-0.03773	-0.03812	-0.04078	-0.04226	-0.04787	-0.04551
0.79	-0.03822	-0.03783	-0.04167	-0.04176	-0.04747	-0.04501
0.791	-0.03733	-0.03724	-0.04167	-0.04245	-0.04738	-0.04521
0.792	-0.03763	-0.03783	-0.04206	-0.04255	-0.04679	-0.04551
0.793	-0.03724	-0.03714	-0.04068	-0.04206	-0.04659	-0.04472
0.794	-0.03684	-0.03832	-0.04176	-0.04196	-0.04728	-0.04521
0.795	-0.03733	-0.03861	-0.04157	-0.04226	-0.04718	-0.04482
0.796	-0.03783	-0.03802	-0.04137	-0.04265	-0.04738	-0.04501
0.797	-0.03674	-0.03852	-0.04176	-0.04255	-0.04738	-0.04531
0.798	-0.03733	-0.03852	-0.04078	-0.04216	-0.04728	-0.0456
0.799	-0.03861	-0.03881	-0.04117	-0.04275	-0.04718	-0.04531
0.8	-0.03704	-0.03852	-0.04176	-0.04245	-0.04669	-0.0456
0.801	-0.03783	-0.03773	-0.04137	-0.04088	-0.0461	-0.04541
0.802	-0.03714	-0.03753	-0.04196	-0.04245	-0.04669	-0.04531
0.803	-0.03792	-0.03802	-0.04107	-0.04186	-0.04777	-0.04551
0.804	-0.03714	-0.03852	-0.04235	-0.04157	-0.04679	-0.04511
0.805	-0.03783	-0.03802	-0.04117	-0.04216	-0.04688	-0.0459
0.806	-0.03724	-0.03812	-0.04068	-0.04265	-0.04679	-0.04472
0.807	-0.03694	-0.03812	-0.04137	-0.04275	-0.04757	-0.04482
0.808	-0.03743	-0.03891	-0.04137	-0.04304	-0.04757	-0.04511
0.809	-0.03733	-0.03724	-0.04147	-0.04176	-0.04659	-0.0458
0.81	-0.03743	-0.03792	-0.04107	-0.04235	-0.04639	-0.04482
0.811	-0.03773	-0.03832	-0.04186	-0.04176	-0.04708	-0.04403
0.812	-0.03733	-0.03773	-0.04157	-0.04186	-0.04659	-0.0458
0.813	-0.03743	-0.03822	-0.04117	-0.04285	-0.04649	-0.04531
0.814	-0.03753	-0.03871	-0.04216	-0.04226	-0.04669	-0.04531
0.815	-0.03783	-0.03861	-0.04147	-0.04226	-0.04767	-0.0457
0.816	-0.03783	-0.03861	-0.04137	-0.04196	-0.04747	-0.04501
0.817	-0.03812	-0.0393	-0.04147	-0.04157	-0.04728	-0.04501
0.818	-0.03822	-0.03842	-0.04058	-0.04206	-0.04826	-0.0461
0.819	-0.03763	-0.03871	-0.04206	-0.04117	-0.04708	-0.04423
0.82	-0.03792	-0.03733	-0.04068	-0.04226	-0.04718	-0.04383
0.821	-0.03792	-0.03763	-0.04107	-0.04235	-0.04688	-0.04482
0.822	-0.03743	-0.03802	-0.04098	-0.04265	-0.04708	-0.04432
0.823	-0.03783	-0.03753	-0.04068	-0.04176	-0.04679	-0.04423
0.824	-0.03852	-0.03743	-0.04147	-0.04314	-0.04688	-0.04393
0.825	-0.03664	-0.03802	-0.04176	-0.04176	-0.04629	-0.04541
0.826	-0.03802	-0.03773	-0.04058	-0.04167	-0.04718	-0.04442
0.827	-0.03704	-0.03743	-0.04127	-0.04245	-0.04669	-0.04531
0.828	-0.03743	-0.03763	-0.04127	-0.04235	-0.04679	-0.04501
0.829	-0.03645	-0.03812	-0.04117	-0.04206	-0.04679	-0.04551
0.83	-0.03802	-0.03783	-0.04157	-0.04176	-0.04747	-0.04393
0.831	-0.03753	-0.03763	-0.04098	-0.04147	-0.04718	-0.04531
0.832	-0.03773	-0.03822	-0.04147	-0.04206	-0.046	-0.04462
0.833	-0.03733	-0.03724	-0.04127	-0.04167	-0.04767	-0.04452
0.834	-0.03743	-0.03871	-0.04088	-0.04147	-0.04629	-0.04423
0.835	-0.03783	-0.03852	-0.04107	-0.04235	-0.04698	-0.04482
0.836	-0.03763	-0.03763	-0.04117	-0.04137	-0.04531	-0.04482
0.837	-0.03684	-0.03743	-0.04029	-0.04127	-0.04629	-0.04491
0.838	-0.03714	-0.03832	-0.04157	-0.04196	-0.04659	-0.04482
0.839	-0.03773	-0.03832	-0.04196	-0.04176	-0.04688	-0.0456
0.84	-0.03773	-0.03792	-0.04117	-0.04147	-0.04777	-0.04482
0.841	-0.03773	-0.03763	-0.04157	-0.04167	-0.04688	-0.04472
0.842	-0.03733	-0.03773	-0.04147	-0.04176	-0.0461	-0.04432
0.843	-0.03724	-0.03822	-0.04157	-0.04137	-0.0461	-0.04482
0.844	-0.03733	-0.03733	-0.04186	-0.04167	-0.04718	-0.04472
0.845	-0.03763	-0.03743	-0.04088	-0.04245	-0.04718	-0.04521
0.846	-0.03753	-0.03724	-0.04098	-0.04235	-0.0456	-0.0461
0.847	-0.03783	-0.03832	-0.04157	-0.04196	-0.0458	-0.04521
0.848	-0.03832	-0.03733	-0.04088	-0.04235	-0.04649	-0.04511
0.849	-0.03694	-0.03812	-0.04157	-0.04285	-0.04679	-0.0458
0.85	-0.03783	-0.03832	-0.04098	-0.04196	-0.04688	-0.04521
0.851	-0.03783	-0.03901	-0.04176	-0.04186	-0.04708	-0.04551
0.852	-0.03773	-0.03733	-0.04216	-0.04127	-0.04619	-0.04501
0.853	-0.03792	-0.03832	-0.04226	-0.04255	-0.04659	-0.04541
0.854	-0.03792	-0.03802	-0.04206	-0.04147	-0.0461	-0.04462
0.855	-0.03753	-0.03792	-0.04196	-0.04235	-0.04708	-0.04452
0.856	-0.03792	-0.03763	-0.04137	-0.04245	-0.04698	-0.0458
0.857	-0.03635	-0.03753	-0.04186	-0.04235	-0.04679	-0.04423
0.858	-0.03792	-0.03792	-0.04078	-0.04216	-0.04698	-0.04551
0.859	-0.03802	-0.03832	-0.04019	-0.04235	-0.04659	-0.04551
0.86	-0.03645	-0.03822	-0.04127	-0.04186	-0.04738	-0.04423
0.861	-0.03694	-0.03802	-0.04107	-0.04196	-0.04639	-0.04491
0.862	-0.03763	-0.03802	-0.04068	-0.04176	-0.04619	-0.04472
0.863	-0.03694	-0.03753	-0.04088	-0.04176	-0.04659	-0.04541
0.864	-0.03812	-0.03812	-0.04137	-0.04255	-0.04718	-0.04432
0.865	-0.03842	-0.03802	-0.04117	-0.04206	-0.04757	-0.04462
0.866	-0.03704	-0.03832	-0.04167	-0.04226	-0.04659	-0.0456
0.867	-0.03783	-0.03822	-0.04078	-0.04245	-0.04679	-0.04551
0.868	-0.03733	-0.03852	-0.04078	-0.04206	-0.04629	-0.04501
0.869	-0.03773	-0.03773	-0.04088	-0.04176	-0.04747	-0.0459
0.87	-0.03714	-0.03783	-0.04117	-0.04176	-0.04747	-0.04551
0.871	-0.03763	-0.03802	-0.04176	-0.04216	-0.04659	-0.0458
0.872	-0.03733	-0.03812	-0.04127	-0.04186	-0.04728	-0.04521
0.873	-0.03743	-0.03802	-0.04186	-0.04216	-0.04787	-0.0461
0.874	-0.03763	-0.03842	-0.04098	-0.04354	-0.04629	-0.04462
0.875	-0.03724	-0.03861	-0.04117	-0.04216	-0.04718	-0.04452
0.876	-0.03753	-0.03832	-0.04157	-0.04285	-0.04649	-0.04521
0.877	-0.03792	-0.03802	-0.04127	-0.04226	-0.04619	-0.0461
0.878	-0.03714	-0.03842	-0.04147	-0.04324	-0.04629	-0.04482
0.879	-0.03792	-0.03802	-0.04176	-0.04295	-0.04777	-0.04462
0.88	-0.03773	-0.03792	-0.04137	-0.04186	-0.0459	-0.04452
0.881	-0.03704	-0.03861	-0.04078	-0.04245	-0.04738	-0.0456
0.882	-0.03773	-0.03871	-0.04206	-0.04265	-0.04659	-0.04531
0.883	-0.03743	-0.03842	-0.04078	-0.04295	-0.04728	-0.0456
0.884	-0.03743	-0.03792	-0.04107	-0.04216	-0.04747	-0.04462
0.885	-0.03743	-0.03852	-0.04098	-0.04167	-0.04738	-0.04462
0.886	-0.03802	-0.03842	-0.04137	-0.04255	-0.0456	-0.04521
0.887	-0.03773	-0.03861	-0.04088	-0.04206	-0.04698	-0.04501
0.888	-0.03832	-0.03842	-0.04186	-0.04196	-0.04698	-0.0458
0.889	-0.03842	-0.03901	-0.04107	-0.04186	-0.04669	-0.04482
0.89	-0.03724	-0.03842	-0.04167	-0.04304	-0.04698	-0.046
0.891	-0.03812	-0.03832	-0.04088	-0.04275	-0.04649	-0.04472
0.892	-0.03802	-0.03822	-0.04157	-0.04295	-0.04659	-0.04551
0.893	-0.03753	-0.03861	-0.04029	-0.04235	-0.04619	-0.04551
0.894	-0.03724	-0.03783	-0.04068	-0.04235	-0.04649	-0.046
0.895	-0.03832	-0.03911	-0.04147	-0.04265	-0.046	-0.0456
0.896	-0.03763	-0.03861	-0.04137	-0.04216	-0.04698	-0.046
0.897	-0.03753	-0.03832	-0.04127	-0.04137	-0.04718	-0.0461
0.898	-0.03812	-0.03881	-0.04098	-0.04245	-0.04649	-0.04531
0.899	-0.03842	-0.03861	-0.04186	-0.04157	-0.04679	-0.0458
0.9	-0.03724	-0.03832	-0.04127	-0.04265	-0.04659	-0.0456
0.901	-0.03763	-0.03822	-0.04216	-0.04255	-0.04698	-0.04521
0.902	-0.03802	-0.03852	-0.04117	-0.04186	-0.04757	-0.04511
0.903	-0.03881	-0.03812	-0.04078	-0.04226	-0.04649	-0.04482
0.904	-0.03802	-0.03861	-0.04157	-0.04255	-0.04718	-0.04531
0.905	-0.03733	-0.03832	-0.04088	-0.04304	-0.04688	-0.0458
0.906	-0.03773	-0.03891	-0.04176	-0.04295	-0.04688	-0.04521
0.907	-0.03901	-0.03989	-0.04176	-0.04334	-0.04718	-0.04531
0.908	-0.03842	-0.03871	-0.04137	-0.04265	-0.04787	-0.04491
0.909	-0.03645	-0.03773	-0.04098	-0.04295	-0.04679	-0.04403
0.91	-0.03792	-0.03812	-0.04127	-0.04265	-0.04698	-0.04452
0.911	-0.03842	-0.03871	-0.04107	-0.04245	-0.04669	-0.04531
0.912	-0.03763	-0.03822	-0.04147	-0.04265	-0.04679	-0.04472
0.913	-0.03763	-0.03773	-0.04206	-0.04324	-0.04688	-0.04501
0.914	-0.03832	-0.03763	-0.04068	-0.04245	-0.04639	-0.04531
0.915	-0.03881	-0.03832	-0.04117	-0.04413	-0.04718	-0.04511
0.916	-0.03802	-0.03822	-0.04304	-0.04275	-0.04659	-0.04491
0.917	-0.03773	-0.03812	-0.04107	-0.04304	-0.04669	-0.04501
0.918	-0.03783	-0.03852	-0.04167	-0.04245	-0.04738	-0.04551
0.919	-0.03842	-0.03881	-0.04147	-0.04334	-0.04747	-0.04531
0.92	-0.03743	-0.0394	-0.04186	-0.04206	-0.04757	-0.046
0.921	-0.03733	-0.03852	-0.04127	-0.04285	-0.04679	-0.0459
0.922	-0.03674	-0.03852	-0.04226	-0.04235	-0.04698	-0.04462
0.923	-0.03832	-0.03763	-0.04167	-0.04265	-0.04738	-0.0456
0.924	-0.03802	-0.03891	-0.04127	-0.04314	-0.04669	-0.04472
0.925	-0.03773	-0.03881	-0.04157	-0.04334	-0.04659	-0.04511
0.926	-0.03792	-0.03753	-0.04176	-0.04216	-0.04728	-0.04501
0.927	-0.03743	-0.03911	-0.04147	-0.04206	-0.04718	-0.04491
0.928	-0.03783	-0.03812	-0.04235	-0.04235	-0.0461	-0.04452
0.929	-0.03802	-0.03861	-0.04206	-0.04304	-0.04639	-0.04629
0.93	-0.03792	-0.03861	-0.04216	-0.04157	-0.04757	-0.04531
0.931	-0.03871	-0.03842	-0.04088	-0.04196	-0.04747	-0.04491
0.932	-0.03842	-0.03911	-0.04157	-0.04344	-0.04708	-0.04521
0.933	-0.03852	-0.03911	-0.04176	-0.04245	-0.04698	-0.04521
0.934	-0.03812	-0.03812	-0.04157	-0.04235	-0.04807	-0.04482
0.935	-0.03743	-0.03792	-0.04167	-0.04265	-0.04718	-0.04442
0.936	-0.03802	-0.03842	-0.04265	-0.04245	-0.04747	-0.0456
0.937	-0.03812	-0.03822	-0.04117	-0.04216	-0.04718	-0.04521
0.938	-0.03812	-0.03783	-0.04137	-0.04235	-0.04718	-0.04551
0.939	-0.03861	-0.03753	-0.04196	-0.04167	-0.04708	-0.046
0.94	-0.03842	-0.03812	-0.04127	-0.04137	-0.04718	-0.04551
0.941	-0.03891	-0.03891	-0.04186	-0.04176	-0.04738	-0.04511
0.942	-0.03901	-0.03822	-0.04137	-0.04255	-0.04757	-0.04511
0.943	-0.03783	-0.03911	-0.04196	-0.04304	-0.04718	-0.04462
0.944	-0.03861	-0.0392	-0.04176	-0.04255	-0.04698	-0.04551
0.945	-0.03881	-0.03901	-0.04186	-0.04275	-0.04619	-0.04531
0.946	-0.03773	-0.03911	-0.04137	-0.04314	-0.04747	-0.04521
0.947	-0.03832	-0.03901	-0.04196	-0.04255	-0.04728	-0.04511
0.948	-0.03852	-0.03871	-0.04226	-0.04324	-0.04777	-0.0456
0.949	-0.03783	-0.03881	-0.04196	-0.04324	-0.04757	-0.04442
0.95	-0.03832	-0.03881	-0.04354	-0.04245	-0.04777	-0.04551
0.951	-0.03891	-0.0397	-0.04167	-0.04314	-0.04757	-0.04551
0.952	-0.03812	-0.03822	-0.04216	-0.04245	-0.04747	-0.0457
0.953	-0.03802	-0.03881	-0.04098	-0.04295	-0.04708	-0.0458
0.954	-0.03822	-0.0392	-0.04196	-0.04354	-0.04708	-0.04491
0.955	-0.03773	-0.0394	-0.04186	-0.04245	-0.04797	-0.04541
0.956	-0.03753	-0.03881	-0.04314	-0.04334	-0.04728	-0.04551
0.957	-0.03792	-0.03911	-0.04226	-0.04216	-0.04836	-0.0459
0.958	-0.03852	-0.03901	-0.04196	-0.04265	-0.04777	-0.04501
0.959	-0.03822	-0.03881	-0.04265	-0.04275	-0.04777	-0.0459
0.96	-0.03832	-0.03871	-0.04157	-0.04255	-0.04777	-0.04511
0.961	-0.03852	-0.03911	-0.04186	-0.04285	-0.04787	-0.04531
0.962	-0.03832	-0.03871	-0.04255	-0.04245	-0.04767	-0.04482
0.963	-0.03852	-0.03861	-0.04206	-0.04295	-0.04747	-0.04491
0.964	-0.03812	-0.03852	-0.04216	-0.04275	-0.04698	-0.0459
0.965	-0.03832	-0.03832	-0.04176	-0.04275	-0.04747	-0.04531
0.966	-0.03812	-0.03871	-0.04137	-0.04324	-0.04738	-0.04531
0.967	-0.03783	-0.03812	-0.04157	-0.04275	-0.04659	-0.0456
0.968	-0.03792	-0.03901	-0.04196	-0.04314	-0.04757	-0.04551
0.969	-0.03743	-0.03871	-0.04206	-0.04285	-0.04816	-0.0456
0.97	-0.03852	-0.03999	-0.04127	-0.04295	-0.04787	-0.04551
0.971	-0.03822	-0.03852	-0.04226	-0.04285	-0.04728	-0.04482
0.972	-0.03852	-0.03891	-0.04186	-0.04265	-0.04747	-0.04551
0.973	-0.03822	-0.03861	-0.04186	-0.04295	-0.04856	-0.04403
0.974	-0.03832	-0.03852	-0.04245	-0.04245	-0.04718	-0.04541
0.975	-0.03714	-0.03812	-0.04226	-0.04206	-0.04777	-0.04423
0.976	-0.03812	-0.03783	-0.04226	-0.04186	-0.04728	-0.0461
0.977	-0.03871	-0.03812	-0.04186	-0.04285	-0.04797	-0.04531
0.978	-0.03891	-0.03792	-0.04216	-0.04245	-0.04767	-0.04531
0.979	-0.03842	-0.03822	-0.04206	-0.04304	-0.04728	-0.04521
0.98	-0.03822	-0.03812	-0.04255	-0.04285	-0.04708	-0.046
0.981	-0.03911	-0.0392	-0.04226	-0.04304	-0.04688	-0.0456
0.982	-0.03852	-0.03891	-0.04088	-0.04226	-0.04718	-0.0458
0.983	-0.03871	-0.03861	-0.04226	-0.04373	-0.04747	-0.04511
0.984	-0.03852	-0.0393	-0.04226	-0.04304	-0.04728	-0.04551
0.985	-0.03861	-0.03881	-0.04206	-0.04363	-0.04728	-0.04511
0.986	-0.03832	-0.03861	-0.04216	-0.04245	-0.04807	-0.046
0.987	-0.03871	-0.03852	-0.04216	-0.04255	-0.04698	-0.0456
0.988	-0.03812	-0.03842	-0.04275	-0.04324	-0.04679	-0.04541
0.989	-0.03852	-0.03822	-0.04176	-0.04324	-0.04728	-0.04521
0.99	-0.03783	-0.0392	-0.04226	-0.04324	-0.04797	-0.04541
0.991	-0.03842	-0.03861	-0.04265	-0.04226	-0.04816	-0.0459
0.992	-0.03743	-0.03812	-0.04196	-0.04354	-0.04777	-0.04639
0.993	-0.03832	-0.03901	-0.04235	-0.04275	-0.04836	-0.04541
0.994	-0.03861	-0.03881	-0.04235	-0.04235	-0.04738	-0.04511
0.995	-0.03773	-0.0393	-0.04137	-0.04265	-0.04787	-0.04462
0.996	-0.03881	-0.0393	-0.04265	-0.04363	-0.04698	-0.046
0.997	-0.03802	-0.03911	-0.04265	-0.04216	-0.04787	-0.0458
0.998	-0.03822	-0.03861	-0.04167	-0.04265	-0.04747	-0.04619
0.999	-0.03812	-0.03871	-0.04226	-0.04275	-0.04738	-0.04511
1	-0.03871	-0.03891	-0.04275	-0.04275	-0.04738	-0.04541
1.001	-0.03842	-0.03871	-0.04206	-0.04216	-0.04826	-0.0461
1.002	-0.03861	-0.03881	-0.04245	-0.04442	-0.04738	-0.04531
1.003	-0.0393	-0.0393	-0.04235	-0.04314	-0.04816	-0.04531
1.004	-0.03861	-0.03822	-0.04226	-0.04235	-0.04728	-0.04551
1.005	-0.03822	-0.03861	-0.04275	-0.04314	-0.04836	-0.0456
1.006	-0.0393	-0.03792	-0.04295	-0.04245	-0.04816	-0.0456
1.007	-0.03891	-0.0392	-0.04324	-0.04216	-0.04767	-0.0458
1.008	-0.03842	-0.0393	-0.04265	-0.04344	-0.04728	-0.0458
1.009	-0.03881	-0.03911	-0.04265	-0.04304	-0.04787	-0.04551
1.01	-0.03989	-0.03881	-0.04245	-0.04324	-0.04777	-0.04501
1.011	-0.03881	-0.03832	-0.04127	-0.04324	-0.04757	-0.04472
1.012	-0.03822	-0.03871	-0.04226	-0.04344	-0.04679	-0.0458
1.013	-0.03852	-0.03881	-0.04255	-0.04324	-0.04807	-0.0459
1.014	-0.03773	-0.03852	-0.04186	-0.04304	-0.04738	-0.0458
1.015	-0.03852	-0.03911	-0.04157	-0.04314	-0.04669	-0.04541
1.016	-0.03832	-0.0396	-0.04137	-0.04285	-0.04738	-0.0461
1.017	-0.03802	-0.04029	-0.04186	-0.04383	-0.04688	-0.04511
1.018	-0.03763	-0.0398	-0.04196	-0.04354	-0.04738	-0.04659
1.019	-0.03891	-0.03901	-0.04235	-0.04354	-0.04767	-0.0459
1.02	-0.03891	-0.0393	-0.04245	-0.04295	-0.04738	-0.04551
1.021	-0.03812	-0.03881	-0.04295	-0.04324	-0.04698	-0.0456
1.022	-0.03881	-0.03891	-0.04255	-0.04285	-0.04738	-0.0458
1.023	-0.0392	-0.03871	-0.04344	-0.04255	-0.04787	-0.046
1.024	-0.03891	-0.03773	-0.04176	-0.04265	-0.04777	-0.04531
1.025	-0.03773	-0.0392	-0.04206	-0.04235	-0.04797	-0.04541
1.026	-0.03881	-0.03802	-0.04157	-0.04265	-0.04688	-0.04659
1.027	-0.03901	-0.03891	-0.04176	-0.04334	-0.04708	-0.04551
1.028	-0.03832	-0.03792	-0.04176	-0.04295	-0.04718	-0.04491
1.029	-0.03871	-0.0392	-0.04137	-0.04295	-0.04708	-0.04462
1.03	-0.03812	-0.0395	-0.04176	-0.04363	-0.04757	-0.04629
1.031	-0.03871	-0.0392	-0.04206	-0.04265	-0.04757	-0.04619
1.032	-0.03842	-0.03911	-0.04226	-0.04314	-0.04688	-0.04669
1.033	-0.03832	-0.03989	-0.04206	-0.04334	-0.04747	-0.04629
1.034	-0.03812	-0.03881	-0.04176	-0.04285	-0.04757	-0.04688
1.035	-0.0393	-0.03911	-0.04295	-0.04314	-0.04688	-0.04639
1.036	-0.03832	-0.03911	-0.04167	-0.04334	-0.04728	-0.04511
1.037	-0.03861	-0.0394	-0.04304	-0.04363	-0.04807	-0.0456
1.038	-0.03891	-0.0393	-0.04147	-0.04354	-0.04757	-0.04551
1.039	-0.0395	-0.03871	-0.04196	-0.04314	-0.04718	-0.04521
1.04	-0.03802	-0.03881	-0.04167	-0.04334	-0.04797	-0.04541
1.041	-0.03822	-0.03842	-0.04186	-0.04295	-0.046	-0.04521
1.042	-0.03792	-0.03832	-0.04176	-0.04403	-0.04767	-0.04541
1.043	-0.03901	-0.03881	-0.04157	-0.04265	-0.04659	-0.0459
1.044	-0.0396	-0.03911	-0.04186	-0.04295	-0.04679	-0.04482
1.045	-0.03891	-0.0393	-0.04275	-0.04275	-0.04738	-0.04541
1.046	-0.03901	-0.03881	-0.04265	-0.04285	-0.04797	-0.0456
1.047	-0.03842	-0.03861	-0.04324	-0.04324	-0.04708	-0.04541
1.048	-0.0392	-0.03842	-0.04196	-0.04314	-0.04728	-0.0457
1.049	-0.03901	-0.03881	-0.04245	-0.04275	-0.04708	-0.04551
1.05	-0.03852	-0.03852	-0.04285	-0.04304	-0.04747	-0.04541
1.051	-0.03861	-0.0392	-0.04285	-0.04314	-0.04629	-0.04541
1.052	-0.0393	-0.0394	-0.04186	-0.04344	-0.04718	-0.0456
1.053	-0.0393	-0.03989	-0.04157	-0.04275	-0.04718	-0.04521
1.054	-0.03901	-0.0394	-0.04275	-0.04314	-0.04816	-0.0456
1.055	-0.03901	-0.03989	-0.04167	-0.04245	-0.04718	-0.04501
1.056	-0.0394	-0.03891	-0.04216	-0.04354	-0.04767	-0.0459
1.057	-0.03842	-0.03832	-0.04147	-0.04265	-0.04708	-0.0459
1.058	-0.03891	-0.0392	-0.04354	-0.04275	-0.04698	-0.0456
1.059	-0.03842	-0.03842	-0.04186	-0.04255	-0.04767	-0.046
1.06	-0.0393	-0.03911	-0.04206	-0.04235	-0.04767	-0.04551
1.061	-0.03783	-0.0397	-0.04295	-0.04245	-0.04698	-0.04619
1.062	-0.03802	-0.0396	-0.04275	-0.04314	-0.04767	-0.046
1.063	-0.03852	-0.03901	-0.04255	-0.04304	-0.04747	-0.04531
1.064	-0.03891	-0.03871	-0.04206	-0.04314	-0.04688	-0.0459
1.065	-0.03901	-0.03901	-0.04127	-0.04334	-0.04728	-0.04639
1.066	-0.0393	-0.0393	-0.04235	-0.04265	-0.04816	-0.04541
1.067	-0.03832	-0.0396	-0.04255	-0.04354	-0.04767	-0.04541
1.068	-0.03891	-0.03901	-0.04255	-0.04275	-0.04738	-0.04629
1.069	-0.03901	-0.0396	-0.04157	-0.04334	-0.04698	-0.04649
1.07	-0.03881	-0.03901	-0.04216	-0.04295	-0.04807	-0.046
1.071	-0.03881	-0.03852	-0.04206	-0.04285	-0.04698	-0.04619
1.072	-0.0392	-0.03911	-0.04285	-0.04393	-0.04649	-0.04649
1.073	-0.03891	-0.03911	-0.04216	-0.04255	-0.04708	-0.046
1.074	-0.0394	-0.03911	-0.04186	-0.04226	-0.04747	-0.04619
1.075	-0.03891	-0.0393	-0.04167	-0.04324	-0.04777	-0.04541
1.076	-0.03852	-0.03891	-0.04137	-0.04245	-0.04747	-0.04619
1.077	-0.03832	-0.0393	-0.04255	-0.04226	-0.04777	-0.04531
1.078	-0.03881	-0.03852	-0.04285	-0.04383	-0.04757	-0.0459
1.079	-0.03881	-0.03861	-0.04226	-0.04344	-0.04747	-0.04619
1.08	-0.0397	-0.0393	-0.04216	-0.04275	-0.04826	-0.04649
1.081	-0.0397	-0.03901	-0.04226	-0.04324	-0.04826	-0.04531
1.082	-0.03832	-0.04019	-0.04265	-0.04344	-0.04767	-0.04629
1.083	-0.03822	-0.03989	-0.04265	-0.04373	-0.04826	-0.04649
1.084	-0.03891	-0.0392	-0.04186	-0.04304	-0.04777	-0.04619
1.085	-0.03891	-0.03881	-0.04304	-0.04373	-0.04846	-0.0461
1.086	-0.03852	-0.03989	-0.04186	-0.04295	-0.04757	-0.0456
1.087	-0.03822	-0.03999	-0.04235	-0.04285	-0.04747	-0.04639
1.088	-0.04039	-0.03852	-0.04255	-0.04354	-0.04728	-0.046
1.089	-0.03822	-0.03901	-0.04088	-0.04354	-0.04816	-0.04541
1.09	-0.03802	-0.03881	-0.04324	-0.04334	-0.04757	-0.04541
1.091	-0.03842	-0.0396	-0.04245	-0.04304	-0.04747	-0.0456
1.092	-0.0394	-0.03891	-0.04324	-0.04196	-0.04846	-0.0457
1.093	-0.03891	-0.03881	-0.04216	-0.04285	-0.04757	-0.04541
1.094	-0.03989	-0.03842	-0.04206	-0.04314	-0.04816	-0.04551
1.095	-0.03792	-0.0396	-0.04285	-0.04314	-0.04747	-0.04639
1.096	-0.03832	-0.0398	-0.04235	-0.04314	-0.04836	-0.04531
1.097	-0.03852	-0.0393	-0.04275	-0.04354	-0.04698	-0.04629
1.098	-0.03812	-0.03901	-0.04216	-0.04363	-0.04856	-0.0459
1.099	-0.03852	-0.0393	-0.04265	-0.04393	-0.04787	-0.046
1.1	-0.0395	-0.0397	-0.04235	-0.04354	-0.04777	-0.04619
1.101	-0.03861	-0.0393	-0.04226	-0.04314	-0.04728	-0.04659
1.102	-0.03891	-0.03911	-0.04265	-0.04354	-0.04728	-0.04679
1.103	-0.0393	-0.0396	-0.04176	-0.04363	-0.04728	-0.04619
1.104	-0.03822	-0.0395	-0.04216	-0.04334	-0.04787	-0.04649
1.105	-0.03852	-0.0392	-0.04196	-0.04393	-0.04718	-0.0456
1.106	-0.03812	-0.03891	-0.04344	-0.04334	-0.04669	-0.0461
1.107	-0.03832	-0.03842	-0.04206	-0.04314	-0.04757	-0.0456
1.108	-0.03871	-0.03891	-0.04285	-0.04265	-0.04669	-0.0458
1.109	-0.03891	-0.0395	-0.04255	-0.04354	-0.04757	-0.046
1.11	-0.03901	-0.0395	-0.04324	-0.04383	-0.04728	-0.04629
1.111	-0.03832	-0.0393	-0.04334	-0.04334	-0.04797	-0.04639
1.112	-0.03871	-0.03901	-0.04255	-0.04334	-0.04816	-0.0461
1.113	-0.0393	-0.04039	-0.04245	-0.04285	-0.04925	-0.04629
1.114	-0.03832	-0.0395	-0.04235	-0.04295	-0.04738	-0.0459
1.115	-0.03891	-0.03871	-0.04354	-0.04295	-0.04787	-0.046
1.116	-0.03871	-0.0392	-0.04255	-0.04452	-0.04797	-0.0461
1.117	-0.03891	-0.0392	-0.04255	-0.04304	-0.04679	-0.04679
1.118	-0.03871	-0.04019	-0.04304	-0.04314	-0.04679	-0.04619
1.119	-0.03852	-0.04019	-0.04235	-0.04462	-0.04767	-0.0459
1.12	-0.03901	-0.03989	-0.04206	-0.04393	-0.04698	-0.04629
1.121	-0.03881	-0.03891	-0.04245	-0.04344	-0.04747	-0.046
1.122	-0.03842	-0.04019	-0.04265	-0.04373	-0.04787	-0.0459
1.123	-0.03881	-0.04019	-0.04235	-0.04344	-0.04747	-0.04659
1.124	-0.03842	-0.03999	-0.04226	-0.04393	-0.04777	-0.04639
1.125	-0.0393	-0.0397	-0.04235	-0.04373	-0.04826	-0.04688
1.126	-0.03911	-0.0393	-0.04196	-0.04452	-0.04777	-0.0461
1.127	-0.0394	-0.04019	-0.04304	-0.04354	-0.04777	-0.046
1.128	-0.0397	-0.03999	-0.04196	-0.04304	-0.04777	-0.0461
1.129	-0.03989	-0.0398	-0.04295	-0.04373	-0.04807	-0.04629
1.13	-0.03871	-0.0395	-0.04344	-0.04452	-0.04797	-0.04718
1.131	-0.03871	-0.04009	-0.04167	-0.04255	-0.04738	-0.0461
1.132	-0.03901	-0.04058	-0.04304	-0.04413	-0.04757	-0.04639
1.133	-0.03891	-0.0398	-0.04216	-0.04295	-0.04777	-0.04639
1.134	-0.03891	-0.0396	-0.04334	-0.04245	-0.04787	-0.046
1.135	-0.03842	-0.04039	-0.04157	-0.04314	-0.04777	-0.04629
1.136	-0.0397	-0.0393	-0.04226	-0.04324	-0.04679	-0.04698
1.137	-0.0395	-0.04019	-0.04245	-0.04383	-0.04797	-0.04629
1.138	-0.03891	-0.04058	-0.04265	-0.04285	-0.04718	-0.0459
1.139	-0.03861	-0.0396	-0.04265	-0.04373	-0.04816	-0.04659
1.14	-0.04009	-0.0392	-0.04206	-0.04432	-0.04777	-0.046
1.141	-0.03871	-0.04107	-0.04265	-0.04452	-0.04777	-0.04649
1.142	-0.0392	-0.03999	-0.04226	-0.04304	-0.04787	-0.0459
1.143	-0.0398	-0.0395	-0.04176	-0.04304	-0.04836	-0.046
1.144	-0.04009	-0.04029	-0.04275	-0.04482	-0.04767	-0.04521
1.145	-0.03861	-0.04009	-0.04235	-0.04452	-0.04757	-0.04649
1.146	-0.0392	-0.0395	-0.04196	-0.04304	-0.04747	-0.04718
1.147	-0.0395	-0.0395	-0.04186	-0.04373	-0.04767	-0.04747
1.148	-0.0396	-0.0397	-0.04324	-0.04344	-0.04728	-0.04619
1.149	-0.03901	-0.03989	-0.04216	-0.04344	-0.04875	-0.04669
1.15	-0.04009	-0.03999	-0.04255	-0.04383	-0.04816	-0.04669
1.151	-0.04029	-0.04009	-0.04245	-0.04383	-0.04728	-0.04747
1.152	-0.0396	-0.03852	-0.04265	-0.04413	-0.04757	-0.04688
1.153	-0.0393	-0.03999	-0.04275	-0.04442	-0.04787	-0.04649
1.154	-0.0392	-0.03989	-0.04245	-0.04324	-0.04757	-0.04698
1.155	-0.03891	-0.03999	-0.04265	-0.04462	-0.04708	-0.04659
1.156	-0.0392	-0.03999	-0.04265	-0.04482	-0.04816	-0.0459
1.157	-0.0392	-0.04039	-0.04314	-0.04442	-0.04836	-0.04659
1.158	-0.0395	-0.04009	-0.04216	-0.04383	-0.04787	-0.04639
1.159	-0.0392	-0.0397	-0.04147	-0.04255	-0.04816	-0.0458
1.16	-0.04019	-0.03999	-0.04235	-0.04462	-0.04797	-0.04688
1.161	-0.03911	-0.0395	-0.04196	-0.04354	-0.04787	-0.04679
1.162	-0.0394	-0.0398	-0.04216	-0.04275	-0.04866	-0.0457
1.163	-0.0392	-0.04068	-0.04167	-0.04432	-0.04787	-0.04688
1.164	-0.03911	-0.0396	-0.04255	-0.04393	-0.04747	-0.04679
1.165	-0.03891	-0.0396	-0.04255	-0.04304	-0.04757	-0.04679
1.166	-0.0395	-0.0393	-0.04226	-0.04363	-0.04747	-0.04649
1.167	-0.03891	-0.03999	-0.04265	-0.04304	-0.04718	-0.046
1.168	-0.0397	-0.03911	-0.04314	-0.04344	-0.04797	-0.04718
1.169	-0.0397	-0.0392	-0.04255	-0.04373	-0.04757	-0.04649
1.17	-0.0398	-0.03911	-0.04285	-0.04324	-0.04816	-0.04629
1.171	-0.0393	-0.0397	-0.04354	-0.04413	-0.04747	-0.04639
1.172	-0.03999	-0.04009	-0.04285	-0.04472	-0.04797	-0.04619
1.173	-0.0396	-0.0393	-0.04275	-0.04452	-0.04846	-0.0459
1.174	-0.04009	-0.03871	-0.04304	-0.04373	-0.04895	-0.04708
1.175	-0.03871	-0.04009	-0.04304	-0.04383	-0.04826	-0.04669
1.176	-0.0396	-0.04029	-0.04275	-0.04452	-0.04757	-0.04708
1.177	-0.03989	-0.04029	-0.04235	-0.04521	-0.04885	-0.04679
1.178	-0.0392	-0.0398	-0.04235	-0.04413	-0.04915	-0.04659
1.179	-0.03999	-0.0396	-0.04275	-0.04432	-0.04836	-0.0461
1.18	-0.0392	-0.03999	-0.04176	-0.04354	-0.04698	-0.04629
1.181	-0.0392	-0.0397	-0.04137	-0.04324	-0.04797	-0.04629
1.182	-0.03852	-0.0397	-0.04226	-0.04472	-0.04728	-0.0458
1.183	-0.03891	-0.0392	-0.04265	-0.04334	-0.04816	-0.04639
1.184	-0.03911	-0.04048	-0.04196	-0.04373	-0.04738	-0.04619
1.185	-0.04068	-0.04009	-0.04285	-0.04363	-0.04826	-0.0459
1.186	-0.03881	-0.0394	-0.04304	-0.04304	-0.04747	-0.04659
1.187	-0.0393	-0.0394	-0.04314	-0.04403	-0.04708	-0.04639
1.188	-0.0394	-0.03911	-0.04363	-0.04363	-0.04757	-0.04718
1.189	-0.04009	-0.0398	-0.04314	-0.04442	-0.04836	-0.04639
1.19	-0.0398	-0.03989	-0.04295	-0.04314	-0.04747	-0.04698
1.191	-0.03911	-0.0397	-0.04265	-0.04413	-0.04816	-0.0458
1.192	-0.0396	-0.0398	-0.04354	-0.04403	-0.04787	-0.0461
1.193	-0.03891	-0.03901	-0.04304	-0.04393	-0.04846	-0.0461
1.194	-0.03881	-0.0394	-0.04285	-0.04383	-0.04826	-0.04629
1.195	-0.0393	-0.0392	-0.04245	-0.04472	-0.04846	-0.04698
1.196	-0.0396	-0.03999	-0.04255	-0.04344	-0.04718	-0.04659
1.197	-0.0393	-0.04009	-0.04265	-0.04344	-0.04708	-0.04669
1.198	-0.0394	-0.0396	-0.04285	-0.04442	-0.04747	-0.0461
1.199	-0.0396	-0.0396	-0.04226	-0.04423	-0.04797	-0.04639
1.2	-0.03901	-0.04039	-0.04235	-0.04344	-0.04747	-0.04649
1.201	-0.0392	-0.0396	-0.04373	-0.04452	-0.04846	-0.0457
1.202	-0.0396	-0.0393	-0.04255	-0.04373	-0.04807	-0.04688
1.203	-0.0397	-0.04039	-0.04304	-0.04432	-0.04826	-0.04649
1.204	-0.0395	-0.04019	-0.04295	-0.04363	-0.04767	-0.04698
1.205	-0.03901	-0.04048	-0.04235	-0.04393	-0.04836	-0.04639
1.206	-0.03891	-0.04039	-0.04314	-0.04334	-0.04826	-0.04649
1.207	-0.0392	-0.03989	-0.04196	-0.04432	-0.04777	-0.04619
1.208	-0.03861	-0.03989	-0.04304	-0.04363	-0.04866	-0.04649
1.209	-0.0393	-0.03989	-0.04285	-0.04314	-0.04885	-0.046
1.21	-0.0394	-0.0396	-0.04275	-0.04442	-0.04866	-0.04688
1.211	-0.0397	-0.0398	-0.04383	-0.04432	-0.04826	-0.0461
1.212	-0.0397	-0.0397	-0.04344	-0.04344	-0.04738	-0.0461
1.213	-0.0395	-0.04009	-0.04295	-0.04452	-0.04738	-0.04659
1.214	-0.0398	-0.04019	-0.04285	-0.04393	-0.04856	-0.046
1.215	-0.03871	-0.04107	-0.04314	-0.04383	-0.04807	-0.0457
1.216	-0.0395	-0.04019	-0.04334	-0.04373	-0.04787	-0.04659
1.217	-0.03891	-0.03999	-0.04196	-0.04482	-0.04757	-0.04688
1.218	-0.0398	-0.03989	-0.04275	-0.04393	-0.04885	-0.0461
1.219	-0.04107	-0.0394	-0.04176	-0.04423	-0.04757	-0.04629
1.22	-0.0394	-0.0398	-0.04216	-0.04462	-0.04767	-0.04679
1.221	-0.03911	-0.03989	-0.04285	-0.04383	-0.04836	-0.04669
1.222	-0.0396	-0.0398	-0.04265	-0.04442	-0.04728	-0.04698
1.223	-0.0397	-0.04039	-0.04235	-0.04423	-0.04816	-0.0461
1.224	-0.0397	-0.03989	-0.04235	-0.04373	-0.04925	-0.04629
1.225	-0.04009	-0.03999	-0.04334	-0.04393	-0.04767	-0.04659
1.226	-0.04098	-0.03999	-0.04255	-0.04383	-0.04797	-0.04659
1.227	-0.03881	-0.04009	-0.04216	-0.04442	-0.04757	-0.04688
1.228	-0.03911	-0.0395	-0.04285	-0.04403	-0.04836	-0.04669
1.229	-0.0394	-0.03999	-0.04314	-0.04373	-0.04787	-0.04728
1.23	-0.03911	-0.03852	-0.04304	-0.04393	-0.04679	-0.0459
1.231	-0.03891	-0.03999	-0.04235	-0.04393	-0.04816	-0.046
1.232	-0.0392	-0.0395	-0.04314	-0.04403	-0.04757	-0.04649
1.233	-0.03832	-0.0395	-0.04255	-0.04344	-0.04797	-0.04669
1.234	-0.03842	-0.03989	-0.04275	-0.04393	-0.04826	-0.04649
1.235	-0.03891	-0.0392	-0.04304	-0.04314	-0.04905	-0.04619
1.236	-0.0395	-0.03999	-0.04295	-0.04354	-0.04669	-0.04649
1.237	-0.0393	-0.03901	-0.04285	-0.04334	-0.04826	-0.0457
1.238	-0.03881	-0.03911	-0.04295	-0.04354	-0.04718	-0.046
1.239	-0.0392	-0.03891	-0.04304	-0.04285	-0.04787	-0.04639
1.24	-0.03911	-0.04009	-0.04383	-0.04363	-0.04826	-0.04679
1.241	-0.0393	-0.0395	-0.04255	-0.04363	-0.04738	-0.046
1.242	-0.0397	-0.04019	-0.04216	-0.04275	-0.04767	-0.0459
1.243	-0.04009	-0.0394	-0.04216	-0.04363	-0.04757	-0.04491
1.244	-0.0393	-0.0394	-0.04275	-0.04304	-0.04807	-0.0459
1.245	-0.0394	-0.03901	-0.04196	-0.04334	-0.04747	-0.04679
1.246	-0.04039	-0.0397	-0.04255	-0.04314	-0.04747	-0.04629
1.247	-0.0395	-0.04009	-0.04314	-0.04373	-0.04688	-0.04629
1.248	-0.03911	-0.0396	-0.04245	-0.04285	-0.04787	-0.04679
1.249	-0.04009	-0.0394	-0.04295	-0.04363	-0.04649	-0.04639
1.25	-0.0394	-0.04078	-0.04295	-0.04324	-0.04738	-0.04619
1.251	-0.0394	-0.04009	-0.04275	-0.04314	-0.04767	-0.0456
1.252	-0.0395	-0.03999	-0.04324	-0.04354	-0.04866	-0.04649
1.253	-0.0397	-0.0395	-0.04275	-0.04403	-0.04777	-0.0459
1.254	-0.0392	-0.04058	-0.04196	-0.04423	-0.04738	-0.04639
1.255	-0.0392	-0.03999	-0.04196	-0.04344	-0.04777	-0.04688
1.256	-0.0397	-0.04048	-0.04255	-0.04255	-0.04777	-0.04551
1.257	-0.03881	-0.03989	-0.04216	-0.04393	-0.04747	-0.04629
1.258	-0.03989	-0.04117	-0.04245	-0.04413	-0.04807	-0.04728
1.259	-0.0393	-0.0398	-0.04196	-0.04472	-0.04797	-0.04738
1.26	-0.03901	-0.04039	-0.04275	-0.04373	-0.04807	-0.04629
1.261	-0.03792	-0.04009	-0.04226	-0.04511	-0.04836	-0.04649
1.262	-0.03871	-0.0397	-0.04157	-0.04403	-0.04738	-0.04629
1.263	-0.0392	-0.0398	-0.04226	-0.04334	-0.04777	-0.04669
1.264	-0.03881	-0.04029	-0.04226	-0.04373	-0.04787	-0.04688
1.265	-0.03901	-0.04068	-0.04265	-0.04373	-0.04826	-0.04629
1.266	-0.0397	-0.04019	-0.04285	-0.04285	-0.04826	-0.04669
1.267	-0.03881	-0.0398	-0.04304	-0.04413	-0.04747	-0.04708
1.268	-0.0398	-0.04029	-0.04304	-0.04413	-0.04797	-0.04619
1.269	-0.0394	-0.03999	-0.04186	-0.04314	-0.04738	-0.04698
1.27	-0.03901	-0.04088	-0.04324	-0.04354	-0.04767	-0.0458
1.271	-0.03911	-0.04029	-0.04275	-0.04314	-0.04738	-0.04462
1.272	-0.0392	-0.04039	-0.04157	-0.04403	-0.04836	-0.0461
1.273	-0.0398	-0.03999	-0.04304	-0.04442	-0.04885	-0.04659
1.274	-0.03911	-0.04078	-0.04206	-0.04295	-0.04767	-0.04679
1.275	-0.03989	-0.04048	-0.04245	-0.04334	-0.04846	-0.04639
1.276	-0.03911	-0.03999	-0.04196	-0.04363	-0.04728	-0.04688
1.277	-0.03871	-0.0394	-0.04235	-0.04393	-0.04875	-0.04679
1.278	-0.0393	-0.04019	-0.04216	-0.04452	-0.04777	-0.04629
1.279	-0.04048	-0.04009	-0.04285	-0.04383	-0.04797	-0.04708
1.28	-0.0393	-0.0397	-0.04226	-0.04432	-0.04757	-0.0459
1.281	-0.03901	-0.03989	-0.04285	-0.04413	-0.04826	-0.04649
1.282	-0.0397	-0.04029	-0.04285	-0.04462	-0.04826	-0.04679
1.283	-0.0398	-0.04019	-0.04373	-0.04482	-0.04718	-0.0459
1.284	-0.03891	-0.0394	-0.04255	-0.04363	-0.04757	-0.04639
1.285	-0.04009	-0.0396	-0.04265	-0.04413	-0.04777	-0.04659
1.286	-0.0397	-0.04009	-0.04304	-0.04314	-0.04797	-0.04659
1.287	-0.0395	-0.04088	-0.04403	-0.04383	-0.04826	-0.04679
1.288	-0.03999	-0.03989	-0.04245	-0.04373	-0.04866	-0.0458
1.289	-0.0395	-0.03989	-0.04275	-0.04354	-0.04797	-0.04619
1.29	-0.0398	-0.03989	-0.04383	-0.04383	-0.04856	-0.04679
1.291	-0.0392	-0.03999	-0.04344	-0.04413	-0.04738	-0.0459
1.292	-0.04078	-0.04068	-0.04344	-0.04413	-0.04797	-0.0461
1.293	-0.0398	-0.04098	-0.04295	-0.04423	-0.04747	-0.04551
1.294	-0.0396	-0.04068	-0.04324	-0.04413	-0.04718	-0.046
1.295	-0.04058	-0.04029	-0.04255	-0.04442	-0.04747	-0.0459
1.296	-0.0392	-0.0394	-0.04324	-0.04304	-0.04718	-0.04708
1.297	-0.04048	-0.04029	-0.04334	-0.04383	-0.04757	-0.04718
1.298	-0.03989	-0.03999	-0.04344	-0.04423	-0.04915	-0.04698
1.299	-0.0392	-0.04068	-0.04304	-0.04423	-0.04787	-0.04649
1.3	-0.0396	-0.04029	-0.04324	-0.04452	-0.04836	-0.04669
1.301	-0.04009	-0.04127	-0.04245	-0.04403	-0.04767	-0.04649
1.302	-0.04009	-0.04078	-0.04304	-0.04423	-0.04925	-0.0459
1.303	-0.03999	-0.04078	-0.04383	-0.0456	-0.04905	-0.0456
1.304	-0.0397	-0.04048	-0.04285	-0.04432	-0.04787	-0.04521
1.305	-0.04029	-0.04009	-0.04314	-0.04363	-0.04767	-0.046
1.306	-0.03999	-0.0397	-0.04285	-0.04373	-0.04777	-0.04649
1.307	-0.0397	-0.04019	-0.04314	-0.04452	-0.04807	-0.04649
1.308	-0.03891	-0.04048	-0.04295	-0.04383	-0.04787	-0.0458
1.309	-0.04009	-0.04019	-0.04393	-0.04452	-0.04797	-0.04757
1.31	-0.0393	-0.04019	-0.04334	-0.04442	-0.04856	-0.04649
1.311	-0.03901	-0.04039	-0.04295	-0.04354	-0.04777	-0.046
1.312	-0.03989	-0.04048	-0.04383	-0.04393	-0.04728	-0.046
1.313	-0.0395	-0.04048	-0.04383	-0.04363	-0.04738	-0.04688
1.314	-0.0397	-0.04048	-0.04334	-0.04432	-0.04757	-0.04659
1.315	-0.04039	-0.0394	-0.04344	-0.04472	-0.04807	-0.04639
1.316	-0.04078	-0.04107	-0.04255	-0.04442	-0.04747	-0.04659
1.317	-0.0398	-0.04048	-0.04334	-0.04423	-0.04895	-0.04541
1.318	-0.0398	-0.04107	-0.04314	-0.04403	-0.04797	-0.04659
1.319	-0.03871	-0.04048	-0.04314	-0.04383	-0.04846	-0.04688
1.32	-0.0395	-0.04029	-0.04314	-0.04393	-0.04866	-0.04688
1.321	-0.03852	-0.04176	-0.04304	-0.04442	-0.04895	-0.04639
1.322	-0.0392	-0.04078	-0.04304	-0.04432	-0.04728	-0.04679
1.323	-0.04019	-0.03989	-0.04295	-0.04432	-0.04767	-0.04679
1.324	-0.03989	-0.04088	-0.04275	-0.04442	-0.04787	-0.04639
1.325	-0.04009	-0.04127	-0.04304	-0.04413	-0.04787	-0.04669
1.326	-0.03999	-0.04019	-0.04255	-0.04432	-0.04836	-0.04659
1.327	-0.04029	-0.04029	-0.04275	-0.04472	-0.04718	-0.04688
1.328	-0.0397	-0.04029	-0.04314	-0.04432	-0.04807	-0.04659
1.329	-0.04068	-0.04068	-0.04275	-0.04442	-0.04826	-0.04708
1.33	-0.04058	-0.04068	-0.04275	-0.04324	-0.04807	-0.04649
1.331	-0.04039	-0.04058	-0.04334	-0.04491	-0.04728	-0.04639
1.332	-0.0393	-0.04137	-0.04393	-0.04383	-0.04787	-0.04639
1.333	-0.04019	-0.04098	-0.04275	-0.04393	-0.04826	-0.04639
1.334	-0.03989	-0.04029	-0.04354	-0.04354	-0.04875	-0.04639
1.335	-0.03989	-0.04078	-0.04393	-0.04383	-0.04875	-0.04679
1.336	-0.0396	-0.04009	-0.04393	-0.04472	-0.04807	-0.04629
1.337	-0.04009	-0.04058	-0.04334	-0.04413	-0.04816	-0.04679
1.338	-0.03999	-0.04058	-0.04403	-0.04482	-0.04826	-0.04679
1.339	-0.03989	-0.04098	-0.04304	-0.04442	-0.04698	-0.04708
1.34	-0.04019	-0.04117	-0.04423	-0.04403	-0.04787	-0.04659
1.341	-0.03911	-0.04078	-0.04295	-0.04413	-0.04767	-0.04669
1.342	-0.0395	-0.0398	-0.04373	-0.04393	-0.04935	-0.04718
1.343	-0.0396	-0.04009	-0.04363	-0.04403	-0.04846	-0.04688
1.344	-0.0392	-0.04117	-0.04324	-0.04403	-0.04797	-0.04718
1.345	-0.03881	-0.04068	-0.04245	-0.04432	-0.04797	-0.04708
1.346	-0.04058	-0.03999	-0.04255	-0.04373	-0.04807	-0.04708
1.347	-0.04029	-0.04098	-0.04245	-0.04442	-0.04777	-0.04718
1.348	-0.03989	-0.04167	-0.04235	-0.04413	-0.04777	-0.04718
1.349	-0.04137	-0.04068	-0.04275	-0.04373	-0.04797	-0.04659
1.35	-0.04117	-0.04058	-0.04265	-0.04363	-0.04807	-0.04698
1.351	-0.0398	-0.04019	-0.04265	-0.04491	-0.04826	-0.04738
1.352	-0.03989	-0.04039	-0.04314	-0.04393	-0.04787	-0.04659
1.353	-0.04058	-0.04048	-0.04314	-0.04344	-0.04954	-0.04629
1.354	-0.0397	-0.04019	-0.04314	-0.04442	-0.04866	-0.04629
1.355	-0.04078	-0.0397	-0.04304	-0.04413	-0.04895	-0.04619
1.356	-0.04039	-0.04039	-0.04304	-0.04403	-0.04807	-0.04679
1.357	-0.04019	-0.04009	-0.04304	-0.04393	-0.04846	-0.0461
1.358	-0.03989	-0.03989	-0.04245	-0.04462	-0.04856	-0.04679
1.359	-0.0396	-0.04058	-0.04275	-0.04373	-0.04846	-0.04738
1.36	-0.04029	-0.04048	-0.04304	-0.04491	-0.04767	-0.04698
1.361	-0.0396	-0.04068	-0.04235	-0.04491	-0.04856	-0.04629
1.362	-0.04009	-0.04009	-0.04295	-0.04413	-0.04905	-0.04718
1.363	-0.04039	-0.04009	-0.04354	-0.04462	-0.04826	-0.04728
1.364	-0.04058	-0.04157	-0.04383	-0.04413	-0.04846	-0.04639
1.365	-0.04068	-0.04176	-0.04383	-0.04442	-0.04866	-0.04767
1.366	-0.03989	-0.04117	-0.04354	-0.04521	-0.04885	-0.04708
1.367	-0.0397	-0.04009	-0.04334	-0.04442	-0.04885	-0.04688
1.368	-0.04048	-0.03999	-0.04344	-0.04482	-0.04777	-0.04679
1.369	-0.03989	-0.04147	-0.04393	-0.04551	-0.04866	-0.04639
1.37	-0.0398	-0.04019	-0.04383	-0.04491	-0.04807	-0.04718
1.371	-0.04039	-0.04107	-0.04344	-0.04462	-0.04777	-0.04708
1.372	-0.0394	-0.04048	-0.04442	-0.04442	-0.04767	-0.04619
1.373	-0.04048	-0.04068	-0.04383	-0.04482	-0.04875	-0.04639
1.374	-0.03999	-0.04029	-0.04363	-0.04403	-0.04846	-0.04688
1.375	-0.04009	-0.04039	-0.04334	-0.04482	-0.04728	-0.04688
1.376	-0.0394	-0.04098	-0.04354	-0.04442	-0.04688	-0.04679
1.377	-0.0392	-0.04107	-0.04363	-0.04403	-0.04856	-0.04659
1.378	-0.04019	-0.04019	-0.04324	-0.04472	-0.04875	-0.04679
1.379	-0.04068	-0.04039	-0.04383	-0.04393	-0.04826	-0.04757
1.38	-0.0392	-0.04137	-0.04334	-0.04413	-0.04905	-0.04698
1.381	-0.03989	-0.04117	-0.04265	-0.04452	-0.04797	-0.04629
1.382	-0.04068	-0.04048	-0.04285	-0.04442	-0.04807	-0.04787
1.383	-0.04029	-0.04117	-0.04373	-0.04423	-0.04807	-0.04747
1.384	-0.04068	-0.04068	-0.04383	-0.04432	-0.04866	-0.04659
1.385	-0.04019	-0.04078	-0.04324	-0.04393	-0.04787	-0.04728
1.386	-0.04068	-0.04176	-0.04324	-0.04442	-0.04807	-0.04688
1.387	-0.04029	-0.04078	-0.04363	-0.04413	-0.04826	-0.04728
1.388	-0.04019	-0.04147	-0.04363	-0.04413	-0.04807	-0.04698
1.389	-0.04029	-0.0395	-0.04432	-0.04491	-0.04895	-0.04639
1.39	-0.04048	-0.04068	-0.04314	-0.04354	-0.04836	-0.04747
1.391	-0.04048	-0.04068	-0.04275	-0.04442	-0.04747	-0.04659
1.392	-0.0396	-0.04088	-0.04393	-0.04432	-0.04698	-0.04728
1.393	-0.04088	-0.04078	-0.04295	-0.04462	-0.04944	-0.04629
1.394	-0.04029	-0.04167	-0.04235	-0.04501	-0.04836	-0.04787
1.395	-0.04009	-0.04098	-0.04304	-0.04452	-0.04787	-0.04679
1.396	-0.0393	-0.04107	-0.04432	-0.04413	-0.04797	-0.0459
1.397	-0.04019	-0.04039	-0.04363	-0.04531	-0.04846	-0.0461
1.398	-0.04029	-0.04039	-0.04383	-0.04501	-0.04807	-0.04708
1.399	-0.04058	-0.04127	-0.04383	-0.04472	-0.04807	-0.046
1.4	-0.0394	-0.04029	-0.04393	-0.04501	-0.04807	-0.04679
1.401	-0.04009	-0.04088	-0.04334	-0.0457	-0.04885	-0.04619
1.402	-0.0394	-0.04048	-0.04403	-0.04432	-0.04787	-0.04679
1.403	-0.04009	-0.03999	-0.04403	-0.04432	-0.04875	-0.04639
1.404	-0.04009	-0.04078	-0.04403	-0.04541	-0.04777	-0.04698
1.405	-0.04078	-0.04127	-0.04354	-0.04501	-0.04866	-0.04649
1.406	-0.0397	-0.04098	-0.04373	-0.04442	-0.04895	-0.04718
1.407	-0.03999	-0.04048	-0.04324	-0.04403	-0.04797	-0.04659
1.408	-0.04009	-0.04147	-0.04432	-0.04511	-0.04757	-0.04688
1.409	-0.04039	-0.04147	-0.04295	-0.04423	-0.04816	-0.04688
1.41	-0.03999	-0.04029	-0.04383	-0.04462	-0.04935	-0.04688
1.411	-0.03999	-0.04078	-0.04275	-0.04462	-0.04826	-0.04698
1.412	-0.04029	-0.04196	-0.04403	-0.04491	-0.04807	-0.046
1.413	-0.0394	-0.04088	-0.04334	-0.04511	-0.04846	-0.04728
1.414	-0.03999	-0.04039	-0.04413	-0.04482	-0.04856	-0.04649
1.415	-0.04068	-0.04098	-0.04363	-0.04472	-0.04797	-0.04669
1.416	-0.04107	-0.04127	-0.04285	-0.04511	-0.04866	-0.04679
1.417	-0.04029	-0.04048	-0.04334	-0.04452	-0.04866	-0.04688
1.418	-0.04048	-0.04029	-0.04354	-0.04442	-0.04905	-0.04777
1.419	-0.03989	-0.03999	-0.04324	-0.04531	-0.04846	-0.04669
1.42	-0.03989	-0.04107	-0.04383	-0.04462	-0.04846	-0.04728
1.421	-0.0395	-0.04098	-0.04393	-0.04403	-0.04836	-0.04747
1.422	-0.04068	-0.04107	-0.04344	-0.04452	-0.04836	-0.04679
1.423	-0.03999	-0.04039	-0.04452	-0.04403	-0.04836	-0.04708
1.424	-0.04039	-0.04068	-0.04462	-0.04472	-0.04787	-0.04708
1.425	-0.03989	-0.04078	-0.04363	-0.04531	-0.04836	-0.0461
1.426	-0.04088	-0.04068	-0.04354	-0.04472	-0.04738	-0.04708
1.427	-0.04039	-0.04098	-0.04413	-0.04393	-0.04836	-0.04718
1.428	-0.04039	-0.04186	-0.04363	-0.04442	-0.04787	-0.04738
1.429	-0.04048	-0.04186	-0.04186	-0.04462	-0.04856	-0.04807
1.43	-0.04107	-0.04078	-0.04304	-0.04442	-0.04816	-0.04728
1.431	-0.04019	-0.04078	-0.04413	-0.04501	-0.04895	-0.04797
1.432	-0.04137	-0.04206	-0.04275	-0.04501	-0.04895	-0.04718
1.433	-0.04098	-0.04127	-0.04304	-0.04462	-0.04935	-0.04757
1.434	-0.04009	-0.04058	-0.04314	-0.04452	-0.04866	-0.0458
1.435	-0.03989	-0.04147	-0.04314	-0.04511	-0.04826	-0.04708
1.436	-0.04088	-0.04048	-0.04304	-0.04373	-0.04807	-0.0461
1.437	-0.04039	-0.04127	-0.04275	-0.04432	-0.04816	-0.04757
1.438	-0.04127	-0.04068	-0.04275	-0.04482	-0.04905	-0.04708
1.439	-0.04009	-0.04186	-0.04295	-0.04393	-0.04826	-0.04688
1.44	-0.04078	-0.04107	-0.04275	-0.04432	-0.04836	-0.04679
1.441	-0.03999	-0.04068	-0.04324	-0.04482	-0.04816	-0.04629
1.442	-0.04019	-0.04107	-0.04363	-0.04501	-0.04816	-0.04708
1.443	-0.04078	-0.04127	-0.04304	-0.04531	-0.04846	-0.04757
1.444	-0.03989	-0.04107	-0.04373	-0.04511	-0.04797	-0.04688
1.445	-0.04048	-0.04088	-0.04295	-0.04295	-0.04856	-0.04659
1.446	-0.0396	-0.04078	-0.04235	-0.04413	-0.04797	-0.04629
1.447	-0.04058	-0.04147	-0.04314	-0.04403	-0.04777	-0.04728
1.448	-0.04009	-0.03999	-0.04324	-0.04472	-0.04846	-0.04698
1.449	-0.04058	-0.04048	-0.04295	-0.04472	-0.04905	-0.04738
1.45	-0.04029	-0.04048	-0.04314	-0.04423	-0.04816	-0.04649
1.451	-0.04029	-0.04068	-0.04334	-0.04462	-0.04836	-0.04708
1.452	-0.04088	-0.04048	-0.04344	-0.04423	-0.04856	-0.0461
1.453	-0.04078	-0.04029	-0.04304	-0.04442	-0.04797	-0.04738
1.454	-0.04078	-0.04147	-0.04373	-0.04511	-0.04836	-0.04698
1.455	-0.04088	-0.04019	-0.04363	-0.04462	-0.04826	-0.04649
1.456	-0.04078	-0.04058	-0.04324	-0.04403	-0.04816	-0.04649
1.457	-0.03999	-0.04176	-0.04344	-0.04452	-0.04885	-0.0459
1.458	-0.0396	-0.04167	-0.04423	-0.04452	-0.04816	-0.04777
1.459	-0.0398	-0.04098	-0.04413	-0.04423	-0.04777	-0.04708
1.46	-0.0398	-0.04137	-0.04344	-0.04403	-0.04856	-0.04629
1.461	-0.03989	-0.04127	-0.04393	-0.04423	-0.04846	-0.04629
1.462	-0.03999	-0.04147	-0.04344	-0.04452	-0.04856	-0.04649
1.463	-0.04048	-0.04068	-0.04413	-0.04511	-0.04826	-0.04619
1.464	-0.04127	-0.04078	-0.04344	-0.0456	-0.04797	-0.04639
1.465	-0.04078	-0.04098	-0.04403	-0.04501	-0.04797	-0.04747
1.466	-0.04117	-0.04157	-0.04442	-0.04373	-0.04797	-0.04738
1.467	-0.04019	-0.04058	-0.04314	-0.04403	-0.04767	-0.04669
1.468	-0.04078	-0.04176	-0.04295	-0.04482	-0.04816	-0.04747
1.469	-0.03999	-0.04295	-0.04344	-0.04491	-0.04846	-0.04659
1.47	-0.04078	-0.04206	-0.04363	-0.04432	-0.04885	-0.04688
1.471	-0.04107	-0.04137	-0.04393	-0.04501	-0.04826	-0.04708
1.472	-0.04078	-0.04107	-0.04354	-0.04393	-0.04826	-0.04807
1.473	-0.03989	-0.04186	-0.04462	-0.04413	-0.04807	-0.04728
1.474	-0.04078	-0.04127	-0.04354	-0.04432	-0.04846	-0.04639
1.475	-0.04029	-0.04127	-0.04403	-0.04521	-0.04797	-0.0461
1.476	-0.04048	-0.04157	-0.04413	-0.04541	-0.04875	-0.04649
1.477	-0.04088	-0.04098	-0.04442	-0.04521	-0.04895	-0.04708
1.478	-0.04107	-0.04068	-0.04432	-0.04442	-0.04836	-0.04698
1.479	-0.04088	-0.04117	-0.04344	-0.04491	-0.04846	-0.04698
1.48	-0.04029	-0.04088	-0.04354	-0.04452	-0.04816	-0.04767
1.481	-0.04127	-0.04137	-0.04383	-0.04491	-0.04777	-0.04738
1.482	-0.04029	-0.04216	-0.04334	-0.04491	-0.04875	-0.04708
1.483	-0.04019	-0.04226	-0.04295	-0.04531	-0.04846	-0.04698
1.484	-0.04147	-0.04157	-0.04354	-0.04472	-0.04875	-0.04767
1.485	-0.04009	-0.04196	-0.04255	-0.04462	-0.04797	-0.04747
1.486	-0.03989	-0.04127	-0.04275	-0.04442	-0.04826	-0.04669
1.487	-0.04009	-0.04147	-0.04275	-0.04541	-0.04895	-0.04757
1.488	-0.04039	-0.04157	-0.04373	-0.04413	-0.04826	-0.04659
1.489	-0.04107	-0.04167	-0.04344	-0.04511	-0.04757	-0.04708
1.49	-0.04039	-0.04226	-0.04324	-0.04442	-0.04885	-0.04777
1.491	-0.04098	-0.04117	-0.04314	-0.04531	-0.04915	-0.04718
1.492	-0.04058	-0.04157	-0.04393	-0.04403	-0.04777	-0.04757
1.493	-0.04009	-0.04088	-0.04275	-0.04432	-0.04935	-0.04688
1.494	-0.04068	-0.04157	-0.04373	-0.04551	-0.04816	-0.04738
1.495	-0.04048	-0.04117	-0.04373	-0.04511	-0.04895	-0.04669
1.496	-0.04068	-0.04137	-0.04373	-0.04383	-0.04875	-0.04708
1.497	-0.04068	-0.04186	-0.04373	-0.04531	-0.04856	-0.04797
1.498	-0.04009	-0.04196	-0.04354	-0.04511	-0.04856	-0.04787
1.499	-0.04098	-0.04186	-0.04393	-0.04482	-0.04767	-0.04688
1.5	-0.04137	-0.04167	-0.04403	-0.04452	-0.04797	-0.04718
1.501	-0.04088	-0.04216	-0.04383	-0.04482	-0.04807	-0.04659
1.502	-0.04127	-0.04127	-0.04482	-0.04501	-0.04895	-0.04679
1.503	-0.04147	-0.04186	-0.04432	-0.04462	-0.04728	-0.04708
1.504	-0.04147	-0.04107	-0.04354	-0.0458	-0.04797	-0.04738
1.505	-0.04117	-0.04107	-0.04275	-0.04482	-0.04738	-0.04757
1.506	-0.04117	-0.04098	-0.04472	-0.04442	-0.04797	-0.04747
1.507	-0.04098	-0.04137	-0.04314	-0.0456	-0.04905	-0.04708
1.508	-0.04098	-0.04157	-0.04373	-0.04501	-0.04866	-0.04728
1.509	-0.04088	-0.04137	-0.04334	-0.04501	-0.04925	-0.04757
1.51	-0.03999	-0.04167	-0.04324	-0.04482	-0.04885	-0.04757
1.511	-0.04107	-0.04078	-0.04334	-0.04482	-0.04856	-0.04688
1.512	-0.0397	-0.04167	-0.04423	-0.04423	-0.04866	-0.04698
1.513	-0.04088	-0.04206	-0.04354	-0.04452	-0.04866	-0.04728
1.514	-0.04088	-0.04157	-0.04432	-0.04472	-0.04885	-0.04688
1.515	-0.04088	-0.04107	-0.04314	-0.0457	-0.04787	-0.04738
1.516	-0.04098	-0.04167	-0.04314	-0.04393	-0.04787	-0.04718
1.517	-0.04127	-0.04137	-0.04354	-0.04452	-0.04895	-0.04679
1.518	-0.04098	-0.04186	-0.04373	-0.04541	-0.04905	-0.04718
1.519	-0.04107	-0.04186	-0.04383	-0.04501	-0.04875	-0.04679
1.52	-0.04068	-0.04196	-0.04363	-0.04403	-0.04836	-0.04856
1.521	-0.04088	-0.04226	-0.04383	-0.04462	-0.04846	-0.04787
1.522	-0.04127	-0.04147	-0.04363	-0.04452	-0.04846	-0.04728
1.523	-0.04127	-0.04176	-0.04354	-0.04423	-0.04787	-0.04708
1.524	-0.04157	-0.04117	-0.04324	-0.04482	-0.04767	-0.04669
1.525	-0.04068	-0.04167	-0.04413	-0.04334	-0.04807	-0.04698
1.526	-0.04039	-0.04206	-0.04354	-0.04383	-0.04777	-0.04619
1.527	-0.04167	-0.04147	-0.04354	-0.04521	-0.04846	-0.04747
1.528	-0.04058	-0.04157	-0.04521	-0.04482	-0.04866	-0.04807
1.529	-0.04127	-0.04098	-0.04383	-0.04442	-0.04826	-0.04698
1.53	-0.04019	-0.04235	-0.04373	-0.0456	-0.04807	-0.04738
1.531	-0.04137	-0.04206	-0.04393	-0.0458	-0.04875	-0.04629
1.532	-0.04009	-0.04107	-0.04413	-0.04472	-0.04954	-0.04797
1.533	-0.04048	-0.04255	-0.04354	-0.04472	-0.04846	-0.04708
1.534	-0.04157	-0.04176	-0.04432	-0.04423	-0.04895	-0.04816
1.535	-0.04048	-0.04039	-0.04511	-0.04511	-0.04915	-0.04688
1.536	-0.04098	-0.04226	-0.04423	-0.04482	-0.04856	-0.04747
1.537	-0.04088	-0.04245	-0.04344	-0.04442	-0.04836	-0.04767
1.538	-0.04098	-0.04167	-0.04413	-0.04462	-0.04816	-0.04659
1.539	-0.04029	-0.04167	-0.04403	-0.04403	-0.04915	-0.04688
1.54	-0.04009	-0.04147	-0.04373	-0.04551	-0.04875	-0.04718
1.541	-0.04078	-0.04235	-0.04423	-0.04491	-0.04856	-0.04679
1.542	-0.04058	-0.04117	-0.04482	-0.04491	-0.04856	-0.04688
1.543	-0.04098	-0.04117	-0.04383	-0.04511	-0.04757	-0.04698
1.544	-0.04009	-0.04196	-0.04344	-0.04442	-0.04797	-0.04747
1.545	-0.04058	-0.04167	-0.04334	-0.04442	-0.04757	-0.04747
1.546	-0.04078	-0.04176	-0.04423	-0.04393	-0.04747	-0.04718
1.547	-0.04009	-0.04137	-0.04442	-0.04531	-0.04895	-0.04728
1.548	-0.04088	-0.04196	-0.04314	-0.04472	-0.04807	-0.04708
1.549	-0.04068	-0.04176	-0.04383	-0.04373	-0.04836	-0.04747
1.55	-0.04088	-0.04186	-0.04383	-0.0458	-0.04856	-0.04738
1.551	-0.04048	-0.04186	-0.04452	-0.04442	-0.04905	-0.04757
1.552	-0.04107	-0.04216	-0.04413	-0.04413	-0.04807	-0.04649
1.553	-0.04058	-0.04226	-0.04354	-0.04442	-0.04787	-0.04777
1.554	-0.04009	-0.04186	-0.04383	-0.04541	-0.04885	-0.04747
1.555	-0.04078	-0.04176	-0.04432	-0.04501	-0.04826	-0.04757
1.556	-0.04078	-0.04167	-0.04363	-0.04482	-0.04925	-0.04777
1.557	-0.04058	-0.04235	-0.04363	-0.04521	-0.04875	-0.04728
1.558	-0.04048	-0.04245	-0.04314	-0.04521	-0.04885	-0.04747
1.559	-0.04068	-0.04196	-0.04403	-0.04432	-0.04895	-0.04688
1.56	-0.04068	-0.04206	-0.04472	-0.04413	-0.04836	-0.04797
1.561	-0.04088	-0.04117	-0.04442	-0.04501	-0.04767	-0.04659
1.562	-0.0397	-0.04137	-0.04324	-0.04482	-0.04885	-0.04659
1.563	-0.04127	-0.04107	-0.04413	-0.04501	-0.04856	-0.04747
1.564	-0.04039	-0.04078	-0.04383	-0.04521	-0.04816	-0.04797
1.565	-0.04019	-0.04167	-0.04383	-0.04491	-0.04895	-0.04718
1.566	-0.04107	-0.04117	-0.04413	-0.04521	-0.04866	-0.04708
1.567	-0.04078	-0.04226	-0.04423	-0.04472	-0.04846	-0.04708
1.568	-0.04058	-0.04176	-0.04452	-0.04491	-0.04787	-0.04708
1.569	-0.04048	-0.04196	-0.04285	-0.04501	-0.04944	-0.04747
1.57	-0.04127	-0.04206	-0.04383	-0.04482	-0.04846	-0.04728
1.571	-0.04078	-0.04157	-0.04413	-0.04551	-0.04866	-0.04688
1.572	-0.04078	-0.04176	-0.04363	-0.04541	-0.04875	-0.04688
1.573	-0.04186	-0.04176	-0.04334	-0.04482	-0.04895	-0.04747
1.574	-0.04226	-0.04127	-0.04363	-0.04462	-0.04738	-0.04787
1.575	-0.04078	-0.04226	-0.04324	-0.04491	-0.04738	-0.04777
1.576	-0.04068	-0.04196	-0.04354	-0.04432	-0.04797	-0.04797
1.577	-0.04098	-0.04147	-0.04393	-0.04491	-0.04787	-0.04757
1.578	-0.04088	-0.04245	-0.04432	-0.04501	-0.04856	-0.04807
1.579	-0.04078	-0.04245	-0.04383	-0.04462	-0.04885	-0.04728
1.58	-0.04127	-0.04206	-0.04363	-0.04491	-0.04826	-0.04738
1.581	-0.04098	-0.04167	-0.04344	-0.04491	-0.04905	-0.04708
1.582	-0.03999	-0.04226	-0.04363	-0.04472	-0.04836	-0.04688
1.583	-0.04029	-0.04196	-0.04393	-0.04521	-0.04836	-0.04708
1.584	-0.04117	-0.04186	-0.04531	-0.04551	-0.04757	-0.04767
1.585	-0.04127	-0.04186	-0.04452	-0.0458	-0.04895	-0.04797
1.586	-0.04098	-0.04324	-0.04383	-0.0457	-0.04895	-0.04807
1.587	-0.03999	-0.04235	-0.04324	-0.04531	-0.04767	-0.04767
1.588	-0.04176	-0.04127	-0.04413	-0.04541	-0.04826	-0.04767
1.589	-0.04117	-0.04206	-0.04423	-0.04531	-0.04885	-0.04718
1.59	-0.04029	-0.04206	-0.04482	-0.04521	-0.04885	-0.04698
1.591	-0.04009	-0.04137	-0.04482	-0.04482	-0.04816	-0.04747
1.592	-0.04078	-0.04157	-0.04344	-0.04511	-0.04925	-0.04816
1.593	-0.04009	-0.04216	-0.04442	-0.0459	-0.04915	-0.04807
1.594	-0.04078	-0.04176	-0.04403	-0.04521	-0.04905	-0.04747
1.595	-0.04137	-0.04147	-0.04491	-0.0456	-0.04885	-0.04649
1.596	-0.04176	-0.04147	-0.04521	-0.04491	-0.04935	-0.04728
1.597	-0.04117	-0.04206	-0.04403	-0.04531	-0.04846	-0.04767
1.598	-0.04117	-0.04196	-0.04373	-0.04472	-0.04895	-0.04718
1.599	-0.04117	-0.04157	-0.04354	-0.04442	-0.04846	-0.04787
1.6	-0.04068	-0.04176	-0.04344	-0.04501	-0.04875	-0.04767
1.601	-0.04107	-0.04147	-0.04373	-0.04491	-0.04836	-0.04767
1.602	-0.04137	-0.04216	-0.04314	-0.04501	-0.04885	-0.04777
1.603	-0.04216	-0.04206	-0.04344	-0.04442	-0.04875	-0.04738
1.604	-0.04078	-0.04235	-0.04354	-0.04501	-0.04905	-0.04669
1.605	-0.04078	-0.04206	-0.04354	-0.04551	-0.04954	-0.04747
1.606	-0.04058	-0.04186	-0.04442	-0.04482	-0.04866	-0.04659
1.607	-0.04147	-0.04245	-0.04344	-0.04472	-0.04866	-0.04669
1.608	-0.04127	-0.04226	-0.04295	-0.04551	-0.05003	-0.04669
1.609	-0.04098	-0.04245	-0.04413	-0.04551	-0.04866	-0.04866
1.61	-0.04137	-0.04186	-0.04354	-0.04541	-0.04836	-0.04708
1.611	-0.04019	-0.04285	-0.04383	-0.04482	-0.04856	-0.04679
1.612	-0.04098	-0.04245	-0.04462	-0.04501	-0.04915	-0.04777
1.613	-0.04088	-0.04176	-0.04413	-0.04541	-0.04757	-0.04718
1.614	-0.04107	-0.04196	-0.04423	-0.04551	-0.04826	-0.04747
1.615	-0.04068	-0.04127	-0.04413	-0.04491	-0.04856	-0.04807
1.616	-0.04068	-0.04127	-0.04393	-0.04452	-0.04875	-0.04698
1.617	-0.04127	-0.04226	-0.04354	-0.04432	-0.04846	-0.04757
1.618	-0.04137	-0.04127	-0.04383	-0.04541	-0.04905	-0.04747
1.619	-0.04176	-0.04157	-0.04363	-0.0456	-0.04885	-0.04728
1.62	-0.04167	-0.04216	-0.04373	-0.04541	-0.04816	-0.04797
1.621	-0.04196	-0.04235	-0.04482	-0.04501	-0.04807	-0.04807
1.622	-0.04117	-0.04226	-0.04482	-0.04521	-0.04895	-0.04866
1.623	-0.04196	-0.04147	-0.04393	-0.0459	-0.04984	-0.04836
1.624	-0.04147	-0.04275	-0.04511	-0.04472	-0.04935	-0.04787
1.625	-0.04167	-0.04245	-0.04403	-0.04491	-0.04974	-0.04826
1.626	-0.04147	-0.04226	-0.04403	-0.0456	-0.04836	-0.04688
1.627	-0.04176	-0.04216	-0.04521	-0.04521	-0.05053	-0.04866
1.628	-0.04235	-0.04265	-0.04462	-0.0459	-0.04757	-0.04728
1.629	-0.04176	-0.04186	-0.04462	-0.04491	-0.04866	-0.04797
1.63	-0.04117	-0.04196	-0.04344	-0.0458	-0.04905	-0.04767
1.631	-0.04167	-0.04206	-0.04541	-0.04482	-0.04816	-0.04777
1.632	-0.04098	-0.04235	-0.04472	-0.04531	-0.04836	-0.04738
1.633	-0.04137	-0.04186	-0.04344	-0.0459	-0.04866	-0.04738
1.634	-0.04098	-0.04245	-0.04334	-0.04491	-0.04826	-0.04797
1.635	-0.04137	-0.04255	-0.04442	-0.04531	-0.04974	-0.04816
1.636	-0.04196	-0.04206	-0.04334	-0.04511	-0.04856	-0.04669
1.637	-0.04107	-0.04196	-0.04491	-0.0458	-0.04875	-0.04728
1.638	-0.04107	-0.04295	-0.04413	-0.04511	-0.04856	-0.04816
1.639	-0.04088	-0.04196	-0.04324	-0.04423	-0.04925	-0.04718
1.64	-0.04078	-0.04314	-0.04363	-0.0457	-0.04866	-0.04777
1.641	-0.04107	-0.04176	-0.04324	-0.04521	-0.04846	-0.04718
1.642	-0.04078	-0.04314	-0.04393	-0.04521	-0.04895	-0.04787
1.643	-0.03999	-0.04206	-0.04363	-0.04521	-0.04895	-0.04688
1.644	-0.04009	-0.04137	-0.04393	-0.04521	-0.04885	-0.04767
1.645	-0.04107	-0.04147	-0.04442	-0.04413	-0.04846	-0.04619
1.646	-0.04107	-0.04127	-0.04452	-0.04521	-0.04767	-0.04649
1.647	-0.04206	-0.04127	-0.04304	-0.04491	-0.04787	-0.04659
1.648	-0.04107	-0.04206	-0.04442	-0.04472	-0.04836	-0.04688
1.649	-0.04098	-0.04186	-0.04413	-0.04482	-0.04866	-0.04698
1.65	-0.04078	-0.04127	-0.04314	-0.04531	-0.04826	-0.04659
1.651	-0.04088	-0.04078	-0.04363	-0.046	-0.04767	-0.04826
1.652	-0.03999	-0.04147	-0.04314	-0.04511	-0.04826	-0.04767
1.653	-0.04107	-0.04107	-0.04462	-0.04521	-0.04836	-0.04807
1.654	-0.04157	-0.04117	-0.04373	-0.04521	-0.04875	-0.04787
1.655	-0.04029	-0.04147	-0.04314	-0.04501	-0.04787	-0.04836
1.656	-0.04068	-0.04039	-0.04393	-0.04521	-0.04915	-0.04718
1.657	-0.04098	-0.04117	-0.04354	-0.0456	-0.04816	-0.04738
1.658	-0.04048	-0.04157	-0.04334	-0.04462	-0.04866	-0.04777
1.659	-0.04088	-0.04176	-0.04363	-0.04491	-0.04836	-0.04807
1.66	-0.04186	-0.04157	-0.04403	-0.04551	-0.04875	-0.04787
1.661	-0.04078	-0.04196	-0.04373	-0.04423	-0.04925	-0.04836
1.662	-0.04068	-0.04157	-0.04383	-0.04501	-0.04905	-0.04797
1.663	-0.04058	-0.04265	-0.04462	-0.04501	-0.04846	-0.04777
1.664	-0.04078	-0.04167	-0.04432	-0.04521	-0.04816	-0.04738
1.665	-0.04117	-0.04157	-0.04462	-0.04511	-0.04866	-0.04718
1.666	-0.04078	-0.04176	-0.04442	-0.04403	-0.04816	-0.04718
1.667	-0.04019	-0.04137	-0.04413	-0.0458	-0.04816	-0.04787
1.668	-0.04048	-0.04196	-0.04413	-0.04482	-0.04885	-0.04767
1.669	-0.04019	-0.04117	-0.04304	-0.04551	-0.04994	-0.04698
1.67	-0.04048	-0.04226	-0.04363	-0.04432	-0.04856	-0.04669
1.671	-0.04147	-0.04137	-0.04521	-0.04442	-0.04816	-0.04787
1.672	-0.04107	-0.04304	-0.04383	-0.04482	-0.04925	-0.04688
1.673	-0.04058	-0.04245	-0.04462	-0.04482	-0.04856	-0.04767
1.674	-0.04137	-0.04245	-0.04354	-0.04531	-0.04846	-0.04757
1.675	-0.04088	-0.04157	-0.04403	-0.04413	-0.04856	-0.04787
1.676	-0.04088	-0.04206	-0.04432	-0.04491	-0.04856	-0.04708
1.677	-0.04098	-0.04068	-0.04304	-0.04491	-0.04846	-0.04777
1.678	-0.04167	-0.04157	-0.04423	-0.04521	-0.04905	-0.04767
1.679	-0.04058	-0.04137	-0.04432	-0.04472	-0.04787	-0.04747
1.68	-0.03999	-0.04088	-0.04413	-0.04462	-0.04915	-0.04787
1.681	-0.04206	-0.04107	-0.04354	-0.04491	-0.04836	-0.04728
1.682	-0.04098	-0.04157	-0.04393	-0.04452	-0.04856	-0.04787
1.683	-0.04088	-0.04147	-0.04344	-0.04511	-0.04856	-0.04846
1.684	-0.04078	-0.04176	-0.04482	-0.0457	-0.04915	-0.04777
1.685	-0.04245	-0.04245	-0.04403	-0.04511	-0.04875	-0.04797
1.686	-0.04058	-0.04147	-0.04472	-0.04511	-0.04875	-0.04757
1.687	-0.04029	-0.04167	-0.04363	-0.04521	-0.04895	-0.04738
1.688	-0.04078	-0.04157	-0.04462	-0.04511	-0.04915	-0.04787
1.689	-0.04117	-0.04127	-0.04413	-0.04482	-0.04895	-0.04777
1.69	-0.04029	-0.04216	-0.04373	-0.04551	-0.04895	-0.04797
1.691	-0.04078	-0.04147	-0.04373	-0.04619	-0.04925	-0.04718
1.692	-0.04137	-0.04167	-0.04413	-0.04423	-0.04875	-0.04767
1.693	-0.04029	-0.04186	-0.04363	-0.04442	-0.04866	-0.04767
1.694	-0.04048	-0.04235	-0.04363	-0.04521	-0.04816	-0.04649
1.695	-0.04137	-0.04098	-0.04363	-0.04452	-0.04885	-0.04649
1.696	-0.04255	-0.04196	-0.04413	-0.04462	-0.04836	-0.04698
1.697	-0.04107	-0.04216	-0.04472	-0.04501	-0.04816	-0.04679
1.698	-0.04117	-0.04167	-0.04452	-0.04521	-0.04895	-0.04816
1.699	-0.04147	-0.04196	-0.04482	-0.04501	-0.04875	-0.04698
1.7	-0.04098	-0.04157	-0.04413	-0.04541	-0.04866	-0.04738
1.701	-0.04186	-0.04176	-0.04393	-0.0458	-0.04856	-0.04679
1.702	-0.04137	-0.04157	-0.04265	-0.04482	-0.04866	-0.04688
1.703	-0.04196	-0.04226	-0.04383	-0.04511	-0.04856	-0.04698
1.704	-0.04127	-0.04295	-0.04373	-0.04442	-0.04826	-0.04797
1.705	-0.04167	-0.04137	-0.04285	-0.04423	-0.04807	-0.04777
1.706	-0.04147	-0.04196	-0.04423	-0.0461	-0.04895	-0.04698
1.707	-0.04196	-0.04137	-0.04373	-0.04442	-0.04836	-0.04797
1.708	-0.04206	-0.04206	-0.04452	-0.04541	-0.04767	-0.04718
1.709	-0.04226	-0.04167	-0.04413	-0.04462	-0.04885	-0.04777
1.71	-0.04157	-0.04176	-0.04491	-0.04423	-0.04846	-0.04738
1.711	-0.04196	-0.04098	-0.04472	-0.0461	-0.04826	-0.04787
1.712	-0.04176	-0.04226	-0.04354	-0.04491	-0.04836	-0.04777
1.713	-0.04157	-0.04167	-0.04423	-0.04462	-0.04885	-0.04816
1.714	-0.04196	-0.04157	-0.04462	-0.04639	-0.04925	-0.04728
1.715	-0.04147	-0.04147	-0.04442	-0.04521	-0.04846	-0.04807
1.716	-0.04147	-0.04226	-0.04393	-0.04521	-0.04875	-0.04718
1.717	-0.04167	-0.04196	-0.04413	-0.04629	-0.04925	-0.04777
1.718	-0.04167	-0.04226	-0.04423	-0.04521	-0.04905	-0.04807
1.719	-0.04206	-0.04216	-0.04462	-0.04521	-0.04826	-0.04738
1.72	-0.04137	-0.04285	-0.04432	-0.0459	-0.04856	-0.04738
1.721	-0.04107	-0.04255	-0.04531	-0.04491	-0.04935	-0.04787
1.722	-0.04206	-0.04186	-0.04393	-0.04511	-0.04915	-0.04777
1.723	-0.04078	-0.04127	-0.04442	-0.04501	-0.04964	-0.04728
1.724	-0.04068	-0.04275	-0.04442	-0.04551	-0.04856	-0.04679
1.725	-0.04078	-0.04235	-0.04373	-0.04501	-0.04875	-0.04767
1.726	-0.04078	-0.04206	-0.04373	-0.04541	-0.04836	-0.04688
1.727	-0.04078	-0.04235	-0.04442	-0.0457	-0.04846	-0.04718
1.728	-0.04107	-0.04157	-0.04363	-0.04472	-0.04905	-0.04728
1.729	-0.04167	-0.04235	-0.04265	-0.04521	-0.04875	-0.04826
1.73	-0.04186	-0.04226	-0.04482	-0.04521	-0.04826	-0.04679
1.731	-0.04157	-0.04176	-0.04354	-0.04551	-0.04895	-0.04728
1.732	-0.04147	-0.04206	-0.0456	-0.04531	-0.04866	-0.04688
1.733	-0.04117	-0.04176	-0.04403	-0.04521	-0.04954	-0.04816
1.734	-0.04127	-0.04226	-0.04472	-0.04531	-0.04954	-0.04669
1.735	-0.04088	-0.04216	-0.04423	-0.04491	-0.04895	-0.04619
1.736	-0.04107	-0.04275	-0.04491	-0.04531	-0.04944	-0.04679
1.737	-0.04147	-0.04206	-0.04442	-0.0457	-0.04866	-0.04816
1.738	-0.04137	-0.04226	-0.04403	-0.04541	-0.04836	-0.04797
1.739	-0.04147	-0.04265	-0.04393	-0.0457	-0.04885	-0.04797
1.74	-0.04117	-0.04235	-0.04501	-0.0459	-0.04954	-0.04807
1.741	-0.04137	-0.04275	-0.04423	-0.04531	-0.04846	-0.04767
1.742	-0.04078	-0.04196	-0.04383	-0.04531	-0.04895	-0.04797
1.743	-0.04147	-0.04255	-0.04442	-0.0459	-0.04826	-0.04688
1.744	-0.04127	-0.04186	-0.04551	-0.0461	-0.04866	-0.04826
1.745	-0.04186	-0.04235	-0.04442	-0.046	-0.04915	-0.04777
1.746	-0.04147	-0.04196	-0.04432	-0.04501	-0.04935	-0.04797
1.747	-0.04078	-0.04354	-0.04511	-0.04531	-0.04885	-0.04688
1.748	-0.04098	-0.04176	-0.04432	-0.04531	-0.04994	-0.04777
1.749	-0.04117	-0.04226	-0.04482	-0.04541	-0.04905	-0.04688
1.75	-0.04127	-0.04157	-0.04403	-0.04482	-0.04836	-0.04757
1.751	-0.04147	-0.04206	-0.04462	-0.04531	-0.04994	-0.04777
1.752	-0.04058	-0.04304	-0.04452	-0.04521	-0.04944	-0.04797
1.753	-0.04176	-0.04216	-0.04452	-0.0456	-0.04875	-0.04747
1.754	-0.04186	-0.04167	-0.04423	-0.04531	-0.04895	-0.04728
1.755	-0.04088	-0.04137	-0.04413	-0.04501	-0.04846	-0.04856
1.756	-0.04098	-0.04314	-0.04442	-0.04541	-0.04875	-0.04856
1.757	-0.04157	-0.04127	-0.04432	-0.0457	-0.04856	-0.04826
1.758	-0.04098	-0.04176	-0.04432	-0.04501	-0.04856	-0.04816
1.759	-0.04127	-0.04167	-0.04423	-0.04442	-0.04895	-0.04816
1.76	-0.04127	-0.04206	-0.04462	-0.04659	-0.04885	-0.04826
1.761	-0.04186	-0.04196	-0.04472	-0.0457	-0.04826	-0.04807
1.762	-0.04167	-0.04245	-0.04344	-0.04551	-0.04875	-0.04747
1.763	-0.04167	-0.04235	-0.04413	-0.04423	-0.04816	-0.04807
1.764	-0.04107	-0.04196	-0.04373	-0.04551	-0.04935	-0.04895
1.765	-0.04196	-0.04216	-0.04344	-0.0456	-0.04836	-0.04738
1.766	-0.04147	-0.04295	-0.04432	-0.0456	-0.04836	-0.04777
1.767	-0.04127	-0.04186	-0.04472	-0.04501	-0.04846	-0.04797
1.768	-0.04167	-0.04255	-0.04403	-0.04491	-0.04846	-0.04738
1.769	-0.04176	-0.04196	-0.04363	-0.04531	-0.04846	-0.04757
1.77	-0.04196	-0.04285	-0.04363	-0.04551	-0.04905	-0.04738
1.771	-0.04176	-0.04206	-0.04472	-0.04491	-0.04787	-0.04826
1.772	-0.04167	-0.04235	-0.04393	-0.04619	-0.04836	-0.04738
1.773	-0.04206	-0.04285	-0.04442	-0.0459	-0.04875	-0.04738
1.774	-0.04127	-0.04196	-0.04423	-0.0456	-0.04885	-0.04738
1.775	-0.04137	-0.04226	-0.04521	-0.04491	-0.04875	-0.04826
1.776	-0.04176	-0.04226	-0.04462	-0.04531	-0.04925	-0.04807
1.777	-0.04196	-0.04216	-0.04363	-0.04521	-0.04935	-0.04797
1.778	-0.04068	-0.04226	-0.04462	-0.0457	-0.04915	-0.04807
1.779	-0.04078	-0.04176	-0.04491	-0.04551	-0.04836	-0.04747
1.78	-0.04226	-0.04167	-0.04442	-0.0459	-0.04885	-0.04787
1.781	-0.04186	-0.04196	-0.04413	-0.04521	-0.04895	-0.04688
1.782	-0.04196	-0.04265	-0.04373	-0.046	-0.04816	-0.04738
1.783	-0.04176	-0.04196	-0.04462	-0.0458	-0.04836	-0.04807
1.784	-0.04216	-0.04265	-0.04432	-0.04531	-0.04885	-0.04688
1.785	-0.04147	-0.04265	-0.04423	-0.04511	-0.04935	-0.04816
1.786	-0.04127	-0.04226	-0.04472	-0.04491	-0.04846	-0.04777
1.787	-0.04088	-0.04127	-0.04452	-0.04619	-0.04836	-0.04777
1.788	-0.04147	-0.04206	-0.04432	-0.04531	-0.04885	-0.04816
1.789	-0.04088	-0.04186	-0.04462	-0.04501	-0.04895	-0.04777
1.79	-0.04117	-0.04245	-0.04462	-0.0456	-0.04944	-0.04757
1.791	-0.04167	-0.04216	-0.04442	-0.04551	-0.04816	-0.04757
1.792	-0.04127	-0.04255	-0.04511	-0.04639	-0.04954	-0.04797
1.793	-0.04107	-0.04265	-0.04423	-0.0457	-0.04875	-0.04757
1.794	-0.04216	-0.04255	-0.04423	-0.04491	-0.04885	-0.04826
1.795	-0.04157	-0.04255	-0.04482	-0.0457	-0.04875	-0.04846
1.796	-0.04127	-0.04265	-0.04452	-0.04541	-0.04905	-0.04856
1.797	-0.04235	-0.04206	-0.04393	-0.04551	-0.04797	-0.04797
1.798	-0.04226	-0.04216	-0.04472	-0.04491	-0.04807	-0.04787
1.799	-0.04147	-0.04147	-0.04363	-0.04619	-0.04935	-0.04866
1.8	-0.04295	-0.04226	-0.04334	-0.0461	-0.04964	-0.04767
1.801	-0.04216	-0.04245	-0.04442	-0.04619	-0.04836	-0.04797
1.802	-0.04226	-0.04285	-0.04442	-0.046	-0.04885	-0.04787
1.803	-0.04216	-0.04275	-0.04393	-0.046	-0.04954	-0.04777
1.804	-0.04137	-0.04354	-0.04383	-0.04551	-0.04974	-0.04875
1.805	-0.04147	-0.04275	-0.04383	-0.0457	-0.04935	-0.04836
1.806	-0.04117	-0.04255	-0.04423	-0.046	-0.04944	-0.04826
1.807	-0.04196	-0.04167	-0.04344	-0.0458	-0.04984	-0.04816
1.808	-0.04176	-0.04245	-0.04452	-0.04531	-0.04895	-0.04797
1.809	-0.04157	-0.04285	-0.04432	-0.04619	-0.04964	-0.04807
1.81	-0.04196	-0.04206	-0.04423	-0.04531	-0.04984	-0.04856
1.811	-0.04196	-0.04245	-0.04383	-0.04708	-0.04915	-0.04787
1.812	-0.04167	-0.04324	-0.04442	-0.0458	-0.04915	-0.04797
1.813	-0.04157	-0.04245	-0.04482	-0.04698	-0.04944	-0.04767
1.814	-0.04157	-0.04235	-0.04531	-0.04541	-0.04964	-0.04718
1.815	-0.04186	-0.04344	-0.0461	-0.0457	-0.04915	-0.04816
1.816	-0.04186	-0.04275	-0.04432	-0.04629	-0.04836	-0.04856
1.817	-0.04147	-0.04324	-0.04472	-0.0456	-0.04856	-0.04797
1.818	-0.04147	-0.04265	-0.04373	-0.0456	-0.05003	-0.04797
1.819	-0.04186	-0.04304	-0.04442	-0.04688	-0.04964	-0.04777
1.82	-0.04137	-0.04235	-0.04462	-0.04521	-0.04895	-0.04787
1.821	-0.04235	-0.04235	-0.04432	-0.0461	-0.04915	-0.04816
1.822	-0.04206	-0.04098	-0.04501	-0.04659	-0.04915	-0.04797
1.823	-0.04157	-0.04167	-0.04432	-0.04521	-0.04836	-0.04807
1.824	-0.04029	-0.04265	-0.04472	-0.046	-0.04895	-0.04875
1.825	-0.04235	-0.04206	-0.04501	-0.04541	-0.04925	-0.04816
1.826	-0.04098	-0.04245	-0.04423	-0.04551	-0.04984	-0.04698
1.827	-0.04039	-0.04235	-0.04472	-0.0458	-0.04885	-0.04807
1.828	-0.04157	-0.04324	-0.04403	-0.04531	-0.04925	-0.04767
1.829	-0.04078	-0.04285	-0.04511	-0.0461	-0.04915	-0.04895
1.83	-0.04255	-0.04235	-0.04442	-0.04511	-0.04875	-0.04816
1.831	-0.04127	-0.04265	-0.04501	-0.04541	-0.04935	-0.04777
1.832	-0.04147	-0.04314	-0.04462	-0.04679	-0.04895	-0.04777
1.833	-0.04216	-0.04216	-0.04521	-0.0456	-0.04866	-0.04826
1.834	-0.04167	-0.04216	-0.04531	-0.04531	-0.04954	-0.04797
1.835	-0.04226	-0.04196	-0.04521	-0.046	-0.04925	-0.04856
1.836	-0.04186	-0.04295	-0.04442	-0.046	-0.04875	-0.04797
1.837	-0.04157	-0.04304	-0.04472	-0.04541	-0.04984	-0.04807
1.838	-0.04137	-0.04186	-0.0456	-0.04669	-0.04944	-0.04826
1.839	-0.04068	-0.04176	-0.04472	-0.0457	-0.04974	-0.04816
1.84	-0.04196	-0.04304	-0.04482	-0.0456	-0.04935	-0.04797
1.841	-0.04216	-0.04226	-0.04442	-0.0456	-0.04964	-0.04826
1.842	-0.04167	-0.04285	-0.04531	-0.04639	-0.04935	-0.04826
1.843	-0.04147	-0.04206	-0.04432	-0.04511	-0.04935	-0.04866
1.844	-0.04226	-0.04304	-0.04501	-0.0458	-0.04875	-0.04747
1.845	-0.04147	-0.04216	-0.04472	-0.0458	-0.05003	-0.04816
1.846	-0.04176	-0.04265	-0.04541	-0.04541	-0.04846	-0.04807
1.847	-0.04107	-0.04235	-0.04511	-0.0458	-0.04905	-0.04816
1.848	-0.04255	-0.04226	-0.0457	-0.04511	-0.04885	-0.04738
1.849	-0.04098	-0.04235	-0.04511	-0.04531	-0.04974	-0.04747
1.85	-0.04127	-0.04226	-0.04531	-0.04541	-0.04875	-0.04718
1.851	-0.04196	-0.04196	-0.04472	-0.0459	-0.04905	-0.04787
1.852	-0.04167	-0.04295	-0.04491	-0.04521	-0.04944	-0.04698
1.853	-0.04107	-0.04295	-0.04551	-0.04551	-0.04944	-0.04807
1.854	-0.04167	-0.04275	-0.04482	-0.0459	-0.04944	-0.04915
1.855	-0.04206	-0.04255	-0.04531	-0.0457	-0.04915	-0.04856
1.856	-0.04137	-0.04354	-0.04482	-0.0461	-0.04984	-0.04816
1.857	-0.04206	-0.04334	-0.04462	-0.0459	-0.04895	-0.04856
1.858	-0.04157	-0.04226	-0.04413	-0.04491	-0.04974	-0.04935
1.859	-0.04196	-0.04216	-0.04432	-0.0456	-0.04984	-0.04856
1.86	-0.04186	-0.04324	-0.04531	-0.04501	-0.05003	-0.04787
1.861	-0.04127	-0.04265	-0.04501	-0.04728	-0.04915	-0.04777
1.862	-0.04196	-0.04304	-0.04501	-0.04649	-0.04935	-0.04807
1.863	-0.04235	-0.04255	-0.04541	-0.0456	-0.04925	-0.04787
1.864	-0.04167	-0.04235	-0.04482	-0.04629	-0.04994	-0.04767
1.865	-0.04137	-0.04147	-0.04531	-0.04551	-0.04826	-0.04767
1.866	-0.04245	-0.04304	-0.04521	-0.04669	-0.04984	-0.04797
1.867	-0.04245	-0.04285	-0.04521	-0.04708	-0.04964	-0.04767
1.868	-0.04196	-0.04354	-0.04511	-0.04629	-0.04895	-0.04856
1.869	-0.04304	-0.04226	-0.04551	-0.0459	-0.04836	-0.04856
1.87	-0.04206	-0.04275	-0.04423	-0.0457	-0.04875	-0.04777
1.871	-0.04226	-0.04216	-0.04511	-0.04521	-0.04895	-0.04777
1.872	-0.04226	-0.04304	-0.04551	-0.0457	-0.04935	-0.04728
1.873	-0.04186	-0.04196	-0.04501	-0.0456	-0.04925	-0.04875
1.874	-0.04147	-0.04295	-0.04501	-0.0461	-0.04954	-0.04777
1.875	-0.04216	-0.04206	-0.04501	-0.046	-0.04964	-0.04807
1.876	-0.04206	-0.04245	-0.04491	-0.04531	-0.04984	-0.04757
1.877	-0.04147	-0.04324	-0.04521	-0.04659	-0.04944	-0.04797
1.878	-0.04216	-0.04265	-0.0456	-0.0457	-0.04925	-0.04875
1.879	-0.04176	-0.04285	-0.04452	-0.0456	-0.04905	-0.04787
1.88	-0.04117	-0.04363	-0.0456	-0.04718	-0.04974	-0.04797
1.881	-0.04226	-0.04314	-0.04511	-0.04679	-0.04984	-0.04895
1.882	-0.04176	-0.04344	-0.04482	-0.04619	-0.04954	-0.04826
1.883	-0.04137	-0.04354	-0.04442	-0.04747	-0.05033	-0.04836
1.884	-0.04117	-0.04324	-0.04501	-0.0457	-0.05013	-0.04807
1.885	-0.04186	-0.04314	-0.04531	-0.04629	-0.04954	-0.04846
1.886	-0.04098	-0.04304	-0.04511	-0.04629	-0.04935	-0.04836
1.887	-0.04275	-0.04275	-0.04482	-0.0461	-0.04944	-0.04816
1.888	-0.04275	-0.04275	-0.04452	-0.0461	-0.04974	-0.04885
1.889	-0.04196	-0.04275	-0.04482	-0.04659	-0.05023	-0.04885
1.89	-0.04206	-0.04235	-0.0457	-0.04619	-0.04895	-0.04836
1.891	-0.04157	-0.04235	-0.04541	-0.04659	-0.04935	-0.04787
1.892	-0.04285	-0.04255	-0.0457	-0.04629	-0.05013	-0.04885
1.893	-0.04295	-0.04314	-0.04521	-0.04619	-0.04915	-0.04836
1.894	-0.04206	-0.04216	-0.04491	-0.04639	-0.04944	-0.04797
1.895	-0.04196	-0.04285	-0.04472	-0.04629	-0.05003	-0.04954
1.896	-0.04245	-0.04206	-0.04521	-0.04708	-0.04954	-0.04826
1.897	-0.04157	-0.04265	-0.04531	-0.046	-0.04954	-0.04807
1.898	-0.04265	-0.04206	-0.04472	-0.04649	-0.04885	-0.04846
1.899	-0.04206	-0.04206	-0.04472	-0.04688	-0.04954	-0.04856
1.9	-0.04186	-0.04265	-0.04462	-0.04619	-0.04915	-0.04875
1.901	-0.04265	-0.04285	-0.04462	-0.04679	-0.04875	-0.04757
1.902	-0.04265	-0.04285	-0.04442	-0.04649	-0.04954	-0.04816
1.903	-0.04186	-0.04196	-0.04551	-0.04669	-0.04964	-0.04757
1.904	-0.04167	-0.04235	-0.04472	-0.04551	-0.04964	-0.04738
1.905	-0.04176	-0.04265	-0.04413	-0.0459	-0.04964	-0.04767
1.906	-0.04206	-0.04344	-0.04482	-0.0461	-0.04954	-0.04807
1.907	-0.04058	-0.04226	-0.04511	-0.04619	-0.04964	-0.04856
1.908	-0.04167	-0.04196	-0.0461	-0.04639	-0.04984	-0.04826
1.909	-0.04226	-0.04206	-0.04462	-0.04531	-0.04925	-0.04856
1.91	-0.04206	-0.04255	-0.04442	-0.04531	-0.04905	-0.04816
1.911	-0.04167	-0.04196	-0.04482	-0.04649	-0.04935	-0.04895
1.912	-0.04196	-0.04226	-0.04531	-0.046	-0.04944	-0.04836
1.913	-0.04186	-0.04147	-0.0458	-0.0458	-0.04905	-0.04738
1.914	-0.04157	-0.04295	-0.0458	-0.04629	-0.04915	-0.04826
1.915	-0.04186	-0.04235	-0.04491	-0.04659	-0.04964	-0.04767
1.916	-0.04186	-0.04235	-0.04541	-0.04659	-0.04954	-0.04797
1.917	-0.04216	-0.04255	-0.04491	-0.0461	-0.04915	-0.04787
1.918	-0.04127	-0.04196	-0.0459	-0.04698	-0.05033	-0.04767
1.919	-0.04265	-0.04226	-0.04442	-0.04619	-0.05023	-0.04944
1.92	-0.04176	-0.04304	-0.04501	-0.04521	-0.04925	-0.04807
1.921	-0.04167	-0.04157	-0.04432	-0.04669	-0.04944	-0.04797
1.922	-0.04167	-0.04304	-0.04491	-0.0461	-0.04964	-0.04994
1.923	-0.04304	-0.04196	-0.04501	-0.0458	-0.04974	-0.04875
1.924	-0.04206	-0.04265	-0.04452	-0.04679	-0.04915	-0.04846
1.925	-0.04216	-0.04186	-0.04531	-0.04629	-0.04984	-0.04816
1.926	-0.04107	-0.04295	-0.04541	-0.04649	-0.05023	-0.04885
1.927	-0.04245	-0.04216	-0.04482	-0.04659	-0.05053	-0.04816
1.928	-0.04235	-0.04176	-0.04541	-0.04629	-0.05033	-0.04885
1.929	-0.04196	-0.04245	-0.04462	-0.04639	-0.05003	-0.04915
1.93	-0.04344	-0.04245	-0.04413	-0.04649	-0.05072	-0.04944
1.931	-0.04176	-0.04265	-0.04541	-0.04639	-0.04994	-0.04787
1.932	-0.04186	-0.04344	-0.04521	-0.0459	-0.04944	-0.04787
1.933	-0.04334	-0.04255	-0.04462	-0.04619	-0.05062	-0.04875
1.934	-0.04226	-0.04275	-0.04462	-0.0461	-0.04935	-0.04846
1.935	-0.04196	-0.04265	-0.04501	-0.0457	-0.04954	-0.04797
1.936	-0.04235	-0.04285	-0.046	-0.0459	-0.04984	-0.04826
1.937	-0.04117	-0.04275	-0.0456	-0.0461	-0.05013	-0.04866
1.938	-0.04206	-0.04255	-0.04452	-0.046	-0.04944	-0.04826
1.939	-0.04216	-0.04216	-0.0456	-0.04482	-0.04954	-0.04885
1.94	-0.04127	-0.04324	-0.046	-0.0457	-0.05013	-0.04777
1.941	-0.04167	-0.04304	-0.04393	-0.04521	-0.05033	-0.04856
1.942	-0.04176	-0.04314	-0.0458	-0.04551	-0.05082	-0.04816
1.943	-0.04275	-0.04265	-0.04462	-0.04659	-0.04944	-0.04905
1.944	-0.04206	-0.04285	-0.04531	-0.0459	-0.05033	-0.04856
1.945	-0.04206	-0.04216	-0.04521	-0.04531	-0.05072	-0.04797
1.946	-0.04167	-0.04275	-0.04452	-0.0461	-0.04974	-0.04787
1.947	-0.04176	-0.04383	-0.04491	-0.0457	-0.04984	-0.04826
1.948	-0.04275	-0.04255	-0.04423	-0.04511	-0.04954	-0.04826
1.949	-0.04196	-0.04255	-0.04551	-0.04619	-0.04885	-0.04826
1.95	-0.04206	-0.04176	-0.04511	-0.046	-0.04915	-0.04826
1.951	-0.04245	-0.04275	-0.04482	-0.04639	-0.05003	-0.04787
1.952	-0.04226	-0.04295	-0.04491	-0.04511	-0.04964	-0.04787
1.953	-0.04206	-0.04295	-0.0456	-0.04639	-0.04974	-0.04866
1.954	-0.04157	-0.04275	-0.04432	-0.04629	-0.04935	-0.04846
1.955	-0.04235	-0.04265	-0.04511	-0.0461	-0.05013	-0.04856
1.956	-0.04196	-0.04304	-0.04491	-0.0458	-0.04974	-0.04836
1.957	-0.04226	-0.04304	-0.04482	-0.04551	-0.05013	-0.04915
1.958	-0.04216	-0.04285	-0.04501	-0.04649	-0.04935	-0.04807
1.959	-0.04314	-0.04265	-0.04501	-0.04708	-0.04964	-0.04826
1.96	-0.04245	-0.04295	-0.04551	-0.0458	-0.04974	-0.04797
1.961	-0.04324	-0.04147	-0.04531	-0.046	-0.04964	-0.04944
1.962	-0.04275	-0.04245	-0.04521	-0.04669	-0.04984	-0.04807
1.963	-0.04265	-0.04275	-0.04501	-0.0461	-0.04954	-0.04708
1.964	-0.04216	-0.04226	-0.04413	-0.04698	-0.04964	-0.04856
1.965	-0.04295	-0.04245	-0.04462	-0.046	-0.04974	-0.04807
1.966	-0.04206	-0.04245	-0.04511	-0.04679	-0.04964	-0.04807
1.967	-0.04275	-0.04275	-0.04541	-0.04718	-0.04895	-0.04915
1.968	-0.04265	-0.04334	-0.04472	-0.046	-0.05053	-0.04757
1.969	-0.04107	-0.04285	-0.04462	-0.04718	-0.04895	-0.04944
1.97	-0.04216	-0.04304	-0.0457	-0.04619	-0.04944	-0.04895
1.971	-0.04226	-0.04314	-0.04531	-0.046	-0.04954	-0.04866
1.972	-0.04186	-0.04304	-0.0458	-0.04551	-0.04935	-0.04826
1.973	-0.04137	-0.04354	-0.04511	-0.0458	-0.04944	-0.04895
1.974	-0.04285	-0.04295	-0.04472	-0.04619	-0.04954	-0.04895
1.975	-0.04206	-0.04285	-0.04531	-0.0458	-0.05003	-0.04895
1.976	-0.04226	-0.04265	-0.04472	-0.04669	-0.04915	-0.04807
1.977	-0.04304	-0.04285	-0.04521	-0.04629	-0.04954	-0.04875
1.978	-0.04226	-0.04393	-0.04521	-0.0457	-0.04964	-0.04866
1.979	-0.04314	-0.04255	-0.04501	-0.0457	-0.04915	-0.04777
1.98	-0.04226	-0.04304	-0.04541	-0.04551	-0.04944	-0.04777
1.981	-0.04304	-0.04334	-0.04541	-0.0457	-0.04905	-0.04856
1.982	-0.04206	-0.04363	-0.04531	-0.04629	-0.04935	-0.04915
1.983	-0.04245	-0.04295	-0.04491	-0.04629	-0.04974	-0.04935
1.984	-0.04206	-0.04295	-0.04491	-0.0461	-0.04925	-0.04816
1.985	-0.04196	-0.04265	-0.04551	-0.0457	-0.04944	-0.04905
1.986	-0.04216	-0.04255	-0.04491	-0.0459	-0.04915	-0.04846
1.987	-0.04245	-0.04275	-0.04531	-0.04639	-0.04895	-0.04856
1.988	-0.04245	-0.04304	-0.04511	-0.0457	-0.04915	-0.04866
1.989	-0.04186	-0.04383	-0.0457	-0.0457	-0.04944	-0.04826
1.99	-0.04334	-0.04324	-0.04501	-0.04482	-0.05003	-0.04895
1.991	-0.04275	-0.04383	-0.04511	-0.04619	-0.05043	-0.04885
1.992	-0.04196	-0.04295	-0.04511	-0.0461	-0.04974	-0.04875
1.993	-0.04167	-0.04354	-0.04531	-0.0459	-0.04935	-0.04895
1.994	-0.04117	-0.04324	-0.04541	-0.0461	-0.05033	-0.04856
1.995	-0.04265	-0.04413	-0.0458	-0.04659	-0.04944	-0.04915
1.996	-0.04235	-0.04373	-0.0458	-0.04629	-0.04984	-0.04846
1.997	-0.04216	-0.04354	-0.0456	-0.0458	-0.05013	-0.04826
1.998	-0.04245	-0.04265	-0.04541	-0.04698	-0.04994	-0.04816
[truncated: 1,001 more rows]
