# Supplementary material for: Designed wrinkles for optical encryption and flexible integrated circuit carrier board
Source: Nat Commun. 2024 Jul 4;15:5616. doi: 10.1038/s41467-024-50069-7 (PMC11224375; doi:10.1038/s41467-024-50069-7)
Supplement: Supplementary file 9 — Source data [file 41467_2024_50069_MOESM9_ESM.zip › Soure Data/Soure Data-Supplementary Infromation/SI-Fig. 50.xlsx]

## Sheet: SI-Fig. 50a
X	Y
0.07405	0.03422
0.18448	0.22044
0.3188	0.71886
0.46197	1.64353
0.60826	3.04128
0.75482	4.87403
0.90143	7.01211
1.04799	9.27981
1.19465	11.5363
1.34179	13.7283
1.48983	15.8395
1.63761	17.8603
1.78512	19.8041
1.93194	21.6686
2.07834	23.4596
2.22505	25.1769
2.37203	26.8182
2.51928	28.3927
2.66743	29.8947
2.8151	31.3362
2.96176	32.7167
3.10832	34.0294
3.25503	35.2864
3.40175	36.4818
3.54926	37.6097
3.69703	38.6868
3.84465	39.7145
3.99163	40.6923
4.13845	41.6306
4.28517	42.523
4.43173	43.375
4.57897	44.189
4.72701	44.9637
4.87452	45.7089
5.02177	46.4202
5.16859	47.095
5.31526	47.7508
5.46197	48.3692
5.60879	48.9622
5.75657	49.5292
5.90434	50.0762
6.05159	50.6011
6.19857	51.1018
6.34523	51.5881
6.49184	52.0559
6.63893	52.4975
6.78644	52.9266
6.93422	53.338
7.08157	53.7281
7.22881	54.1143
7.37553	54.4817
7.52193	54.836
7.66875	55.1807
7.816	55.5096
7.96367	55.8242
8.11144	56.131
8.25879	56.4241
8.40551	56.7121
8.55233	56.9875
8.69889	57.2491
8.84545	57.5039

## Sheet: SI-Fig. 50b
X	Y1	Y2
0	0	0
10	0.00836	0.23571
20	0.01373	0.25571
30	0.01731	0.27042
40	0.02029	0.27042
50	0.0191	0.27306
60	0.0194	0.27343
70	0.0194	0.26702
80	0.0194	0.26476
90	0.0191	0.26099
100	0.0191	0.25872
110	0.0191	0.25835
120	0.0194	0.25797
130	0.0194	0.25684
140	0.0191	0.25571
150	0.0194	0.25495
160	0.0191	0.25382
170	0.0188	0.25457
180	0.0191	0.25457
190	0.0191	0.25533
200	0.0191	0.25457
210	0.0194	0.2542
220	0.0188	0.25382
230	0.0188	0.25344
240	0.0191	0.25344
250	0.0191	0.25344
260	0.0191	0.25306
270	0.0188	0.25269
280	0.0188	0.25269
290	0.0185	0.25231
300	0.0185	0.25306
310	0.0185	0.25306
320	0.0185	0.25344
330	0.0185	0.25306
340	0.01791	0.25231
350	0.0185	0.25306
360	0.01791	0.25344
370	0.01791	0.25306
380	0.01791	0.25344
390	0.01791	0.25306
400	0.01761	0.25231
410	0.01761	0.25306
420	0.01731	0.25344
430	0.01701	0.25306
440	0.01731	0.25231
450	0.01641	0.25306
460	0.01701	0.25344
470	0.01671	0.25306
480	0.01641	0.25344
490	0.01641	0.25306
500	0.01641	0.25231
510	0.01611	0.25306
520	0.01611	0.25344
530	0.01582	0.25306
540	0.01641	0.25344
550	0.01611	0.25306
560	0.01611	0.25231
570	0.01582	0.25306
580	0.01641	0.25344
590	0.01611	0.25306
600	0.01611	0.25231
610	0.01582	0.25306
620	0.01641	0.25344
630	0.01611	0.25306
640	0.01611	0.25344
650	0.01582	0.25306
660	0.01611	0.25306
670	0.01582	0.25344
680	0.01641	0.25306
690	0.01611	0.25231
700	0.01611	0.25306
710	0.01582	0.25344
720	0.01582	0.25306
730	0.01641	0.25344
740	0.01611	0.25306
750	0.01611	0.25231
760	0.01582	0.25306
770	0.01611	0.25344
780	0.01582	0.25306
790	0.01641	0.25231
800	0.01611	0.25344
810	0.01611	0.25306
820	0.01582	0.25306
830	0.01611	0.25344
840	0.01582	0.25306
850	0.01611	0.25231
860	0.01582	0.25306
870	0.01641	0.25344
880	0.01611	0.25306
890	0.01611	0.25344
900	0.01582	0.25306
910	0.01582	0.25231
920	0.01641	0.25306
930	0.01611	0.25344
940	0.01611	0.25306
950	0.01582	0.25231
960	0.01611	0.25306
970	0.01582	0.25344
980	0.01611	0.25306
990	0.01582	0.25344
1000	0.01641	0.25306
