# Supplementary material for: Designed wrinkles for optical encryption and flexible integrated circuit carrier board
Source: Nat Commun. 2024 Jul 4;15:5616. doi: 10.1038/s41467-024-50069-7 (PMC11224375; doi:10.1038/s41467-024-50069-7)
Supplement: Supplementary file 9 — Source data [file 41467_2024_50069_MOESM9_ESM.zip › Soure Data/Soure Data-Supplementary Infromation/SI-Fig. 7a,b.xlsx]

## Sheet: SI-Fig. 7a
X	Y1	Y2	Y3	Y4	Y5	Y6	Y7
399	0	0.00961	0.00543	0	0.0126	0.0142	0.0821
401	0.0325	0.0219	0.0192	0.0169	0.0102	0.0396	0.0487
403	0.0488	0.0267	0.0199	0.0245	0.00286	0.0455	0.0252
405	0.0477	0.0228	0.013	0.0238	0	0.0342	0.0242
407	0.0515	0.0247	0.0166	0.0235	0.000573	0.0303	0.0178
409	0.0467	0.0272	0.0188	0.024	0.00213	0.0274	0.0122
411	0.0434	0.0219	0.0143	0.0247	0.00614	0.0304	0.0159
413	0.0471	0.0221	0.0147	0.0254	0.0114	0.0367	0.0246
415	0.0449	0.0202	0.0149	0.0258	0.0152	0.0373	0.0341
417	0.0462	0.021	0.018	0.028	0.02	0.0429	0.0413
418	0.0476	0.0197	0.0187	0.0291	0.0212	0.0469	0.0445
420	0.0463	0.0182	0.0165	0.0281	0.0212	0.0474	0.0471
422	0.044	0.0153	0.0138	0.0255	0.0202	0.0457	0.048
424	0.0438	0.0134	0.0127	0.0229	0.0184	0.0443	0.0461
426	0.0432	0.012	0.0126	0.02	0.0169	0.042	0.0422
428	0.0406	0.0102	0.012	0.0152	0.0138	0.0373	0.0357
430	0.0361	0.00804	0.00932	0.0107	0.0104	0.0323	0.0266
432	0.0303	0.00486	0.0044	0.00805	0.00795	0.0287	0.018
434	0.0274	0.0021	0.000911	0.00576	0.00775	0.0281	0.0151
436	0.029	0.00397	0.00185	0.00545	0.0104	0.0302	0.0157
438	0.0305	0.00606	0.00388	0.00627	0.0119	0.0324	0.0165
440	0.0309	0.00772	0.00662	0.00832	0.0126	0.034	0.0182
442	0.0311	0.00872	0.00923	0.0105	0.0135	0.0354	0.0192
444	0.0326	0.00949	0.0109	0.0122	0.0134	0.0361	0.0189
445	0.0342	0.0104	0.0117	0.0135	0.0128	0.0364	0.0193
447	0.0367	0.0128	0.014	0.0152	0.014	0.0377	0.0207
449	0.0397	0.0144	0.0166	0.0159	0.0146	0.0383	0.0212
451	0.042	0.0148	0.0183	0.0159	0.015	0.0385	0.0218
453	0.0426	0.0135	0.0184	0.0157	0.015	0.0372	0.0207
455	0.0422	0.0108	0.0169	0.0142	0.0139	0.0345	0.0172
457	0.0415	0.00872	0.014	0.0125	0.0126	0.0323	0.0138
459	0.0406	0.0084	0.012	0.0116	0.0122	0.0311	0.0127
461	0.0404	0.00869	0.0116	0.0118	0.0128	0.0313	0.0138
463	0.0407	0.00933	0.0121	0.0132	0.0142	0.0317	0.0153
465	0.0406	0.01	0.0124	0.0148	0.0154	0.0318	0.0156
467	0.0409	0.0116	0.0125	0.0165	0.017	0.0329	0.0159
469	0.0426	0.0133	0.0133	0.0182	0.0192	0.034	0.0167
471	0.0449	0.0153	0.0149	0.0202	0.0208	0.0353	0.018
472	0.0473	0.0179	0.0178	0.0229	0.0226	0.0382	0.0211
474	0.0501	0.0213	0.0215	0.0252	0.0248	0.0414	0.0246
476	0.0517	0.0229	0.0236	0.0259	0.0251	0.0424	0.0256
478	0.0517	0.0227	0.0241	0.0253	0.0241	0.0418	0.0247
480	0.051	0.0215	0.0238	0.0243	0.023	0.0406	0.0229
482	0.0495	0.0191	0.0225	0.0225	0.0208	0.0394	0.0206
484	0.0465	0.0159	0.02	0.0193	0.0173	0.0379	0.0174
486	0.0431	0.0131	0.0174	0.0158	0.0138	0.0356	0.0141
488	0.04	0.0102	0.0149	0.013	0.0114	0.0328	0.0109
490	0.0385	0.00826	0.0133	0.0114	0.0103	0.0309	0.00821
492	0.038	0.00769	0.0122	0.0106	0.0102	0.0302	0.00653
494	0.0376	0.00764	0.0114	0.0101	0.0101	0.0294	0.00545
496	0.0377	0.00753	0.0113	0.0102	0.00997	0.0285	0.00504
498	0.0381	0.00816	0.012	0.0108	0.00992	0.0282	0.00512
499	0.0383	0.00904	0.0128	0.0116	0.00984	0.0279	0.00568
501	0.0388	0.0107	0.0135	0.0121	0.00996	0.0273	0.00654
503	0.0396	0.0116	0.0137	0.0122	0.00955	0.0261	0.00612
505	0.0401	0.0116	0.0135	0.0121	0.00934	0.0254	0.00554
507	0.0409	0.012	0.014	0.0125	0.0102	0.0265	0.00699
509	0.0418	0.0128	0.0149	0.0128	0.011	0.0281	0.00848
511	0.0419	0.0131	0.0155	0.0124	0.0109	0.0285	0.00787
513	0.0424	0.0135	0.016	0.0122	0.0111	0.028	0.00664
515	0.043	0.0135	0.0161	0.0119	0.0114	0.0278	0.0059
517	0.0439	0.0134	0.0161	0.0121	0.0118	0.0284	0.00624
519	0.0443	0.0129	0.016	0.0122	0.012	0.0288	0.00636
521	0.0439	0.012	0.0153	0.0121	0.0114	0.028	0.00548
523	0.0438	0.0116	0.0146	0.0125	0.0108	0.0272	0.00452
525	0.0438	0.0118	0.0141	0.0128	0.0104	0.0266	0.0037
526	0.0443	0.0119	0.0133	0.0128	0.0099	0.0259	0.00311
528	0.0446	0.012	0.0127	0.0126	0.00939	0.0253	0.00244
530	0.0445	0.0112	0.0121	0.012	0.00859	0.0242	0.001
532	0.045	0.0113	0.0122	0.0119	0.0085	0.024	0.000213
534	0.047	0.0129	0.0137	0.013	0.00975	0.0255	0.00141
536	0.0491	0.0146	0.0158	0.0146	0.011	0.0273	0.00271
538	0.0508	0.0158	0.0178	0.0163	0.0123	0.0288	0.00392
540	0.0528	0.0176	0.0201	0.0184	0.0141	0.0311	0.00652
542	0.0547	0.0198	0.0226	0.0204	0.0162	0.034	0.00987
544	0.0562	0.0215	0.0248	0.0221	0.018	0.0364	0.0122
546	0.0569	0.0228	0.0265	0.0237	0.0195	0.0378	0.0135
548	0.057	0.024	0.0275	0.0248	0.0204	0.0387	0.0142
550	0.058	0.0258	0.0288	0.0262	0.0216	0.04	0.0153
552	0.0602	0.0282	0.0304	0.0282	0.0231	0.0417	0.0169
553	0.0628	0.0306	0.0319	0.0299	0.0244	0.0428	0.0179
555	0.0656	0.0329	0.0332	0.0313	0.0256	0.0434	0.0185
557	0.0692	0.0351	0.0348	0.0329	0.0269	0.0439	0.0191
559	0.0734	0.0378	0.0369	0.0349	0.0285	0.0449	0.0202
561	0.0774	0.0409	0.0393	0.0369	0.0302	0.0463	0.0217
563	0.0806	0.0434	0.0416	0.0385	0.0317	0.0475	0.0231
565	0.0833	0.0458	0.0438	0.0399	0.0333	0.0488	0.0248
567	0.0858	0.0485	0.0458	0.0412	0.0348	0.0504	0.0266
569	0.0877	0.0504	0.0473	0.042	0.0356	0.0519	0.028
571	0.0887	0.0513	0.0485	0.0427	0.0363	0.0531	0.029
573	0.0893	0.0521	0.0493	0.0436	0.0369	0.0539	0.03
575	0.0903	0.0533	0.05	0.0447	0.0377	0.0549	0.0312
577	0.0931	0.0553	0.0518	0.0465	0.0395	0.0567	0.0327
579	0.0975	0.0582	0.0548	0.0496	0.0423	0.0595	0.035
580	0.103	0.0621	0.0587	0.0536	0.0459	0.0631	0.0384
582	0.109	0.0672	0.0636	0.0586	0.0503	0.0677	0.0431
584	0.116	0.0731	0.0693	0.064	0.0554	0.073	0.0486
586	0.123	0.0794	0.0756	0.0697	0.0608	0.0785	0.0539
588	0.129	0.0858	0.0819	0.0752	0.0664	0.0838	0.0591
590	0.136	0.0918	0.0878	0.0803	0.0719	0.0889	0.0642
592	0.142	0.0979	0.0936	0.0853	0.0772	0.094	0.0692
594	0.148	0.104	0.099	0.0902	0.0817	0.0985	0.0735
596	0.153	0.109	0.103	0.0942	0.0849	0.102	0.077
598	0.157	0.113	0.107	0.0973	0.0877	0.105	0.0797
600	0.16	0.116	0.11	0.0995	0.0901	0.107	0.0815
602	0.162	0.118	0.112	0.101	0.0923	0.108	0.0828
604	0.163	0.12	0.114	0.103	0.0945	0.109	0.0841
606	0.165	0.121	0.116	0.105	0.0965	0.111	0.0862
607	0.166	0.122	0.117	0.106	0.0977	0.112	0.0879
609	0.165	0.122	0.116	0.106	0.0976	0.112	0.0879
611	0.162	0.12	0.114	0.104	0.0959	0.109	0.0859
613	0.158	0.117	0.11	0.1	0.0928	0.106	0.0825
615	0.154	0.113	0.106	0.0963	0.0888	0.101	0.0781
617	0.15	0.108	0.1	0.0914	0.084	0.0964	0.0728
619	0.145	0.103	0.0951	0.0862	0.0784	0.0909	0.0666
621	0.141	0.0975	0.0895	0.0807	0.0724	0.0851	0.0599
623	0.136	0.0919	0.0836	0.0749	0.0661	0.0792	0.0532
625	0.13	0.0862	0.0783	0.0692	0.0604	0.0737	0.047
627	0.123	0.0802	0.0729	0.0638	0.055	0.0687	0.0418
629	0.116	0.0744	0.0676	0.0591	0.0506	0.0649	0.0376
631	0.11	0.069	0.0629	0.0553	0.0471	0.0622	0.035
633	0.104	0.0643	0.059	0.0522	0.0445	0.0606	0.0339
634	0.0973	0.0598	0.0555	0.0496	0.0426	0.0593	0.0333
636	0.0914	0.056	0.0523	0.0472	0.0411	0.0583	0.0332
638	0.0865	0.053	0.0496	0.0454	0.04	0.0577	0.0333
640	0.0829	0.0512	0.0479	0.0444	0.0396	0.0578	0.0342
642	0.081	0.0503	0.0474	0.0444	0.04	0.0587	0.0354
644	0.0809	0.0508	0.048	0.0451	0.041	0.0602	0.0371
646	0.082	0.052	0.0492	0.0464	0.0423	0.0618	0.039
648	0.0841	0.0539	0.0509	0.0479	0.0439	0.0634	0.0407
650	0.0869	0.0564	0.0532	0.0494	0.0454	0.0651	0.0423
652	0.0901	0.059	0.0558	0.0511	0.0468	0.0667	0.0439
654	0.0926	0.0608	0.0573	0.052	0.0475	0.0677	0.0448
656	0.0953	0.0626	0.0587	0.0529	0.0481	0.0686	0.0453
658	0.0986	0.0646	0.0605	0.0539	0.0486	0.0694	0.0459
660	0.101	0.0658	0.0617	0.0543	0.0484	0.0697	0.0462
661	0.102	0.066	0.0622	0.0541	0.0477	0.0695	0.0461
663	0.102	0.0653	0.0615	0.0529	0.0464	0.0684	0.0454
665	0.1	0.0637	0.0597	0.0508	0.0443	0.0665	0.0437
667	0.098	0.0615	0.0573	0.0484	0.0419	0.0643	0.0415
669	0.095	0.0589	0.0544	0.046	0.0393	0.0619	0.039
671	0.0917	0.0563	0.0513	0.0437	0.0368	0.0594	0.0365
673	0.0882	0.0536	0.0484	0.0414	0.0346	0.0568	0.0342
675	0.0849	0.0513	0.046	0.0392	0.0328	0.0547	0.032
677	0.0824	0.0496	0.0442	0.0377	0.0316	0.0533	0.0303
679	0.0807	0.0485	0.0431	0.0372	0.0312	0.0528	0.0296
681	0.0797	0.0481	0.0427	0.0374	0.0317	0.0531	0.0299
683	0.0804	0.0492	0.0439	0.039	0.0333	0.0546	0.0314
685	0.0823	0.0511	0.0463	0.0414	0.0356	0.0569	0.0338
687	0.084	0.053	0.0487	0.0437	0.038	0.0593	0.0364
688	0.0858	0.0549	0.0513	0.0464	0.041	0.062	0.0394
690	0.0875	0.057	0.0537	0.0493	0.044	0.0649	0.0424
692	0.089	0.0591	0.0562	0.0524	0.0472	0.0679	0.0454
694	0.091	0.0615	0.059	0.0559	0.0507	0.0713	0.0486
696	0.0935	0.0644	0.062	0.0597	0.0544	0.0746	0.0516
698	0.0962	0.0672	0.065	0.063	0.0575	0.0772	0.0537
700	0.0987	0.0697	0.0674	0.0652	0.0594	0.0787	0.0546
702	0.101	0.0715	0.0689	0.0663	0.0602	0.079	0.0542
704	0.102	0.0723	0.0694	0.0665	0.0599	0.0782	0.0525
706	0.102	0.072	0.069	0.0656	0.0587	0.0764	0.0498
708	0.102	0.0708	0.0678	0.0637	0.0567	0.0738	0.0466
710	0.101	0.0692	0.0661	0.0612	0.054	0.0706	0.0432
712	0.1	0.0669	0.0638	0.0582	0.0507	0.0671	0.0394
714	0.0982	0.0643	0.061	0.0549	0.0472	0.0635	0.0357
715	0.0955	0.0613	0.058	0.0518	0.0441	0.0604	0.0324
717	0.0926	0.0587	0.0556	0.0496	0.0421	0.0584	0.0304
719	0.0903	0.0569	0.0545	0.0487	0.0417	0.0581	0.03
721	0.0895	0.0567	0.0548	0.0496	0.0431	0.0596	0.0317
723	0.0905	0.0584	0.0568	0.0523	0.0461	0.0626	0.0349
725	0.0931	0.0619	0.0605	0.0565	0.0503	0.067	0.0393
727	0.0974	0.0671	0.0655	0.062	0.0557	0.0724	0.045
729	0.103	0.0736	0.0721	0.0688	0.0625	0.079	0.0518
731	0.111	0.0812	0.0798	0.0765	0.0702	0.0865	0.0593
733	0.119	0.0897	0.0883	0.0848	0.0784	0.0945	0.0674
735	0.129	0.099	0.0973	0.0934	0.0868	0.103	0.0763
737	0.138	0.108	0.106	0.102	0.095	0.111	0.0853
739	0.147	0.117	0.114	0.11	0.103	0.119	0.0931
741	0.155	0.124	0.121	0.117	0.109	0.126	0.0998
742	0.161	0.13	0.127	0.122	0.115	0.131	0.105
744	0.165	0.134	0.132	0.127	0.119	0.135	0.109
746	0.168	0.138	0.135	0.13	0.122	0.138	0.112
748	0.17	0.14	0.137	0.133	0.125	0.141	0.115
750	0.173	0.143	0.139	0.135	0.127	0.143	0.116
752	0.176	0.146	0.142	0.137	0.129	0.144	0.118
754	0.182	0.15	0.145	0.139	0.131	0.146	0.119
756	0.191	0.157	0.15	0.142	0.133	0.147	0.12
758	0.202	0.164	0.156	0.145	0.136	0.149	0.121
760	0.212	0.171	0.161	0.148	0.138	0.15	0.122
762	0.221	0.177	0.165	0.151	0.139	0.151	0.123
764	0.226	0.18	0.167	0.152	0.14	0.151	0.123
766	0.227	0.181	0.168	0.152	0.14	0.151	0.122
768	0.224	0.178	0.166	0.15	0.138	0.149	0.121
769	0.219	0.174	0.162	0.148	0.136	0.147	0.119
771	0.211	0.169	0.158	0.145	0.133	0.145	0.118
773	0.203	0.163	0.154	0.142	0.131	0.143	0.115
775	0.195	0.158	0.149	0.139	0.128	0.141	0.113
777	0.188	0.153	0.145	0.136	0.125	0.139	0.111
779	0.185	0.15	0.143	0.133	0.124	0.137	0.109
781	0.187	0.151	0.143	0.133	0.123	0.136	0.107
783	0.196	0.157	0.147	0.134	0.123	0.135	0.107
785	0.209	0.166	0.153	0.138	0.125	0.136	0.107
787	0.224	0.176	0.16	0.142	0.128	0.137	0.108
789	0.238	0.185	0.167	0.146	0.13	0.138	0.109
791	0.249	0.191	0.172	0.149	0.132	0.14	0.11
793	0.256	0.196	0.176	0.152	0.134	0.142	0.112
795	0.259	0.199	0.179	0.155	0.137	0.145	0.115
796	0.26	0.201	0.182	0.158	0.141	0.149	0.12
798	0.259	0.202	0.184	0.161	0.145	0.154	0.125
800	0.255	0.201	0.184	0.164	0.149	0.158	0.13
802	0.249	0.199	0.184	0.166	0.152	0.162	0.135
804	0.239	0.194	0.181	0.165	0.153	0.165	0.137
806	0.228	0.187	0.176	0.163	0.152	0.165	0.138
808	0.217	0.18	0.171	0.16	0.15	0.163	0.136
810	0.207	0.173	0.164	0.155	0.145	0.159	0.132
812	0.198	0.165	0.157	0.148	0.139	0.153	0.126
814	0.187	0.155	0.147	0.139	0.13	0.144	0.117
816	0.175	0.143	0.136	0.128	0.119	0.133	0.106
818	0.161	0.131	0.124	0.117	0.107	0.122	0.0949
820	0.148	0.118	0.112	0.106	0.0956	0.111	0.0836
822	0.135	0.106	0.101	0.0949	0.0849	0.1	0.0733
823	0.124	0.0952	0.0909	0.0857	0.076	0.0917	0.0647
825	0.115	0.0867	0.0832	0.0788	0.0694	0.0855	0.0585
827	0.108	0.0809	0.078	0.0744	0.0653	0.0816	0.0547
829	0.104	0.0776	0.0751	0.0721	0.0632	0.0797	0.0529
831	0.102	0.076	0.0738	0.0713	0.0626	0.0795	0.0526
833	0.101	0.0759	0.0738	0.0718	0.0632	0.0805	0.0535
835	0.102	0.077	0.0747	0.0732	0.0647	0.0823	0.0553
837	0.103	0.0789	0.0763	0.0752	0.0669	0.0848	0.0579
839	0.106	0.0816	0.0786	0.0778	0.0694	0.0876	0.0609
841	0.108	0.0846	0.0815	0.0808	0.0723	0.0907	0.0643
843	0.111	0.0874	0.0844	0.0837	0.0752	0.0938	0.0676
845	0.113	0.0899	0.087	0.0864	0.0779	0.0966	0.0707
847	0.115	0.0919	0.0891	0.0886	0.0803	0.099	0.0733
849	0.116	0.0933	0.0909	0.0905	0.0824	0.101	0.0756
850	0.117	0.0947	0.0928	0.0923	0.0845	0.103	0.0777
852	0.12	0.0975	0.0956	0.0948	0.0872	0.106	0.0803
854	0.125	0.103	0.1	0.0987	0.091	0.109	0.0837
856	0.134	0.11	0.107	0.104	0.0958	0.114	0.0878
858	0.144	0.118	0.114	0.109	0.101	0.118	0.0919
860	0.153	0.125	0.12	0.114	0.105	0.122	0.0959
862	0.16	0.13	0.124	0.118	0.109	0.126	0.0994
864	0.164	0.133	0.127	0.121	0.112	0.129	0.103
866	0.165	0.135	0.129	0.123	0.114	0.131	0.106
868	0.162	0.134	0.129	0.124	0.116	0.133	0.108
870	0.156	0.131	0.127	0.124	0.116	0.135	0.11
872	0.148	0.126	0.124	0.123	0.116	0.135	0.111
874	0.138	0.12	0.12	0.121	0.115	0.135	0.112
876	0.128	0.113	0.115	0.118	0.113	0.134	0.111
877	0.119	0.107	0.111	0.115	0.111	0.133	0.11
879	0.113	0.103	0.108	0.113	0.109	0.131	0.109
881	0.111	0.101	0.106	0.112	0.108	0.13	0.108
883	0.11	0.1	0.105	0.11	0.106	0.128	0.105
885	0.109	0.0984	0.103	0.107	0.103	0.125	0.102
887	0.107	0.0953	0.099	0.103	0.0992	0.121	0.097
889	0.103	0.0913	0.0946	0.0987	0.0946	0.116	0.0917
891	0.0998	0.0872	0.0901	0.0941	0.09	0.111	0.0866
893	0.0963	0.0833	0.086	0.0899	0.0858	0.107	0.082
895	0.0935	0.0801	0.0825	0.0862	0.0822	0.103	0.0781
897	0.0914	0.0779	0.08	0.0834	0.0792	0.1	0.075
899	0.0906	0.0767	0.0786	0.0815	0.0771	0.0978	0.0728
901	0.0909	0.0765	0.078	0.0805	0.0759	0.0965	0.0715
903	0.0924	0.0773	0.0783	0.0805	0.0757	0.096	0.071
904	0.0948	0.079	0.0796	0.0815	0.0762	0.0963	0.0713
906	0.0977	0.0812	0.0814	0.0829	0.0773	0.0973	0.0721
908	0.101	0.0836	0.0833	0.0847	0.0785	0.0984	0.0733
910	0.104	0.0858	0.0853	0.0864	0.0799	0.0997	0.0746
912	0.106	0.0881	0.0873	0.0882	0.0814	0.101	0.0759
914	0.109	0.0904	0.0893	0.0901	0.0831	0.103	0.0774
916	0.113	0.0929	0.0917	0.0921	0.0851	0.105	0.0791
918	0.116	0.0955	0.0942	0.0944	0.0873	0.107	0.081
920	0.119	0.0984	0.0968	0.0967	0.0897	0.109	0.083
922	0.123	0.101	0.0996	0.0992	0.0923	0.112	0.0853
924	0.126	0.104	0.102	0.101	0.0946	0.114	0.0875
926	0.129	0.107	0.105	0.103	0.097	0.116	0.0896
928	0.132	0.11	0.107	0.106	0.0992	0.118	0.0916
930	0.135	0.113	0.11	0.108	0.102	0.12	0.0936
931	0.138	0.115	0.112	0.11	0.104	0.122	0.0959
933	0.141	0.118	0.115	0.113	0.106	0.125	0.0985
935	0.144	0.121	0.118	0.116	0.109	0.127	0.101
937	0.146	0.124	0.121	0.118	0.111	0.13	0.104
939	0.149	0.127	0.123	0.121	0.114	0.132	0.107
941	0.151	0.13	0.126	0.124	0.117	0.135	0.11
943	0.154	0.132	0.129	0.126	0.119	0.137	0.112
945	0.156	0.135	0.131	0.129	0.122	0.14	0.115
947	0.159	0.137	0.133	0.132	0.125	0.142	0.118
949	0.162	0.14	0.136	0.134	0.128	0.145	0.121
951	0.166	0.143	0.14	0.138	0.131	0.149	0.124
953	0.171	0.148	0.144	0.142	0.135	0.152	0.128
955	0.176	0.153	0.149	0.146	0.14	0.157	0.132
957	0.183	0.159	0.155	0.152	0.145	0.162	0.137
958	0.189	0.165	0.16	0.157	0.15	0.166	0.141
960	0.195	0.17	0.165	0.161	0.155	0.171	0.146
962	0.199	0.175	0.169	0.165	0.158	0.174	0.149
964	0.203	0.177	0.172	0.167	0.16	0.176	0.151
966	0.204	0.178	0.173	0.168	0.16	0.176	0.151
968	0.203	0.177	0.171	0.166	0.159	0.174	0.149
970	0.201	0.175	0.169	0.163	0.155	0.171	0.146
972	0.198	0.171	0.165	0.159	0.151	0.167	0.141
974	0.195	0.167	0.16	0.155	0.147	0.162	0.137
976	0.191	0.163	0.156	0.151	0.142	0.158	0.132
978	0.189	0.16	0.153	0.148	0.139	0.155	0.129
980	0.187	0.158	0.152	0.146	0.138	0.153	0.128
982	0.186	0.158	0.151	0.146	0.138	0.153	0.128
984	0.186	0.158	0.152	0.147	0.139	0.155	0.13
985	0.186	0.16	0.154	0.15	0.142	0.158	0.133
987	0.188	0.162	0.157	0.153	0.146	0.162	0.137
989	0.189	0.165	0.161	0.157	0.15	0.167	0.142
991	0.192	0.169	0.165	0.161	0.155	0.171	0.146
993	0.195	0.173	0.169	0.166	0.159	0.175	0.151
995	0.199	0.177	0.173	0.17	0.163	0.179	0.155
997	0.204	0.182	0.177	0.174	0.167	0.183	0.159
999	0.21	0.187	0.182	0.178	0.172	0.187	0.163
1000	0.218	0.194	0.188	0.184	0.176	0.191	0.167
1000	0.229	0.203	0.196	0.19	0.182	0.196	0.172
1000	0.245	0.215	0.206	0.198	0.189	0.203	0.178
1010	0.266	0.23	0.22	0.208	0.198	0.21	0.185
1010	0.291	0.249	0.235	0.22	0.208	0.218	0.194
1010	0.319	0.27	0.252	0.233	0.218	0.227	0.202
1010	0.347	0.29	0.268	0.245	0.228	0.235	0.21
1010	0.37	0.307	0.282	0.254	0.236	0.242	0.216
1020	0.388	0.319	0.291	0.261	0.241	0.246	0.219
1020	0.396	0.325	0.295	0.263	0.243	0.246	0.22
1020	0.396	0.323	0.293	0.26	0.241	0.244	0.218
1020	0.387	0.316	0.286	0.255	0.236	0.24	0.214
1020	0.371	0.304	0.276	0.247	0.23	0.236	0.21
1030	0.351	0.289	0.265	0.24	0.224	0.232	0.207
1030	0.329	0.276	0.256	0.235	0.222	0.232	0.208
1030	0.309	0.265	0.249	0.234	0.224	0.236	0.214
1030	0.293	0.258	0.247	0.237	0.23	0.244	0.223
1030	0.283	0.256	0.249	0.244	0.239	0.255	0.235
1040	0.279	0.258	0.254	0.253	0.25	0.267	0.247
1040	0.282	0.265	0.263	0.264	0.261	0.279	0.259
1040	0.293	0.277	0.274	0.275	0.272	0.288	0.269
1040	0.312	0.292	0.288	0.285	0.281	0.296	0.276
1040	0.337	0.31	0.302	0.294	0.288	0.3	0.279
1050	0.366	0.329	0.315	0.301	0.291	0.301	0.278
1050	0.395	0.345	0.326	0.305	0.291	0.298	0.274
1050	0.419	0.358	0.333	0.306	0.289	0.293	0.268
1050	0.434	0.365	0.335	0.303	0.284	0.286	0.26
1050	0.44	0.365	0.333	0.298	0.278	0.279	0.253
1050	0.434	0.358	0.326	0.292	0.271	0.274	0.247
1060	0.416	0.345	0.315	0.284	0.265	0.269	0.244
1060	0.388	0.326	0.301	0.277	0.261	0.268	0.243
1060	0.353	0.305	0.287	0.27	0.259	0.27	0.247
1060	0.317	0.285	0.275	0.268	0.262	0.277	0.256
1060	0.284	0.269	0.269	0.272	0.271	0.289	0.271
1070	0.257	0.261	0.269	0.281	0.285	0.307	0.291
1070	0.239	0.259	0.275	0.296	0.304	0.328	0.314
1070	0.228	0.263	0.284	0.312	0.325	0.35	0.337
1070	0.222	0.269	0.295	0.328	0.343	0.369	0.357
1070	0.218	0.274	0.303	0.339	0.356	0.382	0.37
1080	0.216	0.276	0.307	0.344	0.361	0.386	0.374
1080	0.214	0.274	0.305	0.341	0.356	0.381	0.368
1080	0.214	0.27	0.299	0.331	0.344	0.367	0.352
1080	0.218	0.265	0.289	0.315	0.325	0.345	0.328
1080	0.227	0.26	0.278	0.297	0.301	0.319	0.299
1090	0.244	0.261	0.27	0.279	0.278	0.293	0.27
1090	0.271	0.267	0.267	0.265	0.259	0.27	0.245
1090	0.305	0.281	0.271	0.258	0.245	0.252	0.225
1090	0.345	0.301	0.281	0.257	0.239	0.242	0.214
1090	0.385	0.323	0.294	0.261	0.239	0.239	0.209
1100	0.422	0.345	0.31	0.27	0.244	0.242	0.212
1100	0.449	0.364	0.324	0.28	0.252	0.25	0.219
1100	0.467	0.378	0.336	0.291	0.263	0.261	0.231
1100	0.476	0.388	0.347	0.303	0.276	0.274	0.246
1100	0.479	0.394	0.356	0.314	0.289	0.289	0.262
1110	0.48	0.401	0.364	0.326	0.303	0.304	0.278
1110	0.483	0.408	0.374	0.338	0.316	0.318	0.293
1110	0.489	0.417	0.384	0.35	0.328	0.331	0.306
1110	0.499	0.427	0.394	0.36	0.338	0.34	0.316
1110	0.511	0.437	0.403	0.367	0.346	0.347	0.322
1110	0.524	0.446	0.409	0.371	0.349	0.349	0.324
1120	0.533	0.45	0.412	0.371	0.348	0.347	0.321
1120	0.537	0.449	0.409	0.366	0.342	0.34	0.314
1120	0.533	0.442	0.4	0.357	0.332	0.33	0.303
1120	0.52	0.429	0.387	0.344	0.319	0.318	0.291
1120	0.501	0.411	0.371	0.33	0.306	0.306	0.279
1130	0.477	0.392	0.354	0.316	0.293	0.295	0.268
1130	0.452	0.373	0.338	0.304	0.283	0.286	0.26
1130	0.429	0.356	0.325	0.295	0.275	0.28	0.254
1130	0.409	0.343	0.315	0.289	0.27	0.277	0.252
1130	0.392	0.333	0.309	0.285	0.269	0.277	0.252
1140	0.378	0.326	0.305	0.285	0.27	0.279	0.255
1140	0.365	0.32	0.302	0.285	0.272	0.282	0.259
1140	0.352	0.314	0.299	0.286	0.274	0.286	0.264
1140	0.337	0.306	0.294	0.285	0.276	0.289	0.267
1140	0.322	0.297	0.288	0.283	0.275	0.289	0.268
1150	0.307	0.287	0.281	0.279	0.272	0.288	0.267
1150	0.293	0.277	0.273	0.273	0.267	0.283	0.262
1150	0.282	0.268	0.265	0.265	0.26	0.275	0.254
1150	0.275	0.26	0.256	0.256	0.25	0.265	0.243
1150	0.271	0.253	0.248	0.245	0.238	0.253	0.23
1160	0.268	0.246	0.239	0.234	0.225	0.239	0.215
1160	0.266	0.239	0.23	0.223	0.212	0.225	0.2
1160	0.266	0.234	0.223	0.213	0.201	0.213	0.187
1160	0.266	0.23	0.217	0.205	0.192	0.203	0.177
1160	0.269	0.229	0.214	0.2	0.186	0.197	0.171
1160	0.275	0.231	0.215	0.2	0.185	0.196	0.169
1170	0.284	0.237	0.22	0.203	0.187	0.198	0.171
1170	0.298	0.248	0.229	0.21	0.194	0.204	0.178
1170	0.317	0.264	0.243	0.223	0.206	0.215	0.189
1170	0.343	0.286	0.263	0.24	0.222	0.23	0.204
1170	0.376	0.313	0.287	0.261	0.241	0.248	0.223
1180	0.414	0.345	0.315	0.285	0.264	0.269	0.244
1180	0.455	0.379	0.346	0.311	0.288	0.291	0.267
1180	0.496	0.413	0.376	0.337	0.312	0.314	0.289
1180	0.535	0.446	0.405	0.362	0.335	0.336	0.311
1180	0.57	0.475	0.43	0.384	0.356	0.355	0.331
1190	0.6	0.5	0.453	0.404	0.375	0.373	0.349
1190	0.628	0.522	0.473	0.421	0.392	0.388	0.365
1190	0.655	0.544	0.492	0.438	0.407	0.402	0.379
1190	0.685	0.568	0.512	0.454	0.421	0.415	0.391
1190	0.719	0.593	0.533	0.47	0.436	0.428	0.404
1200	0.757	0.622	0.556	0.488	0.451	0.441	0.417
1200	0.797	0.652	0.581	0.507	0.467	0.456	0.431
1200	0.838	0.682	0.607	0.527	0.485	0.472	0.447
1200	0.876	0.712	0.633	0.548	0.504	0.49	0.465
1200	0.911	0.741	0.658	0.57	0.524	0.509	0.485
1210	0.94	0.765	0.68	0.59	0.543	0.527	0.504
1210	0.961	0.785	0.698	0.607	0.561	0.545	0.522
1210	0.972	0.797	0.711	0.62	0.575	0.559	0.538
1210	0.973	0.801	0.717	0.63	0.586	0.572	0.552
1210	0.963	0.798	0.718	0.636	0.595	0.583	0.564
1210	0.945	0.789	0.715	0.639	0.602	0.593	0.575
1220	0.922	0.777	0.708	0.64	0.608	0.601	0.585
1220	0.893	0.761	0.699	0.639	0.612	0.608	0.595
1220	0.861	0.742	0.688	0.636	0.614	0.615	0.603
1220	0.823	0.72	0.674	0.633	0.616	0.621	0.611
1220	0.781	0.696	0.66	0.63	0.619	0.628	0.621
1230	0.737	0.673	0.647	0.629	0.624	0.637	0.632
1230	0.695	0.652	0.637	0.631	0.632	0.649	0.646
1230	0.658	0.638	0.633	0.638	0.644	0.664	0.663
1230	0.63	0.631	0.635	0.649	0.659	0.682	0.682
1230	0.613	0.632	0.643	0.665	0.678	0.702	0.703
1240	0.609	0.643	0.66	0.686	0.701	0.725	0.727
1240	0.617	0.663	0.684	0.713	0.729	0.752	0.754
1240	0.638	0.692	0.715	0.745	0.761	0.782	0.785
1240	0.669	0.729	0.752	0.781	0.796	0.815	0.818
1240	0.709	0.772	0.793	0.819	0.833	0.85	0.852
1250	0.752	0.816	0.836	0.859	0.871	0.885	0.887
1250	0.794	0.859	0.877	0.896	0.906	0.918	0.92
1250	0.833	0.898	0.914	0.93	0.938	0.946	0.948
1250	0.869	0.933	0.946	0.959	0.965	0.971	0.972
1250	0.9	0.962	0.973	0.981	0.986	0.989	0.99
1260	0.927	0.984	0.991	0.996	0.998	1	1
1260	0.95	0.997	1	1	1	1	0.999
1260	0.967	1	0.997	0.991	0.988	0.986	0.984
1260	0.98	0.994	0.983	0.97	0.963	0.959	0.955
1260	0.989	0.98	0.961	0.938	0.927	0.921	0.916
1270	0.995	0.962	0.932	0.899	0.883	0.876	0.868
1270	0.999	0.939	0.899	0.856	0.834	0.825	0.815
1270	1	0.915	0.865	0.811	0.784	0.774	0.761
1270	0.997	0.89	0.83	0.767	0.735	0.724	0.709
1270	0.988	0.863	0.798	0.728	0.692	0.679	0.662
1270	0.972	0.836	0.766	0.692	0.653	0.64	0.622
1280	0.95	0.809	0.738	0.661	0.621	0.608	0.588
1280	0.925	0.785	0.714	0.638	0.598	0.586	0.565
1280	0.899	0.763	0.694	0.622	0.583	0.571	0.551
1280	0.873	0.744	0.679	0.61	0.573	0.564	0.543
1280	0.848	0.726	0.665	0.601	0.567	0.559	0.539
1290	0.822	0.708	0.652	0.593	0.561	0.555	0.536
1290	0.796	0.691	0.639	0.585	0.554	0.55	0.532
1290	0.771	0.674	0.625	0.576	0.548	0.545	0.528
1290	0.746	0.656	0.611	0.566	0.539	0.538	0.52
1290	0.725	0.639	0.597	0.554	0.529	0.528	0.51
1300	0.706	0.624	0.582	0.541	0.516	0.516	0.497
1300	0.693	0.611	0.569	0.528	0.502	0.501	0.482
1300	0.685	0.6	0.557	0.514	0.487	0.485	0.465
1300	0.678	0.589	0.544	0.498	0.469	0.467	0.445
1300	0.672	0.577	0.53	0.481	0.451	0.447	0.424
1310	0.665	0.565	0.515	0.464	0.432	0.428	0.404
1310	0.656	0.552	0.501	0.448	0.414	0.409	0.385
1310	0.644	0.538	0.486	0.432	0.398	0.393	0.368
1310	0.627	0.521	0.47	0.416	0.382	0.379	0.353
1310	0.607	0.503	0.453	0.402	0.368	0.366	0.34
1320	0.582	0.483	0.435	0.387	0.355	0.354	0.328
1320	0.554	0.461	0.416	0.371	0.341	0.342	0.317
1320	0.526	0.438	0.397	0.356	0.327	0.33	0.305
1320	0.501	0.418	0.379	0.341	0.314	0.317	0.293
1320	0.482	0.401	0.364	0.328	0.301	0.305	0.28
1320	0.472	0.39	0.353	0.317	0.29	0.294	0.269
1330	0.471	0.385	0.347	0.31	0.282	0.286	0.26
1330	0.477	0.386	0.346	0.306	0.276	0.28	0.254
1330	0.488	0.39	0.347	0.304	0.273	0.276	0.249
1330	0.503	0.397	0.351	0.304	0.272	0.274	0.247
1330	0.518	0.406	0.357	0.307	0.273	0.274	0.247
1340	0.533	0.416	0.364	0.312	0.277	0.277	0.25
1340	0.546	0.425	0.372	0.318	0.282	0.281	0.255
1340	0.553	0.432	0.379	0.324	0.288	0.288	0.261
1340	0.555	0.436	0.383	0.33	0.294	0.294	0.268
1340	0.552	0.437	0.386	0.334	0.299	0.299	0.274
1350	0.543	0.434	0.385	0.335	0.302	0.303	0.278
1350	0.529	0.426	0.38	0.333	0.302	0.304	0.279
1350	0.514	0.417	0.374	0.331	0.301	0.303	0.279
1350	0.5	0.41	0.369	0.329	0.301	0.304	0.281
1350	0.485	0.401	0.363	0.326	0.299	0.304	0.281
1360	0.467	0.389	0.354	0.321	0.295	0.301	0.278
1360	0.449	0.376	0.344	0.313	0.288	0.296	0.273
1360	0.427	0.36	0.33	0.302	0.278	0.287	0.265
1360	0.405	0.343	0.316	0.291	0.269	0.28	0.258
1360	0.387	0.331	0.306	0.284	0.263	0.275	0.253
1370	0.37	0.319	0.297	0.277	0.258	0.271	0.25
1370	0.356	0.309	0.289	0.272	0.254	0.268	0.248
1370	0.345	0.302	0.284	0.269	0.252	0.267	0.247
1370	0.341	0.299	0.281	0.268	0.251	0.266	0.246
1370	0.342	0.299	0.281	0.266	0.249	0.264	0.244
1370	0.351	0.305	0.285	0.269	0.251	0.265	0.244
1380	0.367	0.317	0.295	0.276	0.257	0.27	0.25
1380	0.385	0.33	0.306	0.284	0.264	0.277	0.256
1380	0.395	0.338	0.312	0.29	0.269	0.281	0.26
1380	0.404	0.345	0.319	0.296	0.275	0.286	0.266
1380	0.41	0.352	0.326	0.303	0.282	0.294	0.274
1390	0.415	0.359	0.333	0.311	0.291	0.303	0.285
1390	0.421	0.369	0.344	0.324	0.305	0.318	0.3
1390	0.426	0.378	0.356	0.337	0.32	0.333	0.317
1390	0.429	0.386	0.366	0.349	0.334	0.348	0.332
1390	0.432	0.394	0.375	0.361	0.346	0.361	0.346
1400	0.433	0.398	0.382	0.369	0.355	0.371	0.356
1400	0.431	0.399	0.383	0.372	0.359	0.374	0.36
1400	0.427	0.396	0.381	0.37	0.357	0.372	0.357
1400	0.42	0.39	0.375	0.365	0.352	0.367	0.352
1400	0.408	0.378	0.364	0.354	0.341	0.357	0.342
1410	0.392	0.364	0.351	0.342	0.329	0.346	0.33
1410	0.382	0.354	0.341	0.332	0.32	0.337	0.321
1410	0.376	0.347	0.335	0.326	0.314	0.33	0.314
1410	0.374	0.344	0.331	0.322	0.309	0.326	0.309
1410	0.378	0.345	0.331	0.32	0.307	0.323	0.307
1420	0.385	0.35	0.334	0.322	0.308	0.324	0.307
1420	0.396	0.358	0.341	0.327	0.312	0.327	0.31
1420	0.415	0.373	0.353	0.337	0.321	0.334	0.317
1420	0.442	0.394	0.371	0.351	0.333	0.345	0.328
1420	0.471	0.417	0.391	0.368	0.348	0.358	0.341
1430	0.501	0.441	0.411	0.384	0.363	0.372	0.355
1430	0.526	0.462	0.43	0.4	0.378	0.386	0.369
1430	0.545	0.478	0.446	0.415	0.392	0.4	0.383
1430	0.557	0.491	0.459	0.428	0.406	0.414	0.397
1430	0.566	0.502	0.471	0.441	0.42	0.428	0.412
1430	0.569	0.51	0.48	0.452	0.431	0.441	0.425
1440	0.564	0.509	0.481	0.456	0.437	0.447	0.433
1440	0.55	0.501	0.476	0.454	0.437	0.448	0.434
1440	0.53	0.487	0.465	0.447	0.431	0.444	0.43
1440	0.506	0.469	0.45	0.436	0.422	0.435	0.422
1440	0.487	0.453	0.436	0.423	0.41	0.424	0.411
1450	0.478	0.442	0.425	0.411	0.397	0.411	0.397
1450	0.476	0.436	0.417	0.401	0.387	0.4	0.385
1450	0.481	0.436	0.414	0.396	0.38	0.392	0.377
1450	0.49	0.439	0.415	0.394	0.376	0.388	0.372
1450	0.502	0.445	0.419	0.396	0.376	0.387	0.37
1460	0.519	0.458	0.429	0.403	0.383	0.392	0.375
1460	0.54	0.476	0.445	0.417	0.397	0.405	0.389
1460	0.56	0.495	0.463	0.434	0.413	0.421	0.404
1460	0.578	0.511	0.479	0.449	0.428	0.434	0.418
1460	0.592	0.526	0.493	0.463	0.442	0.448	0.433
1470	0.6	0.537	0.505	0.476	0.456	0.462	0.447
1470	0.604	0.545	0.515	0.488	0.468	0.475	0.46
1470	0.606	0.551	0.522	0.497	0.478	0.485	0.471
1470	0.613	0.557	0.527	0.501	0.482	0.489	0.475
1470	0.622	0.562	0.531	0.503	0.482	0.489	0.474
1480	0.636	0.569	0.535	0.504	0.481	0.487	0.471
1480	0.65	0.576	0.538	0.503	0.479	0.483	0.467
1480	0.661	0.58	0.539	0.499	0.473	0.476	0.46
1480	0.68	0.588	0.542	0.498	0.468	0.47	0.453
1480	0.71	0.605	0.553	0.502	0.469	0.469	0.451
1480	0.741	0.625	0.566	0.509	0.473	0.471	0.452
1490	0.766	0.639	0.576	0.513	0.474	0.47	0.45
1490	0.785	0.65	0.582	0.515	0.474	0.468	0.448
1490	0.807	0.666	0.596	0.525	0.483	0.476	0.456
1490	0.829	0.686	0.615	0.543	0.501	0.493	0.473
1490	0.839	0.7	0.629	0.558	0.516	0.508	0.488
1500	0.837	0.702	0.634	0.565	0.525	0.517	0.498
1500	0.831	0.703	0.638	0.572	0.533	0.526	0.508
1500	0.826	0.705	0.643	0.581	0.544	0.537	0.52
1500	0.826	0.711	0.652	0.593	0.557	0.552	0.535
1500	0.822	0.713	0.657	0.601	0.567	0.562	0.546
1510	0.816	0.712	0.658	0.604	0.572	0.568	0.552
1510	0.821	0.715	0.66	0.607	0.574	0.57	0.554
1510	0.821	0.713	0.658	0.603	0.571	0.566	0.55
1510	0.821	0.709	0.652	0.596	0.563	0.558	0.542
1510	0.827	0.708	0.648	0.589	0.554	0.549	0.532
1520	0.839	0.711	0.647	0.584	0.547	0.541	0.523
1520	0.865	0.725	0.655	0.585	0.545	0.537	0.519
1520	0.894	0.74	0.664	0.587	0.544	0.533	0.514
1520	0.905	0.743	0.661	0.58	0.534	0.522	0.502
1520	0.904	0.736	0.653	0.569	0.521	0.509	0.487
1530	0.898	0.729	0.644	0.558	0.51	0.497	0.475
1530	0.887	0.719	0.635	0.55	0.502	0.489	0.467
1530	0.873	0.709	0.628	0.545	0.497	0.485	0.462
1530	0.852	0.695	0.616	0.537	0.491	0.48	0.457
1530	0.828	0.679	0.604	0.529	0.484	0.474	0.452
1540	0.794	0.655	0.586	0.517	0.475	0.467	0.445
1540	0.751	0.626	0.564	0.502	0.464	0.458	0.438
1540	0.712	0.6	0.544	0.49	0.455	0.452	0.431
1540	0.674	0.574	0.525	0.478	0.447	0.445	0.426
1540	0.641	0.553	0.509	0.468	0.44	0.441	0.423
1540	0.618	0.538	0.499	0.462	0.436	0.439	0.421
1550	0.606	0.531	0.494	0.46	0.436	0.44	0.422
1550	0.6	0.529	0.494	0.462	0.439	0.444	0.427
1550	0.595	0.527	0.494	0.464	0.441	0.446	0.43
1550	0.588	0.523	0.491	0.463	0.441	0.446	0.431
1550	0.576	0.516	0.485	0.459	0.438	0.444	0.429
1560	0.565	0.509	0.48	0.455	0.435	0.442	0.426
1560	0.563	0.506	0.478	0.454	0.433	0.44	0.424
1560	0.558	0.502	0.473	0.449	0.429	0.435	0.419
1560	0.547	0.492	0.464	0.44	0.42	0.426	0.41
1560	0.541	0.484	0.456	0.431	0.411	0.417	0.4
1570	0.542	0.482	0.452	0.426	0.404	0.41	0.392
1570	0.544	0.481	0.45	0.422	0.4	0.405	0.386
1570	0.554	0.486	0.454	0.424	0.4	0.404	0.385
1570	0.568	0.496	0.462	0.43	0.405	0.408	0.388
1570	0.591	0.513	0.476	0.441	0.415	0.416	0.396
1580	0.617	0.533	0.492	0.454	0.426	0.427	0.407
1580	0.632	0.545	0.503	0.463	0.435	0.435	0.415
1580	0.638	0.551	0.508	0.468	0.44	0.439	0.419
1580	0.636	0.55	0.508	0.468	0.441	0.441	0.421
1580	0.633	0.549	0.507	0.468	0.441	0.441	0.421
1590	0.63	0.547	0.506	0.468	0.441	0.442	0.422
1590	0.619	0.54	0.501	0.465	0.439	0.44	0.421
1590	0.608	0.533	0.496	0.462	0.437	0.439	0.42
1590	0.605	0.531	0.495	0.462	0.438	0.44	0.422
1590	0.608	0.535	0.499	0.465	0.441	0.443	0.425
1590	0.613	0.538	0.502	0.469	0.444	0.446	0.428
1600	0.621	0.545	0.507	0.473	0.448	0.45	0.431
1600	0.633	0.552	0.513	0.477	0.451	0.452	0.434
1600	0.646	0.56	0.519	0.48	0.452	0.452	0.434
1600	0.66	0.567	0.523	0.481	0.451	0.45	0.431
1600	0.674	0.574	0.526	0.481	0.45	0.447	0.427
1610	0.687	0.579	0.528	0.48	0.446	0.443	0.422
1610	0.697	0.582	0.528	0.475	0.441	0.436	0.414
1610	0.706	0.584	0.526	0.471	0.434	0.428	0.405
1610	0.711	0.584	0.525	0.466	0.429	0.422	0.398
1610	0.712	0.582	0.522	0.462	0.424	0.417	0.392
1620	0.71	0.579	0.519	0.459	0.42	0.413	0.388
1620	0.702	0.573	0.513	0.454	0.415	0.408	0.383
1620	0.695	0.566	0.507	0.449	0.41	0.403	0.378
1620	0.687	0.559	0.501	0.443	0.405	0.398	0.372
1620	0.671	0.547	0.491	0.435	0.397	0.391	0.365
1630	0.646	0.528	0.474	0.421	0.385	0.38	0.355
1630	0.618	0.506	0.455	0.406	0.372	0.368	0.343
1630	0.592	0.486	0.437	0.391	0.358	0.356	0.331
1630	0.573	0.469	0.423	0.378	0.346	0.345	0.32
1630	0.557	0.455	0.409	0.366	0.335	0.335	0.31
1640	0.538	0.438	0.394	0.352	0.322	0.323	0.298
1640	0.519	0.422	0.379	0.339	0.31	0.312	0.287
1640	0.507	0.411	0.368	0.329	0.3	0.303	0.279
1640	0.498	0.403	0.361	0.322	0.294	0.298	0.273
1640	0.49	0.397	0.356	0.318	0.29	0.294	0.27
1640	0.483	0.392	0.352	0.314	0.287	0.291	0.267
1650	0.486	0.394	0.353	0.314	0.286	0.29	0.266
1650	0.49	0.397	0.355	0.315	0.286	0.29	0.265
1650	0.486	0.394	0.352	0.313	0.284	0.288	0.263
1650	0.481	0.39	0.348	0.31	0.281	0.285	0.261
1650	0.487	0.393	0.351	0.311	0.282	0.285	0.26
1660	0.498	0.4	0.356	0.315	0.284	0.286	0.26
1660	0.508	0.406	0.361	0.318	0.286	0.288	0.261
1660	0.515	0.41	0.364	0.32	0.288	0.289	0.263
1660	0.516	0.412	0.365	0.322	0.29	0.291	0.264
1660	0.518	0.414	0.367	0.324	0.292	0.293	0.267
1670	0.529	0.422	0.374	0.33	0.298	0.299	0.273
1670	0.541	0.432	0.383	0.337	0.305	0.306	0.28
1670	0.555	0.443	0.392	0.345	0.312	0.312	0.287
1670	0.563	0.45	0.398	0.35	0.318	0.318	0.293
1670	0.567	0.453	0.401	0.353	0.321	0.321	0.297
1680	0.57	0.456	0.403	0.355	0.322	0.323	0.299
1680	0.569	0.456	0.403	0.355	0.323	0.323	0.3
1680	0.58	0.464	0.409	0.359	0.326	0.326	0.302
1680	0.608	0.484	0.426	0.37	0.334	0.332	0.308
1680	0.631	0.501	0.44	0.38	0.342	0.338	0.313
1690	0.641	0.51	0.447	0.385	0.345	0.34	0.314
1690	0.647	0.516	0.452	0.388	0.347	0.341	0.315
1690	0.646	0.517	0.454	0.389	0.348	0.342	0.316
1690	0.65	0.523	0.459	0.394	0.353	0.346	0.32
1690	0.658	0.53	0.466	0.399	0.357	0.349	0.324
1700	0.661	0.534	0.468	0.401	0.359	0.351	0.325
1700	0.664	0.537	0.472	0.405	0.363	0.355	0.329
1700	0.661	0.539	0.475	0.411	0.369	0.362	0.337
1700	0.66	0.544	0.483	0.421	0.381	0.374	0.349
1700	0.661	0.551	0.493	0.434	0.395	0.389	0.365
1700	0.656	0.552	0.497	0.441	0.405	0.4	0.377
1710	0.65	0.549	0.495	0.442	0.406	0.402	0.379
1710	0.65	0.552	0.499	0.447	0.413	0.409	0.386
1710	0.641	0.551	0.503	0.456	0.424	0.421	0.399
1710	0.627	0.549	0.507	0.466	0.438	0.437	0.417
1710	0.617	0.555	0.521	0.489	0.465	0.468	0.45
1720	0.611	0.569	0.544	0.523	0.505	0.51	0.496
1720	0.61	0.588	0.572	0.56	0.548	0.557	0.546
1720	0.603	0.602	0.595	0.594	0.588	0.599	0.592
1720	0.593	0.607	0.607	0.613	0.611	0.624	0.619
1720	0.59	0.612	0.616	0.626	0.625	0.64	0.637
1730	0.59	0.619	0.626	0.64	0.641	0.657	0.655
1730	0.586	0.62	0.629	0.645	0.648	0.665	0.663
1730	0.57	0.606	0.617	0.634	0.637	0.655	0.654
1730	0.541	0.575	0.585	0.603	0.606	0.625	0.623
1730	0.502	0.531	0.54	0.556	0.558	0.578	0.575
1740	0.465	0.488	0.495	0.51	0.511	0.532	0.527
1740	0.431	0.447	0.452	0.465	0.465	0.486	0.48
1740	0.404	0.413	0.415	0.425	0.423	0.445	0.438
1740	0.384	0.387	0.387	0.395	0.393	0.416	0.408
1740	0.364	0.363	0.362	0.37	0.367	0.39	0.382
1750	0.342	0.339	0.337	0.344	0.341	0.364	0.355
1750	0.319	0.311	0.308	0.315	0.31	0.334	0.323
1750	0.296	0.282	0.276	0.279	0.273	0.296	0.284
1750	0.281	0.261	0.253	0.254	0.246	0.269	0.255
1750	0.265	0.244	0.236	0.236	0.228	0.25	0.236
1750	0.25	0.228	0.219	0.219	0.209	0.232	0.217
1760	0.235	0.213	0.204	0.204	0.194	0.217	0.201
1760	0.22	0.199	0.191	0.192	0.182	0.204	0.188
1760	0.214	0.193	0.185	0.186	0.176	0.198	0.182
1760	0.212	0.191	0.182	0.183	0.173	0.195	0.178
1760	0.213	0.19	0.181	0.18	0.17	0.192	0.174
1770	0.213	0.189	0.179	0.178	0.167	0.188	0.171
1770	0.21	0.185	0.175	0.174	0.163	0.184	0.166
1770	0.205	0.18	0.17	0.169	0.158	0.179	0.16
1770	0.199	0.175	0.165	0.164	0.153	0.174	0.155
1770	0.192	0.168	0.159	0.159	0.147	0.169	0.15
1780	0.182	0.159	0.15	0.151	0.14	0.161	0.142
1780	0.167	0.146	0.139	0.14	0.129	0.151	0.132
1780	0.153	0.134	0.128	0.13	0.119	0.142	0.122
1780	0.145	0.127	0.122	0.125	0.114	0.136	0.117
1780	0.139	0.121	0.116	0.12	0.109	0.132	0.113
1790	0.134	0.117	0.112	0.116	0.106	0.129	0.109
1790	0.137	0.119	0.114	0.117	0.107	0.13	0.11
1790	0.141	0.122	0.117	0.119	0.109	0.132	0.112
1790	0.143	0.123	0.117	0.12	0.109	0.132	0.113
1790	0.14	0.121	0.115	0.117	0.107	0.13	0.111
1800	0.136	0.117	0.111	0.114	0.104	0.127	0.108
1800	0.13	0.111	0.106	0.109	0.0993	0.122	0.103
1800	0.125	0.107	0.102	0.106	0.0959	0.118	0.0992
1800	0.12	0.103	0.0981	0.102	0.0922	0.115	0.0954
1800	0.109	0.0929	0.0894	0.0943	0.0843	0.107	0.0871
1810	0.099	0.0845	0.0818	0.0875	0.0776	0.1	0.0801
1810	0.0979	0.0835	0.0809	0.0867	0.0767	0.0993	0.0788
1810	0.0968	0.0825	0.0798	0.0857	0.0755	0.0978	0.077
1810	0.0884	0.0751	0.0731	0.0796	0.0694	0.0918	0.0707
1810	0.0826	0.07	0.0685	0.0754	0.0652	0.0876	0.0662
1810	0.0811	0.0687	0.0674	0.0743	0.064	0.0863	0.0648
1820	0.0831	0.0705	0.069	0.0757	0.0656	0.0877	0.0662
1820	0.0909	0.0774	0.0752	0.0813	0.0711	0.093	0.0717
1820	0.0981	0.0838	0.0809	0.0864	0.0761	0.0977	0.0765
1820	0.102	0.0874	0.0842	0.0893	0.0789	0.1	0.0792
1820	0.106	0.0908	0.0872	0.092	0.0816	0.103	0.0818
1830	0.111	0.0953	0.0912	0.0956	0.0853	0.106	0.0854
1830	0.112	0.0955	0.0913	0.0956	0.0853	0.106	0.0855
1830	0.105	0.0895	0.086	0.0907	0.0805	0.102	0.0805
1830	0.104	0.0883	0.085	0.0897	0.0796	0.101	0.0795
1830	0.106	0.0906	0.0871	0.0915	0.0812	0.102	0.0812
1840	0.107	0.0909	0.0875	0.0918	0.0814	0.103	0.0817
1840	0.106	0.0897	0.0865	0.0908	0.0805	0.102	0.0811
1840	0.106	0.0899	0.0867	0.091	0.0807	0.102	0.0816
1840	0.105	0.0888	0.0857	0.0902	0.0798	0.101	0.0808
1840	0.104	0.0879	0.085	0.0895	0.0792	0.101	0.08
1850	0.107	0.0908	0.0875	0.0918	0.0814	0.103	0.0818
1850	0.106	0.0898	0.0866	0.091	0.0804	0.102	0.0805
1850	0.101	0.0855	0.0825	0.0874	0.0768	0.0981	0.0766
1850	0.0931	0.0792	0.0766	0.0822	0.0716	0.0929	0.071
1850	0.082	0.0696	0.0678	0.0743	0.0637	0.0849	0.0627
1860	0.0685	0.0578	0.0571	0.0646	0.0542	0.0753	0.0526
1860	0.065	0.0546	0.0543	0.0621	0.0517	0.0728	0.0499
1860	0.0759	0.064	0.0629	0.0698	0.0593	0.0802	0.0578
1860	0.088	0.0745	0.0725	0.0785	0.0678	0.0887	0.0668
1860	0.0962	0.0816	0.079	0.0843	0.0737	0.0946	0.0731
1860	0.102	0.0866	0.0836	0.0884	0.0777	0.0987	0.0774
1870	0.104	0.089	0.0858	0.0904	0.0797	0.101	0.0795
1870	0.105	0.0898	0.0865	0.091	0.0803	0.101	0.08
1870	0.104	0.0884	0.0852	0.0898	0.0791	0.0999	0.0785
1870	0.1	0.0858	0.0828	0.0875	0.0768	0.0976	0.076
1870	0.0944	0.0807	0.0781	0.0832	0.0726	0.0934	0.0715
1880	0.0872	0.0745	0.0723	0.078	0.0675	0.0882	0.0662
1880	0.0817	0.0697	0.0679	0.074	0.0636	0.0842	0.0621
1880	0.076	0.0647	0.0633	0.0698	0.0595	0.08	0.0577
1880	0.0745	0.0632	0.0621	0.0687	0.0585	0.079	0.0565
1880	0.0815	0.0691	0.0675	0.0738	0.0636	0.084	0.0618
1890	0.0881	0.0748	0.0728	0.0786	0.0684	0.0888	0.067
1890	0.0909	0.0772	0.075	0.0807	0.0704	0.0909	0.0693
1890	0.092	0.0782	0.0758	0.0815	0.0712	0.0918	0.0701
1890	0.0919	0.0782	0.0758	0.0816	0.0712	0.0918	0.07
1890	0.0906	0.077	0.0747	0.0806	0.0702	0.0909	0.069
1900	0.0881	0.0748	0.0727	0.0789	0.0685	0.0891	0.067
1900	0.0862	0.0731	0.0711	0.0775	0.0671	0.0877	0.0655
1900	0.0847	0.0719	0.07	0.0765	0.0661	0.0868	0.0647
1900	0.082	0.0696	0.0679	0.0746	0.0642	0.0849	0.0628
1900	0.0787	0.0667	0.0653	0.0723	0.0618	0.0826	0.0604
1910	0.08	0.0678	0.0664	0.0732	0.0628	0.0835	0.0613
1910	0.0831	0.0706	0.0689	0.0755	0.0651	0.0855	0.0635
1910	0.0855	0.0727	0.0708	0.0772	0.0668	0.0871	0.0652
1910	0.0907	0.0773	0.075	0.081	0.0707	0.0909	0.0694
1910	0.0957	0.0818	0.0791	0.0847	0.0744	0.0947	0.0735
1910	0.0987	0.0845	0.0816	0.0868	0.0765	0.0968	0.0758
1920	0.0997	0.0854	0.0824	0.0876	0.0771	0.0976	0.0765
1920	0.0991	0.0849	0.0818	0.087	0.0765	0.0969	0.0758
1920	0.0969	0.0829	0.08	0.0853	0.0747	0.095	0.0738
1920	0.0943	0.0806	0.0777	0.0832	0.0726	0.093	0.0716
1920	0.0919	0.0784	0.0756	0.0813	0.0707	0.0911	0.0697
1930	0.0875	0.0745	0.0719	0.078	0.0673	0.0878	0.0661
1930	0.0795	0.0675	0.0654	0.0721	0.0612	0.0818	0.0596
1930	0.0735	0.0622	0.0606	0.0677	0.0568	0.0773	0.0548
1930	0.0739	0.0624	0.0608	0.0679	0.057	0.0774	0.0547
1930	0.0767	0.0647	0.0629	0.0699	0.0589	0.0792	0.0566
1940	0.0784	0.066	0.0642	0.071	0.0601	0.0802	0.0577
1940	0.0817	0.0689	0.0669	0.0734	0.0626	0.0828	0.0605
1940	0.0841	0.0709	0.0688	0.075	0.0642	0.0846	0.0624
1940	0.0844	0.0712	0.0691	0.0753	0.0645	0.0849	0.0628
1940	0.0842	0.071	0.069	0.0752	0.0644	0.0848	0.0627
1950	0.0832	0.0702	0.0682	0.0745	0.0638	0.0841	0.062
1950	0.0814	0.0686	0.0667	0.0731	0.0625	0.0828	0.0607
1950	0.079	0.0665	0.0647	0.0713	0.0608	0.081	0.0589
1950	0.0749	0.0629	0.0614	0.0683	0.0577	0.078	0.0557
1950	0.0694	0.0582	0.057	0.0643	0.0537	0.074	0.0514
1960	0.0664	0.0555	0.0545	0.062	0.0514	0.0717	0.0491
1960	0.0681	0.057	0.0559	0.0633	0.0528	0.073	0.0505
1960	0.0704	0.059	0.0578	0.065	0.0544	0.0747	0.0523
1960	0.0715	0.0598	0.0586	0.0657	0.0552	0.0754	0.0532
1960	0.072	0.0601	0.0589	0.0659	0.0554	0.0756	0.0534
1970	0.0717	0.0598	0.0586	0.0655	0.0551	0.0753	0.0531
1970	0.0709	0.0591	0.0578	0.0648	0.0543	0.0745	0.0523
1970	0.0698	0.0582	0.0569	0.064	0.0535	0.0737	0.0515
1970	0.0688	0.0574	0.0561	0.0632	0.0527	0.0729	0.0506
1970	0.067	0.0559	0.0547	0.062	0.0515	0.0715	0.0492
1970	0.0648	0.054	0.0528	0.0603	0.0497	0.0697	0.0472
1980	0.0622	0.0516	0.0506	0.0582	0.0477	0.0676	0.045
1980	0.0594	0.0491	0.0482	0.0561	0.0455	0.0655	0.0426
1980	0.0599	0.0494	0.0485	0.0564	0.0458	0.0659	0.0431
1980	0.0635	0.0525	0.0513	0.0589	0.0485	0.0686	0.0461
1980	0.0663	0.0549	0.0535	0.0609	0.0506	0.0708	0.0485
1990	0.0678	0.056	0.0546	0.0618	0.0516	0.0719	0.0497
1990	0.0686	0.0565	0.0551	0.0622	0.0521	0.0724	0.0502
1990	0.0687	0.0565	0.055	0.0621	0.0521	0.0723	0.0502
1990	0.0682	0.056	0.0544	0.0615	0.0515	0.0716	0.0495
1990	0.0668	0.0547	0.0531	0.0603	0.0502	0.0703	0.0481
2000	0.0647	0.0529	0.0513	0.0587	0.0485	0.0684	0.0461
2000	0.0622	0.0505	0.0491	0.0566	0.0464	0.0661	0.0436
2000	0.0588	0.0476	0.0463	0.054	0.0437	0.0632	0.0405
2000	0.0547	0.0438	0.0428	0.0508	0.0403	0.0597	0.0366
2000	0.0508	0.0401	0.0394	0.0476	0.0371	0.0564	0.033
2010	0.0494	0.0388	0.0382	0.0465	0.036	0.0552	0.0318
2010	0.0511	0.0402	0.0396	0.0478	0.0373	0.0566	0.0334
2010	0.0524	0.0412	0.0406	0.0486	0.0382	0.0576	0.0346
2010	0.0525	0.0413	0.0406	0.0487	0.0384	0.0579	0.035
2010	0.0523	0.0411	0.0405	0.0485	0.0383	0.0579	0.0352
2020	0.0519	0.0408	0.0402	0.0482	0.0381	0.0578	0.0352
2020	0.0511	0.0402	0.0395	0.0475	0.0375	0.0573	0.0348
2020	0.0497	0.0389	0.0384	0.0464	0.0364	0.0562	0.0337
2020	0.0478	0.0372	0.0368	0.045	0.0348	0.0547	0.0322
2020	0.0458	0.0354	0.0351	0.0433	0.0331	0.053	0.0304
2020	0.0435	0.0332	0.033	0.0414	0.0312	0.051	0.0283
2030	0.0405	0.0306	0.0305	0.0391	0.0288	0.0485	0.0257
2030	0.0377	0.0279	0.0281	0.0368	0.0265	0.0461	0.0231
2030	0.0364	0.0265	0.0268	0.0356	0.0254	0.0449	0.0219
2030	0.0366	0.0267	0.0269	0.0357	0.0256	0.0451	0.0222
2030	0.0369	0.0268	0.0269	0.0357	0.0257	0.0453	0.0224
2040	0.0366	0.0264	0.0265	0.0353	0.0253	0.0448	0.022
2040	0.0361	0.0258	0.0259	0.0347	0.0247	0.0442	0.0215
2040	0.0356	0.0253	0.0253	0.0342	0.0241	0.0437	0.0209
2040	0.035	0.0248	0.0248	0.0337	0.0235	0.0432	0.0203
2040	0.0342	0.0239	0.0239	0.0329	0.0226	0.0423	0.0192
2050	0.0328	0.0226	0.0226	0.0316	0.0211	0.0408	0.0175
2050	0.0314	0.0211	0.0212	0.0303	0.0195	0.0391	0.0156
2050	0.0296	0.0193	0.0195	0.0286	0.0176	0.0371	0.0134
2050	0.0279	0.0177	0.0179	0.0271	0.0159	0.0353	0.0114
2050	0.0273	0.0171	0.0173	0.0265	0.0153	0.0347	0.0107
2060	0.0277	0.0174	0.0176	0.0267	0.0156	0.035	0.0112
2060	0.0285	0.0181	0.0182	0.0272	0.0164	0.0358	0.0122
2060	0.029	0.0185	0.0186	0.0276	0.017	0.0365	0.013
2060	0.0292	0.0188	0.0188	0.0278	0.0174	0.037	0.0137
2060	0.0293	0.0189	0.0188	0.0279	0.0177	0.0374	0.0143
2070	0.0293	0.019	0.0189	0.028	0.018	0.0378	0.015
2070	0.0292	0.0191	0.0189	0.0281	0.0183	0.0381	0.0155
2070	0.0288	0.0188	0.0186	0.0278	0.0182	0.0381	0.0157
2070	0.0279	0.018	0.0179	0.0272	0.0177	0.0376	0.0153
2070	0.0267	0.0169	0.0169	0.0263	0.0168	0.0366	0.0143
2080	0.0251	0.0155	0.0156	0.0251	0.0155	0.0353	0.0129
2080	0.0235	0.014	0.0143	0.0238	0.0142	0.034	0.0114
2080	0.0227	0.0134	0.0137	0.0232	0.0136	0.0335	0.0109
2080	0.0228	0.0135	0.0139	0.0234	0.0138	0.0338	0.0112
2080	0.0227	0.0133	0.0138	0.0233	0.0138	0.0338	0.0113
2080	0.0222	0.0129	0.0135	0.0229	0.0135	0.0336	0.0111
2090	0.0217	0.0125	0.013	0.0224	0.0131	0.0333	0.0109
2090	0.0212	0.0121	0.0125	0.022	0.0127	0.033	0.0106
2090	0.0208	0.0117	0.012	0.0215	0.0123	0.0327	0.0102
2090	0.0202	0.0112	0.0115	0.0209	0.0119	0.0322	0.00977
2090	0.0196	0.0106	0.0108	0.0202	0.0113	0.0316	0.00918
2100	0.0187	0.00981	0.01	0.0194	0.0105	0.0308	0.00839
2100	0.0178	0.00904	0.00916	0.0186	0.0098	0.03	0.00754
2100	0.0169	0.00821	0.00824	0.0178	0.00902	0.0291	0.00663
2100	0.016	0.00738	0.00737	0.0171	0.0083	0.0284	0.00581
2100	0.0154	0.00679	0.00675	0.0166	0.00785	0.0279	0.00538
2110	0.015	0.00637	0.00633	0.0163	0.00758	0.0276	0.00517
2110	0.0144	0.00579	0.00582	0.016	0.00717	0.0271	0.00481
2110	0.0137	0.00515	0.00524	0.0155	0.00667	0.0267	0.00439
2110	0.013	0.00448	0.00461	0.015	0.00616	0.0262	0.00394
2110	0.0123	0.00383	0.00401	0.0145	0.00571	0.0257	0.0035
2120	0.0117	0.00321	0.00347	0.0141	0.00531	0.0253	0.00308
2120	0.0111	0.00263	0.00301	0.0136	0.0049	0.0249	0.00263
2120	0.0104	0.00203	0.00253	0.013	0.0044	0.0244	0.0021
2120	0.00982	0.00138	0.00202	0.0125	0.00384	0.0239	0.00152
2120	0.00924	0.000834	0.00156	0.0119	0.00335	0.0234	0.000996
2130	0.00888	0.000512	0.00126	0.0116	0.00304	0.023	0.000617
2130	0.00858	0.000213	0.000978	0.0112	0.00277	0.0227	0.000255
2130	0.0084	4.84e-05	0.000823	0.011	0.00263	0.0225	5.8e-05
2130	0.0083	0	0.000762	0.011	0.00259	0.0224	0
2130	0.00825	2.16e-05	0.000778	0.011	0.00261	0.0224	2.08e-05
2130	0.00828	0.000182	0.000915	0.0112	0.00275	0.0225	0.000205
2140	0.00853	0.000499	0.00116	0.0115	0.00306	0.0228	0.00056
2140	0.00892	0.00087	0.00147	0.0118	0.00346	0.0232	0.000997
2140	0.00936	0.00131	0.00187	0.0123	0.00392	0.0237	0.00147
2140	0.00974	0.00176	0.00227	0.0126	0.00438	0.0241	0.00196
2140	0.0102	0.00221	0.0027	0.013	0.00484	0.0245	0.00248
2150	0.0105	0.00253	0.00304	0.0134	0.00516	0.0249	0.00287
2150	0.0108	0.00274	0.00326	0.0136	0.00536	0.0251	0.00313
2150	0.011	0.00298	0.00348	0.0138	0.00561	0.0252	0.00342
2150	0.0112	0.00326	0.00374	0.0141	0.00587	0.0254	0.00373
2150	0.0114	0.00344	0.00396	0.0142	0.00605	0.0255	0.00394
2160	0.0116	0.00359	0.00417	0.0144	0.00623	0.0257	0.00413
2160	0.0118	0.00374	0.00435	0.0146	0.00642	0.0258	0.00432
2160	0.012	0.00399	0.00459	0.0148	0.00668	0.026	0.00458
2160	0.0123	0.00431	0.0049	0.0151	0.00701	0.0263	0.0049
2160	0.0127	0.00466	0.00524	0.0154	0.0074	0.0266	0.00528
2170	0.0131	0.00499	0.00557	0.0157	0.00776	0.027	0.00565
2170	0.0135	0.00537	0.00592	0.016	0.00812	0.0273	0.00602
2170	0.0139	0.00574	0.00627	0.0163	0.0085	0.0277	0.00644
2170	0.0144	0.00615	0.00665	0.0167	0.00893	0.0281	0.00688
2170	0.0147	0.00653	0.00696	0.017	0.00924	0.0284	0.00721
2180	0.0151	0.0069	0.00725	0.0173	0.00951	0.0286	0.00755
2180	0.0155	0.00733	0.00759	0.0178	0.00987	0.029	0.00798
2180	0.016	0.00782	0.00802	0.0183	0.0103	0.0295	0.00848
2180	0.0165	0.0083	0.00852	0.0187	0.0107	0.03	0.00904
2180	0.017	0.00881	0.00905	0.0192	0.0112	0.0304	0.00958
2180	0.0176	0.00933	0.00955	0.0197	0.0116	0.0309	0.0101
2190	0.0181	0.00985	0.0101	0.0202	0.0121	0.0314	0.0106
2190	0.0185	0.0103	0.0106	0.0207	0.0125	0.0318	0.0111
2190	0.019	0.0107	0.0111	0.0211	0.0129	0.0323	0.0116
2190	0.0194	0.0111	0.0115	0.0215	0.0133	0.0326	0.0121
2190	0.0199	0.0115	0.012	0.0218	0.0137	0.033	0.0125
2200	0.0203	0.0119	0.0124	0.0221	0.014	0.0333	0.0129
2200	0.0207	0.0122	0.0127	0.0224	0.0143	0.0336	0.0132
2200	0.021	0.0125	0.013	0.0226	0.0145	0.0338	0.0134
2200	0.0213	0.0127	0.0132	0.0229	0.0147	0.034	0.0136
2200	0.0215	0.013	0.0133	0.0231	0.0148	0.0342	0.0137
2210	0.0218	0.0131	0.0134	0.0233	0.015	0.0343	0.0139
2210	0.022	0.0133	0.0135	0.0234	0.0151	0.0344	0.014
2210	0.0222	0.0135	0.0136	0.0235	0.0152	0.0345	0.0141
2210	0.0225	0.0136	0.0137	0.0236	0.0153	0.0346	0.0142
2210	0.0226	0.0138	0.0139	0.0237	0.0154	0.0347	0.0143
2220	0.0229	0.014	0.0141	0.0238	0.0156	0.0348	0.0145
2220	0.0232	0.0142	0.0143	0.024	0.0158	0.035	0.0147
2220	0.0235	0.0145	0.0145	0.0242	0.0161	0.0352	0.015
2220	0.0237	0.0147	0.0148	0.0244	0.0164	0.0355	0.0153
2220	0.0241	0.015	0.0151	0.0246	0.0167	0.0359	0.0157
2230	0.0245	0.0154	0.0155	0.025	0.0171	0.0362	0.0161
2230	0.0248	0.0157	0.0159	0.0253	0.0175	0.0366	0.0166
2230	0.0252	0.016	0.0162	0.0257	0.0178	0.0369	0.017
2230	0.0256	0.0163	0.0166	0.026	0.0181	0.0372	0.0174
2230	0.0259	0.0166	0.0169	0.0263	0.0184	0.0376	0.0178
2240	0.0263	0.0169	0.0171	0.0266	0.0186	0.0379	0.0181
2240	0.0266	0.0173	0.0174	0.0269	0.0188	0.0381	0.0185
2240	0.0269	0.0176	0.0177	0.0271	0.019	0.0384	0.0187
2240	0.0273	0.0179	0.0179	0.0273	0.0192	0.0386	0.0191
2240	0.0277	0.0182	0.0181	0.0276	0.0195	0.0389	0.0195
2240	0.0282	0.0186	0.0184	0.0279	0.0198	0.0393	0.0199
2250	0.0286	0.0189	0.0187	0.0282	0.0202	0.0396	0.0203
2250	0.029	0.0193	0.0191	0.0285	0.0206	0.04	0.0209
2250	0.0296	0.0198	0.0196	0.0289	0.021	0.0404	0.0215
2250	0.0302	0.0203	0.0201	0.0293	0.0214	0.0408	0.0222
2250	0.0308	0.0208	0.0205	0.0296	0.0218	0.0412	0.0227
2260	0.0314	0.0212	0.021	0.03	0.0222	0.0416	0.0233
2260	0.032	0.0217	0.0215	0.0304	0.0226	0.042	0.0238
2260	0.0326	0.0222	0.0219	0.0308	0.023	0.0423	0.0242
2260	0.033	0.0227	0.0223	0.0312	0.0233	0.0427	0.0246
2260	0.0334	0.0231	0.0227	0.0315	0.0236	0.043	0.025
2270	0.0339	0.0235	0.023	0.0319	0.0239	0.0433	0.0253
2270	0.0342	0.0238	0.0233	0.0322	0.0242	0.0436	0.0256
2270	0.0346	0.0242	0.0236	0.0325	0.0245	0.0439	0.026
2270	0.0349	0.0246	0.024	0.0329	0.0249	0.0443	0.0264
2270	0.0351	0.0249	0.0243	0.0332	0.0252	0.0447	0.027
2280	0.0354	0.0252	0.0246	0.0336	0.0255	0.045	0.0275
2280	0.0355	0.0255	0.0249	0.0339	0.0258	0.0453	0.028
2280	0.0357	0.0257	0.0251	0.0342	0.026	0.0456	0.0284
2280	0.036	0.026	0.0254	0.0343	0.0263	0.0459	0.0289
2280	0.0363	0.0262	0.0256	0.0346	0.0266	0.0462	0.0293
2290	0.0366	0.0265	0.0259	0.0348	0.027	0.0465	0.0298
2290	0.037	0.0268	0.0261	0.0351	0.0273	0.0468	0.0303
2290	0.0374	0.0272	0.0264	0.0354	0.0276	0.0471	0.0308
2290	0.0379	0.0277	0.0268	0.0358	0.028	0.0475	0.0313
2290	0.0384	0.0281	0.0271	0.0362	0.0283	0.0479	0.0318
2290	0.0388	0.0285	0.0275	0.0365	0.0287	0.0483	0.0323
2300	0.0392	0.0289	0.0278	0.0369	0.029	0.0488	0.0328
2300	0.0396	0.0292	0.0281	0.0372	0.0293	0.0491	0.0333
2300	0.04	0.0295	0.0283	0.0375	0.0295	0.0494	0.0336
2300	0.0404	0.0297	0.0285	0.0378	0.0298	0.0497	0.0338
2300	0.0408	0.0299	0.0288	0.0381	0.03	0.0499	0.034
2310	0.0412	0.0301	0.0291	0.0383	0.0303	0.0501	0.0341
2310	0.0417	0.0304	0.0293	0.0386	0.0305	0.0503	0.0342
2310	0.0422	0.0308	0.0296	0.0389	0.0308	0.0503	0.0343
2310	0.0427	0.0312	0.0299	0.0392	0.0311	0.0505	0.0344
2310	0.0433	0.0317	0.0302	0.0397	0.0314	0.0506	0.0345
2320	0.0441	0.0323	0.0307	0.0401	0.0317	0.0508	0.0347
2320	0.0447	0.0329	0.0311	0.0405	0.032	0.0509	0.0347
2320	0.0451	0.0333	0.0314	0.0407	0.0321	0.0509	0.0347
2320	0.0454	0.0336	0.0317	0.0408	0.0321	0.0508	0.0346
2320	0.0458	0.034	0.032	0.0411	0.0322	0.0507	0.0345
2330	0.0463	0.0344	0.0324	0.0413	0.0323	0.0507	0.0343
2330	0.0467	0.0348	0.0327	0.0416	0.0325	0.0506	0.0341
2330	0.0472	0.0352	0.0331	0.0419	0.0326	0.0506	0.034
2330	0.0475	0.0354	0.0333	0.0421	0.0327	0.0506	0.0338
2330	0.0476	0.0356	0.0334	0.0421	0.0328	0.0505	0.0336
2340	0.0479	0.0358	0.0336	0.0424	0.033	0.0506	0.0335
2340	0.048	0.0359	0.0337	0.0425	0.0331	0.0505	0.0333
2340	0.048	0.0358	0.0336	0.0425	0.033	0.0503	0.0329
2340	0.048	0.0358	0.0337	0.0425	0.0331	0.0503	0.0326
2340	0.0482	0.036	0.0338	0.0426	0.0332	0.0504	0.0326
2350	0.0482	0.0361	0.0339	0.0427	0.0334	0.0506	0.0327
2350	0.0482	0.0362	0.034	0.0428	0.0336	0.0508	0.033
2350	0.0483	0.0364	0.0342	0.043	0.0339	0.0511	0.0334
2350	0.0484	0.0366	0.0344	0.0433	0.0342	0.0516	0.034
2350	0.0484	0.0368	0.0346	0.0436	0.0346	0.0521	0.0346
2350	0.0484	0.0369	0.0347	0.0438	0.0349	0.0525	0.0352
2360	0.0483	0.0369	0.0347	0.0439	0.0351	0.0529	0.0357
2360	0.0483	0.0369	0.0347	0.044	0.0352	0.0532	0.0363
2360	0.0485	0.037	0.0349	0.0442	0.0355	0.0536	0.037
2360	0.0488	0.0372	0.0351	0.0444	0.0357	0.0539	0.0376
2360	0.0489	0.0373	0.0351	0.0444	0.0356	0.054	0.0378
2370	0.0491	0.0374	0.0353	0.0444	0.0357	0.0539	0.0379
2370	0.0496	0.0378	0.0356	0.0446	0.0359	0.0542	0.0381
2370	0.0503	0.0383	0.0362	0.0451	0.0365	0.0547	0.0387
2370	0.051	0.0388	0.0369	0.0457	0.0371	0.0553	0.0396
2370	0.0516	0.0393	0.0376	0.0463	0.0379	0.0561	0.0405
2380	0.052	0.0398	0.0382	0.0468	0.0386	0.0569	0.0414
2380	0.0523	0.0401	0.0386	0.0472	0.0393	0.0577	0.0422
2380	0.0524	0.0403	0.039	0.0476	0.0399	0.0583	0.0429
2380	0.0524	0.0405	0.0392	0.0479	0.0405	0.0589	0.0435
2380	0.0525	0.0406	0.0394	0.0481	0.0409	0.0594	0.0439
2390	0.0526	0.0408	0.0397	0.0484	0.0414	0.0598	0.0444
2390	0.0527	0.041	0.0399	0.0487	0.0417	0.0602	0.0448
2390	0.0528	0.0413	0.0401	0.0488	0.0419	0.0605	0.0451
2390	0.0528	0.0415	0.0402	0.0489	0.0421	0.0605	0.0451
2390	0.053	0.0417	0.0404	0.0491	0.0422	0.0605	0.045
2400	0.0533	0.0419	0.0406	0.0493	0.0425	0.0606	0.0451
2400	0.0537	0.0422	0.041	0.0495	0.0428	0.0607	0.0453
2400	0.0542	0.0426	0.0414	0.0499	0.0431	0.0609	0.0456
2400	0.0547	0.043	0.0417	0.0503	0.0434	0.0612	0.046
2400	0.0551	0.0433	0.042	0.0506	0.0437	0.0614	0.0463
2400	0.0555	0.0436	0.0423	0.0509	0.044	0.0617	0.0466
2410	0.0559	0.0438	0.0425	0.0511	0.0443	0.062	0.0469
2410	0.0562	0.044	0.0427	0.0514	0.0446	0.0623	0.0473
2410	0.0564	0.0442	0.0429	0.0516	0.0449	0.0626	0.0476
2410	0.0565	0.0443	0.043	0.0518	0.0451	0.0629	0.0479
2410	0.0565	0.0443	0.0431	0.0518	0.0453	0.0631	0.0481
2420	0.0564	0.0442	0.0431	0.0519	0.0454	0.0632	0.0483
2420	0.0563	0.0442	0.0431	0.0519	0.0456	0.0634	0.0485
2420	0.0562	0.0441	0.0431	0.0519	0.0457	0.0634	0.0486
2420	0.0561	0.044	0.043	0.0519	0.0458	0.0634	0.0487
2420	0.0561	0.0441	0.043	0.0519	0.0459	0.0635	0.0489
2430	0.0563	0.0442	0.0431	0.052	0.046	0.0635	0.0491
2430	0.0565	0.0443	0.0432	0.0521	0.0461	0.0636	0.0492
2430	0.0567	0.0446	0.0433	0.0523	0.0463	0.0637	0.0494
2430	0.0569	0.0448	0.0434	0.0525	0.0466	0.0638	0.0496
2430	0.0572	0.0451	0.0436	0.0527	0.0468	0.064	0.0499
2440	0.0574	0.0453	0.0438	0.0529	0.0469	0.0643	0.0501
2440	0.0575	0.0455	0.044	0.053	0.0471	0.0645	0.0504
2440	0.0577	0.0457	0.0442	0.0532	0.0474	0.0647	0.0506
2440	0.0579	0.0459	0.0445	0.0533	0.0476	0.065	0.0508
2440	0.058	0.046	0.0446	0.0535	0.0478	0.0653	0.051
2450	0.058	0.0461	0.0447	0.0536	0.048	0.0654	0.0511
2450	0.0581	0.0462	0.0448	0.0537	0.0482	0.0655	0.0512
2450	0.0582	0.0463	0.045	0.0538	0.0483	0.0656	0.0513
2450	0.0583	0.0465	0.0451	0.0539	0.0485	0.0657	0.0514
2450	0.0585	0.0466	0.0453	0.054	0.0486	0.0658	0.0515
2450	0.0587	0.0467	0.0453	0.0541	0.0486	0.0658	0.0517
2460	0.059	0.0469	0.0454	0.0542	0.0487	0.0658	0.0519
2460	0.0593	0.047	0.0455	0.0543	0.0488	0.0659	0.0521
2460	0.0595	0.0471	0.0455	0.0543	0.0487	0.066	0.0522
2460	0.0597	0.0472	0.0455	0.0544	0.0487	0.066	0.0523
2460	0.06	0.0474	0.0456	0.0544	0.0487	0.0661	0.0524
2470	0.0603	0.0475	0.0457	0.0544	0.0488	0.0662	0.0525
2470	0.0605	0.0476	0.0457	0.0544	0.0488	0.0664	0.0525
2470	0.0606	0.0476	0.0457	0.0545	0.0488	0.0664	0.0524
2470	0.0606	0.0476	0.0457	0.0545	0.0487	0.0663	0.0523
2470	0.0606	0.0476	0.0457	0.0545	0.0487	0.0662	0.0522
2480	0.0605	0.0476	0.0457	0.0544	0.0487	0.0661	0.0521
2480	0.0604	0.0476	0.0457	0.0544	0.0487	0.0659	0.052
2480	0.0603	0.0477	0.0457	0.0543	0.0487	0.0658	0.0519
2480	0.0602	0.0476	0.0457	0.0542	0.0486	0.0657	0.0518
2480	0.06	0.0475	0.0456	0.0539	0.0485	0.0654	0.0516
2490	0.0598	0.0473	0.0454	0.0537	0.0482	0.0651	0.0514
2490	0.0595	0.0469	0.045	0.0533	0.0479	0.0647	0.0512
2490	0.0592	0.0466	0.0447	0.053	0.0475	0.0644	0.0509
2490	0.0589	0.0461	0.0443	0.0526	0.0471	0.0639	0.0505
2490	0.0585	0.0455	0.0437	0.052	0.0465	0.0634	0.0501
2500	0.0579	0.0448	0.043	0.0514	0.0459	0.0628	0.0496
2500	0.0571	0.044	0.0423	0.0508	0.0452	0.0622	0.049
2500	0.0564	0.0433	0.0416	0.05	0.0445	0.0615	0.0484
2500	0.0556	0.0426	0.0408	0.0493	0.0439	0.0609	0.0478
2500	0.0549	0.0419	0.0401	0.0487	0.0433	0.0604	0.0472
2510	0.0542	0.0413	0.0396	0.0482	0.0428	0.0599	0.0468
2510	0.0536	0.0409	0.0392	0.0477	0.0424	0.0594	0.0464
2510	0.0531	0.0405	0.0388	0.0473	0.042	0.0591	0.0461
2510	0.0527	0.0402	0.0385	0.047	0.0417	0.0588	0.0458
2510	0.0525	0.0401	0.0383	0.0469	0.0415	0.0585	0.0457
2510	0.0524	0.04	0.0382	0.0468	0.0415	0.0584	0.0456
2520	0.0524	0.0399	0.0381	0.0468	0.0415	0.0583	0.0456
2520	0.0524	0.0399	0.038	0.0469	0.0415	0.0583	0.0455
2520	0.0525	0.0398	0.038	0.0469	0.0416	0.0582	0.0455
2520	0.0525	0.0397	0.0379	0.0468	0.0416	0.0582	0.0455
2520	0.0527	0.0398	0.038	0.0469	0.0418	0.0583	0.0456
2530	0.053	0.04	0.0382	0.0469	0.0419	0.0586	0.0457
2530	0.0532	0.0402	0.0383	0.047	0.0421	0.0587	0.0459
2530	0.0535	0.0403	0.0385	0.0472	0.0422	0.0589	0.046
2530	0.0537	0.0405	0.0388	0.0473	0.0423	0.059	0.0462
2530	0.0539	0.0406	0.039	0.0474	0.0424	0.0591	0.0464
2540	0.0541	0.0408	0.0392	0.0475	0.0424	0.0592	0.0466
2540	0.0543	0.0409	0.0393	0.0477	0.0425	0.0593	0.0468
2540	0.0545	0.0411	0.0394	0.0478	0.0426	0.0594	0.0469
2540	0.0546	0.0412	0.0393	0.0478	0.0426	0.0593	0.047
2540	0.0546	0.0412	0.0392	0.0478	0.0426	0.0593	0.047
2550	0.0546	0.0411	0.0391	0.0477	0.0425	0.0592	0.047
2550	0.0546	0.0411	0.039	0.0476	0.0425	0.0591	0.047
2550	0.0547	0.041	0.0389	0.0475	0.0425	0.0591	0.047
2550	0.0547	0.0411	0.039	0.0474	0.0426	0.0592	0.0471
2550	0.0548	0.0412	0.039	0.0474	0.0426	0.0592	0.0471
2560	0.055	0.0413	0.0391	0.0474	0.0426	0.0592	0.0472
2560	0.0551	0.0413	0.0391	0.0474	0.0427	0.0593	0.0473
2560	0.0551	0.0414	0.0392	0.0474	0.0427	0.0593	0.0474
2560	0.0552	0.0416	0.0393	0.0475	0.0427	0.0594	0.0475
2560	0.0553	0.0418	0.0394	0.0476	0.0428	0.0596	0.0477
2560	0.0555	0.042	0.0395	0.0477	0.0429	0.0597	0.0479
2570	0.0555	0.0421	0.0396	0.0478	0.043	0.0598	0.0481
2570	0.0556	0.0422	0.0396	0.0479	0.0431	0.06	0.0482
2570	0.0557	0.0422	0.0397	0.0479	0.0433	0.0601	0.0484
2570	0.0558	0.0421	0.0397	0.048	0.0434	0.0602	0.0485
2570	0.0559	0.0421	0.0398	0.048	0.0435	0.0603	0.0486
2580	0.0559	0.042	0.0399	0.0481	0.0436	0.0603	0.0488
2580	0.056	0.042	0.04	0.0482	0.0437	0.0604	0.0489
2580	0.0562	0.0421	0.0401	0.0484	0.0438	0.0605	0.0491
2580	0.0564	0.0422	0.0403	0.0485	0.0439	0.0605	0.0493
2580	0.0567	0.0424	0.0404	0.0486	0.044	0.0606	0.0495
2590	0.057	0.0428	0.0407	0.0488	0.0441	0.0607	0.0497
2590	0.0575	0.0432	0.0409	0.049	0.0443	0.0609	0.05
2590	0.0578	0.0435	0.0412	0.0492	0.0444	0.061	0.0502
2590	0.0581	0.0438	0.0414	0.0493	0.0445	0.0611	0.0503
2590	0.0582	0.0439	0.0416	0.0494	0.0447	0.0611	0.0504
2600	0.0583	0.0439	0.0417	0.0494	0.0447	0.0612	0.0504
2600	0.0581	0.0437	0.0416	0.0492	0.0446	0.0611	0.0503
2600	0.0579	0.0434	0.0414	0.0489	0.0445	0.0609	0.0501
2600	0.0576	0.043	0.0411	0.0485	0.0442	0.0606	0.0498
2600	0.0572	0.0426	0.0407	0.0482	0.0438	0.0603	0.0494
2610	0.057	0.0422	0.0403	0.048	0.0435	0.06	0.0491
2610	0.0568	0.0419	0.0399	0.0477	0.0431	0.0597	0.0488
2610	0.0567	0.0417	0.0395	0.0474	0.0428	0.0593	0.0484
2610	0.0566	0.0415	0.0392	0.0472	0.0425	0.059	0.0482
2610	0.0566	0.0414	0.0389	0.0471	0.0422	0.0587	0.0479
2620	0.0565	0.0413	0.0387	0.0468	0.042	0.0583	0.0476
2620	0.0563	0.0411	0.0385	0.0466	0.0417	0.058	0.0473
2620	0.056	0.0407	0.0381	0.0462	0.0413	0.0576	0.047
2620	0.0555	0.0402	0.0378	0.0457	0.041	0.0572	0.0466
2620	0.0548	0.0395	0.0372	0.0451	0.0404	0.0566	0.046
2620	0.0539	0.0387	0.0364	0.0442	0.0397	0.0559	0.0454
2630	0.0528	0.0377	0.0355	0.0433	0.0389	0.0551	0.0446
2630	0.0517	0.0366	0.0345	0.0423	0.038	0.0543	0.0438
2630	0.0505	0.0356	0.0336	0.0415	0.0372	0.0535	0.0431
2630	0.0494	0.0346	0.0326	0.0407	0.0365	0.0529	0.0423
2630	0.0483	0.0337	0.0317	0.0399	0.0357	0.0522	0.0417
2640	0.0473	0.0328	0.0308	0.0391	0.0349	0.0515	0.041
2640	0.0462	0.0319	0.03	0.0384	0.0342	0.0508	0.0404
2640	0.0452	0.031	0.0292	0.0377	0.0335	0.0501	0.0398
2640	0.0442	0.03	0.0283	0.037	0.0329	0.0495	0.0392
2640	0.0431	0.0291	0.0275	0.0363	0.0322	0.0489	0.0387
2650	0.042	0.0282	0.0267	0.0356	0.0316	0.0483	0.0381
2650	0.041	0.0273	0.0259	0.0349	0.0311	0.0477	0.0375
2650	0.0399	0.0264	0.025	0.0341	0.0304	0.0471	0.0369
2650	0.0388	0.0255	0.0241	0.0333	0.0296	0.0464	0.0364
2650	0.0377	0.0246	0.0233	0.0326	0.029	0.0457	0.0358
2660	0.0366	0.0238	0.0225	0.032	0.0284	0.0452	0.0353
2660	0.0358	0.023	0.0218	0.0313	0.0279	0.0447	0.0349
2660	0.035	0.0223	0.0212	0.0308	0.0274	0.0444	0.0346
2660	0.0342	0.0215	0.0206	0.0302	0.0269	0.044	0.0343
2660	0.0334	0.0208	0.0199	0.0297	0.0264	0.0435	0.0339
2670	0.0326	0.02	0.0192	0.0291	0.0259	0.043	0.0336
2670	0.0319	0.0194	0.0186	0.0286	0.0255	0.0425	0.0333
2670	0.0312	0.0188	0.0181	0.0281	0.0252	0.0421	0.033
2670	0.0306	0.0182	0.0176	0.0277	0.0248	0.0417	0.0327
2670	0.0301	0.0176	0.0171	0.0272	0.0244	0.0413	0.0323
2670	0.0295	0.017	0.0166	0.0267	0.0239	0.0408	0.0318
2680	0.0289	0.0164	0.0161	0.0262	0.0233	0.0402	0.0314
2680	0.0285	0.016	0.0156	0.0257	0.0228	0.0397	0.0309
2680	0.0282	0.0157	0.0153	0.0254	0.0225	0.0394	0.0305
2680	0.0279	0.0154	0.015	0.025	0.0222	0.0391	0.0302
2680	0.0277	0.0152	0.0146	0.0247	0.0218	0.0388	0.0298
2690	0.0274	0.0149	0.0144	0.0244	0.0216	0.0386	0.0295
2690	0.0272	0.0147	0.0142	0.0242	0.0213	0.0384	0.0293
2690	0.0271	0.0147	0.014	0.024	0.0212	0.0383	0.0293
2690	0.027	0.0147	0.014	0.024	0.0212	0.0383	0.0293
2690	0.0271	0.0148	0.014	0.024	0.0213	0.0383	0.0294
2700	0.0272	0.0149	0.0141	0.024	0.0213	0.0382	0.0294
2700	0.0273	0.0149	0.0141	0.024	0.0213	0.0381	0.0294
2700	0.0275	0.0149	0.0141	0.024	0.0213	0.0381	0.0294
2700	0.0276	0.0148	0.014	0.0239	0.0212	0.0379	0.0294
2700	0.0278	0.0146	0.014	0.0238	0.021	0.0378	0.0293
2710	0.028	0.0146	0.014	0.0238	0.0209	0.0377	0.0293
2710	0.0281	0.0146	0.0139	0.0236	0.0208	0.0376	0.0293
2710	0.0281	0.0146	0.0139	0.0235	0.0208	0.0375	0.0292
2710	0.0281	0.0145	0.0138	0.0234	0.0207	0.0374	0.0293
2710	0.0281	0.0146	0.0138	0.0235	0.0208	0.0375	0.0294
2720	0.0283	0.0148	0.014	0.0236	0.021	0.0377	0.0297
2720	0.0285	0.015	0.0142	0.0238	0.0213	0.038	0.03
2720	0.0288	0.0153	0.0145	0.0242	0.0216	0.0383	0.0303
2720	0.0291	0.0157	0.0149	0.0246	0.022	0.0388	0.0307
2720	0.0295	0.0162	0.0153	0.025	0.0225	0.0392	0.0312
2720	0.0299	0.0166	0.0157	0.0254	0.0229	0.0397	0.0317
2730	0.0304	0.017	0.0161	0.0258	0.0234	0.0401	0.0321
2730	0.0309	0.0174	0.0166	0.0262	0.0238	0.0405	0.0325
2730	0.0314	0.0178	0.017	0.0267	0.0241	0.0409	0.0329
2730	0.032	0.0182	0.0175	0.027	0.0245	0.0412	0.0333
2730	0.0325	0.0187	0.0179	0.0274	0.0249	0.0416	0.0337
2740	0.0332	0.0192	0.0184	0.0279	0.0254	0.0419	0.0341
2740	0.034	0.0198	0.0189	0.0284	0.0259	0.0423	0.0346
2740	0.0348	0.0204	0.0194	0.0289	0.0264	0.0427	0.0352
2740	0.0356	0.021	0.02	0.0295	0.0269	0.0431	0.0357
2740	0.0364	0.0216	0.0205	0.03	0.0273	0.0435	0.0362
2750	0.0371	0.0222	0.0211	0.0305	0.0278	0.044	0.0366
2750	0.0379	0.0228	0.0217	0.031	0.0282	0.0445	0.0372
2750	0.0386	0.0235	0.0222	0.0315	0.0287	0.045	0.0377
2750	0.0393	0.024	0.0226	0.0319	0.0291	0.0454	0.0382
2750	0.0399	0.0245	0.0231	0.0322	0.0296	0.0458	0.0386
2760	0.0405	0.0251	0.0236	0.0326	0.0299	0.0461	0.039
2760	0.0411	0.0255	0.0241	0.0329	0.0302	0.0464	0.0392
2760	0.0416	0.0259	0.0244	0.0331	0.0304	0.0466	0.0395
2760	0.0421	0.0262	0.0248	0.0333	0.0306	0.0468	0.0397
2760	0.0427	0.0266	0.0252	0.0336	0.0309	0.0469	0.0399
2770	0.0434	0.027	0.0257	0.0339	0.0312	0.0472	0.0402
2770	0.0441	0.0275	0.0261	0.0342	0.0315	0.0474	0.0405
2770	0.0447	0.0281	0.0265	0.0345	0.0318	0.0476	0.0407
2770	0.0454	0.0286	0.0269	0.0348	0.0322	0.0478	0.041
2770	0.0463	0.0292	0.0273	0.0352	0.0325	0.0481	0.0413
2780	0.0472	0.0298	0.0277	0.0357	0.0329	0.0484	0.0416
2780	0.048	0.0304	0.0281	0.036	0.0332	0.0486	0.0419
2780	0.0486	0.0309	0.0285	0.0363	0.0334	0.0488	0.0422
2780	0.0492	0.0313	0.0289	0.0366	0.0336	0.049	0.0424
2780	0.0498	0.0318	0.0293	0.0368	0.0337	0.0491	0.0426
2780	0.0503	0.0322	0.0296	0.0369	0.0339	0.0493	0.0426
2790	0.0509	0.0325	0.0299	0.0371	0.034	0.0494	0.0428
2790	0.0514	0.0329	0.0303	0.0373	0.0341	0.0494	0.043
2790	0.0521	0.0334	0.0308	0.0375	0.0344	0.0496	0.0432
2790	0.0528	0.034	0.0312	0.0378	0.0347	0.0497	0.0435
2790	0.0536	0.0347	0.0317	0.0382	0.0351	0.0499	0.0438
2800	0.0545	0.0353	0.0322	0.0386	0.0356	0.0502	0.0441
2800	0.0554	0.036	0.0327	0.039	0.0362	0.0506	0.0446
2800	0.0565	0.0368	0.0334	0.0396	0.0367	0.051	0.0451
2800	0.0574	0.0375	0.034	0.0401	0.0372	0.0514	0.0456
2800	0.0581	0.038	0.0346	0.0406	0.0376	0.0517	0.0461
2810	0.0588	0.0386	0.0351	0.0411	0.0381	0.0522	0.0467
2810	0.0595	0.0392	0.0357	0.0416	0.0386	0.0527	0.0473
2810	0.0602	0.0398	0.0363	0.0421	0.0391	0.0533	0.0477
2810	0.0607	0.0403	0.0367	0.0424	0.0395	0.0537	0.0481
2810	0.0613	0.0408	0.0372	0.0428	0.0399	0.0542	0.0486
2820	0.062	0.0413	0.0378	0.0432	0.0403	0.0547	0.0492
2820	0.0627	0.0421	0.0384	0.0438	0.0409	0.0553	0.0498
2820	0.0637	0.043	0.0393	0.0445	0.0416	0.0559	0.0506
2820	0.0651	0.0441	0.0403	0.0455	0.0426	0.0569	0.0516
2820	0.0669	0.0455	0.0416	0.0467	0.0437	0.0581	0.0528
2830	0.0692	0.0474	0.0433	0.0482	0.0452	0.0594	0.0542
2830	0.072	0.0497	0.0453	0.05	0.0469	0.0609	0.0558
2830	0.0751	0.0523	0.0474	0.0521	0.0488	0.0626	0.0578
2830	0.0785	0.0552	0.0498	0.0543	0.0509	0.0645	0.0599
2830	0.0821	0.0583	0.0525	0.0567	0.0532	0.0665	0.062
2830	0.0859	0.0614	0.0552	0.0592	0.0555	0.0686	0.0642
2840	0.0896	0.0646	0.058	0.0617	0.0579	0.0708	0.0664
2840	0.0933	0.0677	0.0608	0.0641	0.0602	0.073	0.0687
2840	0.0968	0.0708	0.0636	0.0665	0.0626	0.0752	0.071
2840	0.1	0.0736	0.0664	0.0689	0.0649	0.0774	0.0732
2840	0.103	0.0761	0.0688	0.071	0.0671	0.0794	0.0753
2850	0.105	0.0782	0.071	0.073	0.069	0.0813	0.0773
2850	0.107	0.0799	0.0729	0.0748	0.0707	0.083	0.079
2850	0.109	0.0813	0.0744	0.0762	0.0722	0.0845	0.0806
2850	0.11	0.0824	0.0756	0.0774	0.0735	0.0858	0.082
2850	0.11	0.0835	0.0767	0.0785	0.0747	0.087	0.0834
2860	0.111	0.0845	0.0777	0.0796	0.076	0.0883	0.0849
2860	0.112	0.0858	0.0791	0.081	0.0775	0.0897	0.0865
2860	0.114	0.0875	0.0808	0.0827	0.0792	0.0914	0.0884
2860	0.117	0.0899	0.0832	0.0849	0.0815	0.0936	0.0907
2860	0.12	0.093	0.0862	0.0877	0.0844	0.0963	0.0936
2870	0.124	0.0966	0.0896	0.0909	0.0876	0.0993	0.0967
2870	0.128	0.1	0.093	0.0942	0.0907	0.102	0.0997
2870	0.132	0.104	0.096	0.097	0.0934	0.105	0.102
2870	0.135	0.106	0.0983	0.0992	0.0955	0.107	0.105
2870	0.136	0.108	0.0998	0.101	0.0968	0.108	0.106
2880	0.137	0.109	0.1	0.101	0.0971	0.109	0.107
2880	0.136	0.108	0.0999	0.101	0.0966	0.108	0.106
2880	0.135	0.107	0.0985	0.0992	0.0954	0.107	0.105
2880	0.133	0.105	0.0965	0.0973	0.0937	0.106	0.103
2880	0.13	0.103	0.0944	0.0953	0.0918	0.104	0.101
2880	0.128	0.101	0.0924	0.0935	0.0901	0.102	0.0997
2890	0.127	0.0994	0.0911	0.0921	0.0888	0.101	0.0985
2890	0.127	0.0989	0.0905	0.0915	0.0883	0.1	0.0978
2890	0.128	0.0993	0.0908	0.0916	0.0884	0.1	0.0979
2890	0.129	0.1	0.0918	0.0924	0.0892	0.101	0.0984
2890	0.132	0.102	0.0934	0.0937	0.0904	0.102	0.0996
2900	0.135	0.105	0.0956	0.0956	0.0921	0.103	0.101
2900	0.138	0.108	0.0982	0.0978	0.0941	0.105	0.103
2900	0.142	0.111	0.101	0.1	0.0965	0.107	0.106
2900	0.147	0.115	0.105	0.103	0.0992	0.11	0.108
2900	0.152	0.119	0.108	0.107	0.102	0.113	0.111
2910	0.157	0.123	0.112	0.11	0.106	0.116	0.115
2910	0.162	0.128	0.117	0.114	0.11	0.12	0.118
2910	0.167	0.133	0.121	0.118	0.114	0.124	0.123
2910	0.173	0.138	0.126	0.123	0.118	0.128	0.127
2910	0.179	0.144	0.131	0.128	0.123	0.133	0.132
2920	0.186	0.15	0.137	0.133	0.128	0.138	0.137
2920	0.193	0.156	0.143	0.139	0.134	0.144	0.143
2920	0.2	0.162	0.149	0.145	0.139	0.149	0.148
2920	0.207	0.169	0.155	0.15	0.145	0.154	0.154
2920	0.215	0.176	0.162	0.156	0.151	0.16	0.159
2930	0.222	0.182	0.168	0.162	0.156	0.165	0.165
2930	0.229	0.189	0.174	0.167	0.161	0.17	0.17
2930	0.236	0.195	0.179	0.171	0.165	0.174	0.174
2930	0.243	0.2	0.184	0.176	0.169	0.178	0.178
2930	0.249	0.205	0.189	0.179	0.173	0.181	0.181
2940	0.255	0.21	0.193	0.183	0.176	0.184	0.184
2940	0.262	0.216	0.198	0.187	0.18	0.187	0.187
2940	0.269	0.221	0.202	0.191	0.184	0.19	0.191
2940	0.275	0.227	0.207	0.195	0.188	0.194	0.194
2940	0.281	0.232	0.212	0.2	0.192	0.198	0.198
2940	0.287	0.237	0.217	0.204	0.196	0.202	0.202
2950	0.292	0.241	0.221	0.208	0.2	0.205	0.206
2950	0.295	0.245	0.224	0.211	0.203	0.208	0.209
2950	0.296	0.246	0.225	0.213	0.205	0.21	0.212
2950	0.296	0.246	0.225	0.213	0.205	0.211	0.212
2950	0.292	0.243	0.223	0.211	0.204	0.21	0.211
2960	0.286	0.238	0.219	0.207	0.2	0.206	0.208
2960	0.278	0.231	0.212	0.202	0.195	0.201	0.203
2960	0.268	0.223	0.204	0.195	0.188	0.195	0.196
2960	0.257	0.213	0.195	0.186	0.18	0.187	0.188
2960	0.246	0.202	0.186	0.177	0.171	0.178	0.18
2970	0.234	0.192	0.176	0.168	0.162	0.169	0.171
2970	0.222	0.181	0.166	0.158	0.153	0.161	0.162
2970	0.21	0.17	0.156	0.149	0.144	0.152	0.153
2970	0.2	0.161	0.147	0.141	0.136	0.144	0.145
2970	0.19	0.152	0.139	0.133	0.128	0.137	0.137
2980	0.181	0.144	0.131	0.126	0.121	0.13	0.13
2980	0.174	0.137	0.125	0.12	0.115	0.124	0.124
2980	0.168	0.131	0.119	0.115	0.11	0.119	0.119
2980	0.163	0.126	0.114	0.11	0.105	0.114	0.114
2980	0.158	0.122	0.11	0.106	0.101	0.11	0.111
2990	0.155	0.118	0.106	0.103	0.0981	0.107	0.107
2990	0.151	0.115	0.103	0.0999	0.0954	0.105	0.105
2990	0.149	0.113	0.101	0.0976	0.0932	0.102	0.102
2990	0.146	0.11	0.0987	0.0955	0.0912	0.1	0.1
2990	0.144	0.108	0.0968	0.0937	0.0895	0.099	0.0988
2990	0.142	0.106	0.0952	0.0923	0.0881	0.0978	0.0976
3000	0.14	0.105	0.0938	0.0909	0.0869	0.0967	0.0964
3000	0.137	0.103	0.0922	0.0896	0.0857	0.0956	0.0953
3000	0.135	0.101	0.0907	0.0883	0.0846	0.0946	0.0942
3000	0.133	0.0995	0.0892	0.087	0.0835	0.0936	0.0932
3000	0.131	0.0978	0.0877	0.0858	0.0823	0.0925	0.0922
3010	0.129	0.096	0.0861	0.0844	0.081	0.0913	0.0911
3010	0.127	0.0941	0.0844	0.0829	0.0796	0.0898	0.0898
3010	0.125	0.0923	0.0826	0.0814	0.0781	0.0883	0.0883
3010	0.123	0.0904	0.0807	0.0797	0.0765	0.0866	0.0867
3010	0.121	0.0884	0.0788	0.078	0.0747	0.0847	0.0848
3020	0.119	0.0863	0.0767	0.0762	0.0727	0.0827	0.0827
3020	0.116	0.0839	0.0744	0.074	0.0705	0.0805	0.0804
3020	0.114	0.0816	0.0724	0.072	0.0686	0.0786	0.0785
3020	0.111	0.0794	0.0704	0.0702	0.0668	0.0768	0.0767
3020	0.109	0.0771	0.0685	0.0684	0.0651	0.0752	0.0751
3030	0.107	0.0749	0.0666	0.0665	0.0634	0.0736	0.0737
3030	0.105	0.0729	0.0648	0.0649	0.0619	0.0723	0.0725
3030	0.103	0.0712	0.0633	0.0634	0.0606	0.0711	0.0714
3030	0.101	0.0696	0.0619	0.0621	0.0594	0.07	0.0703
3030	0.0996	0.0683	0.0607	0.061	0.0584	0.0689	0.0692
3040	0.0981	0.067	0.0595	0.0598	0.0572	0.0677	0.068
3040	0.097	0.0659	0.0584	0.0587	0.0562	0.0666	0.0669
3040	0.096	0.065	0.0575	0.0578	0.0552	0.0656	0.0658
3040	0.0951	0.0642	0.0566	0.0569	0.0542	0.0645	0.0646
3040	0.094	0.0631	0.0555	0.0559	0.0531	0.0632	0.0631
3050	0.093	0.0622	0.0545	0.0548	0.052	0.062	0.0619
3050	0.0924	0.0616	0.0538	0.054	0.0513	0.0613	0.0612
3050	0.0922	0.0612	0.0532	0.0535	0.0506	0.0607	0.0606
3050	0.0919	0.0607	0.0526	0.0528	0.0499	0.06	0.0599
3050	0.0915	0.0602	0.0519	0.0521	0.0491	0.0592	0.0591
3050	0.0914	0.0598	0.0514	0.0515	0.0485	0.0586	0.0585
3060	0.0916	0.0598	0.0512	0.0511	0.048	0.0582	0.058
3060	0.092	0.0599	0.0511	0.0509	0.0476	0.0577	0.0575
3060	0.0926	0.06	0.051	0.0507	0.0473	0.0572	0.057
3060	0.0933	0.0603	0.051	0.0504	0.0469	0.0566	0.0564
3060	0.0941	0.0606	0.0511	0.0503	0.0465	0.0561	0.0558
3070	0.095	0.061	0.0513	0.0501	0.0462	0.0554	0.0551
3070	0.0959	0.0612	0.0514	0.0499	0.0458	0.0548	0.0544
3070	0.0968	0.0616	0.0517	0.0498	0.0457	0.0543	0.054
3070	0.0983	0.0624	0.0523	0.05	0.0458	0.0542	0.0539
3070	0.0998	0.0633	0.0528	0.0503	0.046	0.0541	0.0537
3080	0.101	0.0642	0.0533	0.0505	0.046	0.0539	0.0535
3080	0.102	0.0648	0.0538	0.0505	0.0459	0.0535	0.0531
3080	0.104	0.0653	0.0542	0.0504	0.0459	0.0532	0.0527
3080	0.105	0.066	0.0545	0.0503	0.0457	0.0529	0.0523
3080	0.106	0.0665	0.0547	0.0502	0.0455	0.0524	0.0518
3090	0.107	0.0669	0.0547	0.0499	0.0452	0.052	0.0513
3090	0.107	0.0667	0.0544	0.0494	0.0445	0.0512	0.0504
3090	0.107	0.0662	0.0538	0.0485	0.0436	0.0502	0.0495
3090	0.106	0.0654	0.053	0.0476	0.0426	0.0492	0.0485
3090	0.105	0.0642	0.0518	0.0464	0.0414	0.0481	0.0474
3100	0.104	0.0627	0.0504	0.0452	0.0402	0.047	0.0463
3100	0.102	0.061	0.049	0.0439	0.039	0.046	0.0455
3100	0.1	0.0591	0.0474	0.0426	0.0378	0.0449	0.0445
3100	0.0976	0.0568	0.0454	0.041	0.0363	0.0437	0.0434
3100	0.0944	0.0543	0.0433	0.0393	0.0348	0.0424	0.0423
3100	0.0909	0.0517	0.0412	0.0376	0.0332	0.0412	0.0412
3110	0.0873	0.049	0.039	0.036	0.0319	0.0402	0.0402
3110	0.0834	0.0463	0.0366	0.0343	0.0305	0.039	0.039
3110	0.0797	0.0437	0.0342	0.0327	0.0292	0.038	0.0379
3110	0.0763	0.0412	0.0321	0.0312	0.0281	0.0371	0.037
3110	0.0731	0.0387	0.0299	0.0295	0.0269	0.036	0.036
3120	0.0705	0.0366	0.0282	0.0282	0.026	0.0352	0.0353
3120	0.0682	0.0348	0.0266	0.027	0.025	0.0344	0.0344
3120	0.0661	0.0329	0.025	0.0256	0.0239	0.0333	0.0333
3120	0.0645	0.0313	0.0238	0.0246	0.0229	0.0323	0.0323
3120	0.0634	0.0301	0.023	0.0237	0.0221	0.0315	0.0316
3130	0.0625	0.0293	0.0222	0.0229	0.0213	0.0306	0.0308
3130	0.0617	0.0285	0.0216	0.0222	0.0205	0.0296	0.0299
3130	0.0611	0.0278	0.021	0.0215	0.0197	0.0288	0.0291
3130	0.0607	0.0275	0.0207	0.0211	0.0192	0.0282	0.0286
3130	0.0604	0.0273	0.0204	0.0209	0.0188	0.0278	0.0281
3140	0.0601	0.0272	0.0202	0.0206	0.0185	0.0273	0.0275
3140	0.0601	0.0273	0.02	0.0205	0.0183	0.0269	0.027
3140	0.0603	0.0274	0.02	0.0204	0.0182	0.0266	0.0267
3140	0.0606	0.0276	0.02	0.0203	0.0183	0.0265	0.0264
3140	0.0612	0.028	0.0202	0.0204	0.0185	0.0265	0.0263
3150	0.0615	0.0281	0.0203	0.0204	0.0184	0.0262	0.0258
3150	0.0619	0.0283	0.0205	0.0204	0.0184	0.0261	0.0256
3150	0.0626	0.0287	0.0209	0.0208	0.0185	0.0262	0.0256
3150	0.0635	0.0292	0.0214	0.0212	0.0187	0.0262	0.0257
3150	0.0643	0.0296	0.0217	0.0215	0.0188	0.0262	0.0256
3150	0.0651	0.03	0.0221	0.0217	0.019	0.0261	0.0256
3160	0.066	0.0305	0.0225	0.0219	0.019	0.0261	0.0256
3160	0.0671	0.0311	0.0231	0.0222	0.0192	0.0262	0.0257
3160	0.0684	0.0319	0.0237	0.0227	0.0193	0.0263	0.0258
3160	0.0698	0.0328	0.0245	0.0231	0.0194	0.0265	0.026
3160	0.0712	0.0335	0.025	0.0233	0.0195	0.0264	0.0259
3170	0.0727	0.0343	0.0257	0.0236	0.0198	0.0266	0.026
3170	0.0746	0.0354	0.0266	0.0242	0.0204	0.0269	0.0265
3170	0.0764	0.0367	0.0275	0.0248	0.0211	0.0273	0.0269
3170	0.0782	0.038	0.0285	0.0254	0.0216	0.0277	0.0272
3170	0.0803	0.0395	0.0297	0.0263	0.0224	0.0282	0.0278
3180	0.0824	0.041	0.0309	0.0273	0.0232	0.0287	0.0284
3180	0.0847	0.0426	0.0321	0.0283	0.0241	0.0292	0.029
3180	0.087	0.0443	0.0335	0.0292	0.0249	0.0297	0.0295
3180	0.0892	0.046	0.0348	0.03	0.0257	0.0301	0.0299
3180	0.0914	0.0476	0.036	0.0308	0.0264	0.0305	0.0301
3190	0.0937	0.0491	0.0371	0.0316	0.027	0.0309	0.0303
3190	0.096	0.0506	0.0383	0.0324	0.0275	0.0313	0.0306
3190	0.0984	0.0519	0.0396	0.0333	0.028	0.0317	0.031
3190	0.101	0.0533	0.0407	0.034	0.0286	0.032	0.0312
3190	0.103	0.0549	0.0419	0.0349	0.0293	0.0325	0.0317
3200	0.105	0.0564	0.043	0.0357	0.0299	0.0328	0.032
3200	0.107	0.0577	0.044	0.0364	0.0303	0.0331	0.0321
3200	0.11	0.0591	0.045	0.0371	0.031	0.0335	0.0324
3200	0.112	0.0605	0.046	0.0377	0.0315	0.0338	0.0328
3200	0.114	0.0619	0.0472	0.0385	0.0321	0.0342	0.0333
3210	0.116	0.0634	0.0483	0.0393	0.0327	0.0346	0.0336
3210	0.119	0.0648	0.0493	0.04	0.0332	0.0349	0.0339
3210	0.121	0.0662	0.0503	0.0406	0.0337	0.0352	0.0341
3210	0.123	0.0674	0.0511	0.0412	0.0341	0.0356	0.0344
3210	0.124	0.0684	0.0518	0.0418	0.0345	0.0359	0.0347
3210	0.126	0.0694	0.0526	0.0424	0.035	0.0362	0.0351
3220	0.128	0.0705	0.0534	0.043	0.0355	0.0366	0.0355
3220	0.129	0.0713	0.054	0.0434	0.036	0.0368	0.0358
3220	0.13	0.072	0.0545	0.0436	0.0362	0.0368	0.036
3220	0.131	0.0724	0.0548	0.0437	0.0363	0.0368	0.036
3220	0.132	0.0726	0.0549	0.0438	0.0363	0.0368	0.0359
3230	0.133	0.0728	0.055	0.0438	0.0364	0.0368	0.0359
3230	0.134	0.0728	0.0551	0.0438	0.0364	0.0367	0.0359
3230	0.134	0.073	0.0553	0.044	0.0364	0.0367	0.0359
3230	0.134	0.0727	0.055	0.0438	0.0361	0.0364	0.0355
3230	0.134	0.0726	0.0549	0.0436	0.0359	0.0363	0.0356
3240	0.135	0.0728	0.055	0.0437	0.0359	0.0365	0.0358
3240	0.135	0.073	0.0552	0.0438	0.0359	0.0366	0.0358
3240	0.135	0.0729	0.0552	0.0437	0.0359	0.0365	0.0356
3240	0.135	0.0728	0.0551	0.0434	0.0358	0.0363	0.0354
3240	0.135	0.0728	0.0552	0.0432	0.0357	0.0361	0.0354
3250	0.136	0.0728	0.0553	0.0431	0.0358	0.0361	0.0354
3250	0.136	0.0732	0.0557	0.0433	0.036	0.0363	0.0355
3250	0.137	0.0738	0.0562	0.0436	0.0363	0.0365	0.0357
3250	0.139	0.0746	0.0568	0.044	0.0367	0.0367	0.0358
3250	0.14	0.0755	0.0574	0.0445	0.0371	0.037	0.0361
3260	0.142	0.0766	0.0582	0.0451	0.0376	0.0372	0.0364
3260	0.143	0.0777	0.0589	0.0456	0.0381	0.0374	0.0367
3260	0.145	0.0787	0.0596	0.046	0.0384	0.0375	0.0368
3260	0.147	0.08	0.0606	0.0466	0.039	0.038	0.0371
3260	0.149	0.0815	0.0616	0.0474	0.0395	0.0384	0.0375
3260	0.151	0.0829	0.0625	0.0482	0.04	0.0389	0.038
3270	0.153	0.0842	0.0634	0.0489	0.0405	0.0392	0.0384
3270	0.156	0.0856	0.0644	0.0497	0.0409	0.0396	0.0389
3270	0.158	0.0872	0.0655	0.0506	0.0415	0.0402	0.0395
3270	0.161	0.0889	0.0669	0.0516	0.0423	0.0409	0.0403
3270	0.163	0.0908	0.0685	0.0528	0.0432	0.0416	0.0411
3280	0.166	0.0927	0.07	0.0539	0.044	0.0424	0.0418
3280	0.169	0.0943	0.0714	0.0548	0.0447	0.0429	0.0423
3280	0.171	0.0959	0.0728	0.0556	0.0454	0.0433	0.0429
3280	0.174	0.0977	0.0743	0.0565	0.0462	0.0437	0.0436
3280	0.176	0.0993	0.0756	0.0572	0.0469	0.0441	0.0439
3290	0.179	0.101	0.0768	0.0578	0.0476	0.0444	0.044
3290	0.181	0.102	0.0779	0.0585	0.0482	0.0447	0.0442
3290	0.183	0.103	0.0789	0.0593	0.0488	0.0451	0.0447
3290	0.185	0.105	0.0798	0.06	0.0493	0.0455	0.0451
3290	0.188	0.106	0.0807	0.0606	0.0498	0.0458	0.0453
3300	0.189	0.107	0.0813	0.061	0.05	0.0459	0.0454
3300	0.191	0.108	0.0821	0.0615	0.0504	0.0462	0.0457
3300	0.193	0.109	0.0827	0.0619	0.0508	0.0464	0.0461
3300	0.195	0.11	0.0832	0.0623	0.0512	0.0467	0.0464
3300	0.197	0.111	0.0837	0.0627	0.0514	0.047	0.0467
3310	0.198	0.111	0.084	0.0629	0.0515	0.0472	0.0469
3310	0.199	0.112	0.0844	0.0632	0.0518	0.0475	0.0473
3310	0.201	0.112	0.0849	0.0635	0.0522	0.0477	0.0476
3310	0.202	0.113	0.0852	0.0636	0.0525	0.0479	0.0476
3310	0.203	0.113	0.0854	0.0638	0.0528	0.048	0.0477
3320	0.204	0.113	0.0857	0.0641	0.0531	0.0482	0.0479
3320	0.205	0.114	0.0861	0.0643	0.0535	0.0484	0.0481
3320	0.206	0.115	0.0865	0.0646	0.0538	0.0487	0.0483
3320	0.206	0.115	0.0868	0.0646	0.0538	0.0486	0.0481
3320	0.207	0.115	0.0867	0.0643	0.0536	0.0482	0.0478
3320	0.207	0.115	0.0867	0.0643	0.0536	0.0482	0.048
3330	0.208	0.114	0.0867	0.0642	0.0535	0.0482	0.0482
3330	0.208	0.114	0.0866	0.0641	0.0535	0.0482	0.0484
3330	0.209	0.114	0.0866	0.064	0.0534	0.0483	0.0486
3330	0.209	0.114	0.0865	0.0638	0.0533	0.0483	0.0487
3330	0.21	0.114	0.0862	0.0636	0.0531	0.048	0.0486
3340	0.21	0.113	0.0858	0.0632	0.0527	0.0476	0.0482
3340	0.209	0.113	0.0852	0.0628	0.0523	0.0471	0.0476
3340	0.209	0.112	0.0844	0.0623	0.0519	0.0465	0.0469
3340	0.208	0.111	0.0836	0.0616	0.0513	0.0459	0.0462
3340	0.208	0.11	0.0826	0.0609	0.0506	0.0452	0.0456
3350	0.207	0.109	0.0816	0.0601	0.0498	0.0445	0.0448
3350	0.205	0.108	0.0803	0.059	0.0487	0.0435	0.0436
3350	0.204	0.106	0.0788	0.0579	0.0477	0.0426	0.0427
3350	0.202	0.105	0.0774	0.0569	0.0468	0.0419	0.042
3350	0.2	0.103	0.0758	0.0557	0.0459	0.0411	0.0413
3360	0.198	0.101	0.0742	0.0545	0.045	0.0404	0.0406
3360	0.196	0.0993	0.0728	0.0534	0.0441	0.0397	0.0401
3360	0.195	0.0975	0.0713	0.0523	0.0431	0.039	0.0395
3360	0.193	0.0957	0.0698	0.051	0.042	0.038	0.0385
3360	0.19	0.0937	0.0681	0.0498	0.0409	0.0369	0.0374
3370	0.188	0.0917	0.0664	0.0484	0.0398	0.0357	0.0362
3370	0.186	0.0897	0.0647	0.047	0.0386	0.0343	0.0349
3370	0.184	0.0875	0.0629	0.0455	0.0373	0.0329	0.0336
3370	0.181	0.0851	0.061	0.0438	0.0358	0.0314	0.0321
3370	0.179	0.0829	0.0592	0.0423	0.0345	0.0301	0.0309
3370	0.177	0.081	0.0576	0.041	0.0334	0.029	0.0299
3380	0.175	0.0794	0.0562	0.0398	0.0325	0.028	0.029
3380	0.173	0.0775	0.0546	0.0385	0.0315	0.027	0.0279
3380	0.171	0.0754	0.0529	0.0372	0.0303	0.0259	0.0269
3380	0.169	0.0735	0.0514	0.036	0.0293	0.0251	0.0261
3380	0.167	0.0717	0.05	0.035	0.0283	0.0242	0.0254
3390	0.165	0.0699	0.0485	0.034	0.0273	0.0234	0.0246
3390	0.163	0.0683	0.0472	0.033	0.0265	0.0227	0.0238
3390	0.162	0.067	0.046	0.0321	0.0258	0.022	0.0231
3390	0.161	0.066	0.0449	0.0314	0.0252	0.0214	0.0225
3390	0.16	0.0651	0.0441	0.0308	0.0247	0.0209	0.0221
3400	0.159	0.0642	0.0434	0.0303	0.0242	0.0205	0.0216
3400	0.159	0.0635	0.0428	0.0299	0.0238	0.02	0.0213
3400	0.159	0.0634	0.0427	0.0297	0.0238	0.02	0.0213
3400	0.159	0.0636	0.0429	0.0298	0.0241	0.0202	0.0216
3400	0.159	0.0638	0.0431	0.0299	0.0243	0.0203	0.0217
3410	0.16	0.0638	0.0431	0.0299	0.0243	0.0203	0.0217
3410	0.16	0.0632	0.0428	0.0297	0.0243	0.0202	0.0216
3410	0.159	0.0623	0.0422	0.0293	0.024	0.02	0.0216
3410	0.158	0.0611	0.0413	0.0286	0.0235	0.0198	0.0216
3410	0.157	0.0597	0.0402	0.0278	0.0229	0.0194	0.0214
3420	0.156	0.0584	0.039	0.0269	0.0222	0.0189	0.021
3420	0.154	0.0569	0.0376	0.0256	0.0212	0.018	0.0202
3420	0.152	0.055	0.0358	0.0241	0.0198	0.0168	0.0191
3420	0.15	0.053	0.0339	0.0225	0.0183	0.0153	0.0176
3420	0.148	0.0508	0.0319	0.0208	0.0167	0.0137	0.0159
3420	0.145	0.0487	0.0299	0.019	0.0151	0.012	0.014
3430	0.143	0.0468	0.0281	0.0173	0.0136	0.0102	0.012
3430	0.142	0.045	0.0265	0.0158	0.0121	0.00849	0.0102
3430	0.14	0.0436	0.0251	0.0145	0.0108	0.00696	0.00837
3430	0.139	0.0422	0.0238	0.0133	0.0095	0.00548	0.0066
3430	0.137	0.0404	0.0221	0.0119	0.00811	0.0041	0.00515
3440	0.135	0.0385	0.0204	0.0105	0.00681	0.00305	0.00426
3440	0.133	0.0372	0.0193	0.00946	0.00583	0.00233	0.00371
3440	0.132	0.0363	0.0186	0.00866	0.00519	0.00181	0.00333
3440	0.132	0.0358	0.018	0.00799	0.00466	0.00135	0.00303
3440	0.131	0.0354	0.0176	0.0075	0.00417	0.000928	0.00277
3450	0.131	0.0353	0.0173	0.00718	0.00387	0.000522	0.00256
3450	0.132	0.0354	0.0172	0.00694	0.00367	0.000263	0.00249
3450	0.132	0.0355	0.0173	0.00681	0.00358	0.000228	0.00255
3450	0.133	0.0357	0.0174	0.00671	0.00364	0.000216	0.00266
3450	0.133	0.036	0.0176	0.00668	0.00378	8.29e-05	0.00273
3460	0.134	0.0364	0.0178	0.0068	0.00393	0	0.00279
3460	0.135	0.0371	0.0182	0.00709	0.00423	0.000134	0.00294
3460	0.135	0.0376	0.0185	0.00724	0.00443	0.000222	0.00296
3460	0.135	0.0375	0.0183	0.00717	0.00441	0.000311	0.00306
3460	0.135	0.0375	0.0182	0.00729	0.00449	0.00052	0.00333
3470	0.135	0.0379	0.0183	0.00753	0.00466	0.000658	0.00342
3470	0.136	0.0384	0.0185	0.00768	0.00476	0.000729	0.00342
3470	0.136	0.0388	0.0186	0.00779	0.00476	0.000813	0.00354
3470	0.136	0.0389	0.0188	0.00798	0.0047	0.000851	0.0037
3470	0.136	0.0391	0.0189	0.00816	0.00467	0.000889	0.0039
3480	0.136	0.039	0.019	0.00827	0.00462	0.0011	0.00426
3480	0.135	0.0389	0.0191	0.00838	0.00465	0.00147	0.00476
3480	0.135	0.0388	0.0192	0.00845	0.00477	0.00175	0.00519
3480	0.135	0.0389	0.0193	0.00841	0.00492	0.00182	0.0055
3480	0.135	0.039	0.0194	0.00843	0.00512	0.00196	0.00588
3480	0.135	0.0391	0.0197	0.00852	0.00541	0.0023	0.00638
3490	0.135	0.0393	0.02	0.00863	0.00561	0.00256	0.00666
3490	0.136	0.0397	0.0202	0.00885	0.00578	0.0028	0.00693
3490	0.136	0.0399	0.0203	0.00913	0.00606	0.00321	0.00756
3490	0.136	0.0401	0.0204	0.0093	0.00641	0.00367	0.00834
3490	0.135	0.0402	0.0204	0.00926	0.00665	0.004	0.00897
3500	0.134	0.0401	0.0202	0.00919	0.00682	0.0044	0.00967
3500	0.133	0.0397	0.02	0.00913	0.00701	0.00487	0.0106
3500	0.132	0.0394	0.02	0.00915	0.0073	0.00534	0.0115
3500	0.131	0.0393	0.0201	0.00934	0.00765	0.00584	0.0124
3500	0.13	0.0392	0.0203	0.00953	0.00794	0.00623	0.013
3510	0.13	0.0394	0.0207	0.00968	0.00829	0.00648	0.0134
3510	0.131	0.0398	0.0211	0.00981	0.00857	0.00645	0.0135
3510	0.131	0.04	0.0215	0.00996	0.00867	0.00638	0.0135
3510	0.132	0.0403	0.0219	0.0103	0.00889	0.00666	0.0138
3510	0.132	0.0406	0.0222	0.0106	0.00908	0.00688	0.0142
3520	0.131	0.0404	0.0221	0.0107	0.00919	0.00715	0.0149
3520	0.129	0.0396	0.0217	0.0107	0.00935	0.00763	0.016
3520	0.128	0.0391	0.0213	0.0107	0.00961	0.00828	0.0171
3520	0.127	0.0388	0.021	0.0107	0.00972	0.00869	0.0176
3520	0.126	0.0385	0.0206	0.0106	0.00975	0.00909	0.0181
3530	0.124	0.038	0.0203	0.0106	0.00998	0.00971	0.019
3530	0.123	0.038	0.0205	0.0108	0.0104	0.0103	0.0197
3530	0.124	0.0386	0.0211	0.0112	0.0107	0.0107	0.02
3530	0.124	0.0391	0.0215	0.0113	0.0108	0.0107	0.0196
3530	0.125	0.0395	0.0219	0.0114	0.011	0.0108	0.0196
3530	0.125	0.0396	0.0221	0.0115	0.0114	0.0112	0.02
3540	0.124	0.0394	0.0222	0.0116	0.0116	0.0116	0.0205
3540	0.122	0.0389	0.022	0.0116	0.0117	0.012	0.0213
3540	0.12	0.0379	0.0215	0.0114	0.0118	0.0124	0.0222
3540	0.118	0.037	0.0211	0.0113	0.012	0.0128	0.0232
3540	0.116	0.0364	0.0208	0.0115	0.0123	0.0133	0.0242
3550	0.115	0.0361	0.0206	0.0118	0.0125	0.0137	0.0247
3550	0.114	0.0359	0.0204	0.012	0.0125	0.0138	0.025
3550	0.114	0.0356	0.02	0.0121	0.0123	0.0138	0.0251
3550	0.114	0.0357	0.0201	0.0123	0.0123	0.0137	0.025
3550	0.114	0.0358	0.0202	0.0126	0.0126	0.0139	0.025
3560	0.112	0.035	0.0197	0.0124	0.0127	0.0142	0.0253
3560	0.108	0.0334	0.0186	0.0116	0.0125	0.0143	0.0258
3560	0.105	0.0319	0.0176	0.011	0.0126	0.0148	0.0267
3560	0.102	0.0305	0.0166	0.0105	0.0127	0.0154	0.0278
3560	0.099	0.0294	0.016	0.0101	0.0127	0.0157	0.0284
3570	0.097	0.0283	0.0153	0.00963	0.0125	0.0157	0.0287
3570	0.0954	0.0277	0.0148	0.00938	0.0126	0.016	0.0293
3570	0.0948	0.0275	0.0147	0.00931	0.0126	0.0161	0.0297
3570	0.0953	0.0278	0.0148	0.00929	0.0124	0.0157	0.0294
3570	0.0962	0.0283	0.015	0.00932	0.0122	0.0152	0.0289
3580	0.0963	0.0285	0.0151	0.00931	0.0123	0.0152	0.0292
3580	0.0955	0.0281	0.0149	0.00914	0.0123	0.0155	0.0299
3580	0.0944	0.0275	0.0146	0.00893	0.0124	0.0157	0.0305
3580	0.0916	0.0263	0.014	0.00852	0.0126	0.0162	0.0316
3580	0.0873	0.0243	0.0128	0.00777	0.0127	0.0169	0.033
3590	0.0834	0.0224	0.0115	0.00695	0.0126	0.0173	0.0341
3590	0.0805	0.0209	0.0105	0.00629	0.0125	0.0175	0.0347
3590	0.0779	0.0194	0.00944	0.00561	0.0122	0.0174	0.0349
3590	0.0761	0.0183	0.00852	0.00494	0.0117	0.0171	0.0347
3590	0.075	0.0175	0.00776	0.00433	0.0111	0.0166	0.0342
3590	0.0745	0.0172	0.00741	0.004	0.0105	0.0161	0.0336
3600	0.0743	0.0172	0.00722	0.0038	0.0101	0.0156	0.033
3600	0.0741	0.0171	0.00702	0.00364	0.00989	0.0153	0.0328
3600	0.0731	0.0169	0.00687	0.00375	0.0102	0.0158	0.0336
3600	0.0711	0.0163	0.00675	0.00414	0.011	0.0171	0.0353
3600	0.0693	0.0159	0.00669	0.00453	0.0117	0.0183	0.037
3610	0.0679	0.0156	0.00673	0.00494	0.0123	0.0193	0.0383
3610	0.066	0.0151	0.00666	0.00531	0.0131	0.0204	0.04
3610	0.0639	0.0144	0.00641	0.00555	0.0139	0.0216	0.0416
3610	0.062	0.0135	0.00578	0.00538	0.0141	0.0222	0.0424
3610	0.0608	0.0125	0.00512	0.00492	0.0138	0.022	0.0422
3620	0.0595	0.0115	0.00434	0.0043	0.0133	0.0215	0.0419
3620	0.0576	0.0103	0.00346	0.00355	0.0128	0.0213	0.0421
3620	0.0558	0.00915	0.00253	0.00273	0.0122	0.0209	0.0422
3620	0.0544	0.00849	0.00198	0.00228	0.012	0.0208	0.0426
3620	0.0528	0.00757	0.00126	0.00175	0.0117	0.0209	0.0432
3630	0.0511	0.00662	0.0005	0.00134	0.0116	0.0211	0.0439
3630	0.0497	0.006	3.76e-05	0.0012	0.0117	0.0214	0.0445
3630	0.0491	0.00597	0	0.00141	0.0121	0.0219	0.045
3630	0.049	0.00618	0.000131	0.00175	0.0126	0.0224	0.0455
3630	0.0486	0.00633	0.000398	0.00228	0.0133	0.0231	0.0464
3640	0.0485	0.00676	0.00101	0.00312	0.0142	0.0241	0.0475
3640	0.0489	0.00733	0.00164	0.00388	0.0149	0.0248	0.0482
3640	0.0501	0.00845	0.00278	0.00498	0.0158	0.0256	0.0489
3640	0.0509	0.00928	0.0037	0.00582	0.0165	0.0261	0.0493
3640	0.0504	0.00952	0.00416	0.00646	0.0173	0.0269	0.0505
3640	0.0494	0.0096	0.00453	0.00714	0.0183	0.0283	0.0526
3650	0.0487	0.00969	0.00474	0.00769	0.0191	0.0295	0.0543
3650	0.0481	0.00988	0.00505	0.00823	0.02	0.0307	0.056
3650	0.047	0.00963	0.00503	0.00846	0.0206	0.0317	0.0574
3650	0.0457	0.00928	0.00488	0.00866	0.0214	0.0326	0.0588
3650	0.0439	0.00868	0.00451	0.00868	0.022	0.0335	0.0601
3660	0.0421	0.00789	0.00403	0.00859	0.0225	0.0343	0.0615
3660	0.041	0.00752	0.00393	0.00865	0.023	0.035	0.0626
3660	0.0406	0.00741	0.00408	0.00882	0.0234	0.0356	0.0636
3660	0.0407	0.00759	0.00449	0.00913	0.0238	0.0362	0.0643
3660	0.0408	0.00782	0.00494	0.00947	0.0241	0.0365	0.0648
3670	0.042	0.00868	0.00587	0.0102	0.0245	0.0369	0.0652
3670	0.0436	0.00958	0.00679	0.0109	0.0248	0.037	0.065
3670	0.0448	0.0103	0.00751	0.0115	0.025	0.0372	0.0649
3670	0.0456	0.0108	0.00806	0.012	0.0254	0.0377	0.0653
3670	0.0452	0.0106	0.00793	0.0121	0.0255	0.0381	0.0658
3680	0.044	0.00979	0.00744	0.0118	0.0255	0.0384	0.0664
3680	0.0432	0.00939	0.00728	0.0118	0.0257	0.0386	0.0667
3680	0.0432	0.00947	0.00744	0.0121	0.0262	0.0388	0.067
3680	0.0428	0.00939	0.00741	0.0121	0.0265	0.0389	0.0674
3680	0.0422	0.00919	0.00725	0.012	0.0267	0.0391	0.0679
3690	0.0417	0.00922	0.0073	0.0119	0.027	0.0394	0.0686
3690	0.0404	0.00863	0.00697	0.0116	0.0272	0.0397	0.0695
3690	0.0392	0.00809	0.0067	0.0114	0.0274	0.0402	0.0705
3690	0.0387	0.00792	0.00675	0.0116	0.0277	0.0406	0.0712
3690	0.0386	0.00789	0.00683	0.0119	0.028	0.041	0.0718
3690	0.0381	0.0078	0.0069	0.0123	0.0284	0.0417	0.0729
3700	0.0365	0.00712	0.00654	0.0123	0.0286	0.0424	0.0742
3700	0.0355	0.0066	0.00621	0.0123	0.0288	0.0429	0.075
3700	0.0355	0.00655	0.00616	0.0124	0.0289	0.0429	0.0751
3700	0.0367	0.00725	0.00678	0.0128	0.0293	0.0431	0.0752
3700	0.0387	0.00877	0.00812	0.0138	0.0302	0.0437	0.0755
3710	0.0412	0.0107	0.00974	0.0151	0.0314	0.0447	0.0762
3710	0.043	0.0123	0.0112	0.0163	0.0327	0.0459	0.0772
3710	0.0447	0.014	0.0128	0.0175	0.034	0.0472	0.0784
3710	0.0463	0.0155	0.0141	0.0186	0.0352	0.0483	0.0794
3710	0.0476	0.0167	0.0153	0.0195	0.0363	0.0494	0.0805
3720	0.0491	0.0181	0.0165	0.0207	0.0376	0.0508	0.0818
3720	0.0498	0.0189	0.0173	0.0216	0.0386	0.0522	0.0833
3720	0.0496	0.0193	0.0177	0.0223	0.0393	0.0534	0.0848
3720	0.0496	0.0197	0.018	0.0229	0.0398	0.0544	0.0861
3720	0.0497	0.0199	0.0181	0.023	0.0398	0.0545	0.0861
3730	0.0508	0.0205	0.0184	0.023	0.0396	0.0539	0.085
3730	0.0531	0.0219	0.0195	0.0237	0.0398	0.0537	0.0842
3730	0.0556	0.0238	0.0211	0.0251	0.0409	0.0543	0.0844
3730	0.0566	0.0248	0.0221	0.0261	0.0419	0.0551	0.085
3730	0.0569	0.0252	0.0226	0.0267	0.0425	0.0557	0.0855
3740	0.0574	0.0257	0.023	0.0271	0.0429	0.056	0.0857
3740	0.0577	0.0259	0.0231	0.0272	0.043	0.0558	0.0855
3740	0.0582	0.0258	0.0228	0.0268	0.0424	0.0549	0.0844
3740	0.0589	0.0257	0.0224	0.0264	0.0417	0.0536	0.0831
3740	0.0591	0.0253	0.0219	0.0259	0.0411	0.0528	0.0824
3750	0.0586	0.0244	0.0212	0.0253	0.0406	0.0524	0.0823
3750	0.0589	0.0243	0.0208	0.025	0.0404	0.052	0.0823
3750	0.0594	0.0243	0.0206	0.0246	0.0402	0.0514	0.0818
3750	0.0582	0.0231	0.0196	0.0235	0.0394	0.0504	0.0811
3750	0.0575	0.0227	0.0194	0.0234	0.0395	0.0504	0.0815
3750	0.0571	0.0227	0.0197	0.0238	0.0401	0.0511	0.0827
3760	0.0565	0.0228	0.0199	0.0243	0.0409	0.0522	0.0844
3760	0.0555	0.0224	0.0197	0.0245	0.0415	0.053	0.086
3760	0.0541	0.0217	0.0193	0.0244	0.0418	0.0537	0.0875
3760	0.0523	0.0208	0.0188	0.0241	0.042	0.0544	0.089
3760	0.049	0.0189	0.0174	0.0232	0.0415	0.0547	0.0902
3770	0.0467	0.0176	0.0164	0.0225	0.0411	0.0548	0.0908
3770	0.046	0.0172	0.0161	0.0223	0.0408	0.0548	0.0909
3770	0.0446	0.0163	0.0156	0.022	0.0408	0.0549	0.0914
3770	0.0436	0.0157	0.0151	0.0217	0.0408	0.055	0.0918
3770	0.0443	0.0159	0.0152	0.0217	0.0408	0.0549	0.0914
3780	0.0443	0.0157	0.0149	0.0215	0.0407	0.0546	0.0909
3780	0.0433	0.015	0.0143	0.0212	0.0405	0.0545	0.0907
3780	0.0431	0.015	0.0144	0.0215	0.0407	0.0548	0.0912
3780	0.0429	0.0151	0.0144	0.0217	0.0409	0.055	0.0915
3780	0.0428	0.0151	0.0142	0.0217	0.041	0.055	0.0917
3790	0.0426	0.0149	0.0139	0.0215	0.0408	0.0546	0.0915
3790	0.0411	0.0138	0.013	0.0206	0.0402	0.0541	0.0913
3790	0.0381	0.0116	0.0113	0.0191	0.039	0.0531	0.0908
3790	0.0345	0.00904	0.00938	0.0173	0.0376	0.0519	0.0899
3790	0.0325	0.00753	0.00824	0.0162	0.0367	0.0509	0.0891
3800	0.0311	0.00615	0.00715	0.0151	0.0356	0.0496	0.088
3800	0.0293	0.00455	0.0059	0.014	0.0347	0.0486	0.0872
3800	0.029	0.00396	0.00549	0.0135	0.0343	0.0481	0.0867
3800	0.0297	0.00401	0.00562	0.0134	0.0343	0.048	0.0864
3800	0.0299	0.00398	0.00576	0.0136	0.0346	0.0483	0.0867
3800	0.0304	0.0042	0.00611	0.0139	0.035	0.0488	0.0872
3810	0.0313	0.00496	0.0069	0.0147	0.0359	0.0497	0.0882
3810	0.0323	0.00585	0.00769	0.0154	0.0368	0.0505	0.0891
3810	0.0327	0.00623	0.00797	0.0157	0.0373	0.0508	0.0895
3810	0.0329	0.00662	0.00834	0.016	0.0376	0.0512	0.0901
3810	0.0328	0.00652	0.00833	0.0159	0.0375	0.0513	0.0902
3820	0.0323	0.00617	0.00803	0.0155	0.0372	0.0509	0.0897
3820	0.0319	0.00603	0.00784	0.0152	0.037	0.0504	0.0894
3820	0.0318	0.00592	0.00765	0.0151	0.0371	0.0502	0.0894
3820	0.0316	0.00577	0.00744	0.015	0.037	0.0501	0.0895
3820	0.0319	0.00606	0.00764	0.0153	0.0372	0.0504	0.09
3830	0.0324	0.00654	0.00801	0.0156	0.0376	0.0509	0.0907
3830	0.033	0.00701	0.00847	0.016	0.038	0.0512	0.0912
3830	0.0331	0.0072	0.00868	0.0161	0.0381	0.0513	0.0914
3830	0.0332	0.0073	0.00878	0.0162	0.0382	0.0513	0.0914
3830	0.0334	0.00773	0.00911	0.0165	0.0385	0.0516	0.0917
3840	0.0335	0.00793	0.00916	0.0166	0.0387	0.0516	0.0917
3840	0.033	0.00746	0.0087	0.0163	0.0384	0.0514	0.0914
3840	0.0331	0.00752	0.00871	0.0165	0.0385	0.0516	0.0915
3840	0.0333	0.00769	0.00887	0.0165	0.0387	0.0521	0.0918
3840	0.0337	0.00794	0.00913	0.0168	0.039	0.0526	0.0924
3850	0.0342	0.00821	0.0093	0.0171	0.0394	0.0532	0.093
3850	0.0345	0.00841	0.00954	0.0174	0.0398	0.0538	0.0936
3850	0.0347	0.00837	0.00967	0.0175	0.04	0.0543	0.0943
3850	0.0345	0.00818	0.00956	0.0175	0.0399	0.0544	0.0946
3850	0.0343	0.00794	0.00937	0.0173	0.0397	0.0542	0.0946
3860	0.0341	0.00768	0.00919	0.0171	0.0394	0.0539	0.0944
3860	0.0338	0.00748	0.00906	0.0168	0.0392	0.0536	0.0942
3860	0.0335	0.00742	0.00895	0.0166	0.0392	0.0536	0.0942
3860	0.0334	0.00754	0.00892	0.0165	0.0393	0.0536	0.0945
3860	0.0331	0.00742	0.0087	0.0163	0.0392	0.0533	0.0942
3860	0.0327	0.00701	0.00829	0.0158	0.039	0.0528	0.0939
3870	0.0329	0.00714	0.00844	0.0158	0.0392	0.0527	0.0939
3870	0.0331	0.00725	0.00869	0.0158	0.0393	0.0527	0.094
3870	0.0329	0.00684	0.00842	0.0154	0.0391	0.0523	0.0936
3870	0.0327	0.00664	0.00824	0.0152	0.039	0.0521	0.0933
3870	0.0328	0.00663	0.00839	0.0153	0.0392	0.0523	0.0936
3880	0.0326	0.00642	0.00829	0.0152	0.0394	0.0524	0.0937
3880	0.0322	0.0061	0.00798	0.0151	0.0393	0.0522	0.0935
3880	0.0321	0.0058	0.00767	0.015	0.0392	0.0522	0.0934
3880	0.0321	0.00568	0.00755	0.015	0.0393	0.0526	0.0938
3880	0.032	0.00551	0.00743	0.0149	0.0393	0.0529	0.0941
3890	0.0316	0.00518	0.00708	0.0146	0.0391	0.053	0.0944
3890	0.0316	0.00514	0.00703	0.0146	0.0391	0.0531	0.0949
3890	0.032	0.00541	0.00738	0.0148	0.0393	0.0533	0.0954
3890	0.0326	0.00576	0.00784	0.0152	0.0397	0.0537	0.0963
3890	0.0331	0.00621	0.00836	0.0156	0.0401	0.054	0.0972
3900	0.0334	0.00664	0.00882	0.0159	0.0405	0.0542	0.0978
3900	0.0333	0.00679	0.00889	0.0159	0.0406	0.0541	0.098
3900	0.0334	0.00702	0.00898	0.0162	0.0407	0.0543	0.0982
3900	0.0334	0.00702	0.00883	0.0162	0.0408	0.0542	0.0981
3900	0.033	0.0066	0.00825	0.0158	0.0405	0.0535	0.0972
3910	0.0328	0.00622	0.0078	0.0154	0.0403	0.0531	0.0966
3910	0.0327	0.00596	0.00749	0.0152	0.0401	0.0529	0.0962
3910	0.0324	0.00558	0.00713	0.0147	0.0399	0.0526	0.0958
3910	0.0315	0.00454	0.00626	0.0137	0.0391	0.0519	0.0949
3910	0.031	0.0038	0.0057	0.0131	0.0387	0.0515	0.0945
3910	0.0311	0.00354	0.00567	0.0131	0.0387	0.0516	0.0947
3920	0.0311	0.00325	0.00558	0.013	0.0386	0.0517	0.0948
3920	0.0313	0.00329	0.00562	0.0131	0.0388	0.0519	0.0951
3920	0.0317	0.00371	0.00599	0.0135	0.0393	0.0524	0.0959
3920	0.032	0.00407	0.00629	0.0139	0.0398	0.0529	0.0966
3920	0.0319	0.00409	0.00619	0.014	0.0399	0.053	0.0968
3930	0.0315	0.00381	0.00577	0.0139	0.0396	0.0527	0.0966
3930	0.0309	0.00326	0.00516	0.0135	0.0391	0.0521	0.0962
3930	0.0306	0.00299	0.00484	0.0132	0.039	0.0516	0.0959
3930	0.0308	0.00325	0.00504	0.0134	0.0392	0.0517	0.0963
3930	0.031	0.00363	0.00535	0.0135	0.0395	0.0519	0.0966
3940	0.0311	0.00376	0.00558	0.0135	0.0398	0.0522	0.097
3940	0.0312	0.00363	0.00581	0.0135	0.04	0.0525	0.0975
3940	0.0314	0.00374	0.00623	0.0139	0.0404	0.0531	0.0981
3940	0.0315	0.00374	0.00641	0.014	0.0406	0.0533	0.0982
3940	0.0313	0.00364	0.00625	0.0138	0.0405	0.0532	0.0978
3950	0.0313	0.00384	0.00622	0.0138	0.0405	0.0533	0.0978
3950	0.0314	0.004	0.0063	0.0139	0.0406	0.0535	0.0981
3950	0.0312	0.00391	0.00621	0.0138	0.0406	0.0535	0.0982
3950	0.0309	0.00381	0.00601	0.0136	0.0405	0.0535	0.0983
3950	0.0306	0.00359	0.00572	0.0133	0.0402	0.0532	0.0982
3960	0.0304	0.00326	0.00546	0.0129	0.0399	0.0528	0.0981
3960	0.0304	0.00316	0.00532	0.0128	0.0398	0.0525	0.098
3960	0.0302	0.00307	0.00522	0.0127	0.0397	0.0524	0.0979
3960	0.03	0.00273	0.00505	0.0125	0.0396	0.0523	0.0977
3960	0.0301	0.00237	0.00503	0.0125	0.0396	0.0524	0.098
3960	0.0302	0.00217	0.0051	0.0125	0.0398	0.0526	0.0983
3970	0.0302	0.00209	0.00503	0.0125	0.0399	0.0526	0.0984
3970	0.0302	0.00206	0.00483	0.0124	0.0399	0.0525	0.0983
3970	0.0304	0.00208	0.00464	0.0123	0.0399	0.0524	0.0982
3970	0.0305	0.00206	0.00454	0.0123	0.04	0.0524	0.0982
3970	0.0307	0.00204	0.00455	0.0124	0.0401	0.0524	0.0982
3980	0.0309	0.00206	0.00454	0.0124	0.0401	0.0523	0.0981
3980	0.0309	0.00222	0.00462	0.0124	0.0402	0.0523	0.0981
3980	0.031	0.00223	0.00467	0.0124	0.0402	0.0521	0.0981
3980	0.0308	0.00194	0.00452	0.0121	0.0399	0.0518	0.0979
3980	0.0307	0.00201	0.0046	0.0121	0.0399	0.0518	0.0979
3990	0.0306	0.00212	0.00467	0.012	0.0399	0.0518	0.098
3990	0.0305	0.00203	0.00472	0.012	0.0398	0.0516	0.0981
3990	0.0303	0.00223	0.00481	0.0119	0.0398	0.0516	0.0984
3990	0.0301	0.00233	0.0048	0.0117	0.0399	0.0517	0.0988
3990	0.0305	0.00276	0.00508	0.012	0.0405	0.052	0.099
4000	0.0309	0.00351	0.00524	0.0124	0.0406	0.0517	0.0984
4000	0.0308	0.00281	0.0049	0.0129	0.0403	0.0509	0.0977
4000	0.0302	0.00099	0.00395	0.013	0.0395	0.0498	0.0965
4000	0	0	0	0	0	0	0

## Sheet: SI-Fig. 7b
X	Y1	Y2	Y3	Y4	Y5	Y6	Y7
399	0.0087	0.0101	0.0168	0.0437	0.0468	0.0655	0.0958
401	0.00317	0.00457	0.00928	0.0286	0.0343	0.0491	0.0734
403	-1.87e-05	0.000701	0.00405	0.0181	0.0247	0.0365	0.0559
405	0.000937	0.00111	0.00338	0.0165	0.0235	0.0336	0.051
407	0.00192	0.00149	0.0039	0.0157	0.0221	0.0319	0.0476
409	0.0027	0.00165	0.00355	0.014	0.0204	0.0291	0.0431
411	0.00391	0.00301	0.00486	0.016	0.0223	0.0322	0.0474
413	0.00497	0.00434	0.00581	0.0174	0.024	0.0346	0.0511
415	0.00614	0.00564	0.00714	0.0194	0.0259	0.0374	0.0552
417	0.0065	0.00626	0.00768	0.0201	0.0269	0.0389	0.0575
418	0.0064	0.00618	0.00757	0.0199	0.0267	0.0389	0.058
420	0.00619	0.00595	0.00725	0.0193	0.0259	0.038	0.057
422	0.00591	0.00553	0.00673	0.0184	0.0249	0.0366	0.0551
424	0.00593	0.00537	0.00656	0.0178	0.0241	0.0354	0.0534
426	0.00599	0.00508	0.00642	0.0168	0.0229	0.0337	0.0506
428	0.00602	0.00457	0.00591	0.0154	0.0211	0.0309	0.0461
430	0.00615	0.00412	0.00523	0.0137	0.0191	0.0276	0.0411
432	0.00661	0.00403	0.00503	0.0126	0.0178	0.0252	0.0372
434	0.00721	0.00444	0.00539	0.013	0.0181	0.0255	0.0371
436	0.00803	0.00521	0.00573	0.0135	0.0187	0.026	0.0376
438	0.00847	0.00563	0.00594	0.0134	0.019	0.026	0.0375
440	0.00858	0.0059	0.00606	0.0133	0.0193	0.0262	0.0377
442	0.00864	0.00607	0.006	0.0131	0.0194	0.0263	0.0379
444	0.0086	0.006	0.00578	0.0126	0.019	0.0256	0.0368
445	0.00845	0.00586	0.00562	0.0122	0.0186	0.0249	0.0359
447	0.00863	0.00605	0.00575	0.0121	0.0182	0.0244	0.0353
449	0.00897	0.0064	0.00617	0.0123	0.0182	0.0243	0.0351
451	0.00944	0.0068	0.00664	0.0128	0.0184	0.0245	0.0354
453	0.00973	0.00686	0.00656	0.0124	0.0177	0.0235	0.034
455	0.00997	0.00687	0.00626	0.0118	0.0166	0.0219	0.0316
457	0.0102	0.00685	0.006	0.0114	0.0159	0.0208	0.0301
459	0.0104	0.00673	0.00566	0.011	0.0152	0.0202	0.0292
461	0.0104	0.00676	0.00549	0.011	0.015	0.0202	0.0292
463	0.0105	0.00684	0.0054	0.0109	0.015	0.0202	0.0293
465	0.0102	0.00668	0.00503	0.0103	0.0144	0.0194	0.0283
467	0.0101	0.00655	0.00468	0.00971	0.0138	0.0186	0.0272
469	0.01	0.00644	0.00443	0.00914	0.0133	0.0177	0.026
471	0.01	0.00635	0.00426	0.0085	0.0126	0.0166	0.0244
472	0.0102	0.00649	0.00446	0.00852	0.0124	0.0161	0.0238
474	0.0107	0.00693	0.00488	0.00881	0.0127	0.016	0.0237
476	0.0111	0.00717	0.00505	0.00876	0.0127	0.0156	0.0231
478	0.0113	0.00703	0.00481	0.0083	0.012	0.0146	0.0216
480	0.0113	0.00672	0.00437	0.00762	0.0113	0.0135	0.0199
482	0.0114	0.00657	0.00406	0.00713	0.0108	0.0129	0.0189
484	0.0111	0.00621	0.00368	0.0067	0.0104	0.0125	0.0183
486	0.0108	0.00578	0.00322	0.0062	0.0097	0.0119	0.0176
488	0.0105	0.00553	0.00287	0.00571	0.00902	0.0113	0.0168
490	0.0103	0.00537	0.00259	0.00532	0.00855	0.0107	0.0162
492	0.0102	0.00541	0.00257	0.00522	0.0084	0.0105	0.016
494	0.0103	0.00554	0.0028	0.00527	0.00823	0.0103	0.0159
496	0.0104	0.00566	0.00296	0.00531	0.00813	0.01	0.0156
498	0.0108	0.00604	0.00327	0.00548	0.00825	0.01	0.0155
499	0.0114	0.00657	0.00379	0.00597	0.00864	0.0103	0.0159
501	0.0118	0.0069	0.00403	0.00621	0.00889	0.0104	0.0159
503	0.012	0.00689	0.00382	0.00588	0.00856	0.00985	0.0151
505	0.0122	0.00694	0.00375	0.00581	0.00846	0.00969	0.0149
507	0.0123	0.00703	0.0039	0.00621	0.00902	0.0105	0.016
509	0.0123	0.00704	0.00394	0.00641	0.00939	0.0111	0.017
511	0.012	0.00672	0.00364	0.00606	0.00905	0.0107	0.0166
513	0.0116	0.00621	0.00319	0.00543	0.00836	0.00986	0.0155
515	0.0113	0.0058	0.00288	0.00497	0.00775	0.00918	0.0147
517	0.0112	0.0057	0.00286	0.00503	0.00761	0.009	0.0146
519	0.0112	0.00579	0.00294	0.00516	0.00758	0.00891	0.0145
521	0.0114	0.00594	0.00305	0.00512	0.00732	0.00851	0.0138
523	0.0116	0.00609	0.0031	0.00508	0.00707	0.00806	0.013
525	0.0119	0.00634	0.00313	0.00496	0.00689	0.00768	0.0122
526	0.0122	0.00656	0.00306	0.00466	0.0065	0.0071	0.0112
528	0.0122	0.00652	0.00278	0.00413	0.00584	0.00617	0.00965
530	0.0121	0.00634	0.0024	0.00356	0.0052	0.00534	0.00831
532	0.0121	0.00627	0.0022	0.00327	0.00481	0.00489	0.00769
534	0.012	0.00612	0.00204	0.00311	0.00459	0.00466	0.00747
536	0.0118	0.00593	0.00188	0.00285	0.0043	0.00435	0.00707
538	0.0116	0.00566	0.00173	0.00257	0.00391	0.00393	0.00666
540	0.0114	0.00545	0.00166	0.00253	0.00378	0.00383	0.00669
542	0.0113	0.00548	0.00181	0.00277	0.00398	0.00419	0.00721
544	0.0115	0.00563	0.00197	0.00304	0.00416	0.00445	0.00753
546	0.0116	0.00575	0.002	0.00319	0.0043	0.00458	0.00762
548	0.0119	0.00604	0.0021	0.0033	0.00453	0.0048	0.00774
550	0.0123	0.00642	0.00234	0.00353	0.00484	0.00509	0.00796
552	0.0127	0.00683	0.0026	0.00378	0.00521	0.00536	0.00811
553	0.0131	0.0072	0.0028	0.00388	0.00542	0.00546	0.00803
555	0.0135	0.00753	0.00305	0.00395	0.00553	0.00544	0.00783
557	0.0137	0.00773	0.00326	0.00397	0.0055	0.00534	0.00757
559	0.0139	0.00787	0.00346	0.00398	0.00541	0.00521	0.0074
561	0.0139	0.00791	0.00361	0.00398	0.00528	0.00504	0.00729
563	0.0139	0.00792	0.00373	0.004	0.00524	0.005	0.00732
565	0.0138	0.0079	0.00385	0.00412	0.00532	0.00519	0.00774
567	0.0136	0.00775	0.00378	0.00416	0.00529	0.0052	0.00792
569	0.0135	0.00763	0.00364	0.00421	0.00539	0.00537	0.00823
571	0.0135	0.00758	0.00357	0.0043	0.00557	0.00566	0.00867
573	0.0135	0.00754	0.00353	0.00447	0.00587	0.00603	0.00924
575	0.0136	0.00766	0.00357	0.00469	0.0063	0.00647	0.00984
577	0.0138	0.00785	0.00363	0.00479	0.00655	0.00662	0.00996
579	0.0141	0.00813	0.0038	0.00492	0.00667	0.00662	0.00986
580	0.0145	0.00857	0.0042	0.00526	0.007	0.00693	0.0102
582	0.0149	0.00911	0.00474	0.00571	0.0074	0.00741	0.0107
584	0.0154	0.00965	0.00532	0.00612	0.00769	0.00779	0.0111
586	0.0157	0.01	0.00577	0.00638	0.00779	0.00791	0.0111
588	0.0158	0.0102	0.00599	0.00644	0.00771	0.00785	0.0109
590	0.0158	0.0103	0.00603	0.00642	0.00759	0.00778	0.0108
592	0.0158	0.0102	0.0059	0.0063	0.00746	0.00769	0.0106
594	0.0156	0.00996	0.00561	0.00604	0.00721	0.00746	0.0103
596	0.0154	0.00963	0.00527	0.00582	0.00703	0.00733	0.0101
598	0.0153	0.00934	0.00494	0.00556	0.0069	0.00719	0.00988
600	0.0152	0.00912	0.00473	0.00535	0.00685	0.00709	0.00967
602	0.0152	0.00896	0.00462	0.0052	0.00674	0.00685	0.00927
604	0.0152	0.00895	0.0046	0.0051	0.00658	0.00652	0.00871
606	0.0156	0.00935	0.00499	0.00535	0.00673	0.0066	0.00875
607	0.0162	0.00997	0.00573	0.00602	0.00724	0.00711	0.00942
609	0.0167	0.0106	0.00646	0.00669	0.00773	0.0076	0.00996
611	0.0173	0.0112	0.00703	0.00714	0.00798	0.00784	0.0102
613	0.0176	0.0116	0.00743	0.00751	0.00819	0.00805	0.0105
615	0.0177	0.0119	0.00761	0.00779	0.00848	0.00843	0.0109
617	0.0176	0.0118	0.00747	0.00778	0.00849	0.00854	0.0111
619	0.0173	0.0114	0.00704	0.00749	0.00828	0.00836	0.0111
621	0.0168	0.0109	0.00647	0.007	0.00798	0.00809	0.0108
623	0.0163	0.0103	0.00583	0.00642	0.00758	0.00771	0.0104
625	0.0157	0.00966	0.00514	0.00579	0.00713	0.00717	0.00985
627	0.0152	0.00909	0.00456	0.00518	0.00666	0.00662	0.00921
629	0.0149	0.00872	0.00423	0.00479	0.00626	0.00615	0.00869
631	0.0148	0.0086	0.0042	0.00475	0.00618	0.00597	0.00854
633	0.015	0.00878	0.00441	0.00492	0.00629	0.00601	0.00867
634	0.0153	0.00912	0.0048	0.00523	0.00645	0.00614	0.00895
636	0.0156	0.00951	0.00518	0.00556	0.00667	0.00633	0.00927
638	0.0159	0.00986	0.00547	0.00581	0.00683	0.00655	0.00957
640	0.0162	0.0101	0.0057	0.00605	0.00703	0.00684	0.01
642	0.0163	0.0102	0.00576	0.00615	0.0072	0.0071	0.0103
644	0.0163	0.0102	0.00568	0.00602	0.00717	0.00717	0.0104
646	0.0162	0.01	0.00555	0.00587	0.00708	0.00717	0.0104
648	0.0161	0.00987	0.00536	0.00566	0.00698	0.00712	0.0103
650	0.016	0.00975	0.00523	0.00546	0.00686	0.00705	0.0102
652	0.016	0.00965	0.00514	0.00537	0.00673	0.0069	0.01
654	0.0161	0.00975	0.00515	0.00551	0.00686	0.007	0.0101
656	0.0163	0.00992	0.00542	0.00574	0.00702	0.00714	0.0103
658	0.0163	0.01	0.00584	0.006	0.00714	0.00719	0.0106
660	0.0164	0.0101	0.00619	0.00623	0.00729	0.00729	0.0109
661	0.0166	0.0103	0.0065	0.00642	0.00741	0.00746	0.0113
663	0.0167	0.0103	0.00666	0.00652	0.00745	0.00753	0.0116
665	0.0167	0.0103	0.00667	0.0065	0.00745	0.00757	0.0117
667	0.0166	0.0101	0.00653	0.00632	0.00735	0.00752	0.0116
669	0.0163	0.00985	0.00624	0.00605	0.00719	0.00739	0.0114
671	0.0161	0.00961	0.00589	0.0057	0.00697	0.00718	0.0111
673	0.016	0.00943	0.00561	0.00543	0.00674	0.007	0.0107
675	0.0158	0.00929	0.00532	0.00523	0.00651	0.00673	0.0103
677	0.0158	0.0093	0.00509	0.00511	0.00638	0.00657	0.00992
679	0.0158	0.00942	0.00497	0.00515	0.00635	0.0065	0.0097
681	0.0159	0.00955	0.00495	0.00534	0.00647	0.00657	0.0097
683	0.0159	0.00959	0.00503	0.00541	0.00647	0.00653	0.00972
685	0.0158	0.00959	0.00514	0.00545	0.00643	0.0065	0.00986
687	0.0158	0.00959	0.00513	0.00552	0.0065	0.00657	0.01
688	0.0157	0.00953	0.00505	0.00548	0.0065	0.00661	0.0101
690	0.0156	0.00937	0.00489	0.00534	0.00639	0.00653	0.00993
692	0.0154	0.00919	0.00471	0.00515	0.0063	0.00644	0.00976
694	0.0153	0.00902	0.00458	0.00494	0.00618	0.00634	0.00954
696	0.0151	0.00887	0.0045	0.00481	0.00608	0.00623	0.00933
698	0.015	0.00882	0.00444	0.0047	0.00598	0.00609	0.00903
700	0.015	0.00888	0.00446	0.0046	0.00585	0.00594	0.00872
702	0.0151	0.00894	0.00453	0.0046	0.00574	0.00578	0.00845
704	0.0151	0.009	0.00454	0.00461	0.00565	0.00566	0.00822
706	0.0152	0.00904	0.00449	0.00453	0.00548	0.00547	0.00796
708	0.0152	0.00902	0.00439	0.00445	0.00533	0.00527	0.00776
710	0.0151	0.00895	0.00422	0.00432	0.00517	0.0051	0.0076
712	0.0149	0.00874	0.00396	0.00405	0.00491	0.00484	0.00738
714	0.0146	0.00841	0.00359	0.00368	0.00457	0.00445	0.00705
715	0.0142	0.008	0.00318	0.00321	0.00415	0.00398	0.00656
717	0.0138	0.00759	0.00282	0.00275	0.00373	0.00353	0.00608
719	0.0135	0.00725	0.00254	0.0024	0.00341	0.0032	0.00576
721	0.0132	0.00705	0.00239	0.00216	0.0032	0.00297	0.00552
723	0.0131	0.007	0.00238	0.00209	0.00309	0.00284	0.00535
725	0.0131	0.00706	0.00245	0.00214	0.00306	0.00278	0.00523
727	0.0133	0.00723	0.00258	0.00225	0.0031	0.0028	0.00518
729	0.0135	0.00748	0.00279	0.00247	0.00328	0.00294	0.0053
731	0.0137	0.00771	0.00297	0.0027	0.00346	0.00309	0.00541
733	0.0139	0.00789	0.0031	0.00289	0.00363	0.00326	0.00556
735	0.0141	0.00804	0.00321	0.00305	0.00383	0.00348	0.00582
737	0.0142	0.0081	0.00327	0.00315	0.00394	0.00362	0.00601
739	0.0141	0.008	0.00321	0.00308	0.00386	0.00357	0.00597
741	0.014	0.00784	0.00311	0.00294	0.00372	0.00344	0.00582
742	0.0138	0.00767	0.003	0.00278	0.00353	0.00326	0.00563
744	0.0136	0.00755	0.00293	0.00264	0.00335	0.00312	0.00549
746	0.0135	0.00747	0.00292	0.00257	0.00322	0.00303	0.00537
748	0.0135	0.0075	0.00297	0.00258	0.00317	0.003	0.00532
750	0.0136	0.00761	0.00306	0.00263	0.00319	0.00301	0.00529
752	0.0137	0.00778	0.00318	0.00274	0.00329	0.00307	0.00531
754	0.0139	0.00793	0.00328	0.00287	0.00343	0.00313	0.00536
756	0.0141	0.00808	0.00337	0.00299	0.00361	0.00323	0.00545
758	0.0143	0.00819	0.00344	0.00306	0.00376	0.00332	0.00553
760	0.0144	0.00823	0.00348	0.00313	0.00388	0.00339	0.00563
762	0.0144	0.0082	0.00346	0.00311	0.0039	0.00338	0.00563
764	0.0144	0.00811	0.0034	0.00303	0.0038	0.00326	0.00552
766	0.0142	0.00795	0.0033	0.00291	0.00361	0.00309	0.00536
768	0.014	0.0078	0.0032	0.00278	0.00344	0.00292	0.00519
769	0.0138	0.00763	0.00309	0.00263	0.00322	0.00274	0.00498
771	0.0136	0.00748	0.00296	0.00249	0.00301	0.00258	0.00481
773	0.0134	0.00738	0.00288	0.00239	0.00288	0.00249	0.00469
775	0.0133	0.0073	0.00281	0.00232	0.00281	0.00247	0.00464
777	0.0133	0.00721	0.00268	0.00225	0.00277	0.00244	0.00461
779	0.0133	0.00718	0.00258	0.0022	0.0028	0.00246	0.00463
781	0.0133	0.00714	0.0025	0.00217	0.00285	0.0025	0.00467
783	0.0134	0.00714	0.00244	0.00217	0.00293	0.00253	0.00474
785	0.0135	0.00724	0.0025	0.00221	0.00304	0.00262	0.00484
787	0.0137	0.00741	0.00267	0.00237	0.00321	0.00278	0.00506
789	0.0139	0.0076	0.00288	0.00257	0.00339	0.00293	0.00528
791	0.0141	0.00786	0.00317	0.0028	0.00358	0.00314	0.00552
793	0.0143	0.00814	0.0035	0.00307	0.00377	0.0034	0.00579
795	0.0145	0.00842	0.0038	0.00335	0.00397	0.00363	0.00604
796	0.0147	0.00867	0.00407	0.00358	0.00415	0.00386	0.00624
798	0.0149	0.00886	0.00428	0.00381	0.00433	0.0041	0.00646
800	0.015	0.009	0.00441	0.00395	0.0045	0.00428	0.00665
802	0.015	0.00906	0.00444	0.004	0.00461	0.00443	0.00676
804	0.015	0.00898	0.00436	0.00399	0.00464	0.00447	0.00681
806	0.0149	0.00886	0.0042	0.00387	0.00462	0.00443	0.00679
808	0.0148	0.00866	0.00401	0.00367	0.0045	0.00433	0.00669
810	0.0146	0.00842	0.00381	0.00348	0.00432	0.00416	0.00659
812	0.0144	0.00822	0.00362	0.00329	0.00414	0.00397	0.00647
814	0.0142	0.00803	0.00347	0.00313	0.00395	0.00382	0.00637
816	0.0139	0.00783	0.00331	0.00298	0.00374	0.00364	0.00629
818	0.0137	0.00765	0.00315	0.00281	0.00354	0.00348	0.00618
820	0.0134	0.00741	0.00296	0.00261	0.00328	0.00332	0.00603
822	0.0131	0.00712	0.00269	0.00239	0.00303	0.00312	0.0059
823	0.0128	0.00682	0.00237	0.00211	0.00282	0.00291	0.00574
825	0.0124	0.00648	0.00204	0.00182	0.00261	0.00273	0.00555
827	0.012	0.00611	0.00164	0.00152	0.0024	0.00253	0.00539
829	0.0117	0.00579	0.00129	0.00122	0.00225	0.0024	0.00525
831	0.0114	0.00547	0.000987	0.000971	0.00209	0.00228	0.00516
833	0.0111	0.0052	0.000742	0.000788	0.00199	0.00218	0.00512
835	0.011	0.00506	0.000643	0.000689	0.00196	0.00217	0.00514
837	0.0109	0.00502	0.000675	0.000745	0.002	0.00226	0.00528
839	0.011	0.00512	0.0008	0.00091	0.00212	0.00239	0.00548
841	0.0112	0.00534	0.00104	0.00115	0.00231	0.00261	0.00572
843	0.0114	0.00557	0.00129	0.00143	0.00249	0.00286	0.006
845	0.0116	0.0058	0.00151	0.00167	0.00269	0.00308	0.00624
847	0.0118	0.00597	0.00169	0.00182	0.00282	0.00325	0.00638
849	0.0119	0.00604	0.00175	0.00191	0.0029	0.00334	0.00646
850	0.0119	0.00606	0.00171	0.00189	0.00296	0.00336	0.00645
852	0.0119	0.00601	0.00165	0.00181	0.003	0.00339	0.00638
854	0.0118	0.00591	0.00156	0.00175	0.00303	0.00341	0.00637
856	0.0117	0.00587	0.00154	0.00172	0.00315	0.00349	0.00644
858	0.0118	0.00594	0.00166	0.00181	0.00335	0.0037	0.00661
860	0.012	0.00619	0.00197	0.00212	0.00374	0.00408	0.00703
862	0.0125	0.00669	0.00253	0.00265	0.00434	0.00468	0.00764
864	0.0131	0.00738	0.00328	0.00338	0.00507	0.00546	0.00839
866	0.0139	0.00817	0.00406	0.0042	0.00584	0.00627	0.00919
868	0.0146	0.00897	0.00485	0.00499	0.0066	0.00704	0.00993
870	0.0153	0.00964	0.00552	0.00568	0.0072	0.00771	0.0105
872	0.0159	0.0101	0.00597	0.00619	0.00764	0.00818	0.011
874	0.0162	0.0104	0.00621	0.00644	0.00789	0.00842	0.0111
876	0.0162	0.0105	0.00622	0.00649	0.00792	0.00844	0.0111
877	0.0161	0.0103	0.006	0.00633	0.00779	0.00827	0.0109
879	0.0157	0.00991	0.00566	0.006	0.00754	0.008	0.0106
881	0.0153	0.00944	0.00524	0.00562	0.0072	0.00767	0.0103
883	0.0148	0.00901	0.00486	0.00526	0.00692	0.00736	0.01
885	0.0145	0.00871	0.00462	0.00499	0.00672	0.00718	0.00987
887	0.0144	0.00855	0.00452	0.0049	0.00664	0.00712	0.00988
889	0.0144	0.00857	0.00458	0.00496	0.00669	0.00718	0.01
891	0.0145	0.00872	0.00475	0.0051	0.00679	0.00732	0.0102
893	0.0147	0.00888	0.00489	0.00527	0.00686	0.00743	0.0103
895	0.0149	0.00904	0.00501	0.00539	0.00691	0.00749	0.0104
897	0.015	0.00913	0.00506	0.00543	0.00688	0.00749	0.0104
899	0.0149	0.0091	0.00499	0.00538	0.00676	0.00737	0.0103
901	0.0148	0.00898	0.00483	0.00521	0.0066	0.00716	0.0101
903	0.0146	0.00877	0.00463	0.005	0.0064	0.00695	0.00986
904	0.0143	0.0085	0.00436	0.00475	0.0062	0.00672	0.00966
906	0.014	0.00824	0.00412	0.0045	0.00604	0.00654	0.0095
908	0.0138	0.008	0.00393	0.0043	0.0059	0.00641	0.00938
910	0.0135	0.00784	0.00379	0.00417	0.00583	0.00634	0.00937
912	0.0134	0.00775	0.00374	0.00411	0.00582	0.00634	0.00941
914	0.0134	0.00773	0.00374	0.00415	0.00584	0.0064	0.00951
916	0.0135	0.00778	0.00378	0.00423	0.00589	0.00649	0.00966
918	0.0136	0.00788	0.00385	0.00433	0.00596	0.00659	0.00979
920	0.0137	0.00797	0.00393	0.00446	0.00601	0.0067	0.00988
922	0.0139	0.00808	0.00401	0.00457	0.00608	0.00679	0.00999
924	0.014	0.00818	0.00411	0.00466	0.00615	0.00687	0.01
926	0.0141	0.00828	0.00422	0.00475	0.00623	0.00693	0.0101
928	0.0142	0.00842	0.00434	0.00483	0.00636	0.00698	0.0101
930	0.0143	0.00856	0.00452	0.00493	0.00652	0.0071	0.0102
931	0.0144	0.00873	0.00471	0.0051	0.00672	0.00729	0.0104
933	0.0146	0.00898	0.00496	0.0053	0.00699	0.00753	0.0106
935	0.0149	0.00925	0.00523	0.00554	0.00726	0.00782	0.0109
937	0.0151	0.00952	0.00548	0.00582	0.00754	0.00814	0.0113
939	0.0154	0.00981	0.00573	0.00613	0.00785	0.00847	0.0116
941	0.0157	0.0101	0.00597	0.00645	0.00813	0.00881	0.012
943	0.016	0.0103	0.00617	0.00673	0.00837	0.00911	0.0124
945	0.0162	0.0105	0.00636	0.00699	0.0086	0.00938	0.0126
947	0.0165	0.0107	0.00657	0.00724	0.00881	0.00964	0.0129
949	0.0167	0.0109	0.0068	0.00749	0.00904	0.00987	0.0132
951	0.017	0.0112	0.00711	0.00774	0.00931	0.0101	0.0134
953	0.0173	0.0115	0.00747	0.00804	0.00962	0.0104	0.0137
955	0.0176	0.0119	0.00788	0.00838	0.00999	0.0107	0.014
957	0.018	0.0124	0.00837	0.00878	0.0104	0.0111	0.0144
958	0.0185	0.0128	0.00889	0.00927	0.0109	0.0116	0.0148
960	0.019	0.0134	0.0094	0.00976	0.0114	0.0121	0.0153
962	0.0195	0.0138	0.00987	0.0102	0.0119	0.0126	0.0157
964	0.0199	0.0143	0.0103	0.0106	0.0123	0.013	0.0161
966	0.0203	0.0146	0.0106	0.011	0.0126	0.0133	0.0165
968	0.0206	0.0148	0.0108	0.0112	0.0129	0.0136	0.0168
970	0.0208	0.015	0.0109	0.0115	0.013	0.0138	0.017
972	0.0209	0.0151	0.0111	0.0116	0.0132	0.014	0.0172
974	0.021	0.0152	0.0112	0.0118	0.0133	0.0141	0.0174
976	0.0212	0.0154	0.0114	0.012	0.0135	0.0143	0.0176
978	0.0214	0.0157	0.0117	0.0122	0.0138	0.0145	0.0179
980	0.0217	0.016	0.012	0.0125	0.0141	0.0149	0.0182
982	0.0221	0.0165	0.0124	0.0129	0.0146	0.0153	0.0186
984	0.0225	0.017	0.0129	0.0134	0.0151	0.0157	0.0191
985	0.0231	0.0175	0.0134	0.0139	0.0156	0.0162	0.0197
987	0.0236	0.018	0.0139	0.0143	0.0161	0.0167	0.0202
989	0.0241	0.0185	0.0144	0.0148	0.0165	0.0172	0.0207
991	0.0246	0.019	0.0148	0.0152	0.0169	0.0176	0.0211
993	0.025	0.0193	0.0151	0.0156	0.0172	0.018	0.0215
995	0.0252	0.0196	0.0154	0.0159	0.0175	0.0183	0.0219
997	0.0255	0.0198	0.0157	0.0162	0.0178	0.0187	0.0222
999	0.0257	0.02	0.016	0.0165	0.0181	0.019	0.0226
1000	0.0259	0.0202	0.0163	0.0168	0.0184	0.0193	0.023
1000	0.0262	0.0206	0.0166	0.0172	0.0188	0.0198	0.0235
1000	0.0265	0.021	0.017	0.0177	0.0193	0.0202	0.024
1010	0.027	0.0215	0.0175	0.0181	0.0198	0.0208	0.0245
1010	0.0276	0.022	0.0181	0.0187	0.0203	0.0213	0.025
1010	0.0282	0.0226	0.0186	0.0192	0.0209	0.0218	0.0255
1010	0.0289	0.0232	0.0192	0.0197	0.0214	0.0223	0.0259
1010	0.0295	0.0238	0.0197	0.0202	0.0218	0.0227	0.0262
1020	0.0301	0.0243	0.0201	0.0206	0.0222	0.023	0.0265
1020	0.0305	0.0247	0.0205	0.021	0.0225	0.0233	0.0267
1020	0.0308	0.0251	0.0208	0.0212	0.0228	0.0236	0.0269
1020	0.0311	0.0253	0.0211	0.0215	0.023	0.0238	0.0271
1020	0.0312	0.0255	0.0213	0.0217	0.0232	0.024	0.0273
1030	0.0314	0.0257	0.0215	0.022	0.0234	0.0242	0.0276
1030	0.0316	0.0259	0.0218	0.0223	0.0238	0.0246	0.0279
1030	0.0318	0.0262	0.0221	0.0227	0.0242	0.025	0.0283
1030	0.0322	0.0266	0.0225	0.0231	0.0246	0.0254	0.0287
1030	0.0326	0.027	0.0229	0.0235	0.025	0.0258	0.0291
1040	0.033	0.0274	0.0233	0.0239	0.0254	0.0262	0.0294
1040	0.0334	0.0278	0.0236	0.0242	0.0257	0.0265	0.0296
1040	0.0337	0.0281	0.0239	0.0244	0.026	0.0267	0.0298
1040	0.034	0.0284	0.0242	0.0246	0.0261	0.0269	0.0298
1040	0.0343	0.0286	0.0244	0.0248	0.0262	0.027	0.0298
1050	0.0344	0.0288	0.0246	0.0249	0.0263	0.027	0.0299
1050	0.0346	0.0289	0.0247	0.025	0.0264	0.0271	0.0299
1050	0.0347	0.0291	0.0248	0.0251	0.0265	0.0271	0.0299
1050	0.0348	0.0291	0.025	0.0252	0.0266	0.0272	0.03
1050	0.0349	0.0292	0.0251	0.0253	0.0267	0.0274	0.0301
1050	0.035	0.0293	0.0252	0.0255	0.0269	0.0275	0.0303
1060	0.035	0.0294	0.0253	0.0256	0.0271	0.0278	0.0306
1060	0.0351	0.0295	0.0253	0.0258	0.0274	0.0281	0.0309
1060	0.0352	0.0296	0.0255	0.0261	0.0278	0.0286	0.0313
1060	0.0354	0.0298	0.0257	0.0265	0.0282	0.0291	0.0316
1060	0.0357	0.0302	0.0261	0.0269	0.0286	0.0295	0.0319
1070	0.0362	0.0306	0.0265	0.0273	0.029	0.0298	0.0321
1070	0.0367	0.0311	0.027	0.0277	0.0294	0.0301	0.0321
1070	0.0373	0.0317	0.0275	0.0281	0.0296	0.0303	0.0321
1070	0.0377	0.0321	0.0279	0.0284	0.0298	0.0303	0.0319
1070	0.038	0.0324	0.0281	0.0284	0.0297	0.0301	0.0317
1080	0.0381	0.0324	0.028	0.0282	0.0294	0.0298	0.0313
1080	0.0379	0.0321	0.0277	0.0278	0.0289	0.0292	0.0309
1080	0.0374	0.0316	0.0271	0.0271	0.0282	0.0285	0.0303
1080	0.0366	0.0307	0.0262	0.0263	0.0274	0.0277	0.0298
1080	0.0356	0.0297	0.0252	0.0254	0.0266	0.0269	0.0294
1090	0.0345	0.0287	0.0243	0.0245	0.0258	0.0263	0.029
1090	0.0336	0.0278	0.0234	0.0238	0.0252	0.0259	0.0289
1090	0.0327	0.027	0.0227	0.0232	0.0248	0.0256	0.0288
1090	0.0321	0.0265	0.0223	0.0228	0.0244	0.0254	0.0287
1090	0.0318	0.0262	0.0221	0.0226	0.0244	0.0254	0.0288
1100	0.0318	0.0262	0.0221	0.0227	0.0245	0.0256	0.0291
1100	0.0319	0.0265	0.0224	0.023	0.0248	0.0259	0.0295
1100	0.0323	0.0269	0.0228	0.0235	0.0253	0.0264	0.03
1100	0.0328	0.0274	0.0233	0.024	0.0258	0.0269	0.0305
1100	0.0334	0.028	0.0239	0.0246	0.0264	0.0274	0.031
1110	0.034	0.0286	0.0245	0.0252	0.0269	0.0278	0.0313
1110	0.0347	0.0292	0.0251	0.0257	0.0274	0.0282	0.0316
1110	0.0352	0.0297	0.0255	0.0261	0.0277	0.0284	0.0318
1110	0.0356	0.03	0.0257	0.0263	0.0278	0.0285	0.0318
1110	0.0359	0.0302	0.0258	0.0264	0.0278	0.0284	0.0317
1110	0.0359	0.0302	0.0258	0.0263	0.0276	0.0282	0.0315
1120	0.0357	0.03	0.0255	0.026	0.0273	0.0279	0.0312
1120	0.0354	0.0296	0.0251	0.0255	0.0268	0.0274	0.0308
1120	0.0349	0.0291	0.0246	0.0249	0.0262	0.0269	0.0303
1120	0.0342	0.0285	0.024	0.0243	0.0256	0.0264	0.0299
1120	0.0335	0.0278	0.0234	0.0237	0.0251	0.026	0.0296
1130	0.0328	0.0272	0.0228	0.0233	0.0247	0.0257	0.0294
1130	0.0322	0.0267	0.0224	0.023	0.0245	0.0255	0.0293
1130	0.0317	0.0262	0.022	0.0227	0.0243	0.0253	0.029
1130	0.0312	0.0257	0.0215	0.0223	0.0238	0.0248	0.0285
1130	0.0308	0.0253	0.021	0.0218	0.0234	0.0243	0.0278
1140	0.0305	0.0249	0.0206	0.0214	0.0229	0.0238	0.0271
1140	0.0303	0.0247	0.0203	0.0211	0.0225	0.0233	0.0265
1140	0.0301	0.0245	0.0201	0.0208	0.0221	0.0229	0.026
1140	0.03	0.0243	0.0199	0.0205	0.0217	0.0225	0.0256
1140	0.0299	0.0242	0.0197	0.0202	0.0214	0.0221	0.0251
1150	0.0297	0.0241	0.0196	0.0199	0.0211	0.0218	0.0248
1150	0.0296	0.024	0.0194	0.0196	0.0208	0.0215	0.0246
1150	0.0294	0.0238	0.0193	0.0194	0.0207	0.0214	0.0246
1150	0.0292	0.0237	0.0191	0.0193	0.0206	0.0213	0.0247
1150	0.029	0.0235	0.019	0.0193	0.0207	0.0214	0.0249
1160	0.0287	0.0232	0.0188	0.0192	0.0206	0.0214	0.025
1160	0.0284	0.0229	0.0185	0.019	0.0204	0.0212	0.0248
1160	0.028	0.0225	0.0181	0.0186	0.0201	0.0208	0.0244
1160	0.0277	0.0221	0.0178	0.0183	0.0197	0.0205	0.024
1160	0.0274	0.0218	0.0174	0.018	0.0195	0.0203	0.0239
1160	0.0271	0.0215	0.0172	0.0179	0.0195	0.0204	0.0241
1170	0.0269	0.0214	0.0172	0.018	0.0197	0.0208	0.0246
1170	0.0267	0.0213	0.0172	0.0181	0.0199	0.021	0.0249
1170	0.0266	0.0212	0.0171	0.0179	0.0197	0.0209	0.0247
1170	0.0265	0.0212	0.017	0.0177	0.0196	0.0207	0.0245
1170	0.0265	0.0212	0.017	0.0177	0.0195	0.0206	0.0243
1180	0.0266	0.0212	0.017	0.0177	0.0195	0.0205	0.0242
1180	0.0267	0.0213	0.017	0.0177	0.0194	0.0204	0.024
1180	0.0269	0.0214	0.017	0.0177	0.0194	0.0203	0.0238
1180	0.027	0.0215	0.0171	0.0177	0.0194	0.0202	0.0236
1180	0.0272	0.0215	0.0171	0.0177	0.0193	0.0201	0.0234
1190	0.0273	0.0216	0.0171	0.0177	0.0193	0.0201	0.0232
1190	0.0274	0.0217	0.0173	0.0178	0.0194	0.0202	0.0233
1190	0.0275	0.0219	0.0175	0.0181	0.0197	0.0206	0.0238
1190	0.0278	0.0222	0.0179	0.0186	0.0203	0.0214	0.0246
1190	0.0282	0.0227	0.0185	0.0193	0.0211	0.0222	0.0255
1200	0.0286	0.0232	0.0191	0.0199	0.0217	0.0228	0.0261
1200	0.0292	0.0238	0.0196	0.0204	0.0222	0.0234	0.0266
1200	0.0299	0.0245	0.0203	0.0211	0.023	0.0241	0.0273
1200	0.0306	0.0253	0.021	0.0219	0.0238	0.0249	0.0281
1200	0.0313	0.026	0.0218	0.0227	0.0246	0.0257	0.0288
1210	0.032	0.0266	0.0224	0.0234	0.0253	0.0263	0.0293
1210	0.0325	0.0271	0.0229	0.0239	0.0257	0.0268	0.0297
1210	0.0329	0.0275	0.0233	0.0242	0.026	0.0271	0.0299
1210	0.033	0.0276	0.0234	0.0243	0.0262	0.0272	0.0299
1210	0.0331	0.0277	0.0235	0.0244	0.0262	0.0272	0.0298
1210	0.0331	0.0277	0.0235	0.0244	0.0261	0.0271	0.0297
1220	0.0331	0.0277	0.0235	0.0243	0.026	0.0271	0.0296
1220	0.0331	0.0277	0.0235	0.0243	0.026	0.0271	0.0296
1220	0.0331	0.0278	0.0235	0.0244	0.0261	0.0272	0.0298
1220	0.0332	0.0278	0.0235	0.0244	0.0262	0.0273	0.0299
1220	0.0333	0.028	0.0236	0.0246	0.0264	0.0274	0.0301
1230	0.0335	0.0282	0.0238	0.0248	0.0266	0.0277	0.0304
1230	0.0337	0.0284	0.0241	0.0252	0.027	0.028	0.0308
1230	0.0341	0.0288	0.0245	0.0255	0.0273	0.0283	0.0312
1230	0.0346	0.0293	0.025	0.026	0.0277	0.0287	0.0316
1230	0.0351	0.0298	0.0256	0.0265	0.0282	0.0291	0.0321
1240	0.0359	0.0305	0.0263	0.0271	0.0288	0.0296	0.0326
1240	0.0367	0.0314	0.0272	0.0279	0.0295	0.0303	0.0333
1240	0.0378	0.0325	0.0282	0.0289	0.0304	0.0312	0.034
1240	0.0391	0.0338	0.0295	0.0301	0.0315	0.0322	0.0349
1240	0.0405	0.0352	0.0308	0.0314	0.0327	0.0334	0.0359
1250	0.042	0.0366	0.0322	0.0327	0.034	0.0346	0.0368
1250	0.0435	0.0381	0.0336	0.034	0.0353	0.0357	0.0376
1250	0.0449	0.0394	0.0347	0.0351	0.0363	0.0366	0.038
1250	0.046	0.0405	0.0357	0.036	0.037	0.0371	0.038
1250	0.047	0.0413	0.0365	0.0366	0.0375	0.0373	0.0379
1260	0.0476	0.0418	0.0369	0.0369	0.0376	0.0374	0.0377
1260	0.0478	0.0419	0.037	0.0369	0.0376	0.0372	0.0376
1260	0.0475	0.0416	0.0367	0.0365	0.0372	0.0369	0.0375
1260	0.0467	0.0409	0.036	0.0358	0.0366	0.0364	0.0374
1260	0.0455	0.0398	0.035	0.0348	0.0357	0.0356	0.0371
1270	0.044	0.0383	0.0336	0.0335	0.0345	0.0347	0.0368
1270	0.0423	0.0366	0.032	0.0321	0.0332	0.0337	0.0363
1270	0.0405	0.0349	0.0303	0.0307	0.032	0.0327	0.0358
1270	0.0388	0.0332	0.0287	0.0293	0.0307	0.0316	0.0351
1270	0.0371	0.0317	0.0272	0.0279	0.0294	0.0305	0.0342
1270	0.0357	0.0302	0.0258	0.0266	0.0282	0.0293	0.0331
1280	0.0344	0.029	0.0246	0.0255	0.0271	0.0282	0.032
1280	0.0335	0.0281	0.0237	0.0245	0.0262	0.0272	0.031
1280	0.0328	0.0274	0.0231	0.0238	0.0256	0.0265	0.0302
1280	0.0324	0.027	0.0227	0.0233	0.0251	0.026	0.0295
1280	0.0321	0.0267	0.0224	0.0231	0.0248	0.0257	0.0292
1290	0.032	0.0266	0.0223	0.0229	0.0246	0.0255	0.0291
1290	0.0318	0.0265	0.0222	0.0228	0.0245	0.0254	0.0289
1290	0.0317	0.0263	0.022	0.0226	0.0242	0.0252	0.0287
1290	0.0315	0.0261	0.0217	0.0223	0.0239	0.0248	0.0282
1290	0.0312	0.0258	0.0214	0.022	0.0235	0.0243	0.0277
1300	0.0309	0.0255	0.021	0.0216	0.023	0.0239	0.0271
1300	0.0305	0.0251	0.0206	0.0211	0.0225	0.0233	0.0263
1300	0.0302	0.0246	0.0201	0.0205	0.0219	0.0226	0.0256
1300	0.0298	0.0243	0.0197	0.0201	0.0215	0.0222	0.0252
1300	0.0295	0.0239	0.0194	0.0199	0.0214	0.0221	0.0252
1310	0.0292	0.0237	0.0193	0.0198	0.0214	0.0222	0.0254
1310	0.029	0.0236	0.0192	0.0198	0.0215	0.0224	0.0257
1310	0.0288	0.0235	0.0193	0.0198	0.0216	0.0226	0.0262
1310	0.0288	0.0235	0.0193	0.02	0.0219	0.0229	0.0266
1310	0.0287	0.0235	0.0194	0.0201	0.022	0.0232	0.027
1320	0.0287	0.0234	0.0193	0.0201	0.0221	0.0233	0.0272
1320	0.0286	0.0233	0.0192	0.0201	0.022	0.0233	0.0272
1320	0.0284	0.0231	0.019	0.02	0.0218	0.0231	0.027
1320	0.0281	0.0229	0.0187	0.0197	0.0215	0.0228	0.0266
1320	0.0278	0.0225	0.0183	0.0192	0.0211	0.0223	0.026
1320	0.0275	0.0222	0.0179	0.0188	0.0206	0.0217	0.0254
1330	0.0273	0.022	0.0178	0.0186	0.0204	0.0215	0.0253
1330	0.0273	0.022	0.0179	0.0188	0.0207	0.0218	0.0258
1330	0.0274	0.0221	0.0181	0.0191	0.0211	0.0223	0.0265
1330	0.0275	0.0224	0.0185	0.0194	0.0216	0.0228	0.0272
1330	0.0278	0.0227	0.0189	0.0199	0.0221	0.0234	0.028
1340	0.0281	0.023	0.0193	0.0203	0.0226	0.0239	0.0287
1340	0.0284	0.0234	0.0196	0.0207	0.0229	0.0243	0.0292
1340	0.0287	0.0237	0.0199	0.021	0.0231	0.0245	0.0294
1340	0.0289	0.0239	0.02	0.0211	0.0232	0.0246	0.0294
1340	0.0291	0.024	0.0201	0.0212	0.0231	0.0245	0.0293
1350	0.0291	0.0239	0.02	0.021	0.0229	0.0242	0.029
1350	0.029	0.0237	0.0197	0.0206	0.0224	0.0237	0.0285
1350	0.0288	0.0236	0.0195	0.0203	0.0221	0.0233	0.0281
1350	0.0289	0.0236	0.0195	0.0203	0.022	0.0233	0.0281
1350	0.0289	0.0236	0.0196	0.0204	0.0223	0.0235	0.0285
1360	0.029	0.0237	0.0198	0.0206	0.0225	0.0238	0.029
1360	0.029	0.0238	0.0199	0.0207	0.0227	0.0241	0.0294
1360	0.029	0.0238	0.02	0.0209	0.0229	0.0244	0.0299
1360	0.0291	0.024	0.0202	0.0212	0.0233	0.0248	0.0305
1360	0.0294	0.0243	0.0205	0.0216	0.0237	0.0252	0.031
1370	0.0297	0.0246	0.0208	0.0219	0.024	0.0256	0.0313
1370	0.03	0.0249	0.0211	0.0223	0.0244	0.026	0.0317
1370	0.0303	0.0253	0.0215	0.0228	0.025	0.0266	0.0323
1370	0.0307	0.0256	0.0219	0.0233	0.0254	0.0271	0.0327
1370	0.031	0.0259	0.0221	0.0234	0.0255	0.0271	0.0325
1370	0.0314	0.0262	0.0224	0.0236	0.0256	0.0271	0.0323
1380	0.0319	0.0267	0.0229	0.024	0.026	0.0274	0.0325
1380	0.0324	0.0272	0.0233	0.0244	0.0263	0.0277	0.0326
1380	0.0326	0.0275	0.0236	0.0246	0.0265	0.0279	0.0327
1380	0.0329	0.0277	0.0239	0.0248	0.0267	0.0281	0.0329
1380	0.0331	0.028	0.0241	0.025	0.027	0.0283	0.0331
1390	0.0333	0.0282	0.0244	0.0254	0.0273	0.0287	0.0336
1390	0.0337	0.0286	0.0247	0.0258	0.0278	0.0292	0.034
1390	0.0339	0.0288	0.025	0.026	0.028	0.0295	0.0343
1390	0.0341	0.0289	0.0251	0.0262	0.0283	0.0297	0.0345
1390	0.0341	0.029	0.0252	0.0264	0.0284	0.0299	0.0347
1400	0.034	0.029	0.0252	0.0263	0.0284	0.0298	0.0346
1400	0.0339	0.0288	0.025	0.0261	0.0281	0.0294	0.034
1400	0.0336	0.0285	0.0246	0.0256	0.0275	0.0288	0.0332
1400	0.0333	0.0281	0.0242	0.0251	0.027	0.0282	0.0325
1400	0.0328	0.0277	0.0237	0.0246	0.0265	0.0278	0.0321
1410	0.0323	0.0272	0.0233	0.0242	0.0261	0.0274	0.0318
1410	0.032	0.0269	0.023	0.0239	0.0259	0.0272	0.0317
1410	0.0318	0.0268	0.0229	0.0239	0.0259	0.0273	0.0319
1410	0.0317	0.0267	0.0229	0.0239	0.0259	0.0273	0.0321
1410	0.0317	0.0267	0.0228	0.024	0.026	0.0274	0.0322
1420	0.0318	0.0268	0.0229	0.0242	0.0262	0.0276	0.0325
1420	0.032	0.0269	0.0231	0.0244	0.0264	0.0279	0.0327
1420	0.0324	0.0273	0.0234	0.0246	0.0267	0.0281	0.0329
1420	0.0328	0.0277	0.0238	0.025	0.027	0.0283	0.0331
1420	0.0334	0.0283	0.0244	0.0255	0.0274	0.0287	0.0334
1430	0.0341	0.0289	0.025	0.0261	0.0281	0.0294	0.0341
1430	0.0348	0.0296	0.0257	0.0268	0.0288	0.0302	0.035
1430	0.0354	0.0303	0.0264	0.0274	0.0295	0.0309	0.0358
1430	0.0361	0.0309	0.027	0.0281	0.0302	0.0315	0.0365
1430	0.0367	0.0316	0.0277	0.0288	0.0308	0.0322	0.0371
1430	0.0372	0.0321	0.0282	0.0293	0.0313	0.0327	0.0376
1440	0.0375	0.0323	0.0285	0.0296	0.0316	0.0329	0.0378
1440	0.0374	0.0322	0.0283	0.0294	0.0314	0.0327	0.0375
1440	0.0371	0.0319	0.028	0.0291	0.0309	0.0322	0.037
1440	0.0367	0.0314	0.0275	0.0286	0.0305	0.0317	0.0365
1440	0.036	0.0308	0.0268	0.0279	0.0297	0.031	0.0357
1450	0.0351	0.0299	0.0259	0.0269	0.0287	0.0299	0.0345
1450	0.0342	0.029	0.025	0.0259	0.0277	0.0289	0.0334
1450	0.0335	0.0283	0.0243	0.0251	0.0269	0.0281	0.0325
1450	0.0329	0.0277	0.0237	0.0246	0.0263	0.0276	0.0319
1450	0.0325	0.0273	0.0233	0.0241	0.0258	0.027	0.0313
1460	0.0324	0.0272	0.0231	0.0239	0.0256	0.0268	0.0309
1460	0.0326	0.0274	0.0233	0.024	0.0257	0.0268	0.0308
1460	0.0329	0.0276	0.0236	0.0242	0.0258	0.0269	0.0306
1460	0.0332	0.0279	0.0238	0.0244	0.026	0.027	0.0305
1460	0.0336	0.0282	0.0241	0.0247	0.0262	0.0272	0.0306
1470	0.0341	0.0287	0.0245	0.0252	0.0267	0.0276	0.0309
1470	0.0346	0.0292	0.0251	0.0257	0.0273	0.0282	0.0315
1470	0.035	0.0296	0.0256	0.0262	0.0278	0.0288	0.0321
1470	0.0351	0.0298	0.0258	0.0265	0.0282	0.0292	0.0325
1470	0.035	0.0297	0.0258	0.0266	0.0283	0.0294	0.0326
1480	0.0349	0.0297	0.0258	0.0267	0.0285	0.0296	0.0329
1480	0.0348	0.0297	0.0259	0.0268	0.0287	0.03	0.0334
1480	0.0348	0.0297	0.0259	0.0269	0.0289	0.0302	0.0338
1480	0.0347	0.0297	0.0259	0.027	0.029	0.0304	0.0342
1480	0.0348	0.0298	0.026	0.0271	0.0292	0.0306	0.0346
1480	0.0349	0.0299	0.0262	0.0273	0.0294	0.0308	0.035
1490	0.035	0.03	0.0261	0.0273	0.0293	0.0307	0.0351
1490	0.0351	0.03	0.0261	0.0272	0.0292	0.0307	0.0354
1490	0.0353	0.0302	0.0263	0.0275	0.0295	0.0311	0.036
1490	0.0359	0.0307	0.0269	0.0281	0.0301	0.0316	0.0366
1490	0.0364	0.0313	0.0274	0.0286	0.0305	0.0321	0.0371
1500	0.0366	0.0315	0.0276	0.0288	0.0306	0.0321	0.0372
1500	0.0369	0.0318	0.0279	0.0289	0.0308	0.0322	0.0371
1500	0.0372	0.0322	0.0282	0.0292	0.031	0.0325	0.0372
1500	0.0375	0.0326	0.0286	0.0296	0.0313	0.0328	0.0375
1500	0.0379	0.0329	0.0289	0.0299	0.0316	0.033	0.0376
1510	0.038	0.033	0.029	0.0299	0.0315	0.0329	0.0374
1510	0.0379	0.0329	0.0288	0.0297	0.0313	0.0326	0.0369
1510	0.0376	0.0327	0.0285	0.0293	0.0309	0.0321	0.0364
1510	0.0373	0.0323	0.0282	0.0289	0.0303	0.0315	0.0358
1510	0.037	0.032	0.0278	0.0285	0.0299	0.031	0.0354
1520	0.0368	0.0317	0.0275	0.0282	0.0296	0.0307	0.0352
1520	0.0365	0.0315	0.0273	0.028	0.0294	0.0305	0.035
1520	0.0362	0.0311	0.027	0.0277	0.029	0.0301	0.0346
1520	0.0358	0.0306	0.0265	0.0271	0.0284	0.0295	0.034
1520	0.0352	0.0301	0.0259	0.0265	0.0278	0.0289	0.0333
1530	0.0346	0.0296	0.0254	0.026	0.0273	0.0285	0.033
1530	0.0342	0.0292	0.025	0.0256	0.027	0.0281	0.0327
1530	0.0339	0.0288	0.0247	0.0253	0.0266	0.0278	0.0324
1530	0.0335	0.0285	0.0243	0.0249	0.0262	0.0274	0.0319
1530	0.0332	0.0282	0.024	0.0245	0.0258	0.027	0.0315
1540	0.033	0.0279	0.0237	0.0243	0.0256	0.0268	0.0313
1540	0.0327	0.0277	0.0235	0.0241	0.0254	0.0266	0.031
1540	0.0325	0.0275	0.0233	0.0239	0.0252	0.0263	0.0307
1540	0.0323	0.0274	0.0232	0.0238	0.0251	0.0262	0.0306
1540	0.0323	0.0274	0.0232	0.0238	0.0251	0.0262	0.0306
1540	0.0322	0.0273	0.0232	0.0238	0.0251	0.0262	0.0305
1550	0.0323	0.0274	0.0233	0.0239	0.0252	0.0263	0.0305
1550	0.0324	0.0276	0.0235	0.0241	0.0254	0.0266	0.0309
1550	0.0325	0.0277	0.0237	0.0244	0.0257	0.0269	0.0314
1550	0.0325	0.0277	0.0237	0.0244	0.0257	0.0269	0.0314
1550	0.0325	0.0276	0.0236	0.0242	0.0254	0.0266	0.031
1560	0.0324	0.0275	0.0234	0.0239	0.0251	0.0261	0.0305
1560	0.0323	0.0273	0.0231	0.0235	0.0246	0.0256	0.0299
1560	0.0322	0.0271	0.0228	0.0231	0.0241	0.025	0.0292
1560	0.0319	0.0268	0.0224	0.0226	0.0235	0.0244	0.0285
1560	0.0315	0.0263	0.0219	0.0221	0.0229	0.0237	0.0276
1570	0.0311	0.026	0.0216	0.0216	0.0224	0.0231	0.0268
1570	0.0309	0.0258	0.0213	0.0213	0.022	0.0226	0.0263
1570	0.0309	0.0258	0.0214	0.0213	0.0219	0.0225	0.026
1570	0.0311	0.026	0.0216	0.0215	0.022	0.0226	0.0259
1570	0.0314	0.0263	0.022	0.0219	0.0224	0.0229	0.0262
1580	0.0318	0.0268	0.0225	0.0224	0.023	0.0234	0.0266
1580	0.0322	0.0271	0.0228	0.0228	0.0233	0.0238	0.0268
1580	0.0324	0.0273	0.0231	0.023	0.0235	0.0239	0.0269
1580	0.0324	0.0274	0.0232	0.0231	0.0236	0.0239	0.0268
1580	0.0324	0.0273	0.0231	0.023	0.0235	0.0238	0.0267
1590	0.0323	0.0272	0.023	0.0229	0.0234	0.0237	0.0265
1590	0.0321	0.0271	0.0229	0.0227	0.0232	0.0235	0.0263
1590	0.0319	0.0269	0.0227	0.0225	0.0231	0.0234	0.0261
1590	0.0316	0.0266	0.0225	0.0224	0.023	0.0233	0.0261
1590	0.0314	0.0265	0.0223	0.0223	0.0229	0.0233	0.0261
1590	0.0313	0.0264	0.0222	0.0222	0.0229	0.0234	0.0262
1600	0.0313	0.0264	0.0222	0.0223	0.0229	0.0235	0.0263
1600	0.0312	0.0263	0.0222	0.0223	0.023	0.0235	0.0264
1600	0.0312	0.0264	0.0222	0.0223	0.023	0.0235	0.0264
1600	0.0313	0.0264	0.0222	0.0224	0.023	0.0235	0.0265
1600	0.0313	0.0264	0.0222	0.0223	0.0229	0.0235	0.0266
1610	0.0312	0.0264	0.0222	0.0223	0.0228	0.0234	0.0267
1610	0.0312	0.0263	0.0221	0.0221	0.0227	0.0233	0.0268
1610	0.0312	0.0262	0.022	0.022	0.0226	0.0231	0.0269
1610	0.0312	0.0261	0.0219	0.0219	0.0224	0.023	0.0269
1610	0.0311	0.0261	0.0218	0.0218	0.0223	0.0228	0.0269
1620	0.0311	0.026	0.0216	0.0216	0.0221	0.0226	0.0268
1620	0.0309	0.0258	0.0214	0.0213	0.0218	0.0224	0.0267
1620	0.0309	0.0257	0.0213	0.0212	0.0217	0.0221	0.0264
1620	0.0309	0.0257	0.0213	0.0211	0.0215	0.022	0.0262
1620	0.0306	0.0255	0.021	0.0209	0.0212	0.0216	0.0258
1630	0.0302	0.0251	0.0206	0.0204	0.0207	0.021	0.0252
1630	0.0298	0.0247	0.0202	0.0199	0.0202	0.0204	0.0244
1630	0.0296	0.0244	0.0199	0.0196	0.0197	0.0199	0.0239
1630	0.0294	0.0242	0.0197	0.0194	0.0194	0.0196	0.0235
1630	0.0293	0.0241	0.0196	0.0193	0.0192	0.0194	0.0232
1640	0.0291	0.0239	0.0194	0.019	0.0189	0.019	0.0228
1640	0.0288	0.0236	0.0191	0.0187	0.0186	0.0187	0.0224
1640	0.0286	0.0234	0.0189	0.0185	0.0184	0.0185	0.0221
1640	0.0285	0.0232	0.0186	0.0182	0.0181	0.0183	0.0219
1640	0.0282	0.0229	0.0183	0.0179	0.0178	0.018	0.0215
1640	0.028	0.0227	0.018	0.0177	0.0176	0.0178	0.0213
1650	0.028	0.0227	0.0181	0.0177	0.0177	0.0179	0.0213
1650	0.028	0.0227	0.0181	0.0178	0.0178	0.018	0.0214
1650	0.0278	0.0225	0.0179	0.0176	0.0176	0.0179	0.0213
1650	0.0276	0.0223	0.0177	0.0174	0.0174	0.0177	0.0211
1650	0.0276	0.0223	0.0177	0.0174	0.0174	0.0177	0.0211
1660	0.0277	0.0225	0.0179	0.0175	0.0175	0.0178	0.0212
1660	0.0278	0.0225	0.018	0.0176	0.0176	0.0179	0.0214
1660	0.0278	0.0225	0.018	0.0176	0.0176	0.0179	0.0214
1660	0.0275	0.0222	0.0177	0.0173	0.0173	0.0176	0.0211
1660	0.0273	0.022	0.0175	0.0171	0.0172	0.0175	0.021
1670	0.0272	0.0219	0.0173	0.017	0.0171	0.0175	0.0211
1670	0.027	0.0217	0.0171	0.0169	0.017	0.0175	0.021
1670	0.0267	0.0215	0.0169	0.0168	0.0171	0.0176	0.0213
1670	0.0265	0.0213	0.0168	0.0168	0.0172	0.0178	0.0214
1670	0.0262	0.0211	0.0166	0.0166	0.017	0.0177	0.0212
1680	0.026	0.0209	0.0165	0.0165	0.017	0.0176	0.0211
1680	0.0258	0.0206	0.0162	0.0164	0.0168	0.0175	0.021
1680	0.0256	0.0205	0.0161	0.0163	0.0167	0.0175	0.0209
1680	0.0256	0.0205	0.0162	0.0163	0.0168	0.0175	0.021
1680	0.0254	0.0204	0.0161	0.0162	0.0167	0.0175	0.0209
1690	0.0252	0.0201	0.0159	0.0159	0.0165	0.0172	0.0206
1690	0.0251	0.02	0.0156	0.0157	0.0162	0.0169	0.0202
1690	0.025	0.0198	0.0155	0.0156	0.0161	0.0168	0.0202
1690	0.0249	0.0198	0.0155	0.0157	0.0162	0.0171	0.0206
1690	0.025	0.0199	0.0156	0.0158	0.0165	0.0174	0.0211
1700	0.025	0.0199	0.0156	0.016	0.0167	0.0177	0.0216
1700	0.0249	0.0199	0.0156	0.0161	0.0168	0.018	0.022
1700	0.0248	0.0198	0.0155	0.016	0.0168	0.0179	0.0219
1700	0.0248	0.0198	0.0155	0.016	0.0167	0.0179	0.0219
1700	0.0249	0.02	0.0157	0.0162	0.0169	0.0182	0.0223
1700	0.025	0.02	0.0158	0.0163	0.0171	0.0183	0.0226
1710	0.0248	0.0198	0.0156	0.0161	0.0169	0.0181	0.0224
1710	0.0247	0.0198	0.0156	0.016	0.0167	0.018	0.0222
1710	0.0248	0.0199	0.0157	0.016	0.0168	0.018	0.0222
1710	0.0251	0.0202	0.016	0.0163	0.017	0.0181	0.0223
1710	0.0258	0.0209	0.0167	0.0169	0.0176	0.0187	0.023
1720	0.0269	0.022	0.0178	0.0181	0.0188	0.0198	0.0244
1720	0.0281	0.0232	0.019	0.0195	0.0201	0.0212	0.026
1720	0.0292	0.0244	0.0202	0.0207	0.0215	0.0226	0.0275
1720	0.03	0.0252	0.021	0.0216	0.0223	0.0234	0.0284
1720	0.0305	0.0257	0.0216	0.0222	0.0229	0.024	0.029
1730	0.031	0.0262	0.0221	0.0227	0.0235	0.0246	0.0297
1730	0.0312	0.0264	0.0223	0.023	0.0239	0.025	0.0303
1730	0.0309	0.0261	0.022	0.0228	0.0237	0.025	0.0303
1730	0.03	0.0251	0.0211	0.022	0.0229	0.0242	0.0295
1730	0.0286	0.0237	0.0197	0.0206	0.0216	0.0229	0.0281
1740	0.0271	0.0222	0.0182	0.0191	0.0202	0.0216	0.0267
1740	0.0255	0.0207	0.0167	0.0176	0.0188	0.0202	0.0252
1740	0.0242	0.0194	0.0153	0.0163	0.0175	0.019	0.0239
1740	0.0231	0.0183	0.0143	0.0153	0.0165	0.018	0.0229
1740	0.022	0.0172	0.0133	0.0144	0.0156	0.0172	0.022
1750	0.021	0.0163	0.0123	0.0135	0.0148	0.0164	0.0212
1750	0.0199	0.0153	0.0114	0.0127	0.014	0.0156	0.0204
1750	0.0188	0.0142	0.0104	0.0117	0.013	0.0148	0.0195
1750	0.018	0.0135	0.00975	0.0111	0.0124	0.0142	0.019
1750	0.0175	0.0129	0.00923	0.0106	0.0119	0.0137	0.0186
1750	0.0168	0.0123	0.00861	0.00996	0.0113	0.0131	0.018
1760	0.0163	0.0117	0.0081	0.00947	0.0109	0.0126	0.0177
1760	0.0158	0.0113	0.00767	0.00907	0.0105	0.0123	0.0175
1760	0.0155	0.011	0.00743	0.00882	0.0103	0.0121	0.0173
1760	0.0154	0.0109	0.00724	0.00855	0.01	0.0118	0.0169
1760	0.0154	0.0108	0.00707	0.00828	0.0097	0.0114	0.0164
1770	0.0154	0.0108	0.00697	0.00814	0.00951	0.0112	0.0161
1770	0.0153	0.0107	0.00683	0.00798	0.00929	0.0109	0.0158
1770	0.0151	0.0105	0.0066	0.0077	0.00894	0.0106	0.0153
1770	0.015	0.0103	0.00646	0.00757	0.00875	0.0104	0.0151
1770	0.0149	0.0102	0.00636	0.00751	0.00867	0.0103	0.015
1780	0.0147	0.01	0.00619	0.00737	0.00851	0.0102	0.0149
1780	0.0144	0.00975	0.00596	0.00716	0.00829	0.00996	0.0147
1780	0.0141	0.00945	0.00569	0.00691	0.00807	0.00973	0.0145
1780	0.0139	0.00928	0.00555	0.00681	0.00802	0.00968	0.0145
1780	0.0138	0.00925	0.00558	0.00692	0.00822	0.00992	0.0149
1790	0.0138	0.00929	0.00565	0.00702	0.00839	0.0101	0.0151
1790	0.014	0.00945	0.00577	0.00709	0.00845	0.0102	0.0151
1790	0.0142	0.00966	0.00595	0.00725	0.0086	0.0103	0.0153
1790	0.0143	0.0098	0.00608	0.00739	0.00873	0.0105	0.0154
1790	0.0143	0.00981	0.00607	0.0074	0.00872	0.0105	0.0153
1800	0.0142	0.00977	0.00601	0.00733	0.00862	0.0104	0.0152
1800	0.0141	0.00961	0.00583	0.00714	0.00838	0.0101	0.0148
1800	0.0139	0.00946	0.00567	0.00697	0.00818	0.00987	0.0145
1800	0.0138	0.00927	0.00548	0.00679	0.00796	0.00962	0.0142
1800	0.0134	0.00889	0.00509	0.00636	0.00749	0.00909	0.0135
1810	0.013	0.00851	0.00472	0.00598	0.00712	0.00867	0.013
1810	0.0128	0.00829	0.00449	0.00572	0.00686	0.00836	0.0126
1810	0.0126	0.00806	0.00423	0.0054	0.00654	0.00797	0.0121
1810	0.0123	0.0078	0.00396	0.0051	0.00626	0.00767	0.0118
1810	0.0121	0.00761	0.00374	0.00487	0.00604	0.00745	0.0115
1810	0.0119	0.00748	0.00359	0.0047	0.00585	0.00727	0.0112
1820	0.0119	0.00748	0.00359	0.00471	0.00586	0.00731	0.0113
1820	0.012	0.00756	0.00366	0.00476	0.00586	0.00731	0.0112
1820	0.0121	0.00764	0.0037	0.00476	0.00578	0.00721	0.0111
1820	0.0122	0.00769	0.00373	0.00477	0.00573	0.00714	0.011
1820	0.0122	0.00773	0.00376	0.00478	0.00567	0.00707	0.0109
1830	0.0123	0.00782	0.00384	0.00482	0.00565	0.00701	0.0108
1830	0.0124	0.00782	0.00381	0.00475	0.00552	0.00682	0.0106
1830	0.0122	0.00765	0.00362	0.00452	0.00526	0.0065	0.0102
1830	0.0121	0.0076	0.00356	0.00447	0.00524	0.00645	0.0101
1830	0.0121	0.00763	0.0036	0.00453	0.00536	0.00658	0.0103
1840	0.0121	0.00766	0.00365	0.00463	0.00552	0.00679	0.0106
1840	0.0121	0.00771	0.00372	0.00477	0.00574	0.0071	0.011
1840	0.0121	0.00775	0.0038	0.00491	0.00593	0.00736	0.0113
1840	0.0121	0.00774	0.0038	0.00495	0.00598	0.00748	0.0115
1840	0.012	0.00769	0.00374	0.00488	0.00586	0.00736	0.0113
1850	0.0121	0.00768	0.0037	0.00479	0.00567	0.00714	0.011
1850	0.012	0.00761	0.00361	0.00467	0.00547	0.0069	0.0107
1850	0.0119	0.00746	0.00347	0.00451	0.00526	0.00665	0.0103
1850	0.0117	0.00728	0.00327	0.00429	0.00499	0.00632	0.00992
1850	0.0114	0.00703	0.003	0.00397	0.00462	0.00588	0.00932
1860	0.0111	0.00672	0.00265	0.00354	0.00416	0.0053	0.00856
1860	0.011	0.00658	0.00248	0.00332	0.00394	0.00499	0.00815
1860	0.0112	0.00674	0.00263	0.00348	0.00413	0.00517	0.00841
1860	0.0114	0.00696	0.00286	0.00375	0.00444	0.00551	0.00887
1860	0.0115	0.00711	0.00303	0.00396	0.00468	0.00581	0.00925
1860	0.0116	0.0072	0.00312	0.00406	0.00478	0.00595	0.00941
1870	0.0116	0.00721	0.00312	0.00407	0.00477	0.00597	0.00942
1870	0.0116	0.00718	0.00308	0.00403	0.0047	0.00593	0.00936
1870	0.0115	0.0071	0.00297	0.00392	0.00453	0.00576	0.00913
1870	0.0115	0.00702	0.00288	0.00382	0.00438	0.0056	0.0089
1870	0.0114	0.00693	0.00281	0.00374	0.00427	0.00549	0.00874
1880	0.0113	0.00683	0.00272	0.00366	0.00418	0.00539	0.00861
1880	0.0112	0.00674	0.00264	0.00355	0.00408	0.00524	0.00841
1880	0.0111	0.00665	0.00252	0.0034	0.00393	0.00502	0.00811
1880	0.0111	0.00662	0.00248	0.00332	0.00385	0.00487	0.00791
1880	0.0112	0.00675	0.0026	0.00342	0.00398	0.00497	0.00804
1890	0.0113	0.0069	0.00275	0.00358	0.00418	0.00518	0.00831
1890	0.0114	0.00695	0.0028	0.00363	0.00423	0.00524	0.00839
1890	0.0113	0.00694	0.00277	0.00361	0.00419	0.00521	0.00835
1890	0.0113	0.0069	0.00271	0.00355	0.00411	0.00514	0.00827
1890	0.0112	0.00683	0.00264	0.0035	0.00403	0.00508	0.0082
1900	0.0111	0.00678	0.00259	0.00346	0.00398	0.00506	0.00817
1900	0.0111	0.00675	0.00259	0.00348	0.00399	0.00509	0.00821
1900	0.0111	0.00676	0.00262	0.00352	0.00404	0.00516	0.0083
1900	0.0111	0.00676	0.00263	0.00354	0.00406	0.00518	0.00831
1900	0.0111	0.00674	0.00263	0.00352	0.00404	0.00514	0.00823
1910	0.0112	0.00679	0.00268	0.00355	0.00407	0.00514	0.0082
1910	0.0112	0.00684	0.00274	0.00358	0.00411	0.00514	0.00821
1910	0.0113	0.0069	0.00278	0.00364	0.00418	0.0052	0.00831
1910	0.0114	0.007	0.00289	0.00378	0.00435	0.00538	0.00857
1910	0.0114	0.00708	0.00297	0.00389	0.00447	0.00552	0.00878
1910	0.0114	0.0071	0.00298	0.00393	0.0045	0.00556	0.00885
1920	0.0114	0.00706	0.00293	0.00389	0.00444	0.00552	0.00881
1920	0.0113	0.00697	0.00283	0.0038	0.00431	0.0054	0.00865
1920	0.0113	0.00689	0.00274	0.00371	0.00418	0.00527	0.00846
1920	0.0112	0.00685	0.0027	0.00366	0.00413	0.00522	0.00838
1920	0.0112	0.00683	0.00269	0.00363	0.0041	0.00519	0.00831
1930	0.0112	0.00679	0.00263	0.00354	0.00399	0.00504	0.00807
1930	0.0111	0.00673	0.00254	0.00341	0.00384	0.00484	0.00777
1930	0.0111	0.00669	0.00249	0.00333	0.00373	0.0047	0.00755
1930	0.0111	0.0067	0.0025	0.00331	0.0037	0.00465	0.00746
1930	0.0111	0.00674	0.00254	0.00332	0.0037	0.00464	0.00747
1940	0.0112	0.00678	0.00257	0.00338	0.00375	0.0047	0.00757
1940	0.0112	0.00685	0.00266	0.00349	0.00387	0.00484	0.00777
1940	0.0112	0.00687	0.00269	0.00354	0.0039	0.00487	0.00782
1940	0.0112	0.00684	0.00265	0.0035	0.00384	0.00482	0.00775
1940	0.0112	0.00681	0.00264	0.00351	0.00386	0.00488	0.00781
1950	0.0111	0.00679	0.00266	0.00357	0.00395	0.005	0.00794
1950	0.0111	0.00676	0.00263	0.00353	0.0039	0.00495	0.00785
1950	0.0111	0.00672	0.00258	0.00345	0.0038	0.00483	0.00767
1950	0.0111	0.00667	0.0025	0.00333	0.00364	0.00462	0.00737
1950	0.0111	0.00665	0.00243	0.00321	0.00349	0.00441	0.00708
1960	0.0111	0.00666	0.00243	0.00319	0.00345	0.00436	0.00702
1960	0.0111	0.00671	0.00248	0.00323	0.00349	0.0044	0.00709
1960	0.0111	0.00676	0.00253	0.00326	0.00351	0.0044	0.00712
1960	0.0112	0.00679	0.00258	0.0033	0.00351	0.00441	0.00715
1960	0.0112	0.00681	0.0026	0.00332	0.00349	0.00442	0.00715
1970	0.0112	0.00681	0.0026	0.00331	0.00346	0.00439	0.00711
1970	0.0112	0.00678	0.00257	0.00327	0.00341	0.00435	0.00703
1970	0.0111	0.00675	0.00254	0.00325	0.00341	0.00437	0.00703
1970	0.0111	0.00674	0.00255	0.00331	0.00351	0.00451	0.00718
1970	0.011	0.00672	0.00255	0.00332	0.00354	0.00454	0.00716
1970	0.011	0.00666	0.00247	0.0032	0.00338	0.00435	0.00687
1980	0.011	0.00665	0.00242	0.00314	0.00329	0.00424	0.00671
1980	0.0111	0.00665	0.00241	0.00311	0.00324	0.00417	0.0066
1980	0.0111	0.00669	0.00246	0.00318	0.00333	0.00427	0.00676
1980	0.0111	0.00677	0.00258	0.00335	0.00353	0.0045	0.00711
1980	0.0112	0.00684	0.00268	0.00347	0.00368	0.00466	0.00737
1990	0.0112	0.00688	0.00274	0.00354	0.00375	0.00475	0.00751
1990	0.0112	0.0069	0.00277	0.00356	0.00376	0.00477	0.00756
1990	0.0112	0.00689	0.00276	0.00353	0.00374	0.00475	0.00754
1990	0.0112	0.00687	0.00272	0.00348	0.00369	0.00469	0.00746
1990	0.0112	0.00684	0.00267	0.0034	0.00361	0.00461	0.00732
2000	0.0111	0.0068	0.00261	0.00331	0.00353	0.00451	0.00715
2000	0.0111	0.00677	0.00254	0.00321	0.00343	0.00438	0.00693
2000	0.0111	0.00675	0.00249	0.00312	0.00329	0.00422	0.00667
2000	0.0111	0.00675	0.00245	0.00304	0.00315	0.00404	0.00638
2000	0.0112	0.00677	0.00243	0.003	0.00305	0.0039	0.00615
2010	0.0112	0.0068	0.00246	0.00304	0.00305	0.00388	0.00613
2010	0.0113	0.00687	0.00255	0.00318	0.00319	0.00405	0.00638
2010	0.0113	0.00694	0.00264	0.0033	0.00332	0.0042	0.00661
2010	0.0113	0.00698	0.0027	0.00337	0.00341	0.00431	0.00678
2010	0.0113	0.00699	0.00272	0.00341	0.00347	0.00439	0.00692
2020	0.0113	0.00699	0.00274	0.00344	0.00355	0.0045	0.00707
2020	0.0113	0.00697	0.00274	0.00343	0.00359	0.00455	0.00713
2020	0.0113	0.00693	0.0027	0.00336	0.00353	0.00449	0.00703
2020	0.0112	0.00689	0.00264	0.00328	0.00345	0.0044	0.00687
2020	0.0112	0.00687	0.0026	0.00321	0.00337	0.00431	0.00672
2020	0.0112	0.00686	0.00257	0.00316	0.00327	0.00419	0.00652
2030	0.0113	0.00686	0.00254	0.0031	0.00314	0.00402	0.00627
2030	0.0113	0.00688	0.00254	0.00307	0.00304	0.00389	0.00607
2030	0.0114	0.00692	0.00259	0.00311	0.00304	0.00388	0.00605
2030	0.0114	0.00697	0.00266	0.0032	0.00312	0.00397	0.0062
2030	0.0115	0.00703	0.00272	0.00329	0.0032	0.00407	0.00636
2040	0.0115	0.00706	0.00276	0.00332	0.00324	0.0041	0.00642
2040	0.0115	0.00706	0.00277	0.00331	0.00326	0.00412	0.00648
2040	0.0115	0.00705	0.00276	0.00329	0.00328	0.00416	0.00653
2040	0.0114	0.00702	0.00276	0.00327	0.00331	0.00421	0.00659
2040	0.0114	0.00697	0.0027	0.00318	0.00324	0.00412	0.00647
2050	0.0113	0.00692	0.00261	0.00305	0.0031	0.00395	0.00621
2050	0.0113	0.00688	0.00253	0.00295	0.00296	0.00378	0.00594
2050	0.0113	0.00685	0.00246	0.00284	0.00279	0.00357	0.00562
2050	0.0113	0.00684	0.00241	0.00278	0.00265	0.00341	0.00537
2050	0.0113	0.00685	0.00243	0.00282	0.00264	0.00341	0.00536
2060	0.0113	0.00689	0.00249	0.00292	0.00274	0.00354	0.00555
2060	0.0114	0.00694	0.00257	0.00305	0.00288	0.00372	0.00584
2060	0.0114	0.00698	0.00263	0.00316	0.00301	0.00389	0.00611
2060	0.0114	0.007	0.00268	0.00323	0.00313	0.00404	0.00637
2060	0.0114	0.00701	0.00271	0.00327	0.00323	0.00418	0.0066
2070	0.0114	0.00699	0.00273	0.00328	0.00333	0.00431	0.00682
2070	0.0114	0.00696	0.00273	0.00329	0.00342	0.00443	0.00702
2070	0.0113	0.00693	0.00273	0.00329	0.00348	0.00453	0.00716
2070	0.0113	0.00689	0.00271	0.00326	0.00348	0.00454	0.00718
2070	0.0112	0.00687	0.00267	0.00323	0.00343	0.00449	0.00709
2080	0.0112	0.00685	0.00263	0.00318	0.00334	0.00438	0.00692
2080	0.0112	0.00685	0.0026	0.00317	0.00325	0.00428	0.00676
2080	0.0113	0.00686	0.00262	0.00322	0.00326	0.00431	0.00679
2080	0.0113	0.00689	0.00268	0.00333	0.00334	0.00441	0.00694
2080	0.0113	0.00692	0.00271	0.00339	0.00339	0.00448	0.00704
2080	0.0113	0.00694	0.00273	0.00341	0.00344	0.00452	0.0071
2090	0.0114	0.00696	0.00275	0.00341	0.00347	0.00454	0.00714
2090	0.0113	0.00696	0.00274	0.00338	0.0035	0.00456	0.00717
2090	0.0113	0.00694	0.00273	0.00332	0.0035	0.00455	0.00717
2090	0.0113	0.00692	0.0027	0.00326	0.00348	0.00452	0.00714
2090	0.0113	0.00689	0.00267	0.0032	0.00344	0.00449	0.0071
2100	0.0112	0.00688	0.00265	0.00316	0.00339	0.00446	0.00703
2100	0.0112	0.00685	0.00262	0.00312	0.00333	0.0044	0.00694
2100	0.0112	0.00683	0.0026	0.0031	0.00325	0.00433	0.00683
2100	0.0112	0.00681	0.0026	0.0031	0.00319	0.00428	0.00675
2100	0.0112	0.00681	0.00261	0.00314	0.00319	0.00429	0.00679
2110	0.0112	0.00681	0.00264	0.0032	0.00321	0.00434	0.00686
2110	0.0112	0.00682	0.00266	0.00323	0.00323	0.00436	0.0069
2110	0.0112	0.00683	0.00267	0.00323	0.00325	0.00437	0.00691
2110	0.0113	0.00685	0.00269	0.00322	0.00328	0.00438	0.00693
2110	0.0113	0.00685	0.00269	0.0032	0.00332	0.00438	0.00693
2120	0.0113	0.00686	0.00269	0.00318	0.00334	0.00438	0.00692
2120	0.0113	0.00687	0.00268	0.00314	0.00333	0.00436	0.00689
2120	0.0113	0.00688	0.00267	0.00311	0.00331	0.00434	0.00685
2120	0.0112	0.00688	0.00266	0.00308	0.00327	0.0043	0.00679
2120	0.0112	0.00689	0.00265	0.00307	0.00323	0.00427	0.00673
2130	0.0113	0.00689	0.00265	0.00307	0.00318	0.00424	0.00668
2130	0.0113	0.00689	0.00265	0.00307	0.00313	0.00421	0.00663
2130	0.0113	0.00689	0.00266	0.00308	0.00311	0.00419	0.00661
2130	0.0113	0.00689	0.00267	0.0031	0.00311	0.0042	0.00662
2130	0.0113	0.00689	0.00267	0.0031	0.00312	0.0042	0.00662
2130	0.0113	0.00689	0.00268	0.0031	0.00314	0.00421	0.00663
2140	0.0113	0.0069	0.00269	0.0031	0.00317	0.00423	0.00665
2140	0.0113	0.0069	0.00269	0.00308	0.0032	0.00425	0.00667
2140	0.0112	0.0069	0.00268	0.00306	0.00322	0.00427	0.00668
2140	0.0112	0.00689	0.00267	0.00304	0.00322	0.00429	0.00668
2140	0.0112	0.00688	0.00266	0.00301	0.0032	0.00428	0.00667
2150	0.0112	0.00687	0.00265	0.00299	0.00317	0.00426	0.00665
2150	0.0112	0.00686	0.00264	0.00297	0.00313	0.00423	0.00663
2150	0.0112	0.00686	0.00264	0.00297	0.0031	0.00422	0.00664
2150	0.0112	0.00685	0.00264	0.00297	0.00308	0.00421	0.00666
2150	0.0112	0.00683	0.00263	0.00297	0.00306	0.00419	0.00666
2160	0.0111	0.0068	0.0026	0.00295	0.00303	0.00416	0.00664
2160	0.0111	0.00676	0.00259	0.00293	0.00303	0.00414	0.00662
2160	0.0111	0.00673	0.00257	0.0029	0.00303	0.00413	0.0066
2160	0.0111	0.00671	0.00254	0.00287	0.00304	0.00413	0.00657
2160	0.011	0.00669	0.0025	0.00284	0.00303	0.00411	0.00653
2170	0.011	0.00668	0.00248	0.00281	0.00302	0.0041	0.00649
2170	0.011	0.00667	0.00245	0.00277	0.003	0.00409	0.00643
2170	0.011	0.00666	0.00243	0.00274	0.00297	0.00406	0.00638
2170	0.0109	0.00666	0.0024	0.00271	0.00292	0.00402	0.00633
2170	0.0109	0.00666	0.00239	0.00268	0.00288	0.00398	0.0063
2180	0.0109	0.00665	0.00237	0.00267	0.00285	0.00395	0.00629
2180	0.0109	0.00663	0.00236	0.00267	0.00285	0.00395	0.00631
2180	0.0109	0.00661	0.00235	0.00267	0.00285	0.00395	0.00633
2180	0.0109	0.00659	0.00235	0.00267	0.00285	0.00395	0.00634
2180	0.0109	0.00657	0.00234	0.00266	0.00286	0.00397	0.00635
2180	0.0108	0.00655	0.00234	0.00265	0.00287	0.004	0.00637
2190	0.0108	0.00654	0.00234	0.00264	0.00289	0.00402	0.00636
2190	0.0108	0.00655	0.00234	0.00264	0.0029	0.00403	0.00636
2190	0.0108	0.00656	0.00234	0.00264	0.00291	0.00404	0.00635
2190	0.0108	0.00658	0.00235	0.00264	0.00292	0.00403	0.00634
2190	0.0108	0.00659	0.00235	0.00265	0.00292	0.00402	0.00634
2200	0.0108	0.00661	0.00235	0.00267	0.00292	0.00401	0.00636
2200	0.0108	0.00662	0.00236	0.00268	0.00292	0.004	0.00638
2200	0.0108	0.00661	0.00235	0.00269	0.00293	0.00399	0.00642
2200	0.0108	0.0066	0.00235	0.0027	0.00293	0.00398	0.00645
2200	0.0108	0.00659	0.00234	0.0027	0.00294	0.004	0.00648
2210	0.0108	0.00658	0.00234	0.0027	0.00295	0.00402	0.0065
2210	0.0108	0.00657	0.00235	0.0027	0.00297	0.00404	0.00651
2210	0.0108	0.00657	0.00234	0.00269	0.00298	0.00406	0.00651
2210	0.0108	0.00658	0.00234	0.00268	0.00299	0.00408	0.0065
2210	0.0108	0.00659	0.00234	0.00269	0.003	0.0041	0.00647
2220	0.0108	0.0066	0.00235	0.0027	0.00301	0.00411	0.00645
2220	0.0107	0.00661	0.00235	0.00272	0.00301	0.0041	0.00643
2220	0.0107	0.00663	0.00235	0.00274	0.00302	0.00411	0.00644
2220	0.0108	0.00664	0.00236	0.00276	0.00303	0.00412	0.00645
2220	0.0108	0.00664	0.00236	0.00278	0.00304	0.00413	0.00648
2230	0.0108	0.00664	0.00237	0.00278	0.00305	0.00414	0.00651
2230	0.0108	0.00663	0.00237	0.00278	0.00307	0.00416	0.00655
2230	0.0108	0.00663	0.00238	0.00277	0.00309	0.00418	0.00658
2230	0.0108	0.00663	0.0024	0.00276	0.00312	0.00422	0.00662
2230	0.0108	0.00664	0.00241	0.00277	0.00315	0.00426	0.00665
2240	0.0108	0.00665	0.00244	0.00278	0.00318	0.00431	0.00668
2240	0.0108	0.00667	0.00246	0.0028	0.00322	0.00435	0.0067
2240	0.0108	0.00669	0.00248	0.00283	0.00325	0.00438	0.00673
2240	0.0108	0.00671	0.00249	0.00287	0.00327	0.00441	0.00675
2240	0.0108	0.00673	0.0025	0.00292	0.0033	0.00444	0.00679
2240	0.0108	0.00674	0.00252	0.00297	0.00332	0.00446	0.00683
2250	0.0109	0.00677	0.00253	0.00301	0.00335	0.00449	0.00689
2250	0.0109	0.00678	0.00253	0.00303	0.00336	0.00451	0.00692
2250	0.0109	0.00679	0.00254	0.00304	0.00337	0.00452	0.00696
2250	0.0109	0.00678	0.00253	0.00302	0.00337	0.00452	0.00697
2250	0.0109	0.00678	0.00253	0.00299	0.00337	0.00453	0.00698
2260	0.0109	0.00677	0.00253	0.00295	0.00336	0.00453	0.00696
2260	0.0109	0.00677	0.00253	0.00292	0.00335	0.00453	0.00694
2260	0.0109	0.00677	0.00253	0.00288	0.00333	0.00452	0.00689
2260	0.0109	0.00676	0.00252	0.00285	0.0033	0.0045	0.00684
2260	0.0108	0.00675	0.0025	0.00283	0.00327	0.00447	0.0068
2270	0.0108	0.00674	0.00248	0.00281	0.00325	0.00444	0.00677
2270	0.0108	0.00672	0.00246	0.00281	0.00322	0.00441	0.00675
2270	0.0108	0.00672	0.00245	0.00283	0.00323	0.00441	0.00678
2270	0.0108	0.00673	0.00246	0.00287	0.00326	0.00445	0.00686
2270	0.0108	0.00674	0.00249	0.00292	0.00332	0.00452	0.00699
2280	0.0109	0.00677	0.00253	0.00297	0.0034	0.00461	0.00714
2280	0.0109	0.00679	0.00257	0.00303	0.0035	0.00473	0.00731
2280	0.0109	0.00681	0.00261	0.00307	0.0036	0.00485	0.00746
2280	0.0109	0.00683	0.00266	0.00311	0.00369	0.00498	0.00762
2280	0.0108	0.00685	0.00269	0.00315	0.00376	0.00509	0.00774
2290	0.0108	0.00687	0.00271	0.0032	0.00383	0.0052	0.00786
2290	0.0108	0.00687	0.00273	0.00323	0.00388	0.00529	0.00797
2290	0.0108	0.00687	0.00274	0.00327	0.00392	0.00537	0.00807
2290	0.0108	0.00685	0.00274	0.00331	0.00395	0.00543	0.00815
2290	0.0108	0.00684	0.00275	0.00335	0.00398	0.00548	0.00823
2290	0.0108	0.00684	0.00276	0.0034	0.00402	0.00552	0.00831
2300	0.0108	0.00684	0.00277	0.00344	0.00406	0.00558	0.0084
2300	0.0108	0.00685	0.00279	0.00347	0.0041	0.00564	0.00846
2300	0.0108	0.00685	0.0028	0.00348	0.00412	0.00567	0.0085
2300	0.0108	0.00685	0.00278	0.00345	0.0041	0.00563	0.00845
2300	0.0108	0.00684	0.00275	0.00339	0.00406	0.00557	0.00834
2310	0.0107	0.00682	0.0027	0.00332	0.00398	0.00546	0.00817
2310	0.0107	0.00679	0.00264	0.00323	0.00386	0.00531	0.00795
2310	0.0107	0.00674	0.00256	0.00311	0.00371	0.00511	0.00768
2310	0.0106	0.00668	0.00247	0.00299	0.00354	0.00489	0.0074
2310	0.0106	0.00661	0.00235	0.00286	0.00335	0.00464	0.0071
2320	0.0105	0.00653	0.00222	0.0027	0.00313	0.00436	0.00677
2320	0.0105	0.00644	0.00209	0.00254	0.0029	0.00408	0.00643
2320	0.0105	0.00635	0.00196	0.00238	0.0027	0.00383	0.00614
2320	0.0104	0.00625	0.00182	0.0022	0.00248	0.00357	0.00583
2320	0.0104	0.00613	0.00166	0.002	0.00225	0.0033	0.00551
2330	0.0103	0.00601	0.0015	0.00178	0.002	0.00302	0.00516
2330	0.0102	0.00589	0.00134	0.00157	0.00177	0.00274	0.00483
2330	0.0102	0.00578	0.00119	0.00136	0.00154	0.00248	0.00451
2330	0.0101	0.00568	0.00107	0.0012	0.00136	0.00228	0.00426
2330	0.0101	0.00559	0.000967	0.00106	0.00121	0.00212	0.00408
2340	0.01	0.00551	0.000874	0.000938	0.00108	0.00198	0.00392
2340	0.00996	0.00542	0.000777	0.000806	0.000944	0.00182	0.00372
2340	0.00988	0.00532	0.000652	0.00065	0.000768	0.00162	0.00347
2340	0.00979	0.0052	0.000513	0.000491	0.000582	0.0014	0.00322
2340	0.00972	0.00512	0.000413	0.000389	0.000466	0.00127	0.00307
2350	0.00965	0.00505	0.000352	0.000343	0.000421	0.00123	0.00303
2350	0.00959	0.00501	0.00033	0.000355	0.000442	0.00128	0.00309
2350	0.00952	0.00498	0.000324	0.000393	0.000494	0.00137	0.00319
2350	0.00946	0.00496	0.000339	0.000452	0.000577	0.00149	0.00333
2350	0.00941	0.00495	0.000377	0.000532	0.000683	0.00163	0.0035
2350	0.00936	0.00496	0.000434	0.000642	0.000822	0.00181	0.00372
2360	0.00933	0.00498	0.000507	0.000765	0.000978	0.002	0.00395
2360	0.00932	0.00502	0.000601	0.000904	0.00116	0.00222	0.00422
2360	0.00932	0.00507	0.000689	0.00102	0.00132	0.00241	0.00447
2360	0.00935	0.00512	0.000761	0.00109	0.00143	0.00253	0.00462
2360	0.00937	0.00514	0.00079	0.0011	0.00144	0.00253	0.00461
2370	0.00938	0.00513	0.000767	0.00104	0.00137	0.00243	0.00448
2370	0.0094	0.00514	0.000763	0.000998	0.00132	0.00236	0.00438
2370	0.00946	0.00521	0.000832	0.00105	0.00138	0.00241	0.00444
2370	0.00956	0.00534	0.000977	0.00121	0.00155	0.00261	0.00466
2370	0.0097	0.00551	0.00119	0.00145	0.00182	0.00293	0.00505
2380	0.00986	0.00571	0.00144	0.00174	0.00216	0.00332	0.0055
2380	0.01	0.00593	0.0017	0.00205	0.00252	0.00372	0.00598
2380	0.0102	0.00614	0.00196	0.00235	0.00286	0.0041	0.00642
2380	0.0104	0.00634	0.00221	0.00265	0.0032	0.00446	0.00682
2380	0.0105	0.00651	0.00243	0.0029	0.00349	0.00477	0.00715
2390	0.0107	0.00666	0.00262	0.00311	0.00373	0.00501	0.00741
2390	0.0108	0.00678	0.00276	0.00325	0.0039	0.00516	0.00758
2390	0.0109	0.00684	0.00284	0.00331	0.00397	0.00521	0.00761
2390	0.011	0.00685	0.00284	0.00329	0.00393	0.00514	0.0075
2390	0.011	0.00683	0.00279	0.00321	0.00383	0.00499	0.0073
2400	0.0109	0.00679	0.00273	0.00313	0.00372	0.00485	0.00712
2400	0.0109	0.00678	0.0027	0.0031	0.00366	0.00478	0.00703
2400	0.0109	0.00679	0.00269	0.0031	0.00364	0.00476	0.00701
2400	0.0109	0.00681	0.0027	0.00314	0.00366	0.00478	0.00704
2400	0.0109	0.00683	0.00271	0.00317	0.00369	0.00479	0.00707
2400	0.0109	0.00687	0.00272	0.0032	0.00372	0.00482	0.0071
2410	0.011	0.00691	0.00274	0.00323	0.00375	0.00485	0.00712
2410	0.011	0.00694	0.00278	0.00327	0.00379	0.00489	0.00713
2410	0.011	0.00696	0.00281	0.00329	0.00383	0.00493	0.00714
2410	0.011	0.00698	0.00285	0.00331	0.00387	0.00496	0.00716
2410	0.0111	0.007	0.00289	0.00333	0.0039	0.00499	0.00717
2420	0.0111	0.00702	0.00292	0.00334	0.00392	0.00502	0.00719
2420	0.0111	0.00703	0.00294	0.00335	0.00393	0.00504	0.00721
2420	0.0111	0.00705	0.00296	0.00335	0.00393	0.00506	0.00723
2420	0.0111	0.00706	0.00297	0.00336	0.00393	0.00506	0.00725
2420	0.0111	0.00707	0.00297	0.00337	0.00393	0.00505	0.00727
2430	0.0111	0.00707	0.00298	0.00339	0.00394	0.00504	0.00728
2430	0.0111	0.00708	0.00297	0.0034	0.00394	0.00503	0.00729
2430	0.0111	0.00707	0.00296	0.0034	0.00394	0.005	0.00728
2430	0.0111	0.00707	0.00295	0.00341	0.00396	0.005	0.00728
2430	0.0111	0.00707	0.00295	0.00342	0.00398	0.005	0.00727
2440	0.0111	0.00706	0.00295	0.00342	0.00399	0.00501	0.00726
2440	0.0111	0.00706	0.00295	0.00341	0.004	0.00501	0.00725
2440	0.0111	0.00706	0.00295	0.0034	0.00401	0.00502	0.00724
2440	0.0111	0.00707	0.00295	0.00338	0.004	0.00502	0.00723
2440	0.0111	0.00708	0.00295	0.00336	0.004	0.00502	0.00722
2450	0.0111	0.00709	0.00294	0.00335	0.00398	0.00502	0.00722
2450	0.0111	0.00709	0.00294	0.00335	0.00396	0.00501	0.00722
2450	0.0111	0.0071	0.00293	0.00335	0.00394	0.005	0.00722
2450	0.0112	0.00711	0.00294	0.00336	0.00393	0.00499	0.00723
2450	0.0112	0.00712	0.00295	0.00339	0.00394	0.005	0.00725
2450	0.0112	0.00713	0.00297	0.00341	0.00395	0.00502	0.00726
2460	0.0112	0.00714	0.00299	0.00343	0.00397	0.00505	0.00727
2460	0.0113	0.00716	0.00303	0.00347	0.00401	0.00508	0.00729
2460	0.0113	0.00717	0.00306	0.00349	0.00404	0.00511	0.00731
2460	0.0113	0.00719	0.00308	0.0035	0.00406	0.00514	0.00732
2460	0.0113	0.00721	0.00312	0.00351	0.00408	0.00516	0.00734
2470	0.0113	0.00723	0.00314	0.00352	0.0041	0.00517	0.00735
2470	0.0113	0.00724	0.00315	0.00351	0.0041	0.00517	0.00736
2470	0.0113	0.00725	0.00316	0.0035	0.00409	0.00516	0.00736
2470	0.0113	0.00724	0.00316	0.0035	0.00407	0.00514	0.00736
2470	0.0113	0.00723	0.00315	0.00349	0.00404	0.00512	0.00735
2480	0.0113	0.00722	0.00315	0.0035	0.00402	0.00511	0.00735
2480	0.0113	0.00722	0.00315	0.00351	0.00402	0.00511	0.00735
2480	0.0113	0.00722	0.00315	0.00353	0.00402	0.00512	0.00735
2480	0.0113	0.00724	0.00316	0.00356	0.00404	0.00514	0.00736
2480	0.0114	0.00726	0.00319	0.00358	0.00407	0.00517	0.00737
2490	0.0114	0.00728	0.00322	0.0036	0.0041	0.00519	0.00739
2490	0.0114	0.00731	0.00324	0.00362	0.00413	0.00521	0.00742
2490	0.0114	0.00734	0.00327	0.00364	0.00415	0.00524	0.00745
2490	0.0114	0.00738	0.00331	0.00366	0.00418	0.00526	0.00748
2490	0.0115	0.00741	0.00334	0.00368	0.0042	0.00527	0.00751
2500	0.0115	0.00743	0.00335	0.00369	0.00421	0.00527	0.00753
2500	0.0115	0.00744	0.00336	0.0037	0.00421	0.00528	0.00754
2500	0.0115	0.00745	0.00337	0.00371	0.00422	0.00529	0.00755
2500	0.0115	0.00746	0.00337	0.00373	0.00424	0.0053	0.00757
2500	0.0115	0.00747	0.00338	0.00375	0.00426	0.00531	0.00759
2510	0.0115	0.00749	0.00339	0.00377	0.00428	0.00533	0.0076
2510	0.0115	0.00751	0.0034	0.00379	0.0043	0.00535	0.00762
2510	0.0116	0.00753	0.00341	0.00382	0.00433	0.00537	0.00765
2510	0.0116	0.00755	0.00342	0.00383	0.00435	0.0054	0.00766
2510	0.0116	0.00757	0.00344	0.00384	0.00436	0.00542	0.00768
2510	0.0116	0.00759	0.00346	0.00385	0.00437	0.00544	0.0077
2520	0.0116	0.0076	0.00347	0.00386	0.00437	0.00545	0.00771
2520	0.0116	0.00761	0.00347	0.00386	0.00436	0.00545	0.00771
2520	0.0116	0.00762	0.00347	0.00386	0.00435	0.00543	0.0077
2520	0.0116	0.00761	0.00345	0.00384	0.00433	0.00541	0.00768
2520	0.0116	0.0076	0.00344	0.00382	0.00432	0.0054	0.00766
2530	0.0116	0.00759	0.00343	0.00381	0.00431	0.00538	0.00765
2530	0.0116	0.00759	0.00342	0.0038	0.00431	0.00537	0.00764
2530	0.0116	0.00758	0.00341	0.0038	0.0043	0.00537	0.00762
2530	0.0116	0.00758	0.00341	0.0038	0.00429	0.00536	0.00762
2530	0.0116	0.00758	0.00343	0.00382	0.0043	0.00537	0.00763
2540	0.0116	0.00758	0.00344	0.00382	0.0043	0.00538	0.00763
2540	0.0116	0.00758	0.00344	0.00382	0.00429	0.0054	0.00763
2540	0.0116	0.00758	0.00345	0.00383	0.00429	0.00541	0.00763
2540	0.0116	0.00757	0.00345	0.00383	0.00428	0.00541	0.00762
2540	0.0116	0.00755	0.00343	0.00381	0.00427	0.00539	0.00762
2550	0.0116	0.00754	0.00341	0.00379	0.00425	0.00537	0.00761
2550	0.0116	0.00752	0.00339	0.00377	0.00423	0.00534	0.0076
2550	0.0116	0.0075	0.00336	0.00373	0.00421	0.00532	0.00758
2550	0.0116	0.00748	0.00333	0.0037	0.0042	0.00531	0.00757
2550	0.0115	0.00746	0.00332	0.00368	0.00418	0.0053	0.00756
2560	0.0115	0.00746	0.00331	0.00368	0.00417	0.0053	0.00755
2560	0.0115	0.00746	0.00331	0.00368	0.00415	0.0053	0.00754
2560	0.0115	0.00748	0.00331	0.00369	0.00415	0.00531	0.00754
2560	0.0115	0.0075	0.00333	0.00371	0.00416	0.00532	0.00754
2560	0.0115	0.00753	0.00334	0.00373	0.00417	0.00533	0.00754
2560	0.0115	0.00756	0.00336	0.00375	0.00418	0.00535	0.00753
2570	0.0115	0.00758	0.00337	0.00377	0.0042	0.00535	0.00753
2570	0.0116	0.00759	0.00338	0.00378	0.0042	0.00533	0.00753
2570	0.0116	0.0076	0.00338	0.00378	0.00421	0.00532	0.00754
2570	0.0116	0.0076	0.00338	0.00377	0.00421	0.0053	0.00754
2570	0.0116	0.0076	0.00337	0.00377	0.0042	0.00529	0.00754
2580	0.0116	0.0076	0.00337	0.00376	0.0042	0.00529	0.00755
2580	0.0116	0.0076	0.00337	0.00376	0.0042	0.0053	0.00755
2580	0.0116	0.0076	0.00338	0.00376	0.00419	0.00532	0.00755
2580	0.0116	0.0076	0.0034	0.00377	0.00418	0.00533	0.00756
2580	0.0116	0.00761	0.00342	0.00378	0.00418	0.00536	0.00756
2590	0.0116	0.00762	0.00343	0.0038	0.00418	0.00537	0.00758
2590	0.0116	0.00763	0.00345	0.00382	0.00419	0.00538	0.00758
2590	0.0116	0.00764	0.00347	0.00384	0.00421	0.00539	0.00759
2590	0.0116	0.00765	0.00349	0.00387	0.00423	0.0054	0.00761
2590	0.0116	0.00766	0.0035	0.00388	0.00426	0.00541	0.00763
2600	0.0117	0.00767	0.0035	0.00389	0.00428	0.00541	0.00765
2600	0.0117	0.00768	0.0035	0.00389	0.0043	0.0054	0.00766
2600	0.0117	0.00769	0.00349	0.00388	0.00431	0.00539	0.00766
2600	0.0117	0.0077	0.00349	0.00387	0.00431	0.00539	0.00765
2600	0.0117	0.00772	0.0035	0.00386	0.00431	0.00539	0.00765
2610	0.0117	0.00773	0.00352	0.00386	0.0043	0.00539	0.00763
2610	0.0117	0.00774	0.00353	0.00385	0.00429	0.00538	0.00761
2610	0.0117	0.00776	0.00355	0.00386	0.00427	0.00538	0.0076
2610	0.0117	0.00777	0.00356	0.00388	0.00427	0.00539	0.00761
2610	0.0117	0.00778	0.00357	0.00391	0.00427	0.00539	0.00762
2620	0.0117	0.00778	0.00359	0.00394	0.00428	0.00541	0.00763
2620	0.0117	0.00779	0.0036	0.00398	0.00431	0.00543	0.00766
2620	0.0117	0.0078	0.0036	0.004	0.00434	0.00546	0.00769
2620	0.0117	0.0078	0.00361	0.00402	0.00437	0.00549	0.00772
2620	0.0117	0.00781	0.00361	0.00402	0.00438	0.0055	0.00774
2620	0.0117	0.00783	0.00362	0.00401	0.00438	0.00551	0.00775
2630	0.0117	0.00784	0.00363	0.004	0.00438	0.00552	0.00775
2630	0.0117	0.00786	0.00364	0.004	0.00437	0.00552	0.00775
2630	0.0117	0.00788	0.00366	0.00399	0.00434	0.00551	0.00773
2630	0.0117	0.00789	0.00368	0.00398	0.00432	0.00549	0.00771
2630	0.0117	0.0079	0.0037	0.00398	0.0043	0.00547	0.0077
2640	0.0117	0.0079	0.00371	0.00399	0.0043	0.00546	0.0077
2640	0.0117	0.0079	0.00372	0.00401	0.0043	0.00545	0.0077
2640	0.0117	0.00791	0.00373	0.00403	0.00432	0.00545	0.00771
2640	0.0118	0.00791	0.00373	0.00405	0.00434	0.00547	0.00772
2640	0.0118	0.00791	0.00373	0.00408	0.00437	0.00549	0.00773
2650	0.0118	0.00791	0.00373	0.00409	0.00439	0.00552	0.00774
2650	0.0118	0.00792	0.00373	0.00409	0.00441	0.00555	0.00775
2650	0.0118	0.00793	0.00374	0.0041	0.00442	0.00556	0.00775
2650	0.0118	0.00794	0.00374	0.00411	0.00442	0.00557	0.00775
2650	0.0118	0.00794	0.00375	0.00411	0.00442	0.00558	0.00776
2660	0.0118	0.00795	0.00376	0.00412	0.00441	0.00557	0.00777
2660	0.0118	0.00796	0.00377	0.00412	0.0044	0.00555	0.00776
2660	0.0118	0.00797	0.00378	0.00411	0.00439	0.00553	0.00776
2660	0.0118	0.00797	0.00378	0.00412	0.00437	0.0055	0.00775
2660	0.0118	0.00797	0.00378	0.00413	0.00437	0.00548	0.00775
2670	0.0118	0.00798	0.00378	0.00414	0.00437	0.00547	0.00775
2670	0.0118	0.00799	0.00378	0.00415	0.00437	0.00547	0.00775
2670	0.0118	0.008	0.00379	0.00416	0.00439	0.00549	0.00777
2670	0.0118	0.00802	0.0038	0.00417	0.0044	0.00552	0.00778
2670	0.0118	0.00804	0.00381	0.00417	0.0044	0.00555	0.00778
2670	0.0118	0.00806	0.00381	0.00417	0.00441	0.00557	0.00779
2680	0.0118	0.00806	0.00382	0.00417	0.00441	0.00557	0.00779
2680	0.0118	0.00806	0.00382	0.00416	0.0044	0.00557	0.00779
2680	0.0118	0.00806	0.00384	0.00417	0.0044	0.00556	0.0078
2680	0.0118	0.00806	0.00385	0.00417	0.0044	0.00556	0.00781
2680	0.0118	0.00806	0.00386	0.00417	0.0044	0.00555	0.00782
2690	0.0118	0.00806	0.00386	0.00419	0.00441	0.00554	0.00783
2690	0.0119	0.00807	0.00387	0.0042	0.00442	0.00555	0.00784
2690	0.0119	0.00807	0.00389	0.00423	0.00444	0.00557	0.00787
2690	0.0119	0.00809	0.0039	0.00426	0.00447	0.0056	0.00789
2690	0.0119	0.00811	0.00392	0.00429	0.00449	0.00563	0.00791
2700	0.0119	0.00813	0.00394	0.00431	0.00451	0.00567	0.00792
2700	0.012	0.00816	0.00395	0.00434	0.00453	0.0057	0.00793
2700	0.012	0.00819	0.00396	0.00435	0.00453	0.00571	0.00793
2700	0.012	0.00822	0.00398	0.00437	0.00454	0.00571	0.00794
2700	0.012	0.00824	0.004	0.00438	0.00454	0.0057	0.00794
2710	0.012	0.00825	0.00402	0.00439	0.00453	0.00569	0.00795
2710	0.012	0.00827	0.00404	0.00439	0.00454	0.00569	0.00796
2710	0.0121	0.00828	0.00407	0.0044	0.00455	0.00569	0.00798
2710	0.0121	0.0083	0.00411	0.00442	0.00456	0.0057	0.00801
2710	0.0121	0.00833	0.00415	0.00445	0.00459	0.00574	0.00805
2720	0.0122	0.00837	0.0042	0.00449	0.00463	0.00578	0.00808
2720	0.0122	0.0084	0.00424	0.00453	0.00467	0.00582	0.0081
2720	0.0123	0.00844	0.00427	0.00457	0.0047	0.00587	0.00812
2720	0.0123	0.00847	0.0043	0.00461	0.00473	0.00591	0.00812
2720	0.0123	0.00851	0.00433	0.00464	0.00474	0.00594	0.00812
2720	0.0123	0.00855	0.00435	0.00467	0.00475	0.00595	0.00812
2730	0.0123	0.00858	0.00437	0.0047	0.00475	0.00596	0.00812
2730	0.0124	0.00859	0.00438	0.00471	0.00475	0.00596	0.00812
2730	0.0124	0.00859	0.00439	0.0047	0.00473	0.00595	0.00812
2730	0.0124	0.00858	0.00439	0.00469	0.00472	0.00593	0.00812
2730	0.0124	0.00856	0.00438	0.00467	0.00472	0.00592	0.00812
2740	0.0124	0.00855	0.00439	0.00466	0.00472	0.00593	0.00815
2740	0.0124	0.00855	0.00441	0.00467	0.00474	0.00595	0.00818
2740	0.0125	0.00858	0.00444	0.00469	0.00478	0.00598	0.00821
2740	0.0125	0.00861	0.00447	0.00473	0.00481	0.00601	0.00823
2740	0.0125	0.00864	0.00449	0.00478	0.00485	0.00605	0.00825
2750	0.0125	0.00867	0.00451	0.00482	0.00487	0.00608	0.00827
2750	0.0125	0.0087	0.00454	0.00486	0.00488	0.00609	0.00828
2750	0.0126	0.00873	0.00456	0.00489	0.00489	0.0061	0.00828
2750	0.0126	0.00876	0.00458	0.00492	0.00489	0.00609	0.00827
2750	0.0126	0.00878	0.0046	0.00494	0.00489	0.00609	0.00827
2760	0.0126	0.00879	0.00462	0.00494	0.00489	0.00608	0.00827
2760	0.0126	0.0088	0.00463	0.00493	0.00489	0.00606	0.00827
2760	0.0126	0.0088	0.00464	0.00492	0.00488	0.00605	0.00827
2760	0.0126	0.00879	0.00465	0.00491	0.00489	0.00606	0.00828
2760	0.0126	0.0088	0.00467	0.00491	0.00491	0.00609	0.00831
2770	0.0126	0.00881	0.00469	0.00492	0.00494	0.00612	0.00833
2770	0.0126	0.00883	0.00472	0.00495	0.00497	0.00616	0.00837
2770	0.0126	0.00885	0.00475	0.00499	0.00499	0.0062	0.00839
2770	0.0127	0.00887	0.00477	0.00503	0.00501	0.00624	0.00842
2770	0.0127	0.00889	0.0048	0.00505	0.00503	0.00625	0.00844
2780	0.0127	0.00892	0.00482	0.00507	0.00504	0.00626	0.00845
2780	0.0128	0.00895	0.00485	0.00509	0.00505	0.00626	0.00846
2780	0.0128	0.00898	0.00488	0.00512	0.00508	0.00627	0.00849
2780	0.0128	0.00902	0.00492	0.00515	0.0051	0.00629	0.00852
2780	0.0129	0.00906	0.00496	0.00517	0.00513	0.0063	0.00855
2780	0.0129	0.00909	0.005	0.00519	0.00516	0.00632	0.00858
2790	0.0129	0.00913	0.00505	0.00521	0.00519	0.00635	0.0086
2790	0.0129	0.00917	0.00508	0.00524	0.00523	0.0064	0.00863
2790	0.013	0.00922	0.00511	0.00528	0.00528	0.00645	0.00867
2790	0.013	0.00927	0.00515	0.00534	0.00534	0.0065	0.00871
2790	0.0131	0.00931	0.00519	0.00539	0.00538	0.00654	0.00875
2800	0.0131	0.00936	0.00522	0.00543	0.00541	0.00657	0.00878
2800	0.0132	0.0094	0.00525	0.00547	0.00544	0.0066	0.00881
2800	0.0132	0.00943	0.00529	0.00552	0.00545	0.00662	0.00883
2800	0.0132	0.00947	0.00533	0.00557	0.00547	0.00664	0.00886
2800	0.0133	0.00952	0.00539	0.00563	0.00551	0.00667	0.00891
2810	0.0134	0.00957	0.00546	0.00569	0.00555	0.00672	0.00896
2810	0.0134	0.00962	0.00552	0.00574	0.00559	0.00676	0.00901
2810	0.0135	0.00967	0.00559	0.0058	0.00564	0.00681	0.00906
2810	0.0135	0.00973	0.00567	0.00585	0.00571	0.00689	0.00912
2810	0.0136	0.00981	0.00574	0.00591	0.00579	0.00696	0.00918
2820	0.0136	0.00989	0.0058	0.00598	0.00588	0.00705	0.00924
2820	0.0137	0.00998	0.00588	0.00606	0.00597	0.00714	0.00931
2820	0.0138	0.0101	0.00597	0.00615	0.00607	0.00724	0.00939
2820	0.0139	0.0102	0.00606	0.00625	0.00616	0.00733	0.00948
2820	0.014	0.0103	0.00616	0.00636	0.00625	0.00743	0.00957
2830	0.0142	0.0104	0.00628	0.00648	0.00635	0.00753	0.00967
2830	0.0143	0.0105	0.00641	0.00662	0.00646	0.00764	0.00979
2830	0.0145	0.0107	0.00656	0.00676	0.00659	0.00777	0.00993
2830	0.0146	0.0109	0.00671	0.00691	0.00672	0.00791	0.0101
2830	0.0147	0.011	0.00686	0.00706	0.00686	0.00804	0.0102
2830	0.0149	0.0112	0.00703	0.00722	0.007	0.00818	0.0103
2840	0.0151	0.0114	0.00719	0.00736	0.00715	0.00832	0.0105
2840	0.0153	0.0116	0.00736	0.00749	0.00728	0.00845	0.0106
2840	0.0155	0.0118	0.00754	0.00763	0.00742	0.00856	0.0106
2840	0.0158	0.012	0.00772	0.00778	0.00757	0.00868	0.0107
2840	0.016	0.0122	0.00791	0.00794	0.00772	0.00882	0.0108
2850	0.0163	0.0124	0.00811	0.00812	0.00789	0.00896	0.0109
2850	0.0165	0.0126	0.00831	0.00831	0.00806	0.00911	0.0111
2850	0.0167	0.0128	0.00849	0.00849	0.00823	0.00927	0.0113
2850	0.0168	0.0129	0.00867	0.00866	0.0084	0.00944	0.0114
2850	0.0169	0.0131	0.00882	0.00883	0.00857	0.00961	0.0116
2860	0.017	0.0132	0.00894	0.00898	0.00874	0.00978	0.0118
2860	0.017	0.0132	0.00904	0.00911	0.00888	0.00995	0.012
2860	0.0171	0.0133	0.00914	0.00925	0.00902	0.0101	0.0122
2860	0.0171	0.0134	0.00926	0.00938	0.00915	0.0103	0.0124
2860	0.0172	0.0135	0.00936	0.0095	0.00927	0.0104	0.0125
2870	0.0174	0.0137	0.00947	0.00961	0.00937	0.0105	0.0126
2870	0.0175	0.0138	0.00958	0.00972	0.00947	0.0106	0.0127
2870	0.0176	0.0139	0.00969	0.00982	0.00957	0.0107	0.0128
2870	0.0178	0.014	0.00978	0.00991	0.00966	0.0108	0.0129
2870	0.0178	0.0141	0.00985	0.00999	0.00974	0.0109	0.0129
2880	0.0179	0.0141	0.00991	0.01	0.00978	0.0109	0.013
2880	0.0179	0.0141	0.00993	0.0101	0.0098	0.011	0.0131
2880	0.0179	0.0141	0.00993	0.0101	0.00982	0.011	0.0131
2880	0.0179	0.0141	0.00992	0.0101	0.00982	0.011	0.0131
2880	0.0179	0.0141	0.00991	0.0101	0.00981	0.011	0.0132
2880	0.0178	0.0141	0.00991	0.0101	0.00982	0.011	0.0132
2890	0.0178	0.0141	0.00994	0.0101	0.00984	0.011	0.0132
2890	0.0179	0.0142	0.00999	0.0101	0.00988	0.0111	0.0132
2890	0.018	0.0143	0.0101	0.0102	0.00994	0.0111	0.0132
2890	0.0181	0.0144	0.0102	0.0103	0.01	0.0112	0.0133
2890	0.0182	0.0145	0.0103	0.0104	0.0101	0.0113	0.0134
2900	0.0184	0.0146	0.0104	0.0105	0.0102	0.0114	0.0134
2900	0.0185	0.0147	0.0105	0.0106	0.0103	0.0115	0.0136
2900	0.0186	0.0148	0.0107	0.0107	0.0104	0.0116	0.0137
2900	0.0188	0.0149	0.0108	0.0109	0.0106	0.0117	0.0138
2900	0.0189	0.0151	0.0109	0.011	0.0107	0.0118	0.0139
2910	0.0191	0.0152	0.011	0.0111	0.0108	0.0119	0.014
2910	0.0193	0.0154	0.0112	0.0112	0.0108	0.012	0.014
2910	0.0195	0.0156	0.0113	0.0113	0.0109	0.0121	0.0141
2910	0.0197	0.0158	0.0114	0.0114	0.011	0.0122	0.0142
2910	0.0199	0.016	0.0116	0.0116	0.0111	0.0123	0.0143
2920	0.0201	0.0162	0.0118	0.0117	0.0113	0.0124	0.0144
2920	0.0203	0.0164	0.012	0.012	0.0115	0.0126	0.0145
2920	0.0205	0.0166	0.0122	0.0122	0.0117	0.0128	0.0147
2920	0.0206	0.0168	0.0124	0.0124	0.012	0.013	0.015
2920	0.0207	0.0169	0.0126	0.0127	0.0122	0.0133	0.0152
2930	0.0208	0.017	0.0128	0.0129	0.0125	0.0136	0.0155
2930	0.0209	0.0171	0.013	0.0131	0.0127	0.0138	0.0158
2930	0.0209	0.0172	0.0131	0.0132	0.0129	0.014	0.016
2930	0.0208	0.0172	0.0131	0.0133	0.0129	0.0141	0.0161
2930	0.0208	0.0172	0.0131	0.0133	0.013	0.0142	0.0162
2940	0.0208	0.0172	0.0131	0.0133	0.013	0.0142	0.0162
2940	0.0208	0.0172	0.0131	0.0133	0.0129	0.0142	0.0162
2940	0.0208	0.0172	0.0131	0.0133	0.0129	0.0141	0.0162
2940	0.0208	0.0172	0.013	0.0132	0.0129	0.0141	0.0162
2940	0.0208	0.0172	0.0131	0.0132	0.0129	0.0141	0.0162
2940	0.0209	0.0173	0.0131	0.0133	0.0129	0.0141	0.0162
2950	0.021	0.0173	0.0131	0.0133	0.0129	0.0141	0.0162
2950	0.021	0.0173	0.0132	0.0133	0.0129	0.0141	0.0162
2950	0.0211	0.0173	0.0132	0.0133	0.0129	0.0141	0.0162
2950	0.0211	0.0173	0.0132	0.0132	0.0129	0.014	0.0162
2950	0.021	0.0173	0.0131	0.0132	0.0128	0.0139	0.0161
2960	0.0209	0.0172	0.013	0.013	0.0127	0.0138	0.0159
2960	0.0208	0.017	0.0128	0.0129	0.0125	0.0136	0.0157
2960	0.0206	0.0168	0.0126	0.0126	0.0122	0.0133	0.0154
2960	0.0203	0.0165	0.0123	0.0124	0.0119	0.013	0.0151
2960	0.02	0.0162	0.012	0.0121	0.0116	0.0127	0.0147
2970	0.0196	0.0158	0.0116	0.0117	0.0112	0.0123	0.0144
2970	0.0192	0.0154	0.0112	0.0113	0.0108	0.0119	0.014
2970	0.0188	0.015	0.0109	0.0109	0.0104	0.0116	0.0137
2970	0.0184	0.0146	0.0105	0.0105	0.01	0.0112	0.0134
2970	0.018	0.0142	0.0101	0.0101	0.00963	0.0108	0.013
2980	0.0176	0.0138	0.00974	0.00974	0.00929	0.0105	0.0127
2980	0.0173	0.0135	0.00942	0.00942	0.00899	0.0102	0.0125
2980	0.0171	0.0133	0.00914	0.00913	0.00871	0.00994	0.0122
2980	0.0169	0.0131	0.00892	0.00891	0.0085	0.00973	0.012
2980	0.0167	0.013	0.00875	0.00876	0.00835	0.00958	0.0118
2990	0.0166	0.0129	0.00861	0.00862	0.0082	0.00942	0.0117
2990	0.0165	0.0127	0.00849	0.0085	0.00807	0.00925	0.0115
2990	0.0163	0.0126	0.00838	0.00839	0.00794	0.00909	0.0113
2990	0.0162	0.0125	0.00829	0.00827	0.0078	0.00893	0.0112
2990	0.0162	0.0125	0.00822	0.00818	0.00769	0.00883	0.0111
2990	0.0161	0.0124	0.00817	0.0081	0.00761	0.00875	0.011
3000	0.0161	0.0123	0.00811	0.00799	0.00751	0.00864	0.0109
3000	0.016	0.0122	0.00804	0.00789	0.00741	0.00854	0.0108
3000	0.016	0.0122	0.008	0.00784	0.00737	0.00852	0.0108
3000	0.016	0.0122	0.00801	0.00786	0.00738	0.00857	0.0109
3000	0.016	0.0122	0.00804	0.0079	0.00742	0.00864	0.011
3010	0.016	0.0123	0.00807	0.00794	0.00746	0.00869	0.011
3010	0.0161	0.0123	0.00809	0.00798	0.0075	0.00873	0.0111
3010	0.0161	0.0123	0.00809	0.00801	0.0075	0.00873	0.0111
3010	0.016	0.0123	0.00807	0.008	0.00746	0.00867	0.011
3010	0.016	0.0123	0.00803	0.00796	0.00739	0.00856	0.0108
3020	0.016	0.0122	0.00796	0.00786	0.00724	0.00838	0.0106
3020	0.0159	0.0122	0.00788	0.00774	0.0071	0.0082	0.0104
3020	0.0159	0.0121	0.00785	0.00769	0.00705	0.00814	0.0103
3020	0.0159	0.0121	0.00784	0.00766	0.00703	0.00811	0.0103
3020	0.0159	0.0121	0.00784	0.00764	0.00702	0.00811	0.0103
3030	0.0159	0.0121	0.00785	0.00765	0.00705	0.00815	0.0104
3030	0.016	0.0121	0.00789	0.0077	0.0071	0.00822	0.0105
3030	0.016	0.0122	0.00794	0.00775	0.00715	0.00829	0.0106
3030	0.016	0.0122	0.00797	0.00779	0.00718	0.00832	0.0107
3030	0.016	0.0122	0.00798	0.00777	0.00715	0.00826	0.0106
3040	0.016	0.0122	0.00796	0.00772	0.00707	0.00815	0.0104
3040	0.016	0.0122	0.00795	0.00768	0.007	0.00806	0.0103
3040	0.0161	0.0122	0.00794	0.00763	0.00693	0.00797	0.0102
3040	0.0161	0.0121	0.0079	0.00754	0.00681	0.00781	0.00999
3040	0.016	0.0121	0.00784	0.00742	0.00667	0.00764	0.00973
3050	0.016	0.0121	0.00783	0.00739	0.00663	0.00761	0.00967
3050	0.0161	0.0122	0.00789	0.00744	0.0067	0.00772	0.0098
3050	0.0161	0.0122	0.00795	0.00749	0.00678	0.00782	0.00993
3050	0.0162	0.0123	0.00798	0.00753	0.00682	0.00787	0.00999
3050	0.0162	0.0124	0.00801	0.00758	0.00687	0.00792	0.0101
3050	0.0163	0.0125	0.00808	0.00766	0.00695	0.008	0.0102
3060	0.0164	0.0125	0.00817	0.00776	0.00705	0.00809	0.0103
3060	0.0165	0.0126	0.00823	0.00783	0.00711	0.00813	0.0104
3060	0.0165	0.0127	0.00828	0.00786	0.00713	0.00812	0.0104
3060	0.0166	0.0127	0.00831	0.00787	0.00713	0.00809	0.0104
3060	0.0167	0.0127	0.00834	0.00788	0.00712	0.00805	0.0103
3070	0.0167	0.0127	0.00836	0.00786	0.00708	0.00798	0.0102
3070	0.0167	0.0128	0.00837	0.00784	0.00704	0.00793	0.0101
3070	0.0168	0.0128	0.00842	0.00787	0.00707	0.00798	0.0101
3070	0.0168	0.0129	0.0085	0.00793	0.00714	0.00808	0.0102
3070	0.0169	0.013	0.00855	0.00796	0.00717	0.00812	0.0102
3080	0.0169	0.013	0.00859	0.00798	0.00718	0.00812	0.0102
3080	0.017	0.0131	0.00861	0.00798	0.00717	0.00809	0.0101
3080	0.017	0.0131	0.00866	0.00801	0.00719	0.00809	0.0102
3080	0.0171	0.0132	0.00872	0.00804	0.00722	0.00809	0.0102
3080	0.0171	0.0132	0.00879	0.00808	0.00724	0.00809	0.0102
3090	0.0172	0.0133	0.00883	0.00809	0.00723	0.00807	0.0102
3090	0.0173	0.0133	0.00884	0.00808	0.00721	0.00802	0.0101
3090	0.0173	0.0134	0.00887	0.0081	0.0072	0.00801	0.0102
3090	0.0174	0.0134	0.00892	0.00814	0.00723	0.00804	0.0102
3090	0.0175	0.0135	0.00897	0.0082	0.00727	0.0081	0.0103
3100	0.0176	0.0136	0.00904	0.00828	0.00735	0.00821	0.0104
3100	0.0177	0.0137	0.00912	0.00836	0.00743	0.00831	0.0106
3100	0.0178	0.0138	0.00918	0.00843	0.00749	0.00838	0.0107
3100	0.0178	0.0138	0.00923	0.00847	0.00751	0.0084	0.0106
3100	0.0179	0.0139	0.00927	0.0085	0.00753	0.00838	0.0106
3100	0.0179	0.0139	0.00931	0.00851	0.00753	0.00835	0.0106
3110	0.0179	0.014	0.00936	0.00854	0.00755	0.00832	0.0106
3110	0.018	0.014	0.00941	0.00856	0.00756	0.0083	0.0105
3110	0.0181	0.0141	0.00948	0.00861	0.00764	0.00837	0.0107
3110	0.0181	0.0141	0.00955	0.00868	0.00772	0.00845	0.0108
3110	0.0182	0.0142	0.00962	0.00875	0.00782	0.00856	0.0109
3120	0.0183	0.0143	0.00972	0.00885	0.00794	0.00872	0.0111
3120	0.0184	0.0144	0.00977	0.00889	0.00799	0.00878	0.0112
3120	0.0184	0.0144	0.00979	0.00888	0.00797	0.00877	0.0111
3120	0.0184	0.0145	0.00983	0.0089	0.00796	0.00877	0.0111
3120	0.0185	0.0145	0.00986	0.0089	0.00794	0.00874	0.011
3130	0.0185	0.0145	0.00986	0.00888	0.00787	0.00866	0.0108
3130	0.0185	0.0145	0.00985	0.00883	0.00776	0.00852	0.0106
3130	0.0186	0.0146	0.00986	0.00878	0.00767	0.00839	0.0104
3130	0.0186	0.0146	0.0099	0.00876	0.00762	0.0083	0.0103
3130	0.0187	0.0146	0.00994	0.00876	0.00758	0.00823	0.0102
3140	0.0187	0.0147	0.00997	0.00874	0.00755	0.00816	0.0101
3140	0.0188	0.0147	0.01	0.00876	0.00756	0.00815	0.0101
3140	0.0189	0.0148	0.0101	0.00879	0.0076	0.00817	0.0101
3140	0.019	0.0149	0.0101	0.00883	0.00763	0.0082	0.0101
3140	0.019	0.0149	0.0102	0.00886	0.00766	0.00821	0.0101
3150	0.0191	0.015	0.0102	0.00888	0.00765	0.00818	0.01
3150	0.0192	0.0151	0.0103	0.00894	0.00768	0.00819	0.01
3150	0.0193	0.0152	0.0104	0.00902	0.00774	0.00824	0.0101
3150	0.0193	0.0153	0.0104	0.00908	0.00778	0.00826	0.0101
3150	0.0194	0.0153	0.0105	0.00912	0.0078	0.00827	0.01
3150	0.0195	0.0154	0.0106	0.00917	0.00783	0.00827	0.01
3160	0.0196	0.0155	0.0107	0.00922	0.00787	0.0083	0.0101
3160	0.0198	0.0156	0.0108	0.00928	0.00794	0.00835	0.0101
3160	0.0199	0.0157	0.0109	0.00933	0.008	0.0084	0.0102
3160	0.02	0.0158	0.011	0.00938	0.00805	0.00842	0.0102
3160	0.0201	0.0159	0.0111	0.00943	0.0081	0.00845	0.0102
3170	0.0202	0.016	0.0112	0.00954	0.0082	0.00855	0.0104
3170	0.0203	0.0162	0.0113	0.00965	0.00832	0.00867	0.0105
3170	0.0204	0.0163	0.0114	0.00976	0.0084	0.00874	0.0106
3170	0.0205	0.0164	0.0115	0.00987	0.00848	0.0088	0.0107
3170	0.0206	0.0166	0.0116	0.00999	0.00857	0.00887	0.0108
3180	0.0208	0.0167	0.0117	0.0101	0.00865	0.00893	0.0108
3180	0.0209	0.0168	0.0118	0.0102	0.00872	0.00897	0.0109
3180	0.021	0.0169	0.0119	0.0102	0.00877	0.009	0.0109
3180	0.0211	0.017	0.012	0.0103	0.0088	0.009	0.0109
3180	0.0213	0.0171	0.012	0.0103	0.00883	0.009	0.0108
3190	0.0214	0.0172	0.0121	0.0104	0.00889	0.00905	0.0109
3190	0.0216	0.0173	0.0122	0.0105	0.00897	0.00911	0.0109
3190	0.0217	0.0175	0.0123	0.0105	0.00903	0.00916	0.011
3190	0.0218	0.0176	0.0124	0.0106	0.0091	0.00922	0.011
3190	0.022	0.0177	0.0126	0.0108	0.00919	0.00931	0.0111
3200	0.0221	0.0179	0.0127	0.0109	0.00922	0.00933	0.0111
3200	0.0222	0.018	0.0128	0.0109	0.00924	0.00934	0.0111
3200	0.0224	0.0181	0.0129	0.011	0.00929	0.00938	0.0111
3200	0.0225	0.0182	0.013	0.0111	0.00936	0.00944	0.0112
3200	0.0226	0.0183	0.0131	0.0113	0.00945	0.00952	0.0113
3210	0.0228	0.0184	0.0132	0.0113	0.00951	0.00957	0.0113
3210	0.0229	0.0185	0.0133	0.0114	0.00957	0.00963	0.0113
3210	0.023	0.0186	0.0134	0.0115	0.00968	0.00972	0.0114
3210	0.0232	0.0188	0.0136	0.0116	0.00981	0.00983	0.0116
3210	0.0233	0.0189	0.0137	0.0117	0.00995	0.00997	0.0117
3210	0.0234	0.0191	0.0138	0.0118	0.0101	0.0101	0.0118
3220	0.0236	0.0192	0.0139	0.0119	0.0101	0.0101	0.0119
3220	0.0237	0.0193	0.014	0.012	0.0102	0.0102	0.0119
3220	0.0238	0.0194	0.0142	0.0121	0.0102	0.0102	0.012
3220	0.0239	0.0195	0.0143	0.0121	0.0103	0.0103	0.0119
3220	0.024	0.0196	0.0143	0.0122	0.0103	0.0103	0.012
3230	0.0241	0.0197	0.0144	0.0123	0.0103	0.0103	0.012
3230	0.0242	0.0198	0.0145	0.0124	0.0104	0.0103	0.012
3230	0.0243	0.0199	0.0146	0.0124	0.0104	0.0103	0.012
3230	0.0244	0.02	0.0147	0.0125	0.0104	0.0103	0.0119
3230	0.0245	0.0201	0.0148	0.0125	0.0106	0.0104	0.0121
3240	0.0247	0.0203	0.0149	0.0127	0.0107	0.0106	0.0123
3240	0.0248	0.0204	0.015	0.0127	0.0108	0.0107	0.0123
3240	0.0249	0.0205	0.0151	0.0128	0.0108	0.0106	0.0122
3240	0.025	0.0205	0.0151	0.0128	0.0109	0.0106	0.0122
3240	0.0251	0.0206	0.0152	0.0129	0.0109	0.0107	0.0123
3250	0.0252	0.0207	0.0154	0.013	0.0111	0.0108	0.0124
3250	0.0253	0.0209	0.0155	0.0131	0.0112	0.0109	0.0125
3250	0.0254	0.021	0.0156	0.0132	0.0112	0.011	0.0125
3250	0.0256	0.0211	0.0157	0.0133	0.0113	0.011	0.0126
3250	0.0257	0.0212	0.0158	0.0134	0.0114	0.0111	0.0126
3260	0.0258	0.0213	0.0159	0.0134	0.0114	0.0111	0.0126
3260	0.0259	0.0214	0.0159	0.0135	0.0114	0.0111	0.0126
3260	0.026	0.0215	0.016	0.0135	0.0115	0.0111	0.0126
3260	0.0261	0.0216	0.0161	0.0136	0.0115	0.0112	0.0126
3260	0.0262	0.0217	0.0162	0.0137	0.0116	0.0113	0.0127
3260	0.0264	0.0218	0.0164	0.0138	0.0117	0.0114	0.0128
3270	0.0265	0.022	0.0165	0.014	0.0119	0.0115	0.0129
3270	0.0266	0.0221	0.0167	0.0141	0.012	0.0116	0.013
3270	0.0268	0.0223	0.0168	0.0143	0.0122	0.0118	0.0133
3270	0.0269	0.0224	0.017	0.0145	0.0123	0.012	0.0135
3270	0.027	0.0225	0.0172	0.0146	0.0125	0.0121	0.0136
3280	0.0271	0.0226	0.0173	0.0147	0.0125	0.0122	0.0137
3280	0.0272	0.0227	0.0173	0.0148	0.0126	0.0122	0.0137
3280	0.0273	0.0228	0.0174	0.0149	0.0127	0.0123	0.0138
3280	0.0274	0.0229	0.0175	0.015	0.0128	0.0124	0.0138
3280	0.0275	0.023	0.0175	0.015	0.0128	0.0124	0.0138
3290	0.0276	0.0231	0.0176	0.0151	0.0128	0.0124	0.0137
3290	0.0277	0.0231	0.0177	0.0151	0.0129	0.0125	0.0137
3290	0.0278	0.0232	0.0178	0.0152	0.013	0.0126	0.0138
3290	0.0279	0.0233	0.0179	0.0153	0.013	0.0126	0.0139
3290	0.028	0.0234	0.018	0.0153	0.013	0.0126	0.0138
3300	0.0281	0.0235	0.018	0.0153	0.013	0.0125	0.0137
3300	0.0282	0.0236	0.0181	0.0154	0.0131	0.0126	0.0138
3300	0.0282	0.0237	0.0182	0.0155	0.0132	0.0127	0.0139
3300	0.0283	0.0238	0.0183	0.0156	0.0133	0.0128	0.0141
3300	0.0284	0.0239	0.0184	0.0157	0.0134	0.0129	0.0142
3310	0.0285	0.024	0.0185	0.0158	0.0135	0.013	0.0143
3310	0.0286	0.0241	0.0186	0.0159	0.0136	0.0131	0.0144
3310	0.0287	0.0243	0.0187	0.016	0.0137	0.0132	0.0145
3310	0.0288	0.0244	0.0187	0.0161	0.0137	0.0132	0.0145
3310	0.029	0.0245	0.0188	0.0161	0.0138	0.0132	0.0144
3320	0.0291	0.0246	0.0189	0.0162	0.0138	0.0132	0.0144
3320	0.0292	0.0247	0.019	0.0163	0.0139	0.0132	0.0144
3320	0.0293	0.0248	0.0191	0.0163	0.0138	0.0132	0.0143
3320	0.0294	0.0248	0.0191	0.0163	0.0138	0.0131	0.0141
3320	0.0296	0.0249	0.0192	0.0163	0.0138	0.013	0.014
3320	0.0297	0.0251	0.0194	0.0164	0.0139	0.0132	0.0142
3330	0.0299	0.0253	0.0195	0.0166	0.0141	0.0134	0.0145
3330	0.0301	0.0254	0.0197	0.0168	0.0143	0.0136	0.0148
3330	0.0303	0.0256	0.0199	0.017	0.0145	0.0138	0.015
3330	0.0304	0.0258	0.02	0.0171	0.0146	0.0139	0.0151
3330	0.0305	0.0259	0.0201	0.0172	0.0147	0.014	0.0151
3340	0.0307	0.026	0.0202	0.0173	0.0147	0.014	0.015
3340	0.0308	0.0261	0.0203	0.0173	0.0147	0.0139	0.0149
3340	0.0309	0.0262	0.0204	0.0173	0.0147	0.0138	0.0148
3340	0.031	0.0263	0.0204	0.0174	0.0147	0.0137	0.0147
3340	0.0311	0.0264	0.0205	0.0174	0.0146	0.0137	0.0146
3350	0.0312	0.0264	0.0205	0.0174	0.0146	0.0136	0.0145
3350	0.0313	0.0265	0.0206	0.0174	0.0146	0.0136	0.0145
3350	0.0314	0.0266	0.0207	0.0175	0.0147	0.0137	0.0146
3350	0.0315	0.0268	0.0208	0.0176	0.0149	0.0139	0.0149
3350	0.0317	0.0269	0.021	0.0178	0.0151	0.0141	0.0152
3360	0.0318	0.0271	0.0212	0.018	0.0153	0.0144	0.0156
3360	0.032	0.0273	0.0213	0.0182	0.0156	0.0147	0.016
3360	0.0321	0.0274	0.0215	0.0184	0.0158	0.0149	0.0162
3360	0.0323	0.0276	0.0216	0.0185	0.0159	0.0149	0.0163
3360	0.0324	0.0277	0.0216	0.0185	0.0159	0.0149	0.0163
3370	0.0325	0.0277	0.0217	0.0185	0.0159	0.0149	0.0162
3370	0.0325	0.0278	0.0217	0.0185	0.0158	0.0147	0.016
3370	0.0325	0.0278	0.0217	0.0184	0.0157	0.0145	0.0157
3370	0.0326	0.0278	0.0217	0.0183	0.0155	0.0144	0.0155
3370	0.0326	0.0278	0.0217	0.0183	0.0155	0.0143	0.0153
3370	0.0327	0.0279	0.0218	0.0183	0.0154	0.0143	0.0153
3380	0.0327	0.0279	0.0218	0.0184	0.0154	0.0142	0.0152
3380	0.0328	0.028	0.0219	0.0184	0.0154	0.0142	0.0152
3380	0.0329	0.0281	0.0219	0.0184	0.0155	0.0143	0.0153
3380	0.033	0.0282	0.022	0.0186	0.0156	0.0144	0.0155
3380	0.0331	0.0283	0.0222	0.0187	0.0157	0.0146	0.0157
3390	0.0331	0.0284	0.0222	0.0188	0.0158	0.0146	0.0158
3390	0.0332	0.0285	0.0223	0.0189	0.0158	0.0147	0.0158
3390	0.0333	0.0285	0.0224	0.0189	0.0159	0.0147	0.0158
3390	0.0334	0.0286	0.0224	0.019	0.0159	0.0147	0.0158
3390	0.0334	0.0286	0.0224	0.019	0.0159	0.0146	0.0157
3400	0.0335	0.0287	0.0225	0.019	0.0159	0.0145	0.0156
3400	0.0336	0.0287	0.0225	0.0189	0.0159	0.0145	0.0155
3400	0.0336	0.0288	0.0226	0.019	0.0159	0.0145	0.0154
3400	0.0337	0.0288	0.0226	0.019	0.0159	0.0145	0.0154
3400	0.0337	0.0289	0.0226	0.0189	0.0158	0.0144	0.0152
3410	0.0338	0.0289	0.0226	0.0189	0.0157	0.0142	0.015
3410	0.0338	0.029	0.0227	0.0189	0.0157	0.0142	0.0149
3410	0.0338	0.029	0.0227	0.0189	0.0158	0.0143	0.015
3410	0.0339	0.0291	0.0228	0.019	0.0159	0.0144	0.0151
3410	0.0339	0.0291	0.0228	0.0191	0.016	0.0145	0.0153
3420	0.0339	0.0291	0.0229	0.0192	0.016	0.0145	0.0154
3420	0.0339	0.0291	0.0229	0.0193	0.0161	0.0146	0.0155
3420	0.0339	0.0291	0.0229	0.0193	0.0161	0.0146	0.0155
3420	0.0339	0.0291	0.0228	0.0192	0.0161	0.0145	0.0154
3420	0.0339	0.029	0.0228	0.0191	0.016	0.0144	0.0153
3420	0.0338	0.029	0.0227	0.019	0.0159	0.0143	0.0151
3430	0.0338	0.0289	0.0226	0.0189	0.0157	0.0141	0.0148
3430	0.0337	0.0288	0.0225	0.0187	0.0156	0.0139	0.0145
3430	0.0336	0.0287	0.0224	0.0185	0.0153	0.0136	0.0142
3430	0.0336	0.0287	0.0223	0.0184	0.0151	0.0134	0.014
3430	0.0335	0.0286	0.0222	0.0183	0.0151	0.0133	0.0139
3440	0.0334	0.0285	0.0222	0.0184	0.0151	0.0134	0.014
3440	0.0333	0.0284	0.0221	0.0184	0.0151	0.0134	0.0141
3440	0.0332	0.0283	0.0221	0.0184	0.0151	0.0134	0.0142
3440	0.0331	0.0283	0.0221	0.0184	0.015	0.0134	0.0142
3440	0.0331	0.0282	0.022	0.0183	0.015	0.0133	0.0141
3450	0.033	0.0282	0.022	0.0183	0.0149	0.0133	0.0141
3450	0.033	0.0281	0.0219	0.0182	0.0149	0.0133	0.014
3450	0.0329	0.0281	0.0219	0.0182	0.015	0.0134	0.0141
3450	0.0329	0.028	0.0219	0.0182	0.015	0.0134	0.0142
3450	0.0328	0.028	0.0219	0.0183	0.015	0.0135	0.0142
3460	0.0328	0.028	0.0219	0.0183	0.015	0.0135	0.0143
3460	0.0328	0.028	0.0218	0.0183	0.015	0.0135	0.0143
3460	0.0327	0.0279	0.0218	0.0183	0.015	0.0135	0.0144
3460	0.0326	0.0278	0.0217	0.0182	0.015	0.0135	0.0144
3460	0.0325	0.0278	0.0217	0.0182	0.015	0.0135	0.0144
3470	0.0324	0.0277	0.0216	0.0181	0.0148	0.0133	0.0142
3470	0.0322	0.0276	0.0214	0.018	0.0147	0.0131	0.0139
3470	0.0321	0.0275	0.0213	0.0178	0.0146	0.013	0.0138
3470	0.032	0.0273	0.0212	0.0177	0.0144	0.0129	0.0137
3470	0.0318	0.0272	0.0211	0.0176	0.0144	0.0128	0.0136
3480	0.0317	0.0271	0.021	0.0175	0.0144	0.0128	0.0137
3480	0.0315	0.0269	0.0209	0.0175	0.0144	0.0129	0.0138
3480	0.0314	0.0268	0.0208	0.0175	0.0144	0.013	0.0139
3480	0.0312	0.0267	0.0207	0.0174	0.0143	0.013	0.014
3480	0.0311	0.0266	0.0206	0.0174	0.0143	0.013	0.014
3480	0.031	0.0265	0.0205	0.0173	0.0142	0.0129	0.014
3490	0.0309	0.0263	0.0204	0.0172	0.0141	0.0127	0.0137
3490	0.0308	0.0262	0.0203	0.0171	0.014	0.0126	0.0136
3490	0.0307	0.0261	0.0203	0.0171	0.014	0.0126	0.0137
3490	0.0305	0.026	0.0202	0.0171	0.0141	0.0128	0.0139
3490	0.0304	0.0259	0.0201	0.0172	0.0142	0.0129	0.0141
3500	0.0302	0.0258	0.0201	0.0172	0.0143	0.0131	0.0145
3500	0.0301	0.0257	0.02	0.0172	0.0145	0.0134	0.0148
3500	0.0299	0.0256	0.0199	0.0173	0.0146	0.0136	0.0151
3500	0.0297	0.0255	0.0198	0.0173	0.0147	0.0137	0.0152
3500	0.0296	0.0253	0.0197	0.0172	0.0146	0.0137	0.0152
3510	0.0294	0.0252	0.0196	0.0171	0.0145	0.0135	0.0151
3510	0.0293	0.0251	0.0195	0.0169	0.0143	0.0133	0.0147
3510	0.0292	0.025	0.0193	0.0166	0.014	0.0128	0.0141
3510	0.0291	0.0248	0.0192	0.0164	0.0137	0.0125	0.0137
3510	0.029	0.0247	0.0191	0.0163	0.0136	0.0124	0.0135
3520	0.0288	0.0246	0.019	0.0163	0.0137	0.0125	0.0137
3520	0.0286	0.0245	0.0189	0.0164	0.0139	0.0129	0.0142
3520	0.0285	0.0243	0.0188	0.0165	0.014	0.0131	0.0146
3520	0.0283	0.0242	0.0187	0.0164	0.014	0.0131	0.0147
3520	0.0281	0.024	0.0186	0.0164	0.014	0.0132	0.0148
3530	0.0279	0.0239	0.0185	0.0164	0.0141	0.0133	0.015
3530	0.0278	0.0238	0.0185	0.0164	0.014	0.0134	0.015
3530	0.0277	0.0237	0.0183	0.0162	0.0138	0.0131	0.0147
3530	0.0275	0.0235	0.0181	0.0159	0.0135	0.0127	0.0142
3530	0.0274	0.0234	0.018	0.0157	0.0133	0.0124	0.0138
3530	0.0272	0.0232	0.0179	0.0155	0.0131	0.0122	0.0136
3540	0.0271	0.0231	0.0177	0.0154	0.013	0.0121	0.0135
3540	0.0268	0.0229	0.0176	0.0153	0.0131	0.0122	0.0136
3540	0.0266	0.0227	0.0175	0.0153	0.0131	0.0124	0.0139
3540	0.0264	0.0225	0.0174	0.0153	0.0132	0.0125	0.0141
3540	0.0261	0.0223	0.0172	0.0152	0.0132	0.0125	0.0142
3550	0.026	0.0221	0.017	0.015	0.013	0.0123	0.014
3550	0.0258	0.0219	0.0168	0.0148	0.0128	0.0121	0.0137
3550	0.0256	0.0218	0.0167	0.0147	0.0127	0.012	0.0136
3550	0.0256	0.0217	0.0166	0.0147	0.0126	0.0119	0.0135
3550	0.0255	0.0215	0.0164	0.0145	0.0124	0.0116	0.0131
3560	0.0251	0.0212	0.0161	0.0141	0.012	0.0112	0.0126
3560	0.0248	0.0209	0.0157	0.0139	0.0118	0.011	0.0124
3560	0.0244	0.0205	0.0155	0.0137	0.0117	0.0111	0.0125
3560	0.0241	0.0203	0.0153	0.0137	0.0117	0.0112	0.0126
3560	0.0238	0.02	0.0151	0.0136	0.0117	0.0111	0.0126
3570	0.0236	0.0198	0.0148	0.0134	0.0115	0.011	0.0125
3570	0.0234	0.0196	0.0146	0.0132	0.0113	0.0108	0.0124
3570	0.0232	0.0195	0.0145	0.013	0.0112	0.0107	0.0122
3570	0.0232	0.0194	0.0144	0.0129	0.011	0.0105	0.0119
3570	0.0232	0.0194	0.0144	0.0128	0.0108	0.0102	0.0116
3580	0.0232	0.0193	0.0143	0.0127	0.0107	0.0101	0.0115
3580	0.0231	0.0193	0.0143	0.0128	0.0108	0.0102	0.0118
3580	0.0231	0.0192	0.0143	0.0128	0.0109	0.0103	0.0121
3580	0.0228	0.0189	0.0141	0.0127	0.0109	0.0104	0.0122
3580	0.0224	0.0186	0.0138	0.0126	0.0109	0.0105	0.0125
3590	0.0222	0.0183	0.0136	0.0126	0.011	0.0107	0.0128
3590	0.0219	0.0181	0.0135	0.0125	0.011	0.0107	0.013
3590	0.0218	0.0179	0.0133	0.0124	0.0109	0.0106	0.0129
3590	0.0216	0.0177	0.0131	0.0122	0.0107	0.0104	0.0127
3590	0.0215	0.0176	0.0129	0.0119	0.0104	0.0101	0.0123
3590	0.0214	0.0175	0.0128	0.0117	0.0101	0.0097	0.0118
3600	0.0213	0.0174	0.0126	0.0114	0.00982	0.00933	0.0113
3600	0.0213	0.0173	0.0125	0.0113	0.00963	0.00912	0.011
3600	0.0211	0.0172	0.0124	0.0112	0.00955	0.00909	0.011
3600	0.0208	0.0169	0.0122	0.0111	0.00953	0.00917	0.0112
3600	0.0206	0.0167	0.012	0.011	0.00954	0.00929	0.0113
3610	0.0203	0.0165	0.0118	0.0109	0.00949	0.0093	0.0114
3610	0.02	0.0162	0.0116	0.0108	0.00942	0.00932	0.0114
3610	0.0197	0.0159	0.0114	0.0106	0.00935	0.00933	0.0115
3610	0.0195	0.0157	0.0111	0.0105	0.00926	0.00928	0.0115
3610	0.0193	0.0155	0.0109	0.0103	0.00908	0.00906	0.0113
3620	0.0191	0.0153	0.0107	0.0101	0.00883	0.00875	0.0109
3620	0.0189	0.015	0.0105	0.00984	0.00867	0.00859	0.0108
3620	0.0188	0.0149	0.0103	0.00967	0.00855	0.00848	0.0107
3620	0.0186	0.0147	0.0101	0.00949	0.0084	0.00832	0.0105
3620	0.0184	0.0145	0.00989	0.00939	0.00835	0.0083	0.0106
3630	0.0182	0.0143	0.00975	0.00932	0.00834	0.00835	0.0107
3630	0.018	0.0141	0.00956	0.00918	0.00824	0.00827	0.0106
3630	0.0178	0.0139	0.00939	0.00902	0.00811	0.00811	0.0104
3630	0.0176	0.0137	0.00925	0.0089	0.008	0.00799	0.0103
3630	0.0174	0.0136	0.0091	0.00881	0.00794	0.00793	0.0102
3640	0.0171	0.0133	0.00891	0.00866	0.00781	0.00781	0.00999
3640	0.0169	0.0131	0.00868	0.0084	0.00754	0.0075	0.00956
3640	0.0167	0.0129	0.00843	0.0081	0.00717	0.00709	0.00897
3640	0.0165	0.0127	0.00817	0.00777	0.00677	0.00669	0.00838
3640	0.0162	0.0124	0.00789	0.00749	0.0065	0.00649	0.00812
3640	0.016	0.0122	0.00766	0.00732	0.00641	0.00653	0.00824
3650	0.0158	0.012	0.00748	0.0072	0.00636	0.00662	0.00841
3650	0.0156	0.0118	0.00729	0.00707	0.00631	0.00667	0.00854
3650	0.0154	0.0116	0.00707	0.00689	0.00622	0.00667	0.0086
3650	0.0151	0.0112	0.0068	0.00668	0.00609	0.00661	0.0086
3650	0.0147	0.0109	0.00652	0.0065	0.00603	0.00662	0.00869
3660	0.0144	0.0106	0.00633	0.00644	0.00611	0.00679	0.009
3660	0.0142	0.0105	0.00622	0.00642	0.0062	0.00693	0.00925
3660	0.0141	0.0103	0.00612	0.00638	0.00621	0.00696	0.00937
3660	0.0139	0.0102	0.00596	0.00624	0.00608	0.00682	0.0092
3660	0.0138	0.0101	0.00577	0.00601	0.00582	0.00655	0.00879
3670	0.0138	0.00999	0.00561	0.00576	0.00547	0.00618	0.00823
3670	0.0138	0.00995	0.00548	0.00551	0.0051	0.00575	0.00763
3670	0.0138	0.00992	0.00536	0.00529	0.0048	0.00539	0.00715
3670	0.0138	0.00987	0.00525	0.00513	0.00461	0.00515	0.00688
3670	0.0138	0.00977	0.00512	0.005	0.00453	0.00504	0.00682
3680	0.0136	0.0096	0.00494	0.00487	0.00447	0.00498	0.00684
3680	0.0134	0.00943	0.00475	0.00468	0.00431	0.0048	0.00667
3680	0.0133	0.00928	0.00457	0.00449	0.00411	0.00459	0.00642
3680	0.0132	0.00912	0.00442	0.00435	0.00398	0.00448	0.00634
3680	0.0131	0.009	0.00432	0.00426	0.00394	0.00446	0.00642
3690	0.013	0.00892	0.00426	0.00421	0.00393	0.00446	0.00652
3690	0.013	0.00883	0.00421	0.00423	0.004	0.0046	0.00679
3690	0.0129	0.00876	0.0042	0.00428	0.00411	0.00478	0.00707
3690	0.0129	0.00871	0.00418	0.00427	0.00412	0.00483	0.00716
3690	0.0129	0.00867	0.00415	0.00424	0.00407	0.00481	0.00717
3690	0.0128	0.00858	0.00408	0.0042	0.00408	0.00485	0.00729
3700	0.0127	0.00844	0.00398	0.00419	0.00417	0.00499	0.0076
3700	0.0126	0.00833	0.00388	0.00416	0.00422	0.00506	0.00781
3700	0.0125	0.00827	0.00382	0.00411	0.0042	0.005	0.00782
3700	0.0125	0.00825	0.00378	0.00406	0.00414	0.0049	0.00773
3700	0.0125	0.00825	0.00374	0.00397	0.004	0.00475	0.0075
3710	0.0124	0.00823	0.00368	0.00385	0.00383	0.00455	0.00722
3710	0.0123	0.00816	0.00358	0.00373	0.00369	0.00441	0.00701
3710	0.0123	0.00806	0.00348	0.00361	0.00354	0.00425	0.00678
3710	0.0122	0.00797	0.00339	0.00351	0.00343	0.00412	0.00655
3710	0.0121	0.00795	0.00337	0.00351	0.00342	0.00412	0.00648
3720	0.0121	0.00795	0.0034	0.00356	0.00346	0.00418	0.0065
3720	0.0121	0.0079	0.00335	0.00354	0.00345	0.0042	0.0065
3720	0.012	0.00781	0.00326	0.00351	0.00342	0.0042	0.00655
3720	0.0119	0.00771	0.00315	0.00341	0.00329	0.00408	0.00647
3720	0.0119	0.00762	0.00303	0.00323	0.00302	0.00374	0.00607
3730	0.0119	0.00756	0.00289	0.00293	0.00257	0.00315	0.0053
3730	0.0119	0.0075	0.00276	0.00262	0.0021	0.00255	0.00446
3730	0.0119	0.00743	0.00263	0.00234	0.00171	0.00208	0.00379
3730	0.0117	0.00729	0.00249	0.00212	0.00144	0.00178	0.00337
3730	0.0116	0.00715	0.00234	0.00193	0.00122	0.00157	0.00306
3740	0.0114	0.00704	0.0022	0.00174	0.000998	0.00134	0.0027
3740	0.0113	0.00699	0.00211	0.00162	0.000827	0.00118	0.00241
3740	0.0113	0.007	0.00207	0.00151	0.000657	0.000998	0.00204
3740	0.0114	0.00708	0.0021	0.00148	0.000569	0.000881	0.00172
3740	0.0114	0.00716	0.00215	0.00156	0.000626	0.000948	0.0017
3750	0.0114	0.00723	0.00221	0.0017	0.000788	0.00114	0.00194
3750	0.0116	0.00735	0.0023	0.00185	0.00093	0.0013	0.00215
3750	0.0117	0.00744	0.00235	0.00191	0.00097	0.00131	0.00217
3750	0.0117	0.00747	0.00238	0.002	0.00111	0.00148	0.00238
3750	0.0118	0.00754	0.00248	0.00217	0.00138	0.00181	0.00283
3750	0.0119	0.00763	0.00262	0.0024	0.00175	0.00225	0.00342
3760	0.0119	0.00771	0.00278	0.00266	0.0022	0.00277	0.00418
3760	0.012	0.00776	0.00292	0.00294	0.00267	0.00334	0.00504
3760	0.012	0.00778	0.00305	0.0032	0.0031	0.00391	0.00591
3760	0.012	0.00779	0.00314	0.00342	0.00345	0.00442	0.00669
3760	0.0118	0.00775	0.00319	0.00362	0.00381	0.00495	0.00747
3770	0.0117	0.00769	0.0032	0.0037	0.00398	0.00521	0.00782
3770	0.0116	0.00764	0.00316	0.00367	0.00396	0.00517	0.00777
3770	0.0115	0.00757	0.00311	0.00366	0.00399	0.00523	0.00787
3770	0.0114	0.0075	0.00305	0.00364	0.00396	0.00521	0.00786
3770	0.0114	0.00749	0.00301	0.00356	0.0038	0.00499	0.00755
3780	0.0114	0.00746	0.00296	0.00348	0.00369	0.00485	0.00733
3780	0.0114	0.00743	0.00293	0.00349	0.00372	0.0049	0.00735
3780	0.0113	0.00744	0.00296	0.00356	0.00381	0.00501	0.00742
3780	0.0113	0.00742	0.00296	0.00359	0.0039	0.0051	0.00749
3780	0.0113	0.00739	0.00296	0.00361	0.00397	0.00517	0.00755
3790	0.0113	0.00741	0.00299	0.00366	0.00401	0.00522	0.00763
3790	0.0113	0.00743	0.00306	0.00376	0.00415	0.00542	0.00791
3790	0.0113	0.00744	0.0031	0.00383	0.00428	0.0056	0.00816
3790	0.0113	0.00741	0.00308	0.00383	0.00432	0.00566	0.00824
3790	0.0113	0.0074	0.00302	0.00374	0.00424	0.00555	0.00809
3800	0.0113	0.00741	0.00295	0.00359	0.00406	0.00532	0.00782
3800	0.0114	0.00743	0.0029	0.00349	0.00396	0.00522	0.00774
3800	0.0115	0.00745	0.00287	0.0034	0.00385	0.0051	0.00761
3800	0.0115	0.00747	0.00288	0.00336	0.00378	0.005	0.00751
3800	0.0115	0.00748	0.00288	0.00339	0.00382	0.00506	0.00761
3800	0.0115	0.00749	0.00288	0.00342	0.00387	0.00512	0.00773
3810	0.0115	0.00747	0.00284	0.00343	0.00389	0.00516	0.00785
3810	0.0114	0.00741	0.00277	0.00338	0.00385	0.00513	0.00783
3810	0.0113	0.00737	0.00276	0.00338	0.00386	0.00516	0.00787
3810	0.0113	0.00737	0.00281	0.00346	0.00394	0.00527	0.00802
3810	0.0113	0.00738	0.00284	0.00349	0.00397	0.00529	0.00807
3820	0.0113	0.00734	0.0028	0.00341	0.00386	0.00514	0.00785
3820	0.0113	0.00729	0.00275	0.0033	0.00373	0.00497	0.00758
3820	0.0113	0.00726	0.00272	0.00322	0.00365	0.00487	0.00742
3820	0.0113	0.00728	0.00272	0.0032	0.00363	0.00486	0.0074
3820	0.0114	0.0073	0.00275	0.00323	0.00368	0.00493	0.0075
3830	0.0113	0.00729	0.00277	0.00327	0.00374	0.00501	0.00761
3830	0.0113	0.00726	0.00274	0.00324	0.00371	0.00498	0.00754
3830	0.0113	0.00723	0.00269	0.00318	0.00364	0.0049	0.0074
3830	0.0112	0.00719	0.00262	0.0031	0.00354	0.00477	0.00721
3830	0.0112	0.00713	0.00252	0.00299	0.0034	0.00461	0.00697
3840	0.0111	0.00707	0.00245	0.0029	0.0033	0.00448	0.00674
3840	0.0111	0.00705	0.00245	0.00293	0.00335	0.00451	0.00675
3840	0.0111	0.00702	0.00244	0.00294	0.00336	0.00449	0.00672
3840	0.011	0.00698	0.00243	0.00294	0.00337	0.00448	0.0067
3840	0.011	0.00695	0.00244	0.00296	0.00343	0.00454	0.00679
3850	0.0109	0.0069	0.00245	0.00297	0.00345	0.00458	0.00684
3850	0.0109	0.00689	0.00247	0.00301	0.00351	0.00466	0.00693
3850	0.0109	0.00692	0.00255	0.00312	0.00366	0.00484	0.00718
3850	0.0109	0.00693	0.00261	0.0032	0.00377	0.00497	0.00737
3850	0.0109	0.00692	0.00261	0.0032	0.00376	0.00496	0.00739
3860	0.0109	0.0069	0.00258	0.00313	0.00367	0.00486	0.00725
3860	0.0109	0.00689	0.00257	0.00308	0.00362	0.0048	0.00716
3860	0.0109	0.00691	0.00258	0.00308	0.00363	0.00482	0.00719
3860	0.0109	0.00691	0.00256	0.00308	0.00365	0.00483	0.00721
3860	0.0108	0.00688	0.0025	0.00303	0.00361	0.00475	0.00711
3860	0.0108	0.00684	0.00247	0.003	0.00359	0.00471	0.00704
3870	0.0107	0.00678	0.00241	0.00294	0.0035	0.00461	0.00688
3870	0.0106	0.0067	0.00233	0.00287	0.00339	0.00449	0.00668
3870	0.0106	0.00662	0.00224	0.00277	0.00325	0.00434	0.00642
3870	0.0105	0.00656	0.00218	0.0027	0.00312	0.00423	0.00618
3870	0.0105	0.00655	0.00219	0.00275	0.00315	0.00429	0.00619
3880	0.0104	0.00657	0.00223	0.00282	0.00322	0.00439	0.00627
3880	0.0104	0.00658	0.00225	0.00285	0.00324	0.00441	0.00628
3880	0.0105	0.00661	0.0023	0.0029	0.00329	0.00449	0.00642
3880	0.0105	0.00669	0.00241	0.00304	0.00344	0.00467	0.00673
3880	0.0106	0.00679	0.00253	0.00318	0.00361	0.00489	0.00708
3890	0.0106	0.00686	0.00263	0.0033	0.00378	0.0051	0.00742
3890	0.0107	0.00688	0.00267	0.00336	0.00389	0.00522	0.0076
3890	0.0107	0.00689	0.00267	0.00337	0.00395	0.00526	0.00766
3890	0.0107	0.00691	0.00273	0.00346	0.0041	0.00544	0.00792
3890	0.0107	0.00692	0.00276	0.00356	0.00424	0.00563	0.00816
3900	0.0106	0.00689	0.00274	0.00358	0.00429	0.00569	0.00819
3900	0.0106	0.00687	0.00271	0.00357	0.00428	0.00569	0.00812
3900	0.0106	0.00685	0.0027	0.00356	0.00427	0.00568	0.00803
3900	0.0106	0.00683	0.00265	0.00349	0.00418	0.00554	0.0078
3900	0.0106	0.00678	0.00255	0.00333	0.00397	0.00525	0.00737
3910	0.0106	0.00676	0.00248	0.00322	0.00381	0.00505	0.00706
3910	0.0106	0.00675	0.00246	0.00317	0.00374	0.00496	0.00693
3910	0.0106	0.00674	0.00245	0.00311	0.00366	0.00486	0.00679
3910	0.0106	0.00673	0.00245	0.00306	0.00362	0.00479	0.00667
3910	0.0106	0.00674	0.00247	0.00306	0.00363	0.0048	0.00664
3910	0.0105	0.00675	0.00249	0.00309	0.00369	0.00486	0.00667
3920	0.0105	0.00677	0.00251	0.00311	0.00373	0.00491	0.00672
3920	0.0105	0.00679	0.00255	0.00317	0.00382	0.00502	0.00689
3920	0.0105	0.00683	0.00262	0.00331	0.00399	0.00526	0.00721
3920	0.0105	0.00686	0.00267	0.0034	0.00411	0.00542	0.00743
3920	0.0105	0.00684	0.00267	0.00342	0.00409	0.00544	0.00743
3930	0.0105	0.00682	0.00265	0.00337	0.00402	0.00535	0.00732
3930	0.0106	0.00681	0.00261	0.00328	0.00389	0.00518	0.00713
3930	0.0106	0.0068	0.00256	0.00321	0.00379	0.00503	0.00696
3930	0.0106	0.00681	0.00254	0.0032	0.00378	0.005	0.00692
3930	0.0106	0.0068	0.00255	0.00319	0.00378	0.00498	0.00689
3940	0.0106	0.00681	0.00258	0.00325	0.00386	0.00506	0.007
3940	0.0106	0.00685	0.00267	0.00339	0.00404	0.00525	0.00728
3940	0.0107	0.00688	0.00273	0.00348	0.00418	0.00538	0.00748
3940	0.0107	0.00687	0.00272	0.00347	0.00418	0.00534	0.00743
3940	0.0107	0.00688	0.00268	0.00343	0.00411	0.00524	0.00729
3950	0.0107	0.00689	0.00267	0.00341	0.00407	0.00518	0.00723
3950	0.0107	0.00694	0.0027	0.00344	0.00408	0.00522	0.00728
3950	0.0107	0.00696	0.00274	0.00347	0.00409	0.00528	0.00736
3950	0.0107	0.00699	0.00277	0.0035	0.00412	0.00536	0.00745
3950	0.0107	0.00703	0.00279	0.0035	0.00412	0.00538	0.00747
3960	0.0108	0.00707	0.00278	0.00345	0.00407	0.00529	0.00735
3960	0.0108	0.00709	0.00276	0.0034	0.00401	0.00518	0.00718
3960	0.0108	0.00707	0.00272	0.00336	0.00396	0.00507	0.00702
3960	0.0108	0.00706	0.00269	0.00333	0.00392	0.00498	0.0069
3960	0.0108	0.00707	0.00272	0.00339	0.00402	0.00509	0.00706
3960	0.0108	0.00709	0.00277	0.00348	0.00417	0.00524	0.00729
3970	0.0108	0.00708	0.00277	0.00348	0.0042	0.00525	0.00731
3970	0.0108	0.00705	0.00272	0.00344	0.00415	0.00517	0.00719
3970	0.0108	0.00704	0.00269	0.00341	0.00408	0.00509	0.00706
3970	0.0108	0.00703	0.00266	0.00335	0.00398	0.00499	0.00692
3970	0.0109	0.00701	0.00263	0.00325	0.00383	0.00482	0.0067
3980	0.0109	0.00697	0.00261	0.00316	0.00371	0.00469	0.00653
3980	0.0108	0.00696	0.00262	0.00313	0.00366	0.00467	0.00647
3980	0.0108	0.00694	0.00262	0.00308	0.0036	0.00459	0.00634
3980	0.0108	0.00691	0.00261	0.00304	0.00356	0.0045	0.00621
3980	0.0108	0.0069	0.00261	0.00304	0.00358	0.00449	0.00618
3990	0.0108	0.00687	0.00257	0.00298	0.00354	0.00439	0.00605
3990	0.0108	0.00684	0.00255	0.00293	0.00353	0.00435	0.00599
3990	0.0108	0.00685	0.00259	0.00299	0.00368	0.00449	0.00616
3990	0.0108	0.00687	0.00258	0.00307	0.00379	0.00459	0.00627
3990	0.0107	0.0068	0.00242	0.00287	0.00353	0.00424	0.00579
4000	0.0105	0.00663	0.00215	0.00238	0.0029	0.00352	0.00475
4000	0.0105	0.00646	0.00194	0.00207	0.00239	0.00297	0.004
4000	0.0105	0.00633	0.00176	0.00185	0.00201	0.00257	0.00348
4000	0	0	0	0	0	0	0
