# Supplementary material for: Designed wrinkles for optical encryption and flexible integrated circuit carrier board
Source: Nat Commun. 2024 Jul 4;15:5616. doi: 10.1038/s41467-024-50069-7 (PMC11224375; doi:10.1038/s41467-024-50069-7)
Supplement: Supplementary file 9 — Source data [file 41467_2024_50069_MOESM9_ESM.zip › Soure Data/Soure Data-Supplementary Infromation/SI-Fig. 8.xlsx]

## Sheet: SI-Fig. 8a
X1	Y1	X2	Y2
3.24371	0.02261	3.24371	0.01739
3.26596	0.02414	3.28722	-0.02573
3.28822	0.02581	3.33073	0.0106
3.31048	0.02762	3.37424	-0.03371
3.33273	0.02959	3.41775	0.00127
3.35499	0.03172	3.46126	-0.00458
3.37725	0.03403	3.50478	-0.05135
3.3995	0.03653	3.54829	-0.05917
3.42176	0.03924	3.5918	-0.06816
3.44402	0.04216	3.63531	-0.03846
3.46627	0.04531	3.67882	-0.0902
3.48853	0.04871	3.72233	-0.02354
3.51079	0.05237	3.76585	0.00135
3.53304	0.05631	3.80936	-0.13567
3.5553	0.06054	3.85287	-0.15478
3.57756	0.06508	3.89638	-0.01616
3.59981	0.06996	3.93989	-0.15996
3.62207	0.07518	3.9834	-0.14636
3.64433	0.08077	4.02691	-0.17551
3.66658	0.08674	4.07043	-0.16758
3.68884	0.09312	4.11394	0.0373
3.7111	0.09994	4.15745	-0.121
3.73335	0.1072	4.20096	-0.24259
3.75561	0.11493	4.24447	-0.20754
3.77787	0.12315	4.28798	-0.21593
3.80012	0.13189	4.3315	0.01224
3.82238	0.14116	4.37501	-0.04304
3.84464	0.151	4.41852	-0.10172
3.86689	0.16142	4.46203	-0.08372
3.88915	0.17244	4.50554	0.01112
3.91141	0.18409	4.54905	0.22295
3.93366	0.1964	4.59256	-0.248
3.95592	0.20937	4.63608	-0.32144
3.97818	0.22304	4.67959	0.08294
4.00043	0.23743	4.7231	-0.39447
4.02269	0.25256	4.76661	0.00673
4.04495	0.26844	4.81012	0.08702
4.0672	0.2851	4.85363	0.1269
4.08946	0.30256	4.89714	0.28691
4.11172	0.32083	4.94066	0.32762
4.13397	0.33994	4.98417	0.20963
4.15623	0.35988	5.02768	-0.34644
4.17849	0.38069	5.07119	0.34002
4.20074	0.40237	5.1147	0.06965
4.223	0.42493	5.15822	-0.03694
4.24526	0.44838	5.20173	0.10086
4.26751	0.47273	5.24524	0.24361
4.28977	0.49798	5.28875	-0.24814
4.31203	0.52414	5.33226	0.02612
4.33428	0.5512	5.37577	0.30683
4.35654	0.57916	5.41928	0.35439
4.3788	0.60802	5.4628	0.16911
4.40105	0.63777	5.50631	0.23126
4.42331	0.66839	5.54982	-0.25898
4.44557	0.69988	5.59333	-0.18151
4.46782	0.73221	5.63684	0.3037
4.49008	0.76537	5.68035	0.1166
4.51234	0.79934	5.72387	0.09705
4.53459	0.83408	5.76738	-0.51515
4.55685	0.86957	5.81089	0.07971
4.57911	0.90577	5.8544	-0.5187
4.60136	0.94266	5.89791	-0.23083
4.62362	0.98018	5.94142	-0.01712
4.64588	1.01829	5.98493	0.28191
4.66813	1.05696	6.02845	-0.33429
4.69039	1.09612	6.07196	-0.10632
4.71265	1.13573	6.11547	-0.23478
4.7349	1.17573	6.15898	-0.28029
4.75716	1.21606	6.20249	-0.16348
4.77942	1.25665	6.246	0.59502
4.80167	1.29745	6.28951	0.19462
4.82393	1.33838	6.33303	-0.32527
4.84619	1.37938	6.37654	-0.48524
4.86844	1.42037	6.42005	-0.24579
4.8907	1.46127	6.46356	0.11258
4.91295	1.50202	6.50707	-0.17058
4.93521	1.54252	6.55058	0.22432
4.95747	1.5827	6.5941	0.17693
4.97972	1.62248	6.63761	0.28694
5.00198	1.66178	6.68112	-0.08591
5.02424	1.70051	6.72463	0.13818
5.04649	1.73859	6.76814	0.11903
5.06875	1.77593	6.81165	0.01653
5.09101	1.81246	6.85517	0.07063
5.11326	1.84808	6.89868	0.04126
5.13552	1.88272	6.94219	0.20845
5.15778	1.91629	6.9857	0.01223
5.18003	1.94872	7.02921	0.09266
5.20229	1.97992	7.07272	0.24984
5.22455	2.00983	7.11623	0.00389
5.2468	2.03835	7.15975	0.19493
5.26906	2.06544	7.20326	0.06311
5.29132	2.09101	7.24677	0.16859
5.31357	2.115	7.29028	0.11153
5.33583	2.13735	7.33379	0.0521
5.35809	2.158	7.3773	0.03047
5.38034	2.17691	7.42081	0.28681
5.4026	2.19401	7.46433	0.26128
5.42486	2.20926	7.50784	0.19405
5.44711	2.22263	7.55135	0.08527
5.46937	2.23407	7.59486	0.1751
5.49163	2.24356	7.63837	0.22367
5.51388	2.25108	7.68188	-0.00889
5.53614	2.25659	7.72539	0.15755
5.5584	2.2601	7.76891	0.2031
5.58065	2.26158	7.81242	0.20786
5.60291	2.26103	7.85593	0.09194
5.62517	2.25846	7.89944	0.01541
5.64742	2.25387	7.94295	0.17836
5.66968	2.24727	7.98646	0.26085
5.69194	2.23869	8.02998	-0.01705
5.71419	2.22814	8.07349	0.18471
5.73645	2.21565	8.117	0.18619
5.75871	2.20126	8.16051	0.06742
5.78096	2.185	8.20402	-0.01157
5.80322	2.16692	8.24753	-0.01072
5.82548	2.14707	8.29104	0.02997
5.84773	2.12549	8.33456	-0.00946
5.86999	2.10225	8.37807	0.03101
5.89225	2.0774	8.42158	-0.00861
5.9145	2.051	8.46509	-0.00831
5.93676	2.02313	8.5086	0.03194
5.95902	1.99385	8.55211	0.03214
5.98127	1.96324	8.59562	0.15231
6.00353	1.93136	8.63914	-0.00757
6.02579	1.89831	8.68265	0.03254
6.04804	1.86415	8.72616	0.03262
6.0703	1.82897	8.76967	-0.00732
6.09256	1.79285	8.81318	0.03273
6.11481	1.75587	8.85669	0.03277
6.13707	1.71812	8.90021	-0.00719
6.15933	1.67968	8.94372	0.03283
6.18158	1.64064	8.98723	-0.00715
6.20384	1.60107	9.03074	-0.00714
6.2261	1.56106	9.07425	-0.00713
6.24835	1.52069	9.11776	0.03288
6.27061	1.48005	9.16127	0.03289
6.29287	1.43921	9.20479	-0.0071
6.31512	1.39825	9.2483	0.0729
6.33738	1.35725	9.29181	-0.0071
6.35964	1.31628	9.33532	-0.0071
6.38189	1.27541	9.37883	-0.00709
6.40415	1.23471	9.42234	-0.00709
6.42641	1.19425	9.46586	0.03291
6.44866	1.1541	9.50937	-0.00709
6.47092	1.1143	9.55288	-0.00709
6.49318	1.07493	9.59639	-0.00709
6.51543	1.03602	9.6399	-0.00709
6.53769	0.99765	9.68341	-0.00709
6.55995	0.95985	9.72693	-0.00709
6.5822	0.92267	9.77044	-0.00709
6.60446	0.88615	9.81395	-0.00709
6.62672	0.85032	9.85746	-0.00709
6.64897	0.81523	9.90097	-0.00709
6.67123	0.78091	9.94448	-0.00709
6.69349	0.74737	9.98799	-0.00709
6.71574	0.71465	10.0315	-0.00709
6.738	0.68278	10.075	-0.00709
6.76026	0.65175	10.1185	-0.00709
6.78251	0.6216	10.162	-0.00709
6.80477	0.59233	10.2056	0.03291
6.82703	0.56396	10.2491	-0.00709
6.84928	0.53648	10.2926	-0.00709
6.87154	0.50991	10.3361	-0.00709
6.8938	0.48424	10.3796	-0.00709
6.91605	0.45948	10.4231	-0.00709
6.93831	0.43562	10.4666	-0.00709
6.96057	0.41264	10.5101	-0.00709
6.98282	0.39056	10.5536	-0.00709
7.00508	0.36935	10.5971	-0.00709
7.02734	0.34901	10.6407	-0.00709
7.04959	0.32952	10.6842	-0.00709
7.07185	0.31087	10.7277	-0.00709
7.09411	0.29304	10.7712	-0.00709
7.11636	0.27601	10.8147	-0.00709
7.13862	0.25977	10.8582	-0.00709
7.16088	0.2443	10.9017	-0.00709
7.18313	0.22958	10.9452	-0.00709
7.20539	0.21558	10.9888	-0.00709
7.22765	0.20228	11.0323	-0.00709
7.2499	0.18967	11.0758	-0.00709
7.27216	0.17773	11.1193	-0.00709
7.29442	0.16642	11.1628	-0.00709
7.31667	0.15572	11.2063	-0.00709
7.33893	0.14562	11.2498	-0.00709
7.36119	0.13609	11.2933	-0.00709
7.38344	0.12711	11.3369	-0.00709
7.4057	0.11865	11.3804	-0.00709
7.42796	0.11069	11.4239	-0.00709
7.45021	0.10322	11.4674	-0.00709
7.47247	0.0962	11.5109	-0.00709
7.49473	0.08963	11.5544	-0.00709
7.51698	0.08347	11.5979	-0.00709
7.53924	0.0777	11.6414	-0.00709
7.5615	0.07231	11.6849	-0.00709
7.58375	0.06728	11.7285	-0.00709
7.60601	0.06259	11.772	-0.00709
7.62827	0.05822	11.8155	-0.00709
7.65052	0.05415	11.859	-0.00709
7.67278	0.05036	11.9025	-0.00709
7.69503	0.04684	11.946	-0.00709
7.71729	0.04358	11.9895	-0.00709
7.73955	0.04055	12.033	-0.00709
7.7618	0.03775	12.0765	-0.00709
7.78406	0.03516	12.1201	-0.00709
7.80632	0.03276	12.1636	-0.00709
7.82857	0.03055	12.2071	-0.00709
7.85083	0.02851	12.2506	-0.00709
7.87309	0.02662	12.2941	-0.00709
7.89534	0.02489	12.3376	-0.00709
7.9176	0.0233	12.3811	0.03291
7.93986	0.02183	12.4246	-0.00709
7.96211	0.02049	12.4681	-0.00709
7.98437	0.01926	12.5117	-0.00709
8.00663	0.01813	12.5552	-0.00709
8.02888	0.0171	12.5987	-0.00709
8.05114	0.01615	12.6422	-0.00709
8.0734	0.01529	12.6857	-0.00709
8.09565	0.0145	12.7292	-0.00709
8.11791	0.01378	12.7727	-0.00709
8.14017	0.01313	12.8162	-0.00709
8.16242	0.01254	12.8598	-0.00709
8.18468	0.01199	12.9033	-0.00709
8.20694	0.0115	12.9468	-0.00709
8.22919	0.01106	12.9903	-0.00709
8.25145	0.01065	13.0338	-0.00709
8.27371	0.01029	13.0773	-0.00709
8.29596	0.00996	13.1208	-0.00709
8.31822	0.00966	13.1643	-0.00709
8.34048	0.00939	13.2079	-0.00709
8.36273	0.00915	13.2514	-0.00709
8.38499	0.00893	13.2949	-0.00709
8.40725	0.00873	13.3384	-0.00709
8.4295	0.00855	13.3819	-0.00709
8.45176	0.00839	13.4254	-0.00709
8.47402	0.00825	13.4689	-0.00709
8.49627	0.00812	13.5124	-0.00709
8.51853	0.00801	13.5559	-0.00709
8.54079	0.0079	13.5994	-0.00709
8.56304	0.00781	13.643	-0.00709
8.5853	0.00773	13.6865	-0.00709
8.60756	0.00766	13.73	-0.00709
8.62981	0.00759	13.7735	-0.00709
8.65207	0.00753	13.817	-0.00709
8.67433	0.00748	13.8605	-0.00709
8.69658	0.00744	13.904	-0.00709
8.71884	0.00739	13.9475	-0.00709
8.7411	0.00736	13.991	-0.00709
8.76335	0.00733	14.0346	-0.00709
8.78561	0.0073	14.0781	-0.00709
8.80787	0.00727	14.1216	-0.00709
8.83012	0.00725	14.1651	-0.00709
8.85238	0.00723	14.2086	-0.00709
8.87464	0.00721	14.2521	-0.00709
8.89689	0.0072	14.2956	-0.00709
8.91915	0.00718	14.3391	-0.00709
8.94141	0.00717	14.3827	-0.00709
8.96366	0.00716	14.4262	-0.00709
8.98592	0.00715	14.4697	-0.00709
9.00818	0.00714	14.5132	-0.00709
9.03043	0.00714	14.5567	-0.00709
9.05269	0.00713	14.6002	-0.00709
9.07495	0.00713	14.6437	-0.00709
9.0972	0.00712	14.6872	-0.00709
9.11946	0.00712	14.7308	-0.00709
9.14172	0.00711	14.7743	-0.00709
9.16397	0.00711	14.8178	-0.00709
9.18623	0.00711	14.8613	-0.00709
9.20849	0.0071	14.9048	-0.00709
9.23074	0.0071	14.9483	-0.00709
9.253	0.0071	14.9918	-0.00709
9.27526	0.0071	15.0353	-0.00709
9.29751	0.0071	15.0788	-0.00709
9.31977	0.0071	15.1224	-0.00709
9.34203	0.0071	15.1659	-0.00709
9.36428	0.00709	15.2094	-0.00709
9.38654	0.00709	15.2529	-0.00709
9.4088	0.00709	15.2964	-0.00709
9.43105	0.00709	15.3399	-0.00709
9.45331	0.00709	15.3834	-0.00709
9.47557	0.00709	15.4269	-0.00709
9.49782	0.00709	15.4704	-0.00709
9.52008	0.00709	15.5139	-0.00709
9.54234	0.00709	15.5575	-0.00709
9.56459	0.00709	15.601	-0.00709
9.58685	0.00709	15.6445	-0.00709
9.60911	0.00709	15.688	-0.00709
9.63136	0.00709	15.7315	-0.00709
9.65362	0.00709	15.775	-0.00709
9.67588	0.00709	15.8185	-0.00709
9.69813	0.00709	15.862	-0.00709
9.72039	0.00709	15.9056	-0.00709
9.74265	0.00709	15.9491	-0.00709
9.7649	0.00709	15.9926	-0.00709
9.78716	0.00709	16.0361	-0.00709
9.80942	0.00709	16.0796	-0.00709
9.83167	0.00709	16.1231	-0.00709
9.85393	0.00709	16.1666	-0.00709
9.87619	0.00709	16.2101	-0.00709
9.89844	0.00709	16.2537	-0.00709
9.9207	0.00709	16.2972	-0.00709
9.94296	0.00709	16.3407	-0.00709
9.96521	0.00709	16.3842	-0.00709
9.98747	0.00709	16.4277	-0.00709
10.0097	0.00709	16.4712	-0.00709
10.032	0.00709	16.5147	-0.00709
10.0542	0.00709	16.5582	-0.00709
10.0765	0.00709	16.6017	-0.00709
10.0988	0.00709	16.6453	-0.00709
10.121	0.00709	16.6888	-0.00709
10.1433	0.00709	16.7323	-0.00709
10.1655	0.00709	16.7758	-0.00709
10.1878	0.00709	16.8193	-0.00709
10.21	0.00709	16.8628	-0.00709
10.2323	0.00709	16.9063	-0.00709
10.2546	0.00709	16.9498	-0.00709
10.2768	0.00709	16.9933	-0.00709
10.2991	0.00709	17.0369	-0.00709
10.3213	0.00709	17.0804	-0.00709
10.3436	0.00709	17.1239	-0.00709
10.3658	0.00709	17.1674	-0.00709
10.3881	0.00709	17.2109	-0.00709
10.4103	0.00709	17.2544	-0.00709
10.4326	0.00709	17.2979	-0.00709
10.4549	0.00709	17.3414	-0.00709
10.4771	0.00709	17.3849	-0.00709
10.4994	0.00709	17.4285	-0.00709
10.5216	0.00709	17.472	-0.00709
10.5439	0.00709	17.5155	-0.00709
10.5661	0.00709	17.559	-0.00709
10.5884	0.00709	17.6025	-0.00709
10.6106	0.00709	17.646	-0.00709
10.6329	0.00709	17.6895	-0.00709
10.6552	0.00709	17.733	-0.00709
10.6774	0.00709	17.7766	-0.00709
10.6997	0.00709	17.8201	-0.00709
10.7219	0.00709	17.8636	-0.00709
10.7442	0.00709	17.9071	-0.00709
10.7665	0.00709	17.9506	-0.00709
10.7887	0.00709	17.9941	-0.00709
10.811	0.00709	18.0376	-0.00709
10.8332	0.00709	18.0811	-0.00709
10.8555	0.00709	18.1246	-0.00709
10.8777	0.00709	18.1682	-0.00709
10.9	0.00709	18.2117	-0.00709
10.9223	0.00709	18.2552	-0.00709
10.9445	0.00709	18.2987	-0.00709
10.9668	0.00709	18.3422	-0.00709
10.989	0.00709	18.3857	-0.00709
11.0113	0.00709	18.4292	-0.00709
11.0335	0.00709	18.4727	-0.00709
11.0558	0.00709	18.5162	-0.00709
11.078	0.00709	18.5598	-0.00709
11.1003	0.00709	18.6033	-0.00709
11.1226	0.00709	18.6468	-0.00709
11.1448	0.00709	18.6903	-0.00709
11.1671	0.00709	18.7338	-0.00709
11.1893	0.00709	18.7773	-0.00709
11.2116	0.00709	18.8208	-0.00709
11.2338	0.00709	18.8643	-0.00709
11.2561	0.00709	18.9078	-0.00709
11.2783	0.00709	18.9514	-0.00709
11.3006	0.00709	18.9949	-0.00709
11.3229	0.00709	19.0384	-0.00709
11.3451	0.00709	19.0819	-0.00709
11.3674	0.00709	19.1254	-0.00709
11.3896	0.00709	19.1689	-0.00709
11.4119	0.00709	19.2124	-0.00709
11.4342	0.00709	19.2559	-0.00709
11.4564	0.00709	19.2995	-0.00709
11.4787	0.00709	19.343	-0.00709
11.5009	0.00709	19.3865	-0.00709
11.5232	0.00709	19.43	-0.00709
11.5454	0.00709	19.4735	-0.00709
11.5677	0.00709	19.517	-0.00709
11.5899	0.00709	19.5605	-0.00709
11.6122	0.00709	19.604	-0.00709
11.6345	0.00709	19.6475	-0.00709
11.6567	0.00709	19.6911	-0.00709
11.679	0.00709	19.7346	-0.00709
11.7012	0.00709	19.7781	-0.00709
11.7235	0.00709	19.8216	-0.00709
11.7457	0.00709	19.8651	-0.00709
11.768	0.00709	19.9086	-0.00709
11.7903	0.00709	19.9521	-0.00709
11.8125	0.00709	19.9956	-0.00709
11.8348	0.00709	20.0391	-0.00709
11.857	0.00709	20.0827	-0.00709
11.8793	0.00709	20.1262	-0.00709
11.9015	0.00709	20.1697	-0.00709
11.9238	0.00709	20.2132	-0.00709
11.946	0.00709	20.2567	-0.00709
11.9683	0.00709	20.3002	-0.00709
11.9906	0.00709	20.3437	-0.00709
12.0128	0.00709	20.3872	-0.00709
12.0351	0.00709	20.4308	-0.00709
12.0573	0.00709	20.4743	-0.00709
12.0796	0.00709	20.5178	-0.00709
12.1019	0.00709	20.5613	-0.00709
12.1241	0.00709	20.6048	-0.00709
12.1464	0.00709	20.6483	-0.00709
12.1686	0.00709	20.6918	-0.00709
12.1909	0.00709	20.7353	-0.00709
12.2131	0.00709	20.7788	-0.00709
12.2354	0.00709	20.8224	-0.00709
12.2576	0.00709	20.8659	-0.00709
12.2799	0.00709	20.9094	-0.00709
12.3022	0.00709	20.9529	-0.00709
12.3244	0.00709	20.9964	-0.00709
12.3467	0.00709	21.0399	-0.00709
12.3689	0.00709	21.0834	-0.00709
12.3912	0.00709	21.1269	-0.00709
12.4134	0.00709	21.1704	-0.00709
12.4357	0.00709	21.214	-0.00709
12.458	0.00709	21.2575	-0.00709
12.4802	0.00709	21.301	-0.00709
12.5025	0.00709	21.3445	-0.00709
12.5247	0.00709	21.388	-0.00709
12.547	0.00709	21.4315	-0.00709
12.5692	0.00709	21.475	-0.00709
12.5915	0.00709	21.5185	-0.00709
12.6137	0.00709	21.5621	-0.00709
12.636	0.00709	21.6056	-0.00709
12.6583	0.00709	21.6491	-0.00709
12.6805	0.00709	21.6926	-0.00709
12.7028	0.00709	21.7361	-0.00709
12.725	0.00709	21.7796	-0.00709
12.7473	0.00709	21.8231	-0.00709
12.7696	0.00709	21.8666	-0.00709
12.7918	0.00709	21.9102	-0.00709
12.8141	0.00709	21.9537	-0.00709
12.8363	0.00709	21.9972	-0.00709
12.8586	0.00709	22.0407	-0.00709
12.8808	0.00709	22.0842	-0.00709
12.9031	0.00709	22.1277	-0.00709
12.9253	0.00709	22.1712	-0.00709
12.9476	0.00709	22.2147	-0.00709
12.9699	0.00709	22.2582	-0.00709
12.9921	0.00709	22.3017	-0.00709
13.0144	0.00709	22.3453	-0.00709
13.0366	0.00709	22.3888	-0.00709
13.0589	0.00709	22.4323	-0.00709
13.0811	0.00709	22.4758	-0.00709
13.1034	0.00709	22.5193	-0.00709
13.1257	0.00709	22.5628	-0.00709
13.1479	0.00709	22.6063	-0.00709
13.1702	0.00709	22.6498	-0.00709
13.1924	0.00709	22.6933	-0.00709
13.2147	0.00709	22.7369	-0.00709
13.2369	0.00709	22.7804	-0.00709
13.2592	0.00709	22.8239	-0.00709
13.2814	0.00709	22.8674	-0.00709
13.3037	0.00709	22.9109	0.03291
13.326	0.00709	22.9544	-0.00709
13.3482	0.00709	22.9979	-0.00709
13.3705	0.00709	23.0415	-0.00709
13.3927	0.00709	23.085	-0.00709
13.415	0.00709	23.1285	-0.00709
13.4373	0.00709	23.172	-0.00709
13.4595	0.00709	23.2155	-0.00709
13.4818	0.00709	23.259	-0.00709
13.504	0.00709	23.3025	-0.00709
13.5263	0.00709	23.346	-0.00709
13.5485	0.00709	23.3895	-0.00709
13.5708	0.00709	23.4331	-0.00709
13.593	0.00709	23.4766	-0.00709
13.6153	0.00709	23.5201	-0.00709
13.6376	0.00709	23.5636	-0.00709
13.6598	0.00709	23.6071	-0.00709
13.6821	0.00709	23.6506	-0.00709
13.7043	0.00709	23.6941	-0.00709
13.7266	0.00709	23.7376	-0.00709
13.7488	0.00709	23.7811	-0.00709
13.7711	0.00709	23.8246	-0.00709
13.7934	0.00709	23.8682	-0.00709
13.8156	0.00709	23.9117	-0.00709
13.8379	0.00709	23.9552	-0.00709
13.8601	0.00709	23.9987	-0.00709
13.8824	0.00709	24.0422	-0.00709
13.9046	0.00709	24.0857	-0.00709
13.9269	0.00709	24.1292	-0.00709
13.9491	0.00709	24.1728	-0.00709
13.9714	0.00709	24.2163	-0.00709
13.9937	0.00709	24.2598	-0.00709
14.0159	0.00709	24.3033	-0.00709
14.0382	0.00709	24.3468	-0.00709
14.0604	0.00709	24.3903	-0.00709
14.0827	0.00709	24.4338	-0.00709
14.105	0.00709	24.4773	-0.00709
14.1272	0.00709	24.5208	-0.00709
14.1495	0.00709	24.5644	-0.00709
14.1717	0.00709	24.6079	-0.00709
14.194	0.00709	24.6514	-0.00709
14.2162	0.00709	24.6949	-0.00709
14.2385	0.00709	24.7384	-0.00709
14.2607	0.00709	24.7819	-0.00709
14.283	0.00709	24.8254	-0.00709
14.3053	0.00709	24.8689	-0.00709
14.3275	0.00709	24.9124	-0.00709
14.3498	0.00709	24.956	-0.00709
14.372	0.00709	24.9995	-0.00709
14.3943	0.00709	25.043	-0.00709
14.4165	0.00709	25.0865	-0.00709
14.4388	0.00709	25.13	-0.00709
14.4611	0.00709	25.1735	-0.00709
14.4833	0.00709	25.217	-0.00709
14.5056	0.00709	25.2605	-0.00709
14.5278	0.00709	25.304	-0.00709
14.5501	0.00709	25.3476	-0.00709
14.5723	0.00709	25.3911	-0.00709
14.5946	0.00709	25.4346	-0.00709
14.6168	0.00709	25.4781	0.03291
14.6391	0.00709
14.6614	0.00709
14.6836	0.00709
14.7059	0.00709
14.7281	0.00709
14.7504	0.00709
14.7727	0.00709
14.7949	0.00709
14.8172	0.00709
14.8394	0.00709
14.8617	0.00709
14.8839	0.00709
14.9062	0.00709
14.9284	0.00709
14.9507	0.00709
14.973	0.00709
14.9952	0.00709
15.0175	0.00709
15.0397	0.00709
15.062	0.00709
15.0842	0.00709
15.1065	0.00709
15.1288	0.00709
15.151	0.00709
15.1733	0.00709
15.1955	0.00709
15.2178	0.00709
15.24	0.00709
15.2623	0.00709
15.2845	0.00709
15.3068	0.00709
15.3291	0.00709
15.3513	0.00709
15.3736	0.00709
15.3958	0.00709
15.4181	0.00709
15.4404	0.00709
15.4626	0.00709
15.4849	0.00709
15.5071	0.00709
15.5294	0.00709
15.5516	0.00709
15.5739	0.00709
15.5961	0.00709
15.6184	0.00709
15.6407	0.00709
15.6629	0.00709
15.6852	0.00709
15.7074	0.00709
15.7297	0.00709
15.7519	0.00709
15.7742	0.00709
15.7965	0.00709
15.8187	0.00709
15.841	0.00709
15.8632	0.00709
15.8855	0.00709
15.9077	0.00709
15.93	0.00709
15.9522	0.00709
15.9745	0.00709
15.9968	0.00709
16.019	0.00709
16.0413	0.00709
16.0635	0.00709
16.0858	0.00709
16.108	0.00709
16.1303	0.00709
16.1526	0.00709
16.1748	0.00709
16.1971	0.00709
16.2193	0.00709
16.2416	0.00709
16.2638	0.00709
16.2861	0.00709
16.3084	0.00709
16.3306	0.00709
16.3529	0.00709
16.3751	0.00709
16.3974	0.00709
16.4196	0.00709
16.4419	0.00709
16.4642	0.00709
16.4864	0.00709
16.5087	0.00709
16.5309	0.00709
16.5532	0.00709
16.5754	0.00709
16.5977	0.00709
16.6199	0.00709
16.6422	0.00709
16.6645	0.00709
16.6867	0.00709
16.709	0.00709
16.7312	0.00709
16.7535	0.00709
16.7757	0.00709
16.798	0.00709
16.8203	0.00709
16.8425	0.00709
16.8648	0.00709
16.887	0.00709
16.9093	0.00709
16.9315	0.00709
16.9538	0.00709
16.9761	0.00709
16.9983	0.00709
17.0206	0.00709
17.0428	0.00709
17.0651	0.00709
17.0873	0.00709
17.1096	0.00709
17.1319	0.00709
17.1541	0.00709
17.1764	0.00709
17.1986	0.00709
17.2209	0.00709
17.2431	0.00709
17.2654	0.00709
17.2876	0.00709
17.3099	0.00709
17.3322	0.00709
17.3544	0.00709
17.3767	0.00709
17.3989	0.00709
17.4212	0.00709
17.4434	0.00709
17.4657	0.00709
17.488	0.00709
17.5102	0.00709
17.5325	0.00709
17.5547	0.00709
17.577	0.00709
17.5992	0.00709
17.6215	0.00709
17.6438	0.00709
17.666	0.00709
17.6883	0.00709
17.7105	0.00709
17.7328	0.00709
17.755	0.00709
17.7773	0.00709
17.7995	0.00709
17.8218	0.00709
17.8441	0.00709
17.8663	0.00709
17.8886	0.00709
17.9108	0.00709
17.9331	0.00709
17.9553	0.00709
17.9776	0.00709
17.9999	0.00709
18.0221	0.00709
18.0444	0.00709
18.0666	0.00709
18.0889	0.00709
18.1111	0.00709
18.1334	0.00709
18.1557	0.00709
18.1779	0.00709
18.2002	0.00709
18.2224	0.00709
18.2447	0.00709
18.2669	0.00709
18.2892	0.00709
18.3115	0.00709
18.3337	0.00709
18.356	0.00709
18.3782	0.00709
18.4005	0.00709
18.4227	0.00709
18.445	0.00709
18.4672	0.00709
18.4895	0.00709
18.5118	0.00709
18.534	0.00709
18.5563	0.00709
18.5785	0.00709
18.6008	0.00709
18.623	0.00709
18.6453	0.00709
18.6676	0.00709
18.6898	0.00709
18.7121	0.00709
18.7343	0.00709
18.7566	0.00709
18.7788	0.00709
18.8011	0.00709
18.8234	0.00709
18.8456	0.00709
18.8679	0.00709
18.8901	0.00709
18.9124	0.00709
18.9346	0.00709
18.9569	0.00709
18.9792	0.00709
19.0014	0.00709
19.0237	0.00709
19.0459	0.00709
19.0682	0.00709
19.0904	0.00709
19.1127	0.00709
19.1349	0.00709
19.1572	0.00709
19.1795	0.00709
19.2017	0.00709
19.224	0.00709
19.2462	0.00709
19.2685	0.00709
19.2907	0.00709
19.313	0.00709
19.3353	0.00709
19.3575	0.00709
19.3798	0.00709
19.402	0.00709
19.4243	0.00709
19.4465	0.00709
19.4688	0.00709
19.4911	0.00709
19.5133	0.00709
19.5356	0.00709
19.5578	0.00709
19.5801	0.00709
19.6023	0.00709
19.6246	0.00709
19.6469	0.00709
19.6691	0.00709
19.6914	0.00709
19.7136	0.00709
19.7359	0.00709
19.7581	0.00709
19.7804	0.00709
19.8026	0.00709
19.8249	0.00709
19.8472	0.00709
19.8694	0.00709
19.8917	0.00709
19.9139	0.00709
19.9362	0.00709
19.9584	0.00709
19.9807	0.00709
20.003	0.00709
20.0252	0.00709
20.0475	0.00709
20.0697	0.00709
20.092	0.00709
20.1142	0.00709
20.1365	0.00709
20.1588	0.00709
20.181	0.00709
20.2033	0.00709
20.2255	0.00709
20.2478	0.00709
20.27	0.00709
20.2923	0.00709
20.3146	0.00709
20.3368	0.00709
20.3591	0.00709
20.3813	0.00709
20.4036	0.00709
20.4258	0.00709
20.4481	0.00709
20.4703	0.00709
20.4926	0.00709
20.5149	0.00709
20.5371	0.00709
20.5594	0.00709
20.5816	0.00709
20.6039	0.00709
20.6261	0.00709
20.6484	0.00709
20.6707	0.00709
20.6929	0.00709
20.7152	0.00709
20.7374	0.00709
20.7597	0.00709
20.7819	0.00709
20.8042	0.00709
20.8265	0.00709
20.8487	0.00709
20.871	0.00709
20.8932	0.00709
20.9155	0.00709
20.9377	0.00709
20.96	0.00709
20.9823	0.00709
21.0045	0.00709
21.0268	0.00709
21.049	0.00709
21.0713	0.00709
21.0935	0.00709
21.1158	0.00709
21.138	0.00709
21.1603	0.00709
21.1826	0.00709
21.2048	0.00709
21.2271	0.00709
21.2493	0.00709
21.2716	0.00709
21.2938	0.00709
21.3161	0.00709
21.3384	0.00709
21.3606	0.00709
21.3829	0.00709
21.4051	0.00709
21.4274	0.00709
21.4496	0.00709
21.4719	0.00709
21.4942	0.00709
21.5164	0.00709
21.5387	0.00709
21.5609	0.00709
21.5832	0.00709
21.6054	0.00709
21.6277	0.00709
21.65	0.00709
21.6722	0.00709
21.6945	0.00709
21.7167	0.00709
21.739	0.00709
21.7612	0.00709
21.7835	0.00709
21.8057	0.00709
21.828	0.00709
21.8503	0.00709
21.8725	0.00709
21.8948	0.00709
21.917	0.00709
21.9393	0.00709
21.9615	0.00709
21.9838	0.00709
22.006	0.00709
22.0283	0.00709
22.0506	0.00709
22.0728	0.00709
22.0951	0.00709
22.1173	0.00709
22.1396	0.00709
22.1619	0.00709
22.1841	0.00709
22.2064	0.00709
22.2286	0.00709
22.2509	0.00709
22.2731	0.00709
22.2954	0.00709
22.3177	0.00709
22.3399	0.00709
22.3622	0.00709
22.3844	0.00709
22.4067	0.00709
22.4289	0.00709
22.4512	0.00709
22.4734	0.00709
22.4957	0.00709
22.518	0.00709
22.5402	0.00709
22.5625	0.00709
22.5847	0.00709
22.607	0.00709
22.6292	0.00709
22.6515	0.00709
22.6737	0.00709
22.696	0.00709
22.7183	0.00709
22.7405	0.00709
22.7628	0.00709
22.785	0.00709
22.8073	0.00709
22.8296	0.00709
22.8518	0.00709
22.8741	0.00709
22.8963	0.00709
22.9186	0.00709
22.9408	0.00709
22.9631	0.00709
22.9854	0.00709
23.0076	0.00709
23.0299	0.00709
23.0521	0.00709
23.0744	0.00709
23.0966	0.00709
23.1189	0.00709
23.1411	0.00709
23.1634	0.00709
23.1857	0.00709
23.2079	0.00709
23.2302	0.00709
23.2524	0.00709
23.2747	0.00709
23.2969	0.00709
23.3192	0.00709
23.3414	0.00709
23.3637	0.00709
23.386	0.00709
23.4082	0.00709
23.4305	0.00709
23.4527	0.00709
23.475	0.00709
23.4973	0.00709
23.5195	0.00709
23.5418	0.00709
23.564	0.00709
23.5863	0.00709
23.6085	0.00709
23.6308	0.00709
23.6531	0.00709
23.6753	0.00709
23.6976	0.00709
23.7198	0.00709
23.7421	0.00709
23.7643	0.00709
23.7866	0.00709
23.8088	0.00709
23.8311	0.00709
23.8534	0.00709
23.8756	0.00709
23.8979	0.00709
23.9201	0.00709
23.9424	0.00709
23.9646	0.00709
23.9869	0.00709
24.0092	0.00709
24.0314	0.00709
24.0537	0.00709
24.0759	0.00709
24.0982	0.00709
24.1204	0.00709
24.1427	0.00709
24.165	0.00709
24.1872	0.00709
24.2095	0.00709
24.2317	0.00709
24.254	0.00709
24.2762	0.00709
24.2985	0.00709
24.3207	0.00709
24.343	0.00709
24.3653	0.00709
24.3875	0.00709
24.4098	0.00709
24.432	0.00709
24.4543	0.00709
24.4765	0.00709
24.4988	0.00709
24.521	0.00709
24.5433	0.00709
24.5656	0.00709
24.5878	0.00709
24.6101	0.00709
24.6323	0.00709
24.6546	0.00709
24.6769	0.00709
24.6991	0.00709
24.7214	0.00709
24.7436	0.00709
24.7659	0.00709
24.7881	0.00709
24.8104	0.00709
24.8327	0.00709
24.8549	0.00709
24.8772	0.00709
24.8994	0.00709
24.9217	0.00709
24.9439	0.00709
24.9662	0.00709
24.9884	0.00709
25.0107	0.00709
25.033	0.00709
25.0552	0.00709
25.0775	0.00709
25.0997	0.00709
25.122	0.00709
25.1442	0.00709
25.1665	0.00709
25.1887	0.00709
25.211	0.00709
25.2333	0.00709
25.2555	0.00709
25.2778	0.00709
25.3	0.00709
25.3223	0.00709
25.3446	0.00709
25.3668	0.00709
25.3891	0.00709
25.4113	0.00709
25.4336	0.00709
25.4558	0.00709
25.4781	0.00709

## Sheet: SI-Fig. 8b
X1	Y1	X2	Y2
7.86317	0.0629	7.40719	0.0597
7.88257	0	7.42907	0
7.90198	0	7.45094	0
7.92138	0	7.47281	0
7.94079	0	7.49468	0
7.96019	0	7.51655	0
7.9796	0	7.53842	0
7.999	0	7.5603	0
8.01841	0	7.58217	0
8.03782	0	7.60404	0
8.05722	0	7.62591	0
8.07663	0	7.64778	0
8.09603	0	7.66965	0
8.11544	0.0629	7.69153	0
8.13484	0	7.7134	0
8.15425	0	7.73527	0
8.17365	0.0629	7.75714	0
8.19306	0.0629	7.77901	0
8.21246	0	7.80089	0
8.23187	0	7.82276	0.0597
8.25128	0	7.84463	0
8.27068	0	7.8665	0
8.29009	0	7.88837	0
8.30949	0	7.91024	0
8.3289	0	7.93212	0
8.3483	0	7.95399	0
8.36771	0.0629	7.97586	0
8.38711	0	7.99773	0
8.40652	0	8.0196	0
8.42592	0	8.04148	0
8.44533	0	8.06335	0
8.46474	0	8.08522	0
8.48414	0	8.10709	0
8.50355	0.0629	8.12896	0
8.52295	0	8.15083	0
8.54236	0	8.17271	0
8.56176	0	8.19458	0
8.58117	0	8.21645	0
8.60057	0.0629	8.23832	0
8.61998	0	8.26019	0
8.63939	0	8.28206	0
8.65879	0	8.30394	0
8.6782	0.0629	8.32581	0
8.6976	0	8.34768	0
8.71701	0	8.36955	0
8.73641	0	8.39142	0
8.75582	0	8.4133	0
8.77522	0.0629	8.43517	0
8.79463	0	8.45704	0
8.81403	0	8.47891	0
8.83344	0.0629	8.50078	0
8.85284	0	8.52265	0
8.87225	0.0629	8.54453	0
8.89166	0.126	8.5664	0
8.91106	0	8.58827	0
8.93047	0	8.61014	0
8.94987	0	8.63201	0
8.96928	0.0629	8.65388	0
8.98868	0.0629	8.67576	0
9.00809	0	8.69763	0
9.02749	0.0629	8.7195	0
9.0469	0	8.74137	0
9.0663	0.126	8.76324	0
9.08571	0.126	8.78512	0
9.10512	0.0629	8.80699	0
9.12452	0.0629	8.82886	0
9.14393	0	8.85073	0
9.16333	0	8.8726	0
9.18274	0.126	8.89447	0
9.20214	0.0629	8.91635	0
9.22155	0	8.93822	0
9.24095	0.189	8.96009	0
9.26036	0	8.98196	0
9.27976	0.0629	9.00383	0
9.29917	0.189	9.0257	0
9.31858	0.0629	9.04758	0
9.33798	0.126	9.06945	0
9.35739	0	9.09132	0
9.37679	0.0629	9.11319	0
9.3962	0.126	9.13506	0
9.4156	0.126	9.15694	0
9.43501	0.0629	9.17881	0
9.45441	0	9.20068	0.0597
9.47382	0.189	9.22255	0
9.49322	0.252	9.24442	0
9.51263	0	9.26629	0
9.53204	0.314	9.28817	0
9.55144	0.0629	9.31004	0.0597
9.57085	0.126	9.33191	0
9.59025	0.189	9.35378	0
9.60966	0.189	9.37565	0
9.62906	0.126	9.39752	0
9.64847	0.189	9.4194	0.0597
9.66788	0.0629	9.44127	0
9.68728	0.377	9.46314	0
9.70669	0.0629	9.48501	0
9.72609	0.314	9.50689	0
9.7455	0.314	9.52876	0
9.7649	0.189	9.55063	0
9.78431	0.0629	9.5725	0
9.80371	0.189	9.59437	0
9.82312	0.189	9.61624	0
9.84252	0.189	9.63811	0
9.86193	0.126	9.65999	0.0597
9.88133	0.252	9.68186	0
9.90074	0.189	9.70373	0
9.92015	0.44	9.7256	0
9.93955	0.189	9.74747	0
9.95896	0.44	9.76935	0.0597
9.97836	0.314	9.79122	0
9.99777	0.314	9.81309	0
10.0172	0.252	9.83496	0
10.0366	0.252	9.85683	0
10.056	0.314	9.8787	0.0597
10.0754	0.44	9.90058	0
10.0948	0.314	9.92245	0
10.1142	0.566	9.94432	0
10.1336	0.377	9.96619	0.0597
10.153	0.377	9.98806	0
10.1724	0.692	10.0099	0.0597
10.1918	0.692	10.0318	0
10.2112	0.755	10.0537	0
10.2306	0.503	10.0755	0
10.25	0.252	10.0974	0
10.2694	0.377	10.1193	0
10.2889	0.881	10.1412	0
10.3083	0.503	10.163	0.0597
10.3277	0.755	10.1849	0
10.3471	0.566	10.2068	0
10.3665	1.01	10.2287	0
10.3859	0.566	10.2505	0.179
10.4053	0.503	10.2724	0.0597
10.4247	0.44	10.2943	0
10.4441	0.943	10.3161	0
10.4635	0.566	10.338	0.0597
10.4829	0.629	10.3599	0
10.5023	0.692	10.3818	0.0597
10.5217	1.26	10.4036	0.0597
10.5411	0.503	10.4255	0.0597
10.5605	0.755	10.4474	0
10.5799	1.07	10.4692	0
10.5993	0.692	10.4911	0.119
10.6187	1.13	10.513	0.119
10.6381	0.755	10.5349	0.0597
10.6576	0.818	10.5567	0.0597
10.677	0.943	10.5786	0.119
10.6964	1.01	10.6005	0.0597
10.7158	1.01	10.6223	0
10.7352	0.755	10.6442	0
10.7546	0.881	10.6661	0.119
10.774	1.32	10.688	0.0597
10.7934	1.19	10.7098	0
10.8128	1.19	10.7317	0.0597
10.8322	1.32	10.7536	0.119
10.8516	1.13	10.7754	0.239
10.871	1.26	10.7973	0.179
10.8904	0.818	10.8192	0.119
10.9098	1.07	10.8411	0.119
10.9292	0.943	10.8629	0.418
10.9486	0.881	10.8848	0.239
10.968	1.19	10.9067	0.119
10.9875	1.13	10.9285	0.119
11.0069	1.64	10.9504	0.299
11.0263	0.629	10.9723	0.239
11.0457	1.19	10.9942	0.299
11.0651	1.45	11.016	0.179
11.0845	0.818	11.0379	0.119
11.1039	1.26	11.0598	0.179
11.1233	1.01	11.0816	0.239
11.1427	0.755	11.1035	0.179
11.1621	0.755	11.1254	0.119
11.1815	1.13	11.1473	0.358
11.2009	1.26	11.1691	0.358
11.2203	1.01	11.191	0.358
11.2397	1.26	11.2129	0.239
11.2591	1.07	11.2348	0.597
11.2785	1.13	11.2566	0.657
11.2979	1.19	11.2785	0.179
11.3173	0.629	11.3004	0.299
11.3367	0.566	11.3222	0.538
11.3561	0.818	11.3441	0.239
11.3756	0.818	11.366	0.478
11.395	0.818	11.3879	0.358
11.4144	0.818	11.4097	0.478
11.4338	0.503	11.4316	0.657
11.4532	0.818	11.4535	0.478
11.4726	1.01	11.4753	0.478
11.492	0.818	11.4972	0.538
11.5114	0.503	11.5191	0.358
11.5308	1.13	11.541	0.478
11.5502	0.629	11.5628	0.597
11.5696	0.503	11.5847	0.478
11.589	0.566	11.6066	0.597
11.6084	0.629	11.6285	0.777
11.6278	0.503	11.6503	0.836
11.6472	0.566	11.6722	0.239
11.6666	0.503	11.6941	0.956
11.686	0.692	11.7159	0.597
11.7055	0.629	11.7378	0.478
11.7248	0.629	11.7597	0.956
11.7443	0.44	11.7815	0.896
11.7637	0.44	11.8034	0.657
11.7831	0.629	11.8253	0.597
11.8025	0.629	11.8472	0.597
11.8219	0.44	11.869	0.896
11.8413	0.629	11.8909	0.777
11.8607	0.377	11.9128	1.14
11.8801	0.0629	11.9346	0.777
11.8995	0.377	11.9565	0.956
11.9189	0.629	11.9784	1.08
11.9383	0.377	12.0003	1.31
11.9577	0.692	12.0221	0.358
11.9771	0.44	12.044	0.836
11.9965	0.377	12.0659	1.14
12.0159	0.314	12.0878	0.956
12.0353	0.44	12.1096	1.02
12.0548	0.377	12.1315	0.657
12.0741	0.314	12.1534	0.597
12.0936	0.377	12.1752	1.49
12.113	0.189	12.1971	0.717
12.1324	0.377	12.219	0.956
12.1518	0.189	12.2409	0.836
12.1712	0.189	12.2627	1.31
12.1906	0.629	12.2846	0.717
12.21	0.252	12.3065	1.19
12.2294	0.44	12.3284	0.717
12.2488	0.503	12.3502	0.836
12.2682	0.252	12.3721	1.08
12.2876	0.314	12.394	0.956
12.307	0.126	12.4158	1.02
12.3264	0.252	12.4377	0.836
12.3458	0.189	12.4596	0.956
12.3652	0.314	12.4815	1.02
12.3846	0.44	12.5033	0.597
12.404	0.189	12.5252	0.836
12.4235	0.126	12.5471	1.25
12.4429	0.252	12.5689	1.19
12.4623	0.503	12.5908	0.896
12.4817	0.126	12.6127	1.19
12.5011	0.0629	12.6346	0.836
12.5205	0	12.6564	0.956
12.5399	0	12.6783	1.37
12.5593	0.0629	12.7002	1.49
12.5787	0.189	12.722	0.657
12.5981	0	12.7439	1.02
12.6175	0.126	12.7658	0.777
12.6369	0.189	12.7876	0.777
12.6563	0.126	12.8095	0.777
12.6757	0.126	12.8314	0.836
12.6951	0.252	12.8533	1.08
12.7145	0.0629	12.8751	0.777
12.7339	0.126	12.897	0.657
12.7533	0.189	12.9189	1.02
12.7728	0.189	12.9407	0.717
12.7921	0.0629	12.9626	0.836
12.8116	0.0629	12.9845	0.836
12.831	0.0629	13.0064	0.896
12.8504	0.189	13.0282	0.956
12.8698	0.0629	13.0501	0.956
12.8892	0	13.072	0.657
12.9086	0.0629	13.0939	0.836
12.928	0.0629	13.1157	0.478
12.9474	0.0629	13.1376	0.597
12.9668	0	13.1595	0.597
12.9862	0.0629	13.1813	0.657
13.0056	0.189	13.2032	0.777
13.025	0.126	13.2251	0.777
13.0444	0	13.247	0.657
13.0638	0.0629	13.2688	0.657
13.0832	0.0629	13.2907	0.538
13.1026	0.189	13.3126	0.299
13.122	0.0629	13.3345	0.418
13.1415	0	13.3563	0.478
13.1609	0	13.3782	0.538
13.1803	0	13.4001	0.836
13.1997	0	13.4219	0.478
13.2191	0.0629	13.4438	0.597
13.2385	0	13.4657	0.478
13.2579	0	13.4876	0.597
13.2773	0.0629	13.5094	0.418
13.2967	0	13.5313	0.478
13.3161	0.0629	13.5532	0.657
13.3355	0.0629	13.575	0.717
13.3549	0.0629	13.5969	0.179
13.3743	0.0629	13.6188	0.239
13.3937	0	13.6407	0.358
13.4131	0	13.6625	0.119
13.4325	0	13.6844	0.358
13.4519	0	13.7063	0.358
13.4713	0	13.7281	0.179
13.4908	0.0629	13.75	0.358
13.5102	0	13.7719	0.239
13.5296	0	13.7937	0.358
13.549	0	13.8156	0.239
13.5684	0.0629	13.8375	0.239
13.5878	0.126	13.8594	0.358
13.6072	0.0629	13.8812	0.358
13.6266	0.0629	13.9031	0.179
13.646	0	13.925	0.657
13.6654	0	13.9469	0.0597
13.6848	0.252	13.9687	0.239
13.7042	0.0629	13.9906	0.418
13.7236	0	14.0125	0.358
13.743	0	14.0343	0.179
13.7624	0	14.0562	0.0597
13.7818	0	14.0781	0.119
13.8012	0	14.1	0.119
13.8206	0	14.1218	0.119
13.84	0	14.1437	0.179
13.8595	0	14.1656	0.299
13.8789	0.126	14.1874	0
13.8983	0	14.2093	0.478
13.9177	0	14.2312	0.239
13.9371	0	14.2531	0.239
13.9565	0.0629	14.2749	0.179
13.9759	0	14.2968	0.119
13.9953	0	14.3187	0.119
14.0147	0.0629	14.3406	0.0597
14.0341	0	14.3624	0.0597
14.0535	0	14.3843	0
14.0729	0	14.4062	0.179
14.0923	0.0629	14.428	0.0597
14.1117	0.0629	14.4499	0
14.1311	0	14.4718	0.0597
14.1505	0	14.4937	0.119
14.1699	0	14.5155	0.0597
14.1893	0	14.5374	0.119
14.2088	0	14.5593	0.119
14.2282	0	14.5811	0
14.2476	0	14.603	0.358
14.267	0	14.6249	0
14.2864	0	14.6468	0.0597
14.3058	0	14.6686	0.0597
14.3252	0	14.6905	0.0597
14.3446	0	14.7124	0.119
14.364	0	14.7342	0.0597
14.3834	0	14.7561	0
14.4028	0	14.778	0
14.4222	0	14.7999	0.0597
14.4416	0	14.8217	0
14.461	0.0629	14.8436	0
14.4804	0	14.8655	0
14.4998	0	14.8873	0.0597
14.5192	0.0629	14.9092	0
14.5387	0	14.9311	0
14.558	0	14.953	0
14.5775	0.0629	14.9748	0.0597
14.5969	0	14.9967	0.119
14.6163	0	15.0186	0
14.6357	0.0629	15.0404	0
14.6551	0	15.0623	0.0597
14.6745	0	15.0842	0.0597
14.6939	0	15.1061	0
14.7133	0.0629	15.1279	0.119
14.7327	0.0629	15.1498	0
14.7521	0.0629	15.1717	0
14.7715	0.0629	15.1936	0
14.7909	0	15.2154	0.0597
14.8103	0	15.2373	0.179
14.8297	0	15.2592	0.0597
14.8491	0.126	15.281	0
14.8685	0.0629	15.3029	0
14.8879	0	15.3248	0.119
14.9073	0	15.3467	0
14.9268	0	15.3685	0.0597
14.9462	0	15.3904	0
14.9656	0	15.4123	0.0597
14.985	0	15.4341	0
15.0044	0	15.456	0
15.0238	0	15.4779	0
15.0432	0	15.4998	0.0597
15.0626	0	15.5216	0
15.082	0	15.5435	0
15.1014	0	15.5654	0
15.1208	0	15.5872	0
15.1402	0	15.6091	0.0597
15.1596	0	15.631	0
15.179	0	15.6529	0.0597
15.1984	0	15.6747	0.0597
15.2178	0	15.6966	0.0597
15.2372	0	15.7185	0
15.2567	0	15.7403	0
15.276	0	15.7622	0
15.2955	0	15.7841	0
15.3149	0	15.806	0
15.3343	0	15.8278	0
15.3537	0	15.8497	0
15.3731	0	15.8716	0
15.3925	0	15.8934	0
15.4119	0	15.9153	0
15.4313	0	15.9372	0
15.4507	0	15.9591	0
15.4701	0	15.9809	0
15.4895	0	16.0028	0
15.5089	0	16.0247	0
15.5283	0	16.0465	0
15.5477	0	16.0684	0
15.5671	0	16.0903	0
15.5865	0	16.1122	0
15.6059	0	16.134	0
15.6253	0	16.1559	0
15.6448	0.0629	16.1778	0
15.6642	0	16.1996	0
15.6836	0	16.2215	0.0597
15.703	0	16.2434	0
15.7224	0	16.2653	0.0597
15.7418	0	16.2871	0
15.7612	0	16.309	0
15.7806	0	16.3309	0
15.8	0	16.3528	0
15.8194	0	16.3746	0.0597
15.8388	0	16.3965	0
15.8582	0	16.4184	0
15.8776	0	16.4402	0
15.897	0	16.4621	0.0597
15.9164	0	16.484	0
15.9358	0	16.5059	0
15.9552	0	16.5277	0
15.9747	0	16.5496	0
15.9941	0	16.5715	0
16.0135	0	16.5933	0
16.0329	0	16.6152	0
16.0523	0	16.6371	0
16.0717	0	16.659	0
16.0911	0	16.6808	0
16.1105	0	16.7027	0
16.1299	0	16.7246	0
16.1493	0.0629	16.7464	0
16.1687	0	16.7683	0
16.1881	0	16.7902	0.0597
16.2075	0	16.8121	0
16.2269	0	16.8339	0
16.2463	0	16.8558	0
16.2657	0	16.8777	0
16.2851	0	16.8996	0
16.3045	0	16.9214	0
16.3239	0	16.9433	0
16.3434	0	16.9652	0
16.3628	0	16.987	0
16.3822	0	17.0089	0
16.4016	0	17.0308	0
16.421	0.0629	17.0526	0
16.4404	0	17.0745	0
16.4598	0	17.0964	0
16.4792	0	17.1183	0
16.4986	0	17.1401	0
16.518	0	17.162	0
16.5374	0	17.1839	0
16.5568	0	17.2057	0
16.5762	0	17.2276	0
16.5956	0	17.2495	0
16.615	0	17.2714	0
16.6344	0	17.2932	0
16.6538	0	17.3151	0
16.6732	0	17.337	0
16.6927	0	17.3589	0
16.7121	0	17.3807	0
16.7315	0	17.4026	0
16.7509	0	17.4245	0
16.7703	0	17.4463	0
16.7897	0	17.4682	0
16.8091	0	17.4901	0
16.8285	0	17.5119	0
16.8479	0	17.5338	0
16.8673	0	17.5557	0
16.8867	0	17.5776	0
16.9061	0	17.5994	0
16.9255	0	17.6213	0
16.9449	0	17.6432	0
16.9643	0	17.6651	0
16.9837	0	17.6869	0
17.0031	0	17.7088	0
17.0225	0	17.7307	0
17.0419	0	17.7525	0
17.0614	0	17.7744	0
17.0808	0	17.7963	0
17.1002	0	17.8182	0
17.1196	0	17.84	0
17.139	0	17.8619	0
17.1584	0	17.8838	0
17.1778	0	17.9057	0
17.1972	0	17.9275	0
17.2166	0	17.9494	0.0597
17.236	0	17.9713	0
17.2554	0	17.9931	0
17.2748	0	18.015	0
17.2942	0	18.0369	0
17.3136	0	18.0587	0
17.333	0	18.0806	0
17.3524	0	18.1025	0
17.3718	0	18.1244	0
17.3912	0	18.1462	0
17.4107	0	18.1681	0
17.4301	0	18.19	0
17.4495	0	18.2118	0
17.4689	0	18.2337	0
17.4883	0	18.2556	0
17.5077	0	18.2775	0
17.5271	0	18.2993	0
17.5465	0	18.3212	0
17.5659	0	18.3431	0
17.5853	0	18.365	0
17.6047	0	18.3868	0
17.6241	0	18.4087	0
17.6435	0	18.4306	0
17.6629	0	18.4524	0
17.6823	0	18.4743	0
17.7017	0	18.4962	0
17.7211	0	18.5181	0
17.7405	0	18.5399	0
17.7599	0	18.5618	0
17.7794	0.0629	18.5837	0.0597

## Sheet: SI-Fig. 8c
X1	Y1	X2	Y2
0.45945	0.095	0.55054	0.0893
0.52128	0	0.62184	0
0.58312	0.285	0.69315	0
0.64495	0.095	0.76445	0
0.70679	0.19	0.83576	0.0893
0.76863	0.095	0.90707	0.0893
0.83046	0.19	0.97837	0
0.8923	0.095	1.04968	0.0893
0.95413	0.095	1.12098	0
1.01597	0	1.19229	0
1.0778	0	1.2636	0
1.13964	0.095	1.3349	0
1.20147	0.095	1.40621	0
1.26331	0.095	1.47752	0
1.32514	0.095	1.54882	0
1.38698	0.095	1.62013	0.0893
1.44881	0	1.69143	0.0893
1.51065	0	1.76274	0
1.57248	0	1.83405	0.0893
1.63432	0	1.90535	0.0893
1.69615	0	1.97666	0
1.75799	0	2.04796	0.0893
1.81983	0	2.11927	0
1.88166	0	2.19058	0.0893
1.9435	0	2.26188	0
2.00533	0	2.33319	0
2.06717	0.095	2.40449	0
2.129	0	2.4758	0.0893
2.19084	0	2.54711	0
2.25267	0	2.61841	0
2.31451	0.095	2.68972	0
2.37634	0.095	2.76102	0
2.43818	0	2.83233	0
2.50001	0	2.90364	0
2.56185	0	2.97494	0
2.62368	0	3.04625	0
2.68552	0	3.11755	0
2.74735	0	3.18886	0
2.80919	0	3.26017	0
2.87102	0	3.33147	0
2.93286	0.095	3.40278	0.0893
2.9947	0	3.47409	0
3.05653	0	3.54539	0.0893
3.11837	0	3.6167	0
3.1802	0.095	3.688	0.0893
3.24204	0.095	3.75931	0
3.30387	0	3.83062	0
3.36571	0.19	3.90192	0
3.42754	0	3.97323	0.0893
3.48938	0	4.04453	0.0893
3.55121	0	4.11584	0
3.61305	0.095	4.18715	0.0893
3.67488	0	4.25845	0
3.73672	0	4.32976	0.0893
3.79855	0	4.40106	0
3.86039	0	4.47237	0
3.92222	0	4.54368	0.0893
3.98406	0	4.61498	0
4.0459	0	4.68629	0
4.10773	0	4.75759	0
4.16957	0	4.8289	0
4.2314	0	4.90021	0
4.29324	0.19	4.97151	0
4.35507	0	5.04282	0
4.41691	0.095	5.11413	0.0893
4.47874	0	5.18543	0
4.54058	0	5.25674	0.179
4.60241	0	5.32805	0
4.66425	0	5.39935	0
4.72608	0	5.47066	0
4.78792	0	5.54196	0
4.84975	0	5.61327	0
4.91159	0.19	5.68458	0
4.97342	0.095	5.75588	0
5.03526	0	5.82719	0.0893
5.0971	0.095	5.89849	0
5.15893	0.095	5.9698	0.0893
5.22077	0	6.04111	0.0893
5.2826	0	6.11241	0.0893
5.34444	0.095	6.18372	0.0893
5.40627	0	6.25503	0
5.46811	0	6.32633	0
5.52994	0	6.39764	0
5.59178	0.095	6.46894	0
5.65361	0	6.54025	0
5.71545	0	6.61155	0
5.77729	0.095	6.68286	0
5.83912	0	6.75417	0.0893
5.90096	0	6.82547	0
5.96279	0	6.89678	0.0893
6.02463	0	6.96809	0.268
6.08646	0.095	7.03939	0
6.1483	0.095	7.1107	0.0893
6.21013	0	7.182	0
6.27197	0	7.25331	0.0893
6.3338	0.19	7.32462	0
6.39564	0.19	7.39592	0.0893
6.45747	0	7.46723	0.0893
6.51931	0	7.53853	0.179
6.58114	0	7.60984	0.0893
6.64298	0.095	7.68115	0.0893
6.70482	0	7.75245	0.0893
6.76665	0.095	7.82376	0.0893
6.82849	0	7.89506	0.0893
6.89032	0	7.96637	0.0893
6.95216	0	8.03768	0
7.01399	0.095	8.10898	0.268
7.07583	0	8.18029	0
7.13766	0	8.2516	0
7.1995	0	8.3229	0.0893
7.26133	0	8.39421	0.0893
7.32317	0	8.46551	0.0893
7.385	0	8.53682	0
7.44684	0	8.60813	0
7.50867	0.095	8.67943	0.179
7.57051	0	8.75074	0
7.63234	0	8.82204	0.0893
7.69418	0.095	8.89335	0
7.75601	0	8.96466	0.0893
7.81785	0	9.03596	0.0893
7.87969	0.095	9.10727	0
7.94152	0	9.17857	0.0893
8.00336	0.38	9.24988	0.179
8.06519	0	9.32119	0
8.12703	0.095	9.39249	0
8.18886	0.095	9.4638	0.0893
8.2507	0.095	9.5351	0.268
8.31253	0.285	9.60641	0
8.37437	0.19	9.67772	0.0893
8.4362	0.38	9.74902	0.179
8.49804	0.19	9.82033	0.0893
8.55987	0.475	9.89164	0.179
8.62171	0.38	9.96294	0.0893
8.68354	0.095	10.0343	0.179
8.74538	0.19	10.1055	0.357
8.80721	0.19	10.1769	0.179
8.86905	0.38	10.2482	0.0893
8.93089	0.285	10.3195	0.179
8.99272	0.285	10.3908	0
9.05456	0.19	10.4621	0.179
9.11639	0.95	10.5334	0.179
9.17823	0.665	10.6047	0.268
9.24006	0.665	10.676	0.268
9.3019	0.855	10.7473	0.536
9.36373	0.95	10.8186	0.268
9.42557	0.665	10.8899	0.536
9.4874	0.475	10.9612	0.0893
9.54924	0.855	11.0325	0.446
9.61107	0.855	11.1038	0.804
9.67291	0.855	11.1751	0.714
9.73474	0.76	11.2464	0.714
9.79658	0.95	11.3178	0.625
9.85841	1.52	11.3891	0.804
9.92025	0.57	11.4604	1.34
9.98208	0.95	11.5317	1.25
10.0439	1.04	11.603	1.25
10.1058	1.04	11.6743	1.25
10.1676	1.9	11.7456	0.625
10.2294	1.14	11.8169	1.43
10.2913	1.14	11.8882	0.982
10.3531	1.99	11.9595	1.61
10.4149	2.18	12.0308	2.14
10.4768	1.9	12.1021	0.714
10.5386	1.8	12.1734	1.43
10.6004	1.61	12.2447	2.14
10.6623	1.14	12.316	1.96
10.7241	1.99	12.3873	1.96
10.7859	2.94	12.4587	1.79
10.8478	2.09	12.53	1.52
10.9096	1.9	12.6013	2.41
10.9715	1.42	12.6726	1.79
11.0333	0.95	12.7439	1.96
11.0951	0.95	12.8152	2.32
11.157	2.18	12.8865	2.05
11.2188	2.09	12.9578	2.05
11.2806	2.18	13.0291	2.05
11.3425	1.8	13.1004	2.95
11.4043	2.18	13.1717	2.23
11.4661	2.28	13.243	2.05
11.528	1.61	13.3143	1.88
11.5898	1.14	13.3856	1.88
11.6516	1.52	13.4569	1.79
11.7135	1.61	13.5282	1.7
11.7753	1.99	13.5996	2.14
11.8371	1.14	13.6709	1.61
11.899	1.99	13.7422	1.07
11.9608	1.04	13.8135	2.23
12.0227	1.61	13.8848	2.05
12.0845	1.33	13.9561	1.07
12.1463	0.95	14.0274	0.982
12.2081	0.855	14.0987	1.88
12.27	1.33	14.17	1.16
12.3318	1.23	14.2413	1.34
12.3937	1.23	14.3126	1.61
12.4555	1.14	14.3839	0.893
12.5173	0.95	14.4552	1.07
12.5792	1.52	14.5265	1.52
12.641	0.475	14.5978	1.07
12.7028	0.665	14.6691	1.61
12.7647	1.04	14.7404	0.982
12.8265	1.04	14.8117	0.625
12.8883	0.57	14.8831	0.446
12.9502	0.855	14.9544	0.893
13.012	0.57	15.0257	0.536
13.0739	0.475	15.097	0.982
13.1357	0.38	15.1683	0.179
13.1975	0.665	15.2396	0.625
13.2593	0.38	15.3109	0.804
13.3212	0.285	15.3822	0.179
13.383	0.76	15.4535	0.536
13.4449	0.38	15.5248	0.357
13.5067	0.475	15.5961	0.0893
13.5685	0.38	15.6674	0.357
13.6304	0.38	15.7387	0.446
13.6922	0.095	15.81	0.357
13.754	0.19	15.8813	0.446
13.8159	0.095	15.9527	0.179
13.8777	0.19	16.024	0.0893
13.9395	0	16.0953	0.268
14.0014	0.095	16.1666	0.179
14.0632	0.095	16.2379	0.0893
14.125	0	16.3092	0
14.1869	0.19	16.3805	0.268
14.2487	0.095	16.4518	0
14.3105	0.285	16.5231	0
14.3724	0.095	16.5944	0
14.4342	0.095	16.6657	0
14.4961	0.19	16.737	0.0893
14.5579	0.095	16.8083	0
14.6197	0	16.8796	0
14.6816	0.19	16.9509	0
14.7434	0.095	17.0222	0
14.8052	0.095	17.0936	0.179
14.8671	0.095	17.1649	0
14.9289	0.095	17.2362	0.0893
14.9907	0	17.3075	0
15.0526	0.19	17.3788	0.179
15.1144	0	17.4501	0.0893
15.1762	0	17.5214	0
15.2381	0	17.5927	0
15.2999	0	17.664	0
15.3618	0	17.7353	0
15.4236	0	17.8066	0
15.4854	0.095	17.8779	0
15.5473	0	17.9492	0
15.6091	0	18.0205	0
15.6709	0	18.0918	0
15.7328	0	18.1631	0
15.7946	0	18.2344	0
15.8564	0	18.3057	0
15.9183	0	18.3771	0
15.9801	0	18.4484	0
16.0419	0	18.5197	0
16.1038	0	18.591	0
16.1656	0	18.6623	0
16.2275	0.095	18.7336	0.0893

## Sheet: SI-Fig. 8d
X1	Y1	X2	Y2
0.93667	0.107	1.96426	0.109
0.97239	0	2.01095	0.0546
1.00811	0	2.05764	0.0546
1.04382	0	2.10432	0
1.07954	0	2.15101	0.109
1.11526	0	2.19769	0
1.15098	0	2.24438	0
1.1867	0	2.29106	0
1.22242	0	2.33775	0.0546
1.25814	0.107	2.38444	0.0546
1.29386	0	2.43112	0.109
1.32958	0	2.47781	0.0546
1.36529	0	2.52449	0
1.40101	0.107	2.57118	0
1.43673	0.107	2.61786	0
1.47245	0	2.66455	0
1.50817	0	2.71124	0
1.54389	0.214	2.75792	0.0546
1.57961	0	2.80461	0.0546
1.61533	0	2.85129	0.0546
1.65105	0.107	2.89798	0
1.68676	0	2.94466	0.0546
1.72248	0	2.99135	0.109
1.7582	0	3.03804	0
1.79392	0.107	3.08472	0
1.82964	0	3.13141	0.0546
1.86536	0.107	3.17809	0
1.90108	0	3.22478	0.0546
1.9368	0	3.27146	0.0546
1.97252	0	3.31815	0.109
2.00824	0.107	3.36484	0
2.04395	0.107	3.41152	0
2.07967	0.107	3.45821	0.0546
2.11539	0	3.50489	0
2.15111	0	3.55158	0
2.18683	0.107	3.59826	0
2.22255	0	3.64495	0
2.25827	0	3.69164	0
2.29399	0	3.73832	0.0546
2.32971	0.107	3.78501	0
2.36542	0	3.83169	0.0546
2.40114	0.107	3.87838	0
2.43686	0.214	3.92506	0
2.47258	0	3.97175	0
2.5083	0	4.01844	0
2.54402	0	4.06512	0.0546
2.57974	0	4.11181	0.0546
2.61546	0.107	4.15849	0
2.65118	0	4.20518	0
2.68689	0	4.25186	0.0546
2.72261	0	4.29855	0
2.75833	0	4.34524	0
2.79405	0.107	4.39192	0
2.82977	0	4.43861	0.0546
2.86549	0.107	4.48529	0.0546
2.90121	0.107	4.53198	0.0546
2.93693	0	4.57866	0.0546
2.97265	0	4.62535	0
3.00836	0	4.67204	0
3.04408	0	4.71872	0
3.0798	0	4.76541	0
3.11552	0	4.81209	0.109
3.15124	0	4.85878	0
3.18696	0	4.90546	0
3.22268	0.107	4.95215	0
3.2584	0.107	4.99884	0.0546
3.29412	0	5.04552	0
3.32984	0.107	5.09221	0
3.36555	0.214	5.1389	0.109
3.40127	0	5.18558	0
3.43699	0	5.23227	0.109
3.47271	0	5.27895	0
3.50843	0	5.32564	0
3.54415	0.107	5.37232	0.0546
3.57987	0	5.41901	0
3.61559	0	5.4657	0
3.6513	0	5.51238	0.0546
3.68702	0	5.55907	0
3.72274	0	5.60575	0
3.75846	0	5.65244	0
3.79418	0	5.69912	0.0546
3.8299	0	5.74581	0
3.86562	0	5.7925	0.0546
3.90134	0	5.83918	0
3.93706	0.214	5.88587	0.0546
3.97278	0.107	5.93255	0
4.00849	0.107	5.97924	0
4.04421	0	6.02592	0.0546
4.07993	0	6.07261	0
4.11565	0.107	6.1193	0.0546
4.15137	0	6.16598	0
4.18709	0.107	6.21267	0.0546
4.22281	0.107	6.25935	0
4.25853	0	6.30604	0.0546
4.29425	0	6.35272	0.109
4.32996	0.107	6.39941	0.164
4.36568	0	6.44609	0
4.4014	0.214	6.49278	0.0546
4.43712	0	6.53947	0.0546
4.47284	0.107	6.58615	0
4.50856	0	6.63284	0.0546
4.54428	0	6.67952	0
4.58	0	6.72621	0
4.61572	0.107	6.7729	0
4.65143	0	6.81958	0.0546
4.68715	0	6.86627	0.0546
4.72287	0	6.91295	0
4.75859	0	6.95964	0
4.79431	0	7.00632	0.0546
4.83003	0	7.05301	0.0546
4.86575	0	7.0997	0
4.90147	0.107	7.14638	0.0546
4.93719	0	7.19307	0.0546
4.9729	0	7.23975	0.109
5.00863	0.107	7.28644	0
5.04434	0.107	7.33312	0
5.08006	0.107	7.37981	0
5.11578	0	7.42649	0
5.1515	0.107	7.47318	0.0546
5.18722	0	7.51987	0
5.22294	0	7.56655	0.0546
5.25866	0.107	7.61324	0.164
5.29438	0.107	7.65992	0.0546
5.3301	0	7.70661	0.0546
5.36581	0.107	7.7533	0
5.40153	0	7.79998	0
5.43725	0.107	7.84667	0.0546
5.47297	0.107	7.89335	0.0546
5.50869	0	7.94004	0
5.54441	0	7.98672	0
5.58013	0	8.03341	0
5.61585	0.107	8.0801	0
5.65157	0	8.12678	0.0546
5.68729	0	8.17347	0
5.723	0	8.22015	0
5.75872	0	8.26684	0
5.79444	0	8.31352	0
5.83016	0	8.36021	0.109
5.86588	0	8.4069	0.0546
5.9016	0	8.45358	0
5.93732	0	8.50027	0.0546
5.97304	0	8.54695	0.0546
6.00876	0	8.59364	0
6.04447	0	8.64032	0
6.08019	0	8.68701	0.109
6.11591	0	8.7337	0
6.15163	0.107	8.78038	0.0546
6.18735	0	8.82707	0.219
6.22307	0.107	8.87375	0.0546
6.25879	0	8.92044	0.0546
6.29451	0.107	8.96712	0
6.33023	0.214	9.01381	0.0546
6.36594	0	9.0605	0
6.40166	0	9.10718	0
6.43738	0.107	9.15387	0.164
6.4731	0	9.20055	0.164
6.50882	0	9.24724	0.164
6.54454	0.214	9.29392	0.0546
6.58026	0.107	9.34061	0.109
6.61598	0.107	9.3873	0.0546
6.6517	0	9.43398	0.0546
6.68741	0	9.48067	0
6.72313	0	9.52735	0.0546
6.75885	0	9.57404	0.109
6.79457	0	9.62073	0
6.83029	0	9.66741	0
6.86601	0.107	9.7141	0.0546
6.90173	0.107	9.76078	0.109
6.93745	0.214	9.80747	0.109
6.97317	0	9.85415	0.109
7.00889	0.107	9.90084	0.0546
7.0446	0.107	9.94752	0.0546
7.08032	0.107	9.99421	0.109
7.11604	0	10.0409	0.109
7.15176	0.107	10.0876	0
7.18748	0.321	10.1343	0.0546
7.2232	0.107	10.1809	0.109
7.25892	0	10.2276	0.0546
7.29464	0	10.2743	0.273
7.33036	0	10.321	0.0546
7.36607	0	10.3677	0
7.40179	0.214	10.4144	0.109
7.43751	0.107	10.4611	0
7.47323	0.107	10.5077	0.164
7.50895	0.107	10.5544	0.0546
7.54467	0	10.6011	0.109
7.58039	0.107	10.6478	0.0546
7.61611	0.107	10.6945	0.0546
7.65183	0	10.7412	0
7.68754	0	10.7879	0.0546
7.72326	0.107	10.8346	0.0546
7.75898	0	10.8812	0.0546
7.7947	0.214	10.9279	0.0546
7.83042	0.214	10.9746	0.109
7.86614	0	11.0213	0.0546
7.90186	0	11.068	0.0546
7.93758	0	11.1147	0
7.9733	0	11.1614	0.0546
8.00901	0.107	11.208	0.0546
8.04473	0	11.2547	0.109
8.08045	0.214	11.3014	0.0546
8.11617	0	11.3481	0
8.15189	0	11.3948	0.0546
8.18761	0.321	11.4415	0
8.22333	0	11.4881	0.109
8.25905	0	11.5348	0.0546
8.29477	0.107	11.5815	0.273
8.33048	0.214	11.6282	0.164
8.3662	0.214	11.6749	0.219
8.40192	0.214	11.7216	0.0546
8.43764	0.107	11.7683	0
8.47336	0	11.8149	0.109
8.50908	0.107	11.8616	0.109
8.5448	0	11.9083	0
8.58052	0	11.955	0
8.61624	0	12.0017	0.0546
8.65196	0.107	12.0484	0
8.68767	0.214	12.0951	0.0546
8.72339	0.107	12.1418	0.0546
8.75911	0.107	12.1884	0.0546
8.79483	0.427	12.2351	0.0546
8.83055	0	12.2818	0.0546
8.86627	0	12.3285	0.109
8.90199	0	12.3752	0.164
8.93771	0.321	12.4219	0.0546
8.97343	0	12.4686	0.164
9.00914	0.107	12.5152	0
9.04486	0.107	12.5619	0.109
9.08058	0.214	12.6086	0.164
9.1163	0.214	12.6553	0.0546
9.15202	0.214	12.702	0.109
9.18774	0	12.7487	0.109
9.22346	0.214	12.7953	0.164
9.25918	0	12.842	0.0546
9.2949	0.321	12.8887	0.0546
9.33061	0.321	12.9354	0
9.36633	0.214	12.9821	0.219
9.40205	0	13.0288	0.0546
9.43777	0.214	13.0755	0.109
9.47349	0	13.1221	0.0546
9.50921	0.214	13.1688	0.164
9.54493	0	13.2155	0.109
9.58065	0.214	13.2622	0.164
9.61637	0.107	13.3089	0.0546
9.65208	0	13.3556	0.109
9.6878	0.214	13.4023	0.109
9.72352	0.107	13.4489	0.164
9.75924	0.214	13.4956	0.273
9.79496	0.427	13.5423	0.0546
9.83068	0.534	13.589	0.0546
9.8664	0.321	13.6357	0.0546
9.90212	0.427	13.6824	0.109
9.93784	0.748	13.7291	0.164
9.97355	0.321	13.7758	0
10.0093	0.427	13.8224	0.164
10.045	0.427	13.8691	0.383
10.0807	0.641	13.9158	0.328
10.1164	0.427	13.9625	0.109
10.1522	0.534	14.0092	0.273
10.1879	0.214	14.0559	0.219
10.2236	0.214	14.1026	0.219
10.2593	0.214	14.1492	0.383
10.295	0.321	14.1959	0.164
10.3307	0.534	14.2426	0.164
10.3665	0.855	14.2893	0.219
10.4022	0.534	14.336	0.328
10.4379	0.855	14.3827	0.219
10.4736	0.534	14.4293	0.383
10.5093	0.107	14.476	0.164
10.5451	0.748	14.5227	0.273
10.5808	0.748	14.5694	0.383
10.6165	0.855	14.6161	0.164
10.6522	1.18	14.6628	0.273
10.6879	1.28	14.7095	0.219
10.7236	0.641	14.7561	0.328
10.7594	1.18	14.8028	0.273
10.7951	0.641	14.8495	0.328
10.8308	0.427	14.8962	0.219
10.8665	0.855	14.9429	0.601
10.9023	0.962	14.9896	0.656
10.938	0.962	15.0363	0.273
10.9737	0.321	15.083	0.492
11.0094	0.748	15.1296	0.437
11.0451	1.28	15.1763	0.328
11.0808	1.18	15.223	0.273
11.1166	1.07	15.2697	0.109
11.1523	1.18	15.3164	0.601
11.188	0.962	15.3631	0.546
11.2237	0.962	15.4098	0.492
11.2594	0.855	15.4564	0.273
11.2951	0.962	15.5031	0.765
11.3309	1.92	15.5498	0.765
11.3666	0.855	15.5965	0.601
11.4023	1.07	15.6432	0.546
11.438	1.18	15.6899	0.546
11.4738	0.855	15.7365	0.71
11.5095	1.07	15.7832	0.437
11.5452	0.427	15.8299	0.546
11.5809	0.748	15.8766	0.71
11.6166	0.855	15.9233	0.492
11.6523	1.5	15.97	0.601
11.6881	1.39	16.0167	0.601
11.7238	0.855	16.0633	0.82
11.7595	1.07	16.11	1.04
11.7952	1.92	16.1567	0.71
11.8309	0.962	16.2034	0.874
11.8667	1.07	16.2501	0.546
11.9024	1.18	16.2968	0.656
11.9381	0.962	16.3435	0.874
11.9738	0.855	16.3901	1.15
12.0095	0.962	16.4368	0.929
12.0452	1.28	16.4835	0.765
12.081	1.07	16.5302	0.546
12.1167	0.962	16.5769	0.765
12.1524	0.641	16.6236	0.82
12.1881	1.18	16.6703	1.15
12.2239	0.855	16.717	0.656
12.2596	1.07	16.7636	0.82
12.2953	0.855	16.8103	1.2
12.331	1.07	16.857	1.26
12.3667	1.28	16.9037	0.765
12.4024	0.855	16.9504	0.984
12.4382	0.534	16.9971	0.874
12.4739	0.641	17.0437	0.874
12.5096	0.855	17.0904	0.929
12.5453	0.534	17.1371	1.04
12.581	0.534	17.1838	0.546
12.6167	1.18	17.2305	0.929
12.6525	0.962	17.2772	0.984
12.6882	0.534	17.3239	1.15
12.7239	0.427	17.3706	0.984
12.7596	0.427	17.4172	0.656
12.7953	0.427	17.4639	0.929
12.8311	0.534	17.5106	1.2
12.8668	0.321	17.5573	0.874
12.9025	1.07	17.604	0.765
12.9382	0.534	17.6507	0.929
12.9739	0.641	17.6974	1.31
13.0097	0.641	17.744	0.656
13.0454	0.321	17.7907	0.929
13.0811	0.534	17.8374	0.929
13.1168	0.427	17.8841	0.874
13.1525	0.534	17.9308	1.09
13.1883	0.534	17.9775	0.383
13.224	0.321	18.0241	0.656
13.2597	0.321	18.0708	0.984
13.2954	0.321	18.1175	0.71
13.3311	0.107	18.1642	0.929
13.3668	0.427	18.2109	0.765
13.4026	0.427	18.2576	0.984
13.4383	0.321	18.3043	0.929
13.474	0.427	18.351	0.656
13.5097	0.214	18.3976	0.984
13.5455	0.214	18.4443	0.437
13.5812	0.107	18.491	0.492
13.6169	0.107	18.5377	0.546
13.6526	0.321	18.5844	0.71
13.6883	0.107	18.6311	0.765
13.724	0.427	18.6777	0.273
13.7598	0.321	18.7244	0.492
13.7955	0.107	18.7711	0.82
13.8312	0.321	18.8178	0.437
13.8669	0.107	18.8645	0.437
13.9026	0.427	18.9112	0.383
13.9383	0	18.9579	0.82
13.9741	0	19.0045	0.383
14.0098	0.214	19.0512	0.383
14.0455	0.107	19.0979	0.546
14.0812	0.321	19.1446	0.328
14.1169	0	19.1913	0.492
14.1527	0.214	19.238	0.601
14.1884	0.107	19.2847	0.383
14.2241	0.107	19.3314	0.492
14.2598	0.214	19.378	0.383
14.2955	0	19.4247	0.383
14.3313	0.321	19.4714	0.437
14.367	0.107	19.5181	0.383
14.4027	0.107	19.5648	0.383
14.4384	0.107	19.6115	0.546
14.4741	0.214	19.6582	0.492
14.5099	0	19.7048	0.328
14.5456	0	19.7515	0.383
14.5813	0	19.7982	0.328
14.617	0.214	19.8449	0.219
14.6527	0.107	19.8916	0.383
14.6884	0.107	19.9383	0.437
14.7242	0.107	19.985	0.492
14.7599	0	20.0316	0.164
14.7956	0.107	20.0783	0.328
14.8313	0	20.125	0.273
14.8671	0	20.1717	0.383
14.9028	0.107	20.2184	0.328
14.9385	0	20.2651	0.328
14.9742	0.107	20.3118	0.383
15.0099	0	20.3584	0.273
15.0456	0	20.4051	0.0546
15.0814	0	20.4518	0.273
15.1171	0	20.4985	0.109
15.1528	0.107	20.5452	0.383
15.1885	0	20.5919	0.0546
15.2242	0	20.6385	0.273
15.2599	0	20.6852	0.109
15.2957	0	20.7319	0.219
15.3314	0	20.7786	0.164
15.3671	0.214	20.8253	0.164
15.4028	0	20.872	0.109
15.4385	0	20.9187	0.273
15.4743	0.107	20.9654	0.109
15.51	0	21.012	0.109
15.5457	0	21.0587	0.219
15.5814	0	21.1054	0.109
15.6171	0	21.1521	0.164
15.6529	0	21.1988	0.109
15.6886	0.107	21.2455	0
15.7243	0	21.2921	0.0546
15.76	0	21.3388	0.164
15.7957	0	21.3855	0.0546
15.8315	0.107	21.4322	0.0546
15.8672	0	21.4789	0.164
15.9029	0	21.5256	0.164
15.9386	0	21.5723	0
15.9743	0	21.619	0.0546
16.01	0	21.6656	0.164
16.0458	0	21.7123	0.0546
16.0815	0	21.759	0.109
16.1172	0.107	21.8057	0.0546
16.1529	0	21.8524	0.0546
16.1886	0	21.8991	0
16.2244	0	21.9458	0
16.2601	0	21.9924	0.0546
16.2958	0	22.0391	0
16.3315	0	22.0858	0.109
16.3672	0	22.1325	0
16.403	0	22.1792	0
16.4387	0	22.2259	0
16.4744	0	22.2726	0.0546
16.5101	0	22.3192	0.0546
16.5458	0	22.3659	0.0546
16.5816	0	22.4126	0.0546
16.6173	0	22.4593	0.0546
16.653	0	22.506	0.0546
16.6887	0	22.5527	0
16.7244	0	22.5994	0.0546
16.7601	0	22.646	0
16.7959	0	22.6927	0
16.8316	0	22.7394	0
16.8673	0	22.7861	0
16.903	0	22.8328	0.0546
16.9387	0	22.8795	0
16.9745	0	22.9261	0.0546
17.0102	0	22.9728	0
17.0459	0	23.0195	0
17.0816	0.107	23.0662	0
17.1173	0	23.1129	0.0546
17.1531	0	23.1596	0.109
17.1888	0	23.2063	0
17.2245	0	23.253	0
17.2602	0	23.2996	0
17.2959	0	23.3463	0.0546
17.3316	0	23.393	0
17.3674	0	23.4397	0
17.4031	0	23.4864	0
17.4388	0	23.5331	0
17.4745	0	23.5798	0
17.5102	0	23.6264	0
17.546	0	23.6731	0
17.5817	0	23.7198	0
17.6174	0	23.7665	0.0546
17.6531	0	23.8132	0
17.6888	0	23.8599	0
17.7246	0	23.9066	0
17.7603	0	23.9532	0
17.796	0	23.9999	0
17.8317	0	24.0466	0.0546
17.8674	0	24.0933	0
17.9032	0	24.14	0
17.9389	0	24.1867	0
17.9746	0	24.2334	0
18.0103	0	24.28	0
18.046	0	24.3267	0
18.0817	0	24.3734	0
18.1175	0	24.4201	0
18.1532	0	24.4668	0
18.1889	0	24.5135	0
18.2246	0	24.5602	0
18.2603	0	24.6068	0
18.2961	0	24.6535	0.0546
18.3318	0	24.7002	0
18.3675	0	24.7469	0
18.4032	0	24.7936	0
18.4389	0	24.8403	0
18.4747	0	24.8869	0
18.5104	0	24.9336	0
18.5461	0	24.9803	0
18.5818	0	25.027	0
18.6175	0	25.0737	0.0546
18.6532	0	25.1204	0
18.689	0	25.1671	0
18.7247	0	25.2138	0
18.7604	0	25.2604	0
18.7961	0	25.3071	0
18.8318	0	25.3538	0
18.8676	0	25.4005	0
18.9033	0	25.4472	0
18.939	0	25.4939	0
18.9747	0	25.5406	0
19.0104	0	25.5872	0
19.0462	0	25.6339	0
19.0819	0	25.6806	0
19.1176	0	25.7273	0
19.1533	0	25.774	0
19.189	0.107	25.8207	0.0546
