# Supplementary material for: Designed wrinkles for optical encryption and flexible integrated circuit carrier board
Source: Nat Commun. 2024 Jul 4;15:5616. doi: 10.1038/s41467-024-50069-7 (PMC11224375; doi:10.1038/s41467-024-50069-7)
Supplement: Supplementary file 9 — Source data [file 41467_2024_50069_MOESM9_ESM.zip › Soure Data/Soure Data-Supplementary Infromation/SI-Fig. 9a,b,c.xlsx]

## Sheet: SI-Fig. 9a
X	Y1	Y2	Y3	Y4	Y5	Y6	Y7	Y8	Y9	Y10	Y11
800	98.2296	99.1436	99.4213	99.1259	99.0307	98.915	98.1185	92.3498	74.551	49.6378	53.6606
799	98.2776	99.2071	99.3723	99.0503	99.0622	98.9038	98.0895	92.412	74.3992	49.6014	53.5844
798	98.2367	99.1603	99.308	99.0189	99.0185	98.8555	98.0544	92.3123	74.4052	49.5016	53.5442
797	98.2283	99.2011	99.3284	99.1122	99.0527	98.8681	98.0884	92.3424	74.4154	49.4362	53.5661
796	98.2983	99.1979	99.3995	99.0525	99.0215	98.9734	98.1664	92.2924	74.3517	49.3347	53.4904
795	98.2862	99.1857	99.3315	99.0674	98.9064	98.8508	98.0884	92.2656	74.2938	49.2179	53.417
794	98.2234	99.2017	99.3102	99.0482	98.9845	98.8599	98.0707	92.2387	74.2807	49.1599	53.382
793	98.2207	99.1253	99.2835	99.0328	98.9347	98.8253	98.0012	92.2386	74.2292	49.0563	53.3411
792	98.3326	99.1038	99.3534	99.0039	99.0272	98.9193	98.036	92.1957	74.1948	48.9799	53.3477
791	98.2569	99.0133	99.3467	98.9942	98.9621	98.8344	98.0289	92.1728	74.1575	48.8934	53.2425
790	98.258	99.1498	99.2548	98.9921	98.9794	98.8328	97.9776	92.1478	74.0473	48.7932	53.2125
789	98.2282	99.1167	99.315	99.0006	98.8813	98.7875	98.0214	92.0817	73.9941	48.6791	53.1494
788	98.2329	99.0483	99.256	99.0566	98.9624	98.7885	98.0077	92.0427	73.9602	48.6544	53.1243
787	98.2257	99.0754	99.257	98.9377	98.885	98.7817	97.961	92.0499	73.8997	48.5256	53.0554
786	98.237	99.0741	99.2098	98.9932	98.8978	98.7743	97.9576	92.0278	73.8874	48.4438	53.0525
785	98.2441	99.1576	99.2479	99.0006	98.9151	98.7786	98.0505	91.9914	73.8596	48.3898	52.9952
784	98.2702	99.1805	99.3353	99.0712	99.0099	98.8598	97.9927	91.9424	73.7988	48.3261	52.9701
783	98.2252	99.0687	99.2079	98.9565	98.9081	98.8185	97.922	91.9185	73.6973	48.2231	52.9053
782	98.227	99.1596	99.2133	99.086	98.909	98.7882	97.8707	91.9373	73.6939	48.1527	52.825
781	98.1925	99.0603	99.2368	98.9046	98.8484	98.7139	97.9135	91.8206	73.5903	48.0118	52.7714
780	98.1893	99.0256	99.2736	98.943	98.8618	98.7635	97.8566	91.7812	73.4729	47.9706	52.7243
779	98.2146	99.1246	99.2392	98.967	98.847	98.701	97.8758	91.813	73.4452	47.8846	52.7009
778	98.2771	99.0863	99.252	98.9479	98.8795	98.8247	97.8704	91.7033	73.4281	47.7818	52.644
777	98.1975	99.055	99.1948	98.9394	98.8777	98.7193	97.8874	91.7367	73.3203	47.7232	52.6234
776	98.1894	99.0955	99.1393	98.9505	98.8781	98.6611	97.8375	91.6451	73.1716	47.6106	52.5278
775	98.1927	99.1163	99.1818	98.9234	98.8519	98.6496	97.8846	91.6089	73.2008	47.5568	52.4782
774	98.1831	99.0781	99.1946	98.9101	98.8236	98.6959	97.8543	91.5652	73.1789	47.4761	52.4426
773	98.133	99.0076	99.1332	98.8216	98.789	98.6554	97.7584	91.5307	73.0003	47.3903	52.3805
772	98.1699	99.1212	99.2014	98.8701	98.7904	98.6676	97.7835	91.5143	72.9959	47.3269	52.3862
771	98.172	99.1081	99.2238	98.9561	98.7785	98.7163	97.8139	91.4442	72.8944	47.2642	52.3114
770	98.127	99.0017	99.1658	98.8811	98.7965	98.649	97.7691	91.4123	72.8507	47.1761	52.2656
769	98.161	99.0306	99.1852	98.9314	98.8276	98.7236	97.7558	91.3995	72.7984	47.0761	52.209
768	98.1577	99.1112	99.1762	98.9132	98.8185	98.6311	97.7308	91.3107	72.7191	46.9481	52.1383
767	98.1852	99.0166	99.1718	98.8987	98.759	98.6331	97.7562	91.2879	72.6047	46.8876	52.0911
766	98.1787	99.0926	99.1694	98.8397	98.801	98.6474	97.7801	91.2632	72.6013	46.8384	52.032
765	98.1273	99.121	99.1925	98.8778	98.7928	98.6674	97.763	91.2285	72.5158	46.7445	51.9972
764	98.1857	99.0613	99.1562	98.8379	98.7803	98.666	97.6617	91.1709	72.4143	46.6496	51.933
763	98.1759	99.0484	99.1804	98.925	98.7914	98.668	97.7542	91.1675	72.3842	46.5928	51.9429
762	98.1599	99.0319	99.2661	98.9596	98.7721	98.6574	97.7764	91.1152	72.2997	46.5104	51.8587
761	98.1348	98.9933	99.2189	98.8835	98.7992	98.6483	97.748	91.0855	72.2179	46.4524	51.815
760	98.1366	98.9764	99.1423	98.9284	98.782	98.6599	97.7077	91.0224	72.1252	46.3917	51.7526
759	98.042	98.9009	99.1513	98.8507	98.7037	98.6026	97.691	90.9446	72.0574	46.2418	51.7013
758	98.0668	98.9858	99.1186	98.8327	98.7318	98.6085	97.7022	90.9038	71.9647	46.1561	51.6186
757	98.0921	99.0315	99.1887	98.864	98.8341	98.656	97.6887	90.8199	71.8484	46.1301	51.5947
756	98.0876	99.1625	99.1992	98.8451	98.7411	98.6201	97.7372	90.8332	71.7879	46.0627	51.5511
755	98.0909	99.0525	99.1667	98.8147	98.75	98.5796	97.6784	90.7778	71.6863	45.9648	51.4729
754	98.0335	99.0075	99.0691	98.8159	98.7333	98.5624	97.6223	90.7043	71.6549	45.8836	51.4344
753	98.06	99.0727	99.1278	98.8806	98.7963	98.5783	97.6022	90.6812	71.5611	45.8205	51.4323
752	98.0745	99.0856	99.1494	98.8324	98.7383	98.5842	97.6192	90.6224	71.4832	45.7312	51.3498
751	98.065	99.0104	99.168	98.8393	98.7165	98.6211	97.5881	90.5785	71.3742	45.6775	51.3111
750	98.055	98.9883	99.1767	98.8474	98.7362	98.6083	97.6406	90.527	71.3203	45.569	51.2217
749	98.0679	99.0107	99.0886	98.814	98.7006	98.5448	97.5821	90.4514	71.2287	45.5064	51.2234
748	98.0242	98.9194	99.0659	98.7879	98.6626	98.5585	97.5449	90.3744	71.1051	45.3974	51.1365
747	98.0313	99.0194	99.0925	98.8186	98.7337	98.5525	97.5556	90.3599	71.0303	45.3272	51.0996
746	98.0044	99.0164	99.0155	98.7271	98.6519	98.5391	97.5152	90.2398	70.9295	45.2405	51.0077
745	98.0501	98.9421	99.0795	98.7071	98.5923	98.5189	97.4538	90.2165	70.8082	45.1378	50.9549
744	98.081	99.0414	99.1297	98.7892	98.6894	98.5909	97.5778	90.2203	70.7612	45.1053	50.9639
743	98.0419	99.0055	99.0356	98.7592	98.6719	98.4703	97.4568	90.0842	70.5837	45.0081	50.8571
742	98.0469	98.9909	99.115	98.8017	98.6219	98.5363	97.4892	90.0648	70.5248	44.937	50.7852
741	97.9922	99.0222	99.0616	98.8122	98.682	98.5553	97.4564	90.054	70.46	44.8532	50.7386
740	97.9523	99.0078	99.1252	98.7685	98.6917	98.5032	97.4181	89.9659	70.4133	44.8023	50.6917
739	97.9697	98.9468	99.0815	98.7296	98.6064	98.4479	97.4162	89.9207	70.2579	44.6891	50.6605
738	97.9534	98.9866	99.1124	98.7386	98.615	98.5101	97.4013	89.8217	70.2	44.6173	50.5981
737	97.9496	98.9768	98.9948	98.7193	98.6374	98.492	97.3251	89.728	70.0669	44.5489	50.5266
736	98.0075	99.0086	99.0269	98.8263	98.6687	98.5711	97.3782	89.7369	70.0306	44.5047	50.4903
735	97.9335	98.9333	99.0651	98.7319	98.6444	98.4885	97.3729	89.6503	69.9139	44.3986	50.4402
734	97.9424	98.9482	99.0846	98.7746	98.6309	98.491	97.3525	89.5732	69.8016	44.3192	50.3776
733	97.9275	98.9353	99.0412	98.7048	98.5602	98.4608	97.3152	89.497	69.7061	44.2263	50.3254
732	97.9362	98.9554	99.0089	98.7266	98.5969	98.5257	97.3746	89.4904	69.6162	44.1831	50.2734
731	97.8807	98.9425	98.9609	98.6802	98.5772	98.3939	97.3366	89.3648	69.4889	44.0844	50.1743
730	97.9169	98.9694	99.0282	98.7661	98.642	98.5071	97.357	89.3438	69.4699	44.0579	50.1764
729	97.9276	98.9697	99.028	98.779	98.6375	98.461	97.3645	89.326	69.3981	43.9788	50.1374
728	97.9298	99.0088	99.0245	98.7613	98.6346	98.4601	97.3693	89.2127	69.285	43.9012	50.055
727	97.9623	99.0039	98.995	98.7414	98.6685	98.5682	97.3317	89.1675	69.1586	43.8677	50.0203
726	97.9761	98.9845	98.9832	98.7836	98.6131	98.526	97.3299	89.1127	69.0693	43.7719	49.9802
725	97.8996	98.9193	98.9869	98.7015	98.5982	98.4143	97.3082	89.0201	68.9432	43.6561	49.8812
724	97.9117	98.9074	99.0332	98.7558	98.638	98.4834	97.3119	89.0196	68.9174	43.6152	49.8601
723	97.8674	98.9701	99.0066	98.7367	98.6303	98.4895	97.3088	88.9251	68.8207	43.5371	49.8315
722	97.872	98.9467	99.0299	98.7071	98.5807	98.4585	97.3163	88.9062	68.6608	43.4853	49.7259
721	97.8839	98.9094	99.0092	98.6954	98.6326	98.4683	97.2657	88.7819	68.525	43.3971	49.6713
720	97.8717	98.943	98.9835	98.6862	98.5542	98.432	97.2035	88.7617	68.4564	43.3107	49.6464
719	97.8329	98.8505	98.9197	98.6937	98.5076	98.3812	97.2007	88.6045	68.3125	43.2349	49.5548
718	97.8834	98.9071	99.0163	98.7291	98.5796	98.4449	97.193	88.5978	68.2536	43.1768	49.5425
717	97.8216	98.8684	98.9777	98.5931	98.4832	98.4031	97.196	88.4534	68.1214	43.0713	49.473
716	97.8096	98.8401	98.96	98.6047	98.5223	98.3512	97.1679	88.4039	68.0228	42.9996	49.3912
715	97.8555	98.9427	98.9904	98.7407	98.6065	98.3481	97.2813	88.4187	67.9758	42.9462	49.3242
714	97.8453	98.8717	98.9914	98.7177	98.4476	98.3825	97.174	88.2651	67.8533	42.879	49.2652
713	97.7871	98.8377	98.943	98.612	98.4995	98.3739	97.1112	88.1928	67.7272	42.7827	49.2251
712	97.7977	98.853	98.9398	98.633	98.5468	98.4135	97.0359	88.1813	67.6545	42.6959	49.1396
711	97.8204	98.9095	98.9755	98.6825	98.545	98.3538	97.0574	88.1167	67.5409	42.5985	49.1173
710	97.7667	98.8957	98.9163	98.657	98.5007	98.3391	97.0666	87.9388	67.373	42.5934	49.029
709	97.7577	98.7693	98.9319	98.6772	98.4863	98.3459	97.0399	87.9586	67.2601	42.5123	48.9689
708	97.7379	98.8172	98.898	98.6381	98.4194	98.3234	96.9236	87.8094	67.1274	42.4309	48.9398
707	97.7356	98.8621	98.8495	98.5645	98.4627	98.2477	96.9788	87.7155	67.0655	42.3563	48.8462
706	97.7661	98.8517	98.916	98.6416	98.5592	98.3316	96.9359	87.7049	67.0073	42.262	48.8582
705	97.7406	98.7942	98.8814	98.6548	98.4806	98.3202	96.9411	87.6348	66.9265	42.2156	48.7772
704	97.6818	98.744	98.8809	98.6179	98.5069	98.2693	96.9583	87.5373	66.7747	42.1636	48.7171
703	97.7135	98.8725	98.8842	98.604	98.5044	98.2425	96.9493	87.4155	66.6411	42.0442	48.6963
702	97.7204	98.9059	98.96	98.6519	98.4235	98.3267	96.9256	87.398	66.54	41.9952	48.5946
701	97.6662	98.848	98.9013	98.5734	98.3757	98.3433	96.9353	87.3846	66.3663	41.9355	48.5466
700	97.7385	98.8124	98.9396	98.5794	98.541	98.3591	96.9828	87.3252	66.3992	41.9438	48.507
699	97.7151	98.7429	98.8606	98.6269	98.4524	98.3645	96.9603	87.1209	66.2314	41.8111	48.444
698	97.6613	98.8017	98.7769	98.5438	98.4475	98.2451	96.9129	87.0033	66.1061	41.7345	48.3603
697	97.6246	98.8137	98.787	98.5818	98.3845	98.2124	96.8031	86.9997	65.9734	41.6422	48.307
696	97.5797	98.7459	98.7819	98.4649	98.306	98.1448	96.7827	86.8806	65.8315	41.5242	48.2546
695	97.589	98.752	98.8115	98.56	98.3982	98.2687	96.7711	86.8334	65.7484	41.4668	48.2027
694	97.6533	98.7817	98.8503	98.5945	98.4515	98.3616	96.8326	86.7885	65.6994	41.4923	48.1724
693	97.597	98.7393	98.7976	98.562	98.3683	98.312	96.7581	86.6743	65.5547	41.3496	48.0832
692	97.582	98.7719	98.7603	98.573	98.4271	98.2245	96.7504	86.6411	65.448	41.2966	48.0613
691	97.6218	98.7548	98.8167	98.5436	98.4325	98.2507	96.7557	86.5481	65.2736	41.2465	48.0049
690	97.6029	98.7986	98.8631	98.6055	98.3828	98.2556	96.7039	86.2939	65.0269	41.0959	47.8202
689	97.4897	98.6766	98.7712	98.4779	98.2987	98.1524	96.6102	85.7115	64.2539	40.7247	47.4457
688	97.5002	98.7058	98.8053	98.4875	98.3478	98.0425	96.6073	85.629	64.1537	40.6877	47.4189
687	97.5477	98.745	98.8255	98.4929	98.3617	98.2189	96.5185	85.571	64.0641	40.607	47.3527
686	97.5112	98.7335	98.889	98.4552	98.3942	98.2294	96.5335	85.4802	63.9723	40.5373	47.2908
685	97.5136	98.695	98.8515	98.5165	98.3723	98.2091	96.4474	85.4096	63.8686	40.4943	47.2524
684	97.4664	98.721	98.7645	98.4708	98.402	98.1788	96.4297	85.2137	63.789	40.4318	47.1729
683	97.4578	98.6863	98.8131	98.5783	98.3663	98.0636	96.5497	85.179	63.6985	40.3575	47.1228
682	97.4535	98.6302	98.7511	98.5253	98.3174	98.1873	96.4228	85.1163	63.535	40.2927	47.0363
681	97.4773	98.6374	98.7922	98.5416	98.3333	98.2616	96.3711	85.0485	63.3971	40.2206	47.0382
680	97.4175	98.611	98.7019	98.5109	98.3606	98.0742	96.3884	84.9403	63.3294	40.1721	46.9382
679	97.357	98.5527	98.796	98.5176	98.2845	98.0972	96.3161	84.7673	63.1957	40.0964	46.875
678	97.34	98.6043	98.7664	98.4394	98.2258	98.0846	96.2817	84.6971	63.0476	40.0054	46.8465
677	97.3394	98.6133	98.7849	98.4581	98.3109	98.1476	96.3078	84.6202	62.9187	39.9561	46.7838
676	97.3349	98.6318	98.752	98.4634	98.372	98.1704	96.3049	84.524	62.819	39.8733	46.7407
675	97.3286	98.5898	98.6955	98.48	98.3024	98.1153	96.265	84.4632	62.7414	39.8122	46.6823
674	97.2536	98.5603	98.7214	98.468	98.2998	97.9537	96.2589	84.3933	62.6373	39.7413	46.6092
673	97.2649	98.5816	98.6557	98.3719	98.2778	98.0485	96.293	84.2767	62.4745	39.6915	46.5517
672	97.234	98.5337	98.5981	98.3144	98.1838	98.0583	96.2369	84.1467	62.3807	39.5988	46.5057
671	97.2139	98.5129	98.6463	98.4404	98.207	98.061	96.2603	84.0307	62.2665	39.5701	46.4096
670	97.2275	98.5864	98.6298	98.4592	98.2294	98.0079	96.237	83.9883	62.1414	39.5151	46.3753
669	97.1985	98.5896	98.6742	98.4288	98.2212	98.0716	96.2022	83.9235	62.0483	39.437	46.3535
668	97.1906	98.5444	98.6682	98.5101	98.1627	98.0618	96.1112	83.8049	61.9289	39.3678	46.2536
667	97.1422	98.5	98.5594	98.4082	98.1815	97.9959	96.0893	83.6733	61.8091	39.3	46.1831
666	97.1295	98.5053	98.5549	98.4013	98.2461	97.9529	96.0268	83.5643	61.6681	39.2411	46.1328
665	97.1476	98.4923	98.5594	98.437	98.2176	97.9643	96.0769	83.4746	61.543	39.1789	46.0881
664	97.1439	98.5257	98.5516	98.4909	98.2067	98.0769	96.056	83.4484	61.4754	39.1153	46.0285
663	97.0545	98.4488	98.5303	98.3585	98.1265	98.042	96.0112	83.2645	61.3308	39.0176	45.9495
662	97.0259	98.435	98.5508	98.3413	98.1207	97.9486	95.9446	83.161	61.1766	38.9698	45.8775
661	97.0783	98.501	98.6132	98.3477	98.2422	98.0013	95.9906	83.1032	61.0906	38.93	45.8468
660	97.0403	98.4862	98.5807	98.4062	98.2181	97.9587	95.967	83.0177	61.0089	38.8592	45.7913
659	97.0132	98.4613	98.5896	98.329	98.1574	97.9231	95.8602	82.9326	60.8788	38.788	45.7478
658	96.94	98.4179	98.4826	98.3259	98.1652	97.8804	95.7898	82.8286	60.7142	38.7087	45.6485
657	96.934	98.3995	98.5449	98.3166	98.1698	97.8933	95.8332	82.7311	60.6443	38.6631	45.5754
656	96.9317	98.4136	98.626	98.3268	98.0852	97.8378	95.8275	82.5947	60.5388	38.6082	45.5091
655	96.9113	98.382	98.6052	98.3048	98.1497	97.8705	95.7789	82.476	60.4375	38.5367	45.5042
654	96.8608	98.3992	98.5601	98.2725	98.0714	97.8729	95.6958	82.3721	60.3029	38.4615	45.4667
653	96.8363	98.3612	98.5045	98.2819	98.0454	97.8448	95.714	82.2942	60.1569	38.4143	45.3809
652	96.8172	98.3239	98.4994	98.2776	98.1166	97.8331	95.7376	82.2169	60.0537	38.357	45.3234
651	96.7526	98.2424	98.4093	98.2042	98.0747	97.7803	95.6544	82.0817	59.9182	38.2707	45.2496
650	96.7489	98.2519	98.4661	98.2512	98.1109	97.754	95.627	81.9611	59.8143	38.2224	45.1673
649	96.7117	98.2974	98.4461	98.228	98.0283	97.7691	95.6201	81.8388	59.6897	38.1434	45.1273
648	96.6973	98.2528	98.392	98.1798	98.0077	97.8394	95.5345	81.7176	59.5636	38.0868	45.0677
647	96.6438	98.2476	98.4315	98.182	98.0248	97.8189	95.5563	81.649	59.442	38.0293	44.9914
646	96.6181	98.2242	98.4664	98.1878	97.9662	97.7486	95.4781	81.572	59.3507	37.9763	44.9366
645	96.6062	98.2574	98.368	98.1875	98.0076	97.7618	95.4631	81.4381	59.2189	37.9126	44.8972
644	96.5605	98.1792	98.3966	98.1671	98.0221	97.7071	95.445	81.3367	59.1057	37.8504	44.8472
643	96.5335	98.1878	98.3174	98.145	97.9768	97.6945	95.4434	81.2034	58.9608	37.7807	44.7906
642	96.5074	98.1672	98.3553	98.1582	97.9704	97.7338	95.359	81.1021	58.839	37.7469	44.7107
641	96.4628	98.1598	98.3555	98.1707	97.9558	97.7224	95.2936	80.9783	58.7464	37.6782	44.655
640	96.3971	98.1577	98.2124	98.0679	97.9505	97.6893	95.2854	80.8564	58.5964	37.6	44.5742
639	96.3599	98.1663	98.2771	98.0298	97.9178	97.624	95.2049	80.7199	58.4865	37.5515	44.5131
638	96.3364	98.0355	98.3336	98.0267	97.8873	97.5795	95.2199	80.6342	58.3668	37.4813	44.4338
637	96.3234	98.0757	98.2415	98.0534	97.8733	97.6252	95.1524	80.5506	58.2762	37.4264	44.3779
636	96.2406	97.994	98.1984	98.0381	97.8156	97.5412	95.0936	80.3811	58.1166	37.3456	44.3274
635	96.2167	98.0058	98.1754	97.9985	97.8326	97.555	95.0615	80.2517	57.9758	37.277	44.2904
634	96.165	97.9912	98.1987	98.0279	97.7746	97.5864	95.0596	80.136	57.8468	37.2233	44.239
633	96.1564	97.997	98.2024	97.9642	97.774	97.5709	95.0688	80.0646	57.7603	37.1754	44.1731
632	96.121	97.9522	98.1749	97.8822	97.7899	97.5411	94.9626	79.9531	57.6391	37.1125	44.0938
631	96.0502	97.897	98.1177	98.0245	97.8255	97.5497	94.9068	79.8267	57.5275	37.0609	44.0366
630	96.0012	97.8844	98.1646	97.9881	97.7908	97.5532	94.8894	79.718	57.4032	36.9972	43.9778
629	95.9676	97.8867	98.0707	97.953	97.6972	97.4994	94.8214	79.5751	57.2559	36.9208	43.9098
628	95.9015	97.8696	98.0447	97.9424	97.7091	97.4848	94.8453	79.4237	57.1406	36.8709	43.8724
627	95.8765	97.8668	98.0868	97.8558	97.7307	97.4519	94.7929	79.316	57.0112	36.8086	43.8058
626	95.8216	97.8734	98.0882	97.9423	97.7026	97.424	94.7436	79.2172	56.9135	36.7618	43.7037
625	95.7806	97.8156	98.0487	97.9301	97.6686	97.4118	94.6836	79.1454	56.7902	36.7055	43.6484
624	95.7407	97.7914	98.0101	97.8675	97.6739	97.4233	94.6596	78.9716	56.6487	36.6555	43.5977
623	95.6921	97.7566	98.0082	97.8137	97.65	97.3876	94.6488	78.8569	56.5373	36.5817	43.5413
622	95.6577	97.7435	97.9637	97.825	97.6376	97.4024	94.6349	78.7536	56.4293	36.5142	43.4461
621	95.6242	97.723	97.9979	97.7884	97.6276	97.4197	94.5914	78.6764	56.3074	36.4481	43.3853
620	95.5365	97.6756	97.9758	97.7762	97.6281	97.3575	94.5967	78.542	56.1817	36.3897	43.3283
619	95.4732	97.6348	98.0132	97.7874	97.5904	97.344	94.5208	78.4072	56.072	36.3301	43.2513
618	95.4251	97.644	97.9463	97.733	97.651	97.3259	94.4269	78.2981	55.9463	36.2776	43.2099
617	95.361	97.624	97.9266	97.7315	97.6024	97.2994	94.3935	78.1173	55.8341	36.2273	43.1533
616	95.2986	97.5861	97.9448	97.717	97.4941	97.2839	94.3256	78.0225	55.7136	36.1756	43.0764
615	95.2632	97.5579	97.8577	97.7469	97.5135	97.3064	94.3171	77.9274	55.6117	36.1253	43.0528
614	95.216	97.5384	97.7592	97.7187	97.5324	97.2606	94.2538	77.7782	55.4785	36.0408	42.9684
613	95.168	97.5051	97.7966	97.6822	97.5208	97.2245	94.2515	77.6447	55.3529	35.9835	42.9122
612	95.1161	97.4809	97.7936	97.6556	97.4632	97.1867	94.2158	77.5382	55.2421	35.9295	42.8722
611	95.0679	97.4694	97.7654	97.6463	97.4082	97.1373	94.1249	77.4409	55.1353	35.8666	42.8147
610	94.9741	97.4178	97.7042	97.6211	97.4106	97.1471	94.035	77.3004	54.9995	35.81	42.7374
609	94.9241	97.4049	97.6866	97.6213	97.4381	97.1767	94.0001	77.1878	54.8662	35.7635	42.6738
608	94.8722	97.355	97.7032	97.5833	97.3791	97.094	93.9425	77.0679	54.7579	35.7169	42.6109
607	94.8093	97.3122	97.7407	97.5356	97.3605	97.082	93.9402	76.9217	54.664	35.666	42.5522
606	94.7531	97.3207	97.7268	97.5534	97.3419	97.1171	93.9095	76.7657	54.5245	35.604	42.48
605	94.6816	97.2517	97.5902	97.5324	97.3066	97.0827	93.8491	76.6374	54.3939	35.555	42.4133
604	94.6295	97.2405	97.6201	97.4994	97.3142	97.0409	93.8018	76.5196	54.2672	35.5111	42.3699
603	94.5595	97.1939	97.5807	97.4522	97.3104	97.0263	93.7572	76.4096	54.1199	35.442	42.3075
602	94.451	97.1386	97.5106	97.4057	97.2354	96.9531	93.6731	76.2265	54.0135	35.3657	42.2439
601	94.3765	97.1129	97.4532	97.4131	97.2107	96.9732	93.646	76.0827	53.9173	35.3286	42.169
600	94.3219	97.0548	97.3866	97.4281	97.2417	96.9459	93.603	75.9964	53.7771	35.2677	42.104
599	94.245	97.054	97.3396	97.3647	97.1909	96.9239	93.5624	75.8704	53.6409	35.1923	42.0553
598	94.1822	97.0091	97.3873	97.3266	97.0979	96.8877	93.5129	75.7254	53.537	35.1227	41.9823
597	94.115	96.9608	97.3773	97.2779	97.0907	96.8478	93.4311	75.5973	53.4236	35.0572	41.9032
596	94.0032	96.8972	97.3255	97.2707	97.0884	96.7884	93.3381	75.4459	53.2928	35.0029	41.8395
595	93.9161	96.862	97.2727	97.2497	97.0858	96.7857	93.2992	75.3011	53.1689	34.9589	41.7779
594	93.8632	96.8219	97.2974	97.2513	97.0983	96.7906	93.2494	75.1816	53.0471	34.9133	41.7153
593	93.7862	96.8154	97.2673	97.1784	97.0336	96.8005	93.1774	75.0498	52.9132	34.851	41.6578
592	93.6945	96.7708	97.2288	97.1392	96.9783	96.7702	93.0804	74.9155	52.7957	34.7979	41.5785
591	93.5898	96.6941	97.1946	97.1505	96.9698	96.7057	93.002	74.8005	52.6915	34.7499	41.5261
590	93.503	96.6666	97.1387	97.1371	96.9363	96.6165	92.9771	74.6765	52.563	34.7006	41.467
589	93.425	96.6463	97.1044	97.0912	96.8956	96.6275	92.9343	74.5258	52.4386	34.6314	41.3925
588	93.3271	96.6053	97.0707	97.0596	96.8458	96.6164	92.8627	74.3764	52.3177	34.5744	41.3158
587	93.2031	96.5637	96.946	96.9898	96.7579	96.5415	92.7882	74.2073	52.1866	34.5256	41.2452
586	93.116	96.4672	96.969	96.9712	96.7549	96.4989	92.721	74.0753	52.0579	34.4741	41.1965
585	93.0359	96.4206	97.0062	96.9903	96.7818	96.4808	92.6813	73.9643	51.9275	34.4233	41.1511
584	92.9243	96.3709	96.8164	96.9227	96.7896	96.4039	92.6066	73.8338	51.8269	34.3686	41.1076
583	92.8106	96.3015	96.7328	96.8504	96.7704	96.3916	92.4952	73.6471	51.7023	34.3128	41.0065
582	92.6859	96.2036	96.765	96.8203	96.7033	96.3703	92.4376	73.4883	51.5678	34.2357	40.9188
581	92.5801	96.1124	96.7334	96.8159	96.6347	96.3363	92.4029	73.3757	51.4352	34.1689	40.8575
580	92.5114	96.1711	96.6424	96.7939	96.6226	96.3282	92.3844	73.2352	51.335	34.1106	40.8145
579	92.4182	96.1304	96.7207	96.7298	96.6339	96.3314	92.3211	73.0752	51.231	34.0729	40.7723
578	92.2965	96.0018	96.6225	96.7136	96.5629	96.2069	92.2084	72.9526	51.1111	34.0296	40.7005
577	92.1717	95.9403	96.5718	96.6575	96.4858	96.1562	92.0763	72.8149	50.9827	33.9728	40.5972
576	92.0392	95.9133	96.5789	96.5982	96.4394	96.1491	92.0007	72.626	50.8427	33.9088	40.5233
575	91.9167	95.9133	96.6403	96.5935	96.3896	96.1199	91.964	72.4584	50.7056	33.8493	40.4856
574	91.812	95.8518	96.5346	96.5831	96.3736	96.0802	91.8469	72.3209	50.5953	33.8029	40.4211
573	91.7207	95.7962	96.4056	96.5558	96.3468	96.0553	91.8404	72.184	50.4773	33.7438	40.3591
572	91.5829	95.7287	96.3836	96.5061	96.2983	95.9859	91.77	72.032	50.3402	33.6932	40.3023
571	91.4511	95.6296	96.2912	96.4275	96.2485	95.9511	91.6385	71.9166	50.2132	33.6275	40.2239
570	91.3106	95.5914	96.279	96.3501	96.1863	95.8779	91.5935	71.784	50.1008	33.5644	40.1503
569	91.204	95.5309	96.2255	96.3497	96.1322	95.7913	91.5154	71.6369	49.9902	33.5317	40.0727
568	91.0719	95.4494	96.0946	96.3243	96.1002	95.7723	91.4165	71.4459	49.844	33.4673	39.9821
567	90.9098	95.3876	96.0777	96.2143	96.0435	95.7075	91.3225	71.2665	49.7007	33.412	39.9246
566	90.7388	95.2938	95.99	96.147	95.9766	95.6281	91.2202	71.1076	49.5715	33.352	39.8784
565	90.6069	95.2199	95.9437	96.1438	95.9704	95.6266	91.1245	70.9774	49.4509	33.298	39.8133
564	90.491	95.1737	95.9812	96.0494	95.942	95.5737	91.0772	70.8155	49.3342	33.2649	39.7474
563	90.3411	95.0962	95.8679	95.9841	95.8702	95.5111	91.0009	70.6252	49.2128	33.195	39.6776
562	90.1886	95.0361	95.7723	95.9633	95.7932	95.4891	90.8613	70.4776	49.0969	33.1296	39.5919
561	90.042	95.0795	95.864	96.0148	95.7583	95.4244	90.6252	70.0601	48.7198	32.9564	39.3533
560	89.9105	95.0952	96.0246	96.0638	95.7578	95.345	90.4265	69.5286	48.2426	32.7747	39.0898
559	89.7732	95.0035	95.9663	96.0175	95.7269	95.2426	90.3491	69.3949	48.0972	32.7184	39.0439
558	89.6003	94.9067	95.8395	95.9343	95.6432	95.2141	90.2201	69.2704	47.9811	32.6512	38.9543
557	89.4457	94.8744	95.782	95.9017	95.6266	95.2178	90.1424	69.1073	47.9051	32.6274	38.876
556	89.2761	94.7966	95.7579	95.8695	95.5485	95.0901	90.0467	68.9206	47.807	32.57	38.7915
555	89.0983	94.6763	95.6998	95.8351	95.4849	95.0323	89.9395	68.7297	47.6684	32.5088	38.7079
554	88.9446	94.5874	95.5933	95.8393	95.3851	94.9781	89.8052	68.5573	47.5037	32.4541	38.6657
553	88.7808	94.5411	95.5257	95.7769	95.3167	94.9313	89.7215	68.4489	47.383	32.4083	38.6203
552	88.6128	94.4588	95.5042	95.6706	95.3195	94.9042	89.6981	68.253	47.2942	32.3622	38.5549
551	88.432	94.3262	95.405	95.6264	95.3033	94.8165	89.5789	68.0578	47.1572	32.302	38.4659
550	88.2356	94.2335	95.3665	95.5352	95.2138	94.7329	89.4185	67.9031	47.0137	32.2471	38.395
549	88.0473	94.1409	95.2536	95.4425	95.1047	94.7255	89.356	67.7661	46.879	32.1915	38.317
548	87.8429	94.0613	95.1621	95.4064	95.0481	94.6079	89.2347	67.5801	46.7258	32.1256	38.2441
547	87.6772	93.9933	95.0802	95.3853	94.9705	94.5296	89.113	67.3939	46.5732	32.0648	38.1778
546	87.5003	93.879	94.9719	95.347	94.794	94.4811	88.992	67.2328	46.4617	31.9977	38.0828
545	87.2965	93.7919	94.9168	95.2486	94.7373	94.4171	88.8513	67.0697	46.3533	31.9431	38.0053
544	87.0687	93.6838	94.8739	95.0365	94.7053	94.3228	88.7198	66.8854	46.2324	31.8994	37.931
543	86.8603	93.6064	94.8272	94.9302	94.6423	94.2125	88.6315	66.7169	46.1	31.8478	37.8492
542	86.683	93.5189	94.7206	94.9283	94.5607	94.1385	88.5151	66.5627	45.9814	31.8022	37.8047
541	86.507	93.3939	94.6423	94.9332	94.5336	94.0685	88.3954	66.4147	45.8677	31.7597	37.7361
540	86.2928	93.2411	94.5751	94.833	94.5046	94.0046	88.3005	66.229	45.729	31.6845	37.6604
539	86.0538	93.0826	94.4692	94.6161	94.3474	93.919	88.1171	66.0115	45.5717	31.5939	37.5901
538	85.8238	93.0238	94.3706	94.5295	94.228	93.8375	88.0296	65.843	45.4508	31.5332	37.4838
537	85.6328	92.9224	94.2879	94.5666	94.1985	93.763	87.9465	65.6848	45.3435	31.4949	37.4144
536	85.4213	92.7795	94.1987	94.495	94.156	93.6414	87.776	65.4898	45.1921	31.4194	37.344
535	85.1663	92.6562	94.0903	94.3977	94.0136	93.528	87.6392	65.2921	45.0468	31.352	37.2606
534	84.9314	92.5368	93.9961	94.3251	93.9218	93.4302	87.5198	65.1366	44.9185	31.3012	37.1924
533	84.72	92.4287	93.9076	94.2122	93.8602	93.3816	87.4252	64.9607	44.8109	31.2547	37.1101
532	84.4785	92.3215	93.7644	94.1228	93.7062	93.3104	87.2219	64.7655	44.6892	31.2125	37.0334
531	84.2489	92.2338	93.6865	94.0238	93.5856	93.2356	87.0656	64.5665	44.5259	31.1493	36.9414
530	84.0167	92.0704	93.6064	93.9454	93.4874	93.157	86.9593	64.3549	44.4243	31.0735	36.8625
529	83.7513	91.9268	93.4718	93.8852	93.4562	93.04	86.7805	64.1219	44.3285	30.9981	36.7927
528	83.5048	91.8496	93.3693	93.7926	93.355	92.9026	86.6229	63.9409	44.1666	30.9531	36.7048
527	83.2281	91.6998	93.233	93.6649	93.2056	92.7632	86.4609	63.7358	43.99	30.874	36.6155
526	82.9388	91.5175	93.0984	93.5301	93.1469	92.6713	86.3274	63.5461	43.837	30.7886	36.5309
525	82.6697	91.3734	93.0115	93.4105	93.0213	92.5349	86.1452	63.3812	43.7099	30.7445	36.4289
524	82.3992	91.2275	92.8795	93.3076	92.8566	92.4285	85.9669	63.1581	43.557	30.7009	36.3296
523	82.1126	91.068	92.7025	93.1518	92.7406	92.332	85.8064	62.9401	43.3923	30.6296	36.2362
522	81.848	90.9321	92.595	93.0217	92.689	92.182	85.6299	62.7313	43.2679	30.558	36.1495
521	81.5796	90.8098	92.4927	92.9076	92.5737	92.0049	85.4846	62.4954	43.1449	30.5027	36.056
520	81.2716	90.6513	92.3351	92.7759	92.4196	91.8574	85.2897	62.2839	42.9938	30.3992	35.9615
519	80.9235	90.4171	92.1508	92.6188	92.231	91.7331	85.0557	62.0728	42.8063	30.3079	35.8634
518	80.5724	90.2202	92.0269	92.4834	92.0551	91.567	84.8629	61.8209	42.6409	30.248	35.771
517	80.2128	90.0709	91.9341	92.3825	91.9306	91.3856	84.6825	61.5651	42.4986	30.1642	35.6746
516	79.9038	89.9029	91.797	92.2387	91.8067	91.2609	84.5085	61.3313	42.3513	30.0846	35.5524
515	79.5894	89.6886	91.6156	92.0585	91.6328	91.1271	84.2951	61.1022	42.1861	30.017	35.427
514	79.2061	89.4505	91.3832	91.8688	91.3963	90.9353	84.0241	60.8486	42.0063	29.9284	35.3262
513	78.8144	89.2838	91.1519	91.7072	91.2576	90.7673	83.8109	60.6138	41.8585	29.8492	35.2308
512	78.4192	89.0743	90.9952	91.5396	91.0889	90.5914	83.6126	60.3655	41.698	29.7664	35.1093
511	78.0547	88.8427	90.8191	91.3624	90.8968	90.4085	83.3972	60.0934	41.5235	29.6904	35.0086
510	77.6678	88.6207	90.6262	91.1973	90.7222	90.2337	83.1942	59.8553	41.3633	29.6013	34.8985
509	77.245	88.3823	90.4473	91.0198	90.5421	90.0266	82.9423	59.6036	41.1938	29.4899	34.7812
508	76.8099	88.117	90.2064	90.808	90.3918	89.8227	82.6821	59.34	41.0282	29.4132	34.6715
507	76.3805	87.8772	90.0064	90.6059	90.1901	89.627	82.4216	59.0886	40.8337	29.3368	34.5442
506	75.944	87.6648	89.8246	90.4603	89.9715	89.4611	82.2011	58.8534	40.6596	29.248	34.4148
505	75.4821	87.3962	89.6378	90.2994	89.7387	89.2533	81.966	58.5816	40.5213	29.161	34.3148
504	75.0025	87.0919	89.4596	90.0636	89.5341	89.0106	81.6662	58.2861	40.3377	29.0531	34.1942
503	74.4859	86.7986	89.2133	89.8025	89.3136	88.7772	81.386	58.0113	40.1333	28.9318	34.0525
502	73.9449	86.5153	88.9264	89.5657	89.0583	88.5266	81.1241	57.7315	39.94	28.8414	33.9312
501	73.4168	86.2175	88.6791	89.3489	88.85	88.3199	80.8673	57.4464	39.7679	28.7549	33.8057
500	72.8787	85.9208	88.3779	89.0997	88.6552	88.1023	80.575	57.1686	39.5889	28.6593	33.674
499	72.3169	85.5567	88.0996	88.8721	88.4196	87.8619	80.2819	56.8732	39.3895	28.5614	33.5599
498	71.7185	85.2323	87.8721	88.642	88.1492	87.596	80.0338	56.5697	39.1992	28.4768	33.4197
497	71.1098	84.9231	87.5715	88.359	87.8284	87.3154	79.7187	56.2462	39.018	28.3759	33.2612
496	70.4567	84.5505	87.204	88.0311	87.5319	86.9969	79.3336	55.9296	38.817	28.246	33.1492
495	69.8296	84.1932	86.9284	87.7633	87.3099	86.7208	79.0169	55.6639	38.6168	28.1438	33.0378
494	69.2064	83.836	86.6994	87.514	87.0434	86.4459	78.7232	55.3789	38.4332	28.0554	32.8952
493	68.5161	83.4278	86.3726	87.1995	86.7212	86.1207	78.3473	55.053	38.2307	27.9383	32.7376
492	67.8372	83.0081	85.9846	86.93	86.4045	85.8481	78.016	54.7313	38.0503	27.8286	32.5931
491	67.1145	82.5539	85.646	86.6297	86.0985	85.5046	77.6952	54.4042	37.8438	27.7028	32.4513
490	66.3761	82.142	85.3005	86.2896	85.7633	85.1401	77.3007	54.0795	37.6038	27.5747	32.295
489	65.6648	81.7701	84.9498	85.9611	85.444	84.8418	76.9448	53.7719	37.4072	27.48	32.1578
488	64.9207	81.3097	84.572	85.6188	85.0755	84.5143	76.5763	53.4318	37.2097	27.3633	32.0143
487	64.1368	80.8036	84.1679	85.2853	84.7044	84.1562	76.181	53.0802	36.9905	27.2335	31.861
486	63.3109	80.3301	83.7315	84.8815	84.3421	83.7778	75.8099	52.7315	36.7534	27.1095	31.7016
485	62.4975	79.8544	83.2977	84.4806	83.9784	83.3708	75.4201	52.4012	36.5305	26.9834	31.5331
484	61.6769	79.3341	82.8817	84.1352	83.5853	82.9609	74.9873	52.0703	36.2981	26.8465	31.3749
483	60.8337	78.8246	82.4977	83.7317	83.1865	82.5731	74.5663	51.7068	36.0595	26.706	31.2155
482	59.9385	78.268	82.0201	83.3125	82.7618	82.1592	74.0962	51.3099	35.8182	26.552	31.0364
481	59.0362	77.6741	81.5649	82.8908	82.3382	81.7085	73.6565	50.9139	35.5954	26.3897	30.8663
480	58.1595	77.0911	81.1408	82.4717	81.9294	81.291	73.2331	50.5477	35.3498	26.2653	30.6874
479	57.2147	76.4995	80.5866	82.0188	81.4611	80.8806	72.7625	50.1709	35.0868	26.1295	30.4845
478	56.2232	75.8702	80.0887	81.5335	80.9825	80.3805	72.2878	49.7823	34.8285	25.9673	30.3037
477	55.2218	75.1955	79.5451	81.0691	80.5039	79.8633	71.7576	49.3502	34.5315	25.7869	30.1289
476	54.2203	74.5647	78.9371	80.5691	79.9955	79.3855	71.2305	48.9212	34.2492	25.6286	29.9298
475	53.1966	73.8835	78.4035	80.0513	79.4874	78.9035	70.7259	48.4945	33.9968	25.4679	29.7237
474	52.1142	73.1509	77.7982	79.4952	78.9356	78.3732	70.1735	48.0443	33.722	25.2918	29.4992
473	50.9845	72.4537	77.2093	78.9243	78.3976	77.8257	69.6091	47.5858	33.4319	25.1035	29.2726
472	49.8508	71.6736	76.6169	78.3648	77.8263	77.2184	69.0401	47.1309	33.1439	24.9286	29.0688
471	48.6895	70.8389	75.9461	77.7973	77.2386	76.6481	68.466	46.6845	32.8464	24.748	28.8508
470	47.4982	70.0262	75.2346	77.151	76.6319	76.019	67.877	46.1824	32.515	24.5315	28.6218
469	46.2725	69.1973	74.4775	76.4589	75.9806	75.3728	67.1971	45.6742	32.2114	24.3244	28.3836
468	45.0137	68.3583	73.7293	75.8357	75.3345	74.7511	66.5453	45.1919	31.8957	24.1148	28.1379
467	43.7039	67.4798	72.9327	75.105	74.6478	74.0666	65.8571	44.6552	31.55	23.8956	27.8687
466	42.3695	66.411	72.1171	74.3594	73.9137	73.3615	65.1317	44.0872	31.1956	23.6683	27.6094
465	41.0129	65.4204	71.336	73.6882	73.2196	72.693	64.4557	43.6103	30.8546	23.4343	27.3738
464	39.5876	64.3858	70.4836	72.9075	72.4611	71.9494	63.7566	43.0503	30.5155	23.2191	27.1109
463	38.1203	63.2317	69.5322	72.0593	71.6543	71.1469	63.0057	42.468	30.1155	22.9794	26.8441
462	36.6393	62.1202	68.589	71.1926	70.8104	70.2809	62.2153	41.8899	29.7484	22.7099	26.5628
461	35.1273	60.9299	67.5829	70.3434	69.9288	69.444	61.3631	41.2779	29.3599	22.4334	26.2634
460	33.5829	59.6758	66.5517	69.3661	69.0181	68.5379	60.4967	40.6521	28.9409	22.165	25.9555
459	32.0297	58.3911	65.4839	68.4459	68.1359	67.6126	59.6763	40.0448	28.525	21.906	25.6234
458	30.4351	57.0704	64.3582	67.496	67.155	66.6291	58.788	39.3705	28.0837	21.6093	25.3071
457	28.7955	55.695	63.1848	66.4291	66.1546	65.6234	57.8435	38.6973	27.6646	21.2907	24.9885
456	27.1815	54.1834	61.9597	65.3319	65.1112	64.5967	56.8541	37.9859	27.2147	20.9892	24.6181
455	25.5675	52.7177	60.6992	64.2168	64.0024	63.5543	55.8929	37.2828	26.7424	20.6705	24.2417
454	23.9226	51.1912	59.3329	62.9786	62.8418	62.4351	54.8211	36.5512	26.2338	20.3197	23.9092
453	22.2848	49.5449	57.9184	61.6981	61.6118	61.2392	53.7178	35.7689	25.7107	19.9567	23.5087
452	20.6802	47.8344	56.4605	60.4515	60.373	60.0331	52.603	34.999	25.1965	19.5666	23.0839
451	19.0825	46.0954	54.9615	59.1045	59.099	58.7536	51.4193	34.1958	24.6504	19.1902	22.6668
450	17.5308	44.3553	53.4213	57.6893	57.7935	57.4014	50.1983	33.3461	24.1018	18.8062	22.2323
449	15.9917	42.4873	51.775	56.1944	56.3813	55.9913	48.9428	32.4634	23.5037	18.3848	21.7765
448	14.5085	40.5875	50.0676	54.6802	54.8541	54.551	47.6541	31.5732	22.8911	17.9567	21.3113
447	13.0873	38.6607	48.3378	53.1123	53.3141	53.0946	46.3084	30.6533	22.2736	17.4966	20.8378
446	11.7106	36.6635	46.5232	51.4425	51.7775	51.5224	44.9161	29.6942	21.6415	17.0253	20.3372
445	10.3994	34.6029	44.5902	49.7134	50.0832	49.8689	43.4443	28.7037	20.9512	16.5275	19.8022
444	9.1801	32.5548	42.6673	47.9721	48.3831	48.2133	41.9402	27.6981	20.251	16.0234	19.2599
443	8.05923	30.4738	40.6952	46.0944	46.6192	46.4717	40.3963	26.6644	19.5481	15.4844	18.7053
442	7.03034	28.36	38.6479	44.166	44.7769	44.6481	38.7906	25.5829	18.8158	14.9226	18.1137
441	6.08737	26.3049	36.5662	42.254	42.9283	42.8341	37.1867	24.5199	18.0672	14.3628	17.5058
440	5.23118	24.1812	34.4098	40.2138	40.9584	40.938	35.5016	23.3865	17.287	13.7871	16.8634
439	4.47639	22.1137	32.287	38.1622	38.9845	38.9576	33.7706	22.2084	16.4747	13.1942	16.207
438	3.81279	20.0696	30.1191	36.0615	36.9298	36.9168	31.9821	21.0308	15.643	12.5721	15.5278
437	3.25016	18.0995	27.9561	33.9295	34.8635	34.8716	30.1968	19.881	14.8246	11.9415	14.8454
436	2.77702	16.1802	25.7663	31.7337	32.7215	32.7718	28.3736	18.6682	13.9728	11.2766	14.1252
435	2.3794	14.3125	23.5926	29.5221	30.575	30.6475	26.5163	17.4502	13.106	10.6143	13.3922
434	2.05343	12.548	21.4446	27.309	28.4102	28.511	24.6524	16.2357	12.231	9.93607	12.6512
433	1.79962	10.8814	19.3457	25.113	26.2367	26.36	22.7959	15.0125	11.3528	9.26538	11.9028
432	1.6017	9.31445	17.3171	22.9403	24.0882	24.1916	20.9284	13.7936	10.4717	8.5791	11.1361
431	1.44589	7.89049	15.3433	20.7914	21.9368	22.0616	19.0732	12.6025	9.59542	7.89342	10.3491
430	1.32924	6.5779	13.4495	18.6611	19.8253	19.9816	17.2628	11.4177	8.73438	7.20336	9.55948
429	1.24304	5.39054	11.654	16.6358	17.7594	17.9213	15.4978	10.2461	7.88926	6.53076	8.78841
428	1.18944	4.34974	9.97846	14.6614	15.7519	15.9365	13.7858	9.117	7.0591	5.86367	8.00783
427	1.14339	3.46156	8.44462	12.7768	13.8388	14.0314	12.1507	8.04323	6.2567	5.22098	7.23842
426	1.11546	2.68656	7.0371	11.0029	12.0225	12.2116	10.584	7.01857	5.49008	4.60955	6.50067
425	1.09363	2.04471	5.74816	9.34565	10.2861	10.4937	9.09275	6.04432	4.75336	4.01701	5.77719
424	1.07087	1.52714	4.62038	7.82995	8.69607	8.89507	7.70279	5.14091	4.06586	3.46311	5.0788
423	1.06334	1.10571	3.65667	6.46061	7.25808	7.42248	6.45078	4.31483	3.44075	2.94608	4.41584
422	1.0464	0.78531	2.8408	5.24905	5.97422	6.12138	5.32116	3.5688	2.86906	2.4729	3.8013
421	1.03777	0.55154	2.15306	4.1878	4.82285	4.96624	4.32577	2.90539	2.35148	2.0387	3.22981
420	1.02901	0.36606	1.59307	3.27622	3.82435	3.94731	3.44461	2.33299	1.89573	1.6602	2.70142
419	1.00885	0.23805	1.14388	2.50092	2.97001	3.08615	2.69476	1.82873	1.50056	1.32527	2.22635
418	1.00089	0.15318	0.80686	1.87291	2.26797	2.36334	2.06603	1.40613	1.16436	1.03698	1.80571
417	0.99607	0.10933	0.55129	1.36918	1.687	1.76162	1.5529	1.06674	0.88923	0.79697	1.44029
416	0.9785	0.06639	0.36394	0.97635	1.22516	1.29403	1.13627	0.78488	0.65889	0.60133	1.1236
415	0.96352	0.03972	0.22883	0.67766	0.86676	0.92086	0.81437	0.56358	0.4761	0.434	0.8585
414	0.95462	0.04008	0.1395	0.46468	0.60056	0.64358	0.56172	0.39618	0.339	0.30583	0.64415
413	0.93431	0.03962	0.07992	0.29895	0.39992	0.43127	0.37479	0.26646	0.23013	0.21417	0.47531
412	0.92326	0.03192	0.04132	0.19142	0.25368	0.27621	0.2487	0.17422	0.15044	0.14422	0.34356
411	0.89913	0.02525	0.02061	0.12025	0.15954	0.17697	0.16146	0.10621	0.09556	0.09613	0.24378
410	0.88722	0.01472	0.01189	0.06976	0.10463	0.10916	0.10384	0.06749	0.05877	0.0607	0.16408
409	0.86639	0.02435	-0.00362	0.0325	0.05459	0.05787	0.05901	0.03511	0.03228	0.03126	0.10408
408	0.85006	0.02513	-0.00906	0.00962	0.02649	0.02162	0.02706	0.01913	0.0163	0.01562	0.06317
407	0.82834	0.02265	-0.00849	0.00034	0.00872	0.01336	0.01336	0.0111	0.00385	0.00668	0.03838
406	0.82025	0.03137	-0.00657	-0.00317	-0.00159	0.00544	0.00181	-0.000679	-0.0017	0.00317	0.0222
405	0.8077	0.02833	-0.0034	-0.00442	-0.00136	-0.00385	-0.00419	-0.00465	-0.00703	-0.01632	0.00759
404	0.79437	0.03174	-0.00794	-0.00737	-0.00181	-0.00782	-0.00476	-0.00283	-0.00691	-0.01757	-0.00113
403	0.76969	0.02156	-0.00567	-0.01067	-0.00465	-0.01418	-0.00533	-0.00465	-0.01781	-0.01067	-0.00306
402	0.73857	0.01995	-0.00748	-0.01474	-0.01009	-0.01066	-0.00442	-0.0093	-0.0161	-0.00952	-0.00408
401	0.72968	0.02414	-0.01111	-0.00431	-0.01099	0.00034	-0.0051	-0.01247	-0.00997	-0.00453	-0.00578
400	0.70844	0.0212	-0.01758	-0.00431	-0.00941	-0.0093	-0.00816	-0.00975	-0.0076	-0.00147	-0.00397
399	0.69165	0.02076	-0.00942	-0.000908	-0.00488	-0.00794	-0.00204	-0.01134	-0.00658	-0.01032	-0.0034
398	0.67612	0.01803	-0.00817	-0.00544	0.00295	-0.00386	-0.00113	-0.00635	-0.00714	-0.00941	-0.00499
397	0.65005	0.02596	-0.01576	-0.00805	-0.00454	-0.00295	-0.01134	-0.0068	-0.01224	-0.01406	-0.01122
396	0.63257	0.03074	-0.00783	-0.00885	-0.00635	-0.00669	-0.01724	-0.00408	-0.00964	-0.01214	-0.02042
395	0.61598	0.02531	-0.00601	-0.00828	-0.00431	-0.00953	-0.01282	-0.01067	-0.01316	-0.0067	-0.01373
394	0.60407	0.01873	-0.01124	-0.01158	-0.00761	-0.0084	-0.00624	-0.01124	-0.01101	-0.0143	-0.01271
393	0.57527	0.01735	-0.01644	-0.011	-0.01814	-0.00635	-0.00318	-0.00987	-0.01055	-0.00817	-0.00726
392	0.56926	0.02734	-0.00862	-0.01304	-0.01645	-0.01248	-0.00499	-0.01202	-0.00941	-0.00556	-0.00941
391	0.55616	0.02497	-0.01521	-0.00647	-0.0118	-0.01021	-0.0135	-0.00965	-0.00976	-0.01067	-0.0084
390	0.53437	0.01895	-0.00896	-0.00885	-0.00635	-0.00749	-0.00635	-0.01123	-0.00454	-0.01067	-0.0034
389	0.5298	0.02861	-0.00511	-0.01226	-0.00409	-0.00658	0	-0.01124	-0.00227	-0.00908	-0.0067
388	0.51464	0.02961	-0.00125	-0.0076	-0.00613	-0.000908	-0.00386	-0.00692	-0.00533	-0.00942	-0.0076
387	0.49331	0.0293	-0.000454	-0.00204	-0.01442	-0.00318	-0.00806	-0.00715	-0.00545	-0.00625	-0.00579
386	0.49037	0.02417	-0.00522	-0.01305	-0.01112	-0.00431	0.00193	-0.01112	-0.00681	-0.01248	-0.00375
385	0.47642	0.02541	-0.01577	-0.01826	-0.0152	-0.01429	-0.00545	-0.00908	-0.01168	-0.00873	-0.00204
384	0.4635	0.02155	-0.01508	-0.00749	-0.00851	-0.00941	-0.01384	-0.00567	-0.00737	-0.0051	-0.00885
383	0.45368	0.01328	-0.00193	-0.00431	-0.00613	0.000681	-0.00783	-0.00908	-0.00681	-0.00284	-0.01067
382	0.44505	0.02293	-0.00704	-0.00443	-0.00647	-0.000568	-0.00658	-0.00851	-0.00931	-0.00636	-0.00522
381	0.43924	0.02518	-0.00567	-0.00442	-0.00556	-0.0059	-0.0093	-0.00998	-0.00374	-0.00942	-0.00635
380	0.42539	0.03222	-0.00102	-0.00125	-0.00862	-0.00034	-0.00998	-0.00647	-0.00624	-0.01157	-0.01168
379	0.42233	0.02713	-0.0101	-0.00409	-0.00908	0.00136	-0.01158	-0.0101	-0.0067	-0.01101	-0.01158
378	0.46073	-0.06369	-0.06391	0.2401	0.08087	0.00416	-0.2157	-0.05932	-0.1971	0.10243	0.0533
377	0.73302	-0.08252	0.02588	0.20326	0.07472	-0.07039	-0.04548	-0.04018	-0.1371	0.10775	0.21647
376	0.60403	0.00786	-0.0988	0.08308	-0.05393	-0.0833	0.09247	0	0.00153	-0.0155	0.15185
375	0.40539	0.13676	-0.03612	-0.02115	-0.19771	0.00781	0.03666	-0.04316	-0.10585	0.02549	0.07006
374	0.51841	0.18464	-0.03929	0.00434	-0.12939	-0.14892	0.0762	-0.03593	0.17324	-0.00467	0.11484
373	0.5859	0.03702	0.00109	0.04722	-0.1293	-0.05938	-0.16621	0.00163	0.01715	-0.03441	0.00869
372	0.44667	-0.02773	0.14368	0.02599	-0.0892	-0.10776	-0.10154	-0.06551	-0.12349	0.01867	0.07938
371	0.49948	0.0943	0.05176	-0.04232	0.03266	-0.09093	0.00998	0.05078	-0.01346	-0.02279	-0.14009
370	0.34748	0.03374	0.01239	-0.0374	-0.04688	-0.01811	0.02231	0.08859	-0.0332	-0.05357	-0.07394
369	0.40442	-0.04023	-0.05335	-0.11211	-0.04174	0.05801	0.03318	0.03817	-0.01334	-0.08067	0.11851
368	0.38739	0.03566	0.02356	-0.0818	0.06732	0.11897	0.08785	-0.00389	-0.11411	-0.0147	0.00249
367	0.24076	0.06339	0.12395	0.04984	0.03121	0.08419	0.07541	-0.05439	-0.10532	0.03099	-0.07173
366	0.4085	-0.02438	-0.10964	0.00945	-0.02491	0.09815	0.01106	0.03608	-0.03297	-0.00741	0.0959
365	0.48371	-0.06689	-0.0297	0.02265	0.08548	0.03815	0.03953	-0.00289	0.04392	-0.12288	0.01047
364	0.38033	0.08285	0.01512	0.10305	-0.04267	0.06773	-0.02787	0.06103	0.05099	-0.01674	0.00465
363	0.33868	0.06458	0.03088	0.01392	-0.01859	0.15417	0.07828	-0.01446	0.08459	-0.03294	-0.02805
362	0.38329	0.03258	0.03128	-0.15564	0.03812	-0.0328	0.04909	-0.13609	0.05518	0.02444	0.14326
361	0.37162	-0.02098	0.02109	-0.20885	0.03028	-0.06457	0.05548	-0.0796	-0.0451	-0.00151	0.07722
360	0.38325	0.14625	0.00625	-0.05583	-0.01326	0.11209	0.04947	-0.06919	-0.09463	-0.10541	-0.02339
359	0.47199	0.05548	-0.09381	0.08903	0.01325	0.11433	-0.01944	0.05092	-0.08491	0.13095	0.04224
358	0.47661	-0.03686	-0.05383	0.12161	-0.0988	-0.02703	-0.01622	-0.05524	-0.19901	0.02648	0.08291
357	0.47155	0.12058	0.10548	0.10624	-0.0275	0.12501	0.01478	-0.09686	-0.08607	-0.12112	0.11994
356	0.39439	0.10337	0.05343	0.17304	0.02835	0.12158	0.06968	-0.02737	0.07742	0.01494	0.07862
355	0.43861	0.18419	-0.06233	0.05531	-0.01383	-0.12672	-0.01437	-0.00454	0.14228	0.15816	-0.01577
354	0.49196	0.03603	-0.13154	-0.02388	-0.05969	-0.07803	0.07271	-0.03842	-0.10473	0.05687	-0.05947
353	0.31091	-0.00173	-0.08235	0.20403	-0.13552	-0.04204	0.06927	0.10169	-0.11509	0.06463	0.00324
352	0.45099	-0.00325	-0.08623	0.01085	-0.11226	-0.01367	0.07668	0.22235	0.07712	-0.07842	0.01161
351	0.4095	0.09961	0.01203	0.07971	-0.00362	0.01256	0.14484	-0.1028	0.21965	-0.11398	-0.07343
350	0.35226	0.15757	0.04857	-0.02706	-0.00342	-0.04931	-0.11767	-0.03594	0.07617	0.04461	-0.05028

## Sheet: SI-Fig. 9b
X	Y1	Y2	Y3	Y4	Y5	Y6	Y7	Y8	Y9	Y10	Y11
800	78.9996	89.1182	91.8963	93.6301	93.7111	91.1713	76.2427	65.7731	30.8363	31.9255	25.856
799	78.7331	88.9461	91.7904	93.4526	93.571	91.0931	76.0581	65.6083	30.7364	31.8337	25.7998
798	78.5327	88.7985	91.671	93.4123	93.4575	91.0597	76.0005	65.5087	30.6584	31.7835	25.7701
797	78.3992	88.7426	91.6886	93.3263	93.5116	91.0043	75.9388	65.4523	30.638	31.7789	25.7614
796	78.1705	88.6078	91.5492	93.3694	93.3893	90.9217	75.832	65.368	30.5368	31.7613	25.7281
795	77.8913	88.4558	91.4093	93.1677	93.2102	90.7125	75.6313	65.1951	30.4711	31.6973	25.6741
794	77.7372	88.3486	91.3089	93.1816	93.2451	90.7254	75.5787	65.1391	30.391	31.6678	25.6395
793	77.5483	88.1945	91.2068	93.111	93.1632	90.6252	75.4304	64.984	30.3242	31.6286	25.5907
792	77.3042	88.0339	91.0863	92.9833	93.0928	90.4822	75.2805	64.8727	30.2298	31.5732	25.5209
791	77.2063	87.916	90.9747	92.9494	93.05	90.5375	75.2347	64.7701	30.1683	31.5429	25.4917
790	77.0612	87.9447	91.0008	92.9227	92.9647	90.4253	75.1753	64.6958	30.1196	31.5036	25.4641
789	76.8255	87.8298	90.8508	92.7879	92.8662	90.3496	74.9809	64.5452	30.0205	31.4778	25.4272
788	76.7154	87.7086	90.8188	92.7078	92.8686	90.2841	74.8976	64.4777	29.9727	31.4667	25.3668
787	76.4816	87.5255	90.6781	92.6189	92.6423	90.1445	74.7365	64.2753	29.8872	31.4199	25.3166
786	76.3304	87.4317	90.5973	92.5411	92.6561	90.1041	74.6806	64.227	29.8158	31.3721	25.2758
785	76.0596	87.2541	90.4883	92.4853	92.5521	89.9254	74.5126	64.0947	29.7222	31.3124	25.2155
784	75.9764	87.1665	90.3624	92.4092	92.482	89.8442	74.4083	63.9571	29.673	31.2766	25.1884
783	75.795	87.1127	90.3446	92.3914	92.4823	89.7664	74.3502	63.8963	29.6032	31.245	25.1299
782	75.7117	87.0577	90.3254	92.3518	92.4162	89.7936	74.253	63.8043	29.5397	31.2064	25.1063
781	75.6209	87.028	90.2171	92.3548	92.4535	89.7313	74.2006	63.6422	29.4948	31.1906	25.0857
780	75.4703	86.8847	90.1763	92.1536	92.2687	89.6224	74.0596	63.5193	29.4204	31.1321	25.0219
779	75.2046	86.7652	90.0791	92.141	92.1765	89.602	73.9063	63.3506	29.3169	31.0886	24.9813
778	75.1389	86.6815	89.9624	92.1495	92.1669	89.4447	73.8258	63.2878	29.254	31.0677	24.9183
777	75.0212	86.5669	89.9107	92.0352	92.1122	89.4309	73.7652	63.1275	29.2027	30.9905	24.8709
776	74.897	86.5185	89.7857	91.9372	92.0028	89.3927	73.6288	63.0235	29.1249	30.9369	24.83
775	74.7706	86.4458	89.8154	91.9086	92.0107	89.2808	73.5132	62.8629	29.0428	30.9274	24.7885
774	74.5625	86.3077	89.7015	91.8581	91.9503	89.2183	73.4198	62.7489	28.9645	30.8652	24.7634
773	74.479	86.256	89.6368	91.8853	91.9005	89.1687	73.3231	62.6875	28.9291	30.8485	24.6977
772	74.4605	86.2538	89.5928	91.7771	91.9012	89.131	73.2678	62.5615	28.8465	30.798	24.6776
771	74.3147	86.0938	89.4919	91.686	91.8551	89.0216	73.0598	62.3855	28.7975	30.753	24.6089
770	74.2069	86.078	89.4968	91.6515	91.7187	88.9774	72.9626	62.2929	28.7185	30.7247	24.5612
769	74.1159	85.9641	89.4374	91.6085	91.686	88.9562	72.935	62.1723	28.6778	30.7136	24.5478
768	73.9091	85.9084	89.3156	91.5662	91.5905	88.8386	72.7876	62.0471	28.6062	30.6631	24.4688
767	73.9739	85.9684	89.3865	91.6081	91.7132	88.8709	72.7701	61.994	28.5599	30.6403	24.4641
766	73.8302	85.8397	89.3052	91.4738	91.5216	88.7135	72.6397	61.7994	28.4795	30.569	24.3876
765	73.8574	85.8365	89.3652	91.5761	91.6558	88.8003	72.6147	61.8037	28.4679	30.5741	24.3858
764	73.6397	85.6845	89.2279	91.4016	91.5149	88.6955	72.455	61.6327	28.3497	30.4965	24.2966
763	73.5543	85.671	89.1258	91.3225	91.4731	88.6051	72.38	61.4977	28.2795	30.4748	24.2632
762	73.5489	85.6924	89.1535	91.41	91.5076	88.6254	72.2935	61.3696	28.2409	30.4412	24.2444
761	73.4815	85.6195	89.1056	91.365	91.4354	88.5484	72.2232	61.2281	28.1962	30.4114	24.2358
760	73.4646	85.6278	89.1361	91.3648	91.479	88.5954	72.1174	61.1392	28.1431	30.3975	24.1809
759	73.4266	85.461	89.0842	91.2681	91.3915	88.4781	72.0193	61.0129	28.0662	30.3449	24.136
758	73.323	85.4413	89.0281	91.2253	91.3621	88.403	71.8749	60.8632	28.0003	30.2846	24.0788
757	73.3101	85.4981	89.034	91.2243	91.3602	88.4299	71.8082	60.7777	27.9422	30.2593	24.0392
756	73.2701	85.475	88.9917	91.1994	91.3546	88.2823	71.7708	60.6794	27.8733	30.2237	24.009
755	73.2609	85.4072	89.0024	91.2124	91.3386	88.3371	71.6576	60.5645	27.8245	30.1678	23.9679
754	73.2236	85.4417	88.9666	91.1578	91.2515	88.2984	71.5732	60.4453	27.806	30.1295	23.9191
753	73.2303	85.4361	88.9153	91.1504	91.2925	88.3354	71.5006	60.3095	27.7329	30.0955	23.8901
752	73.2342	85.3961	88.8778	91.1888	91.2552	88.2811	71.4787	60.2364	27.6803	30.0723	23.8398
751	73.2449	85.4315	88.909	91.1853	91.336	88.2607	71.361	60.1178	27.6312	30.0361	23.8164
750	73.2534	85.4629	88.9488	91.1751	91.2613	88.2481	71.3148	60.0164	27.6011	30.0129	23.7743
749	73.2751	85.4221	88.9149	91.1603	91.239	88.1544	71.2338	59.9019	27.518	29.9695	23.7225
748	73.3491	85.4808	88.9686	91.2479	91.3266	88.2106	71.1611	59.8046	27.4777	29.957	23.6918
747	73.3012	85.4404	88.9246	91.2305	91.2772	88.1302	71.1165	59.6673	27.4111	29.9176	23.6567
746	73.2926	85.4607	88.9633	91.1918	91.2456	88.1373	71.0417	59.606	27.3664	29.8999	23.6358
745	73.3744	85.4229	88.9525	91.21	91.3106	88.1378	70.9445	59.4534	27.3249	29.8646	23.579
744	73.3425	85.4485	88.9255	91.1378	91.2092	88.0462	70.8516	59.3038	27.2605	29.8342	23.5338
743	73.4714	85.5787	88.9752	91.1567	91.251	88.1139	70.8119	59.2363	27.2187	29.7957	23.503
742	73.5375	85.527	88.9824	91.1886	91.3089	88.1193	70.7466	59.1512	27.1678	29.7822	23.4675
741	73.6052	85.5356	89.0401	91.1573	91.2949	88.0868	70.6904	59.0156	27.1282	29.7335	23.4242
740	73.6332	85.622	88.9732	91.2389	91.3305	88.0912	70.6097	58.9184	27.0702	29.6879	23.3995
739	73.6712	85.609	89.0456	91.2084	91.3034	88.0528	70.5483	58.8535	27.0136	29.6501	23.3568
738	73.6697	85.6196	89.0003	91.232	91.2856	88.0177	70.4117	58.6852	26.9559	29.6234	23.3118
737	73.7547	85.7108	89.034	91.2256	91.31	88.0115	70.3845	58.5737	26.9339	29.5867	23.2776
736	73.9161	85.7197	89.1409	91.3308	91.4022	88.069	70.418	58.5108	26.8723	29.5677	23.2533
735	74.0425	85.7754	89.2121	91.3903	91.4547	88.096	70.3515	58.4068	26.843	29.5412	23.231
734	74.0451	85.8077	89.1929	91.3261	91.4257	88.1047	70.2817	58.326	26.8014	29.4998	23.1909
733	74.1514	85.8439	89.2052	91.3278	91.4621	88.0806	70.2276	58.2385	26.7525	29.4491	23.1576
732	74.2311	85.922	89.2425	91.3806	91.4782	88.0903	70.1433	58.0933	26.7044	29.4135	23.1099
731	74.3112	85.9556	89.2674	91.4357	91.4742	88.0683	70.0696	58.0278	26.6589	29.4049	23.0769
730	74.4069	86.0263	89.3101	91.492	91.5098	88.1117	70.0525	57.9015	26.6193	29.3663	23.0634
729	74.5269	86.0409	89.4351	91.5614	91.5845	88.1504	70.0112	57.8479	26.5933	29.3564	23.038
728	74.5947	86.1202	89.4162	91.5215	91.5947	88.143	70.0106	57.7284	26.547	29.3358	22.9942
727	74.7094	86.1798	89.4257	91.5226	91.5986	88.1799	69.9251	57.6241	26.5053	29.3205	22.9557
726	74.8811	86.3571	89.5741	91.5878	91.6315	88.1937	69.8656	57.5372	26.4944	29.3046	22.9309
725	74.9648	86.3682	89.5406	91.6697	91.7458	88.215	69.7857	57.4079	26.413	29.2638	22.885
724	75.154	86.3979	89.624	91.7325	91.7746	88.2223	69.7524	57.3578	26.4142	29.2419	22.8694
723	75.2646	86.4385	89.6792	91.7659	91.8017	88.2762	69.6693	57.258	26.3507	29.2136	22.8313
722	75.393	86.597	89.7225	91.7689	91.8788	88.2614	69.6871	57.156	26.2933	29.1861	22.8164
721	75.54	86.6617	89.7822	91.7722	91.8798	88.2839	69.6128	57.0762	26.2956	29.1724	22.7914
720	75.644	86.7128	89.9045	91.8519	91.8833	88.2712	69.5796	56.9556	26.2252	29.1302	22.7419
719	75.7972	86.8377	89.8988	91.8694	91.9	88.3354	69.4997	56.8777	26.1835	29.1278	22.7081
718	75.963	86.9398	89.9956	91.916	92.0364	88.3641	69.4843	56.7291	26.1443	29.0951	22.6669
717	76.1212	87.0324	90.0438	92.0755	92.1373	88.3809	69.4357	56.6505	26.1334	29.0771	22.6336
716	76.2879	87.1101	90.098	92.0821	92.0932	88.3381	69.3825	56.5826	26.0803	29.0489	22.6309
715	76.5211	87.2109	90.2101	92.096	92.1872	88.3853	69.3251	56.4633	26.0419	29.0117	22.5824
714	76.6803	87.2914	90.2859	92.0946	92.2012	88.446	69.261	56.3376	26.0197	28.9992	22.5766
713	76.8781	87.4729	90.3673	92.2635	92.2931	88.4872	69.288	56.2857	25.9741	29.0002	22.5223
712	77.0689	87.5588	90.4617	92.2775	92.3416	88.5209	69.174	56.2199	25.9463	28.951	22.4884
711	77.1583	87.613	90.5503	92.277	92.3665	88.5673	69.1221	56.0605	25.9119	28.9132	22.456
710	77.3938	87.683	90.5796	92.3394	92.4274	88.5605	69.074	55.9661	25.8543	28.8876	22.4312
709	77.6064	87.8348	90.6417	92.3738	92.5638	88.6056	69.1116	55.9106	25.8136	28.8656	22.4038
708	77.7473	87.9227	90.7146	92.5247	92.5739	88.6519	69.0925	55.832	25.8088	28.865	22.3827
707	77.9697	87.9827	90.8808	92.554	92.6745	88.6904	68.9842	55.7148	25.766	28.8416	22.3527
706	78.1723	88.1344	90.8788	92.5875	92.6817	88.7188	68.997	55.6155	25.7218	28.8067	22.3082
705	78.3723	88.2325	90.8814	92.6787	92.6837	88.7253	68.9723	55.5119	25.6785	28.7834	22.3028
704	78.6081	88.3852	91.0561	92.7515	92.8006	88.7878	68.9122	55.4686	25.6763	28.796	22.2841
703	78.7331	88.5273	91.1117	92.8395	92.8354	88.8065	68.8619	55.3831	25.6424	28.7461	22.2555
702	78.9635	88.6004	91.1997	92.9016	92.9637	88.8467	68.7744	55.2552	25.6013	28.7146	22.2091
701	79.1658	88.7343	91.2811	92.9556	92.9714	88.8748	68.7387	55.1998	25.5369	28.7113	22.175
700	79.3997	88.8127	91.376	92.9909	93.095	88.9283	68.7543	55.0725	25.5343	28.6883	22.1578
699	79.5965	88.9747	91.4596	93.0303	93.0488	88.9778	68.7117	54.9857	25.5113	28.676	22.1256
698	79.7665	89.0287	91.5647	93.1305	93.1483	88.9886	68.5994	54.8946	25.4754	28.6375	22.1023
697	80.0105	89.1821	91.6352	93.2234	93.2006	89.0025	68.5668	54.7903	25.4498	28.6105	22.0748
696	80.2131	89.3321	91.7679	93.248	93.3112	89.0881	68.6093	54.7291	25.4252	28.6077	22.0383
695	80.4016	89.4354	91.8598	93.3385	93.4091	89.0962	68.5281	54.6313	25.3697	28.5675	22.0225
694	80.6035	89.5783	91.985	93.4175	93.4484	89.1617	68.4968	54.55	25.3408	28.5367	21.9836
693	80.8615	89.7257	92.0495	93.482	93.4773	89.1851	68.4752	54.4293	25.3154	28.5204	21.9484
692	81.0314	89.8355	92.0743	93.4845	93.5494	89.1899	68.3462	54.315	25.2559	28.4854	21.9306
691	81.3155	89.9512	92.2344	93.6284	93.6636	89.3028	68.3601	54.2599	25.2428	28.4921	21.9022
690	81.4844	90.073	92.2715	93.6601	93.7568	89.2568	68.2054	53.9917	25.1916	28.4149	21.8316
689	81.7173	90.1513	92.3736	93.7231	93.8299	89.1801	67.9231	53.3093	25.081	28.2027	21.681
688	81.91	90.2842	92.5292	93.8216	93.882	89.2265	67.8865	53.2205	25.048	28.1864	21.6619
687	82.1899	90.4265	92.5335	93.9418	93.9515	89.2809	67.867	53.1237	25.0149	28.1657	21.6325
686	82.3775	90.5568	92.6377	93.9911	94.0311	89.2934	67.7925	53.0671	24.9998	28.1289	21.5976
685	82.5924	90.685	92.7104	94.0213	94.0193	89.3137	67.7272	52.9428	24.9549	28.1093	21.5679
684	82.8216	90.7301	92.8404	94.1016	94.133	89.3683	67.7194	52.8297	24.9284	28.0927	21.5446
683	83.0844	90.8924	92.919	94.2029	94.2612	89.4689	67.6895	52.7863	24.9066	28.0676	21.5219
682	83.1599	90.9688	92.9709	94.2306	94.2605	89.4405	67.6017	52.6566	24.8783	28.0482	21.4845
681	83.4225	91.0405	93.0649	94.2728	94.3074	89.5191	67.5531	52.5794	24.8345	28.0249	21.4707
680	83.7034	91.2811	93.2535	94.3656	94.4123	89.5536	67.5415	52.4968	24.8259	28.0095	21.4548
679	83.8553	91.3758	93.296	94.4408	94.4576	89.5065	67.4351	52.3946	24.7945	27.9751	21.4087
678	84.0718	91.444	93.3444	94.5229	94.5037	89.5418	67.423	52.2956	24.7429	27.9366	21.3694
677	84.3331	91.6444	93.5061	94.6427	94.5862	89.6446	67.3486	52.1576	24.7348	27.9429	21.3499
676	84.5262	91.7187	93.5334	94.6807	94.6873	89.6761	67.2776	52.0927	24.6954	27.9113	21.3342
675	84.7276	91.8084	93.6158	94.6794	94.7117	89.6723	67.2197	51.9796	24.6517	27.8746	21.2989
674	84.8974	91.9928	93.7222	94.7306	94.7465	89.7202	67.1839	51.8819	24.6234	27.8504	21.2727
673	85.1271	92.1128	93.7607	94.8342	94.8609	89.749	67.1256	51.7995	24.6002	27.8289	21.2541
672	85.3158	92.2002	93.8898	94.9274	94.905	89.7837	67.0746	51.6975	24.5629	27.8061	21.227
671	85.5103	92.3049	93.9953	95.0108	94.9561	89.8039	67.0344	51.6358	24.5271	27.7889	21.2042
670	85.7327	92.375	93.9892	94.995	94.9931	89.8469	66.9205	51.5178	24.491	27.7636	21.1566
669	85.8974	92.4574	94.0652	95.0872	95.0675	89.8678	66.896	51.4008	24.4463	27.7221	21.1395
668	86.0727	92.6318	94.1639	95.1705	95.1662	89.8668	66.8425	51.2907	24.4374	27.7116	21.1194
667	86.2663	92.7666	94.2643	95.2164	95.1984	89.8917	66.7834	51.1877	24.3942	27.7069	21.0817
666	86.3862	92.8347	94.3439	95.2532	95.1963	89.9223	66.7087	51.1117	24.3531	27.6771	21.0542
665	86.6255	92.9766	94.3432	95.3154	95.2509	89.9263	66.636	50.9737	24.3226	27.6425	21.0349
664	86.7534	93.0792	94.4308	95.4016	95.305	89.9123	66.5788	50.8483	24.2789	27.6154	20.9967
663	86.9607	93.108	94.4849	95.4533	95.3796	89.995	66.507	50.7569	24.2558	27.5878	20.9668
662	87.1099	93.1518	94.6331	95.4611	95.41	90.0191	66.4724	50.6906	24.2229	27.567	20.9399
661	87.2678	93.2835	94.773	95.5117	95.4776	89.9968	66.3847	50.5847	24.1797	27.5406	20.9251
660	87.5126	93.4441	94.7816	95.6137	95.5043	90.0482	66.324	50.4551	24.1578	27.5208	20.891
659	87.6815	93.5304	94.8255	95.6811	95.5422	90.1038	66.2511	50.3476	24.1263	27.5064	20.8656
658	87.8052	93.5447	94.8519	95.7013	95.6163	90.0717	66.1672	50.2486	24.0794	27.4744	20.8354
657	88.0553	93.6874	94.9483	95.7628	95.6847	90.0841	66.1171	50.1403	24.0491	27.4518	20.8044
656	88.1151	93.7564	94.9964	95.7709	95.7148	90.0389	66.0101	50.0402	24.0208	27.4164	20.7702
655	88.3216	93.829	95.1154	95.8298	95.7963	90.0782	65.9481	49.9572	23.9895	27.3977	20.7467
654	88.495	93.9035	95.1269	95.8554	95.8269	90.1211	65.8553	49.8424	23.9572	27.3567	20.7246
653	88.6105	94.1043	95.2205	95.9579	95.879	90.1677	65.8206	49.7384	23.9381	27.3346	20.7011
652	88.7353	94.1811	95.2511	95.9525	95.8985	90.1119	65.7001	49.6155	23.8832	27.3019	20.6526
651	88.8338	94.2553	95.2926	96.0276	95.921	90.1182	65.6378	49.4905	23.8453	27.2839	20.6353
650	89.0589	94.2546	95.3772	96.0823	95.9908	90.1016	65.5834	49.3629	23.8117	27.2548	20.6085
649	89.1745	94.2997	95.3933	96.0665	96.0259	90.1332	65.4916	49.2375	23.7724	27.2183	20.5726
648	89.3145	94.3611	95.4857	96.126	96.0618	90.1169	65.4135	49.1438	23.7346	27.1828	20.5411
647	89.4484	94.4843	95.5758	96.2009	96.1253	90.1178	65.3301	49.0456	23.6947	27.1717	20.519
646	89.5981	94.5312	95.6619	96.1849	96.1881	90.1789	65.2421	48.9488	23.6691	27.1476	20.4958
645	89.7057	94.6179	95.6251	96.2442	96.249	90.1776	65.1642	48.8391	23.6397	27.1138	20.4671
644	89.8199	94.6804	95.6718	96.2877	96.2522	90.1612	65.0582	48.6891	23.6083	27.077	20.428
643	89.9297	94.7466	95.7286	96.3164	96.2553	90.1116	64.9785	48.5807	23.5655	27.0604	20.4037
642	90.0351	94.78	95.7546	96.3633	96.2685	90.1148	64.9097	48.4881	23.5186	27.0373	20.3759
641	90.1751	94.8822	95.8306	96.4132	96.3565	90.1167	64.8679	48.3418	23.4893	27.0237	20.3426
640	90.2799	94.8394	95.9219	96.3831	96.3708	90.1062	64.7544	48.2298	23.4615	26.9723	20.304
639	90.3404	94.9678	95.92	96.473	96.3667	90.1212	64.6369	48.111	23.4155	26.9372	20.2602
638	90.4055	94.9431	95.9011	96.4695	96.3979	90.1086	64.5506	47.9814	23.382	26.9075	20.2405
637	90.4972	94.9309	95.9834	96.4896	96.4181	90.0708	64.4578	47.8715	23.342	26.8728	20.2208
636	90.5529	95.0639	96.0357	96.5194	96.4595	90.0216	64.3678	47.7524	23.3075	26.8452	20.1857
635	90.6773	95.1308	96.0312	96.5621	96.4766	89.9769	64.2918	47.6451	23.2628	26.8261	20.1641
634	90.751	95.2298	96.0398	96.5754	96.4815	89.9671	64.212	47.5004	23.2153	26.7841	20.1254
633	90.8764	95.1878	96.0895	96.5768	96.5567	90.0149	64.1175	47.3814	23.1869	26.7516	20.094
632	90.958	95.1916	96.1204	96.6192	96.5432	89.9723	64.0143	47.2886	23.1554	26.7281	20.0624
631	91.006	95.2597	96.135	96.6064	96.5782	89.9085	63.9014	47.1548	23.1184	26.6856	20.0211
630	91.0472	95.3416	96.164	96.6403	96.5312	89.8865	63.81	47.0202	23.0729	26.6432	19.9973
629	91.0962	95.3502	96.1697	96.6394	96.5502	89.8728	63.706	46.8604	23.0356	26.6204	19.979
628	91.1374	95.3225	96.172	96.623	96.5576	89.8224	63.5962	46.7189	22.9804	26.5808	19.9444
627	91.1954	95.3671	96.1883	96.6546	96.5849	89.77	63.535	46.6145	22.929	26.5387	19.9021
626	91.2553	95.4941	96.2326	96.6745	96.5924	89.7752	63.4624	46.5093	22.8992	26.5111	19.8736
625	91.3132	95.5423	96.2941	96.708	96.553	89.7524	63.3376	46.3773	22.8731	26.4872	19.8455
624	91.3807	95.5967	96.2705	96.7113	96.6	89.7154	63.2237	46.2576	22.8258	26.4721	19.821
623	91.4003	95.5695	96.2671	96.6761	96.6221	89.6376	63.1182	46.1329	22.7799	26.4248	19.7905
622	91.4262	95.5344	96.2939	96.7042	96.584	89.6191	63.0271	46.0065	22.7382	26.3827	19.7531
621	91.4814	95.5335	96.3021	96.6995	96.5773	89.5762	62.9215	45.8705	22.7036	26.3462	19.7182
620	91.4899	95.5463	96.3362	96.6945	96.6166	89.5123	62.8076	45.729	22.6647	26.3071	19.6968
619	91.5283	95.603	96.3348	96.725	96.6299	89.5161	62.7181	45.5996	22.6405	26.2819	19.6624
618	91.5471	95.6247	96.3045	96.6927	96.574	89.4947	62.6099	45.4577	22.5987	26.2466	19.6224
617	91.5884	95.5236	96.3382	96.7179	96.5739	89.4317	62.5248	45.35	22.56	26.2141	19.5951
616	91.6076	95.5952	96.3314	96.7116	96.6426	89.4078	62.4081	45.231	22.5253	26.1928	19.5698
615	91.6125	95.6142	96.3007	96.6813	96.6546	89.3161	62.2965	45.0836	22.4744	26.1496	19.5333
614	91.6565	95.5894	96.3156	96.7134	96.6285	89.2531	62.2039	44.9606	22.4381	26.1151	19.5008
613	91.641	95.5671	96.2966	96.7024	96.5678	89.2363	62.0578	44.8169	22.4068	26.0685	19.4699
612	91.6152	95.5077	96.3308	96.6819	96.5467	89.1571	61.9523	44.6788	22.3485	26.0314	19.4392
611	91.5645	95.5144	96.2883	96.69	96.5475	89.1512	61.8471	44.5521	22.2983	26.0081	19.4064
610	91.5535	95.602	96.2777	96.6788	96.5278	89.0693	61.728	44.4278	22.2655	25.9665	19.371
609	91.6469	95.6031	96.3156	96.6646	96.5075	89.0132	61.6348	44.2827	22.2277	25.9193	19.338
608	91.6159	95.6363	96.2642	96.6461	96.4733	88.9619	61.5479	44.1424	22.1857	25.8757	19.302
607	91.5665	95.6244	96.2147	96.6066	96.448	88.8648	61.4279	43.9976	22.1395	25.843	19.2666
606	91.5267	95.5987	96.2199	96.5931	96.4823	88.8226	61.3115	43.8524	22.0941	25.8128	19.238
605	91.4778	95.6068	96.1876	96.536	96.4903	88.7527	61.1895	43.7204	22.0473	25.757	19.2011
604	91.4985	95.5399	96.1713	96.5093	96.4433	88.6512	61.0699	43.5627	22.0101	25.7186	19.1653
603	91.4845	95.5105	96.1533	96.4882	96.3952	88.6171	60.9127	43.4556	21.9635	25.686	19.1246
602	91.4425	95.4978	96.1083	96.4844	96.3469	88.5593	60.7922	43.3198	21.9197	25.6413	19.0828
601	91.421	95.3823	96.103	96.4585	96.3358	88.481	60.6851	43.1581	21.876	25.5958	19.0506
600	91.3855	95.3883	96.1187	96.4455	96.2651	88.3796	60.5866	43.0286	21.8348	25.5588	19.0211
599	91.3397	95.3867	96.091	96.4184	96.2657	88.2842	60.4491	42.8876	21.7916	25.5155	18.979
598	91.2782	95.334	96.0084	96.3136	96.2338	88.1876	60.323	42.7504	21.7438	25.4732	18.9498
597	91.2444	95.3464	95.9702	96.2843	96.1939	88.1248	60.2036	42.6453	21.6917	25.4426	18.9127
596	91.1843	95.318	95.9749	96.2857	96.1615	88.0508	60.09	42.5083	21.6489	25.3811	18.8815
595	91.103	95.1984	95.9563	96.2022	96.1112	87.9506	59.9678	42.3255	21.6057	25.3175	18.835
594	91.0837	95.1859	95.8801	96.1782	96.1017	87.8622	59.8228	42.1753	21.5628	25.2805	18.8086
593	91.0478	95.2086	95.8372	96.1846	96.0458	87.7566	59.712	42.0487	21.5134	25.2527	18.7769
592	90.9569	95.0647	95.8451	96.1439	96.0225	87.6958	59.5584	41.9011	21.4735	25.2112	18.7395
591	90.8456	95.0046	95.7743	96.0747	95.9964	87.6031	59.4174	41.7367	21.4249	25.1539	18.703
590	90.7876	94.9701	95.7403	95.983	95.936	87.4875	59.2905	41.5664	21.3682	25.1043	18.6578
589	90.7679	95.0304	95.7194	95.903	95.8699	87.4103	59.1544	41.4172	21.3219	25.0578	18.6173
588	90.6903	94.908	95.6547	95.8838	95.7811	87.307	59.0329	41.2797	21.2724	25.0106	18.5786
587	90.5965	94.861	95.5986	95.848	95.694	87.1592	58.8955	41.1355	21.2261	24.9796	18.5454
586	90.5025	94.8853	95.5081	95.7516	95.6237	87.0186	58.7416	40.985	21.1713	24.934	18.5051
585	90.3837	94.7992	95.4523	95.7086	95.5517	86.9146	58.5799	40.8477	21.1175	24.8656	18.4573
584	90.3296	94.7096	95.4256	95.6585	95.5131	86.8018	58.4585	40.6978	21.0756	24.8246	18.4275
583	90.2272	94.5594	95.3178	95.5931	95.4379	86.7069	58.3218	40.5374	21.029	24.7845	18.3935
582	90.1279	94.4462	95.2253	95.5132	95.3327	86.6249	58.1497	40.3686	20.9768	24.7194	18.3508
581	90.0438	94.4775	95.1797	95.4186	95.2939	86.4648	57.9995	40.2201	20.9186	24.6572	18.2914
580	89.9534	94.4869	95.0825	95.3482	95.2413	86.3304	57.8434	40.0711	20.875	24.604	18.25
579	89.8414	94.3845	95.0759	95.2729	95.1277	86.2232	57.6826	39.9101	20.8322	24.5585	18.2189
578	89.7073	94.2896	94.9942	95.1655	95.0051	86.0865	57.5353	39.7306	20.7812	24.5136	18.1767
577	89.6101	94.2087	94.8743	95.0525	94.91	85.9518	57.3958	39.5664	20.7214	24.4607	18.1342
576	89.5022	94.1383	94.7891	94.9934	94.8237	85.7748	57.2268	39.4002	20.6678	24.4038	18.0897
575	89.3737	94.0458	94.7178	94.9469	94.7629	85.599	57.0633	39.24	20.6175	24.3519	18.0498
574	89.218	93.9074	94.6048	94.7899	94.6516	85.4704	56.8893	39.0835	20.5618	24.297	17.9973
573	89.108	93.8733	94.5003	94.6599	94.4734	85.3004	56.7319	38.9134	20.5058	24.2264	17.9546
572	88.9998	93.8193	94.4244	94.56	94.3566	85.1453	56.5643	38.7352	20.4469	24.1757	17.9168
571	88.8119	93.6841	94.3504	94.4761	94.2716	84.9904	56.3794	38.5677	20.3905	24.1159	17.8646
570	88.679	93.5353	94.2749	94.384	94.1741	84.8089	56.2223	38.3918	20.338	24.0651	17.8203
569	88.5463	93.4507	94.1746	94.2107	94.0528	84.6262	56.0666	38.208	20.272	24.0076	17.7755
568	88.3528	93.3269	94.0614	94.0701	93.9307	84.4166	55.876	38.0323	20.2083	23.9308	17.7268
567	88.2345	93.227	93.9624	93.9463	93.8223	84.2495	55.6775	37.8545	20.1532	23.8561	17.6935
566	88.0609	93.0686	93.7829	93.7367	93.6633	84.067	55.4782	37.6743	20.0923	23.786	17.6365
565	87.8834	92.9033	93.6205	93.5772	93.4866	83.8852	55.2978	37.4844	20.0342	23.7328	17.5777
564	87.719	92.8389	93.476	93.4743	93.3186	83.6556	55.1158	37.2958	19.9674	23.6621	17.5224
563	87.5628	92.7758	93.3651	93.3673	93.1749	83.4614	54.9109	37.1377	19.9038	23.5958	17.4762
562	87.3673	92.6697	93.2646	93.1608	93.0276	83.2474	54.6923	36.955	19.8418	23.5229	17.4265
561	87.3117	92.5321	93.2259	93.0048	92.8756	82.9444	54.4641	36.6559	19.7141	23.3397	17.2984
560	87.285	92.4946	93.2251	92.8932	92.7506	82.6434	54.2574	36.3423	19.5794	23.1444	17.1595
559	87.0572	92.3458	93.0324	92.7056	92.5439	82.3962	54.0262	36.1429	19.5168	23.0714	17.1012
558	86.8563	92.1805	92.8768	92.4989	92.3118	82.1629	53.8112	35.9418	19.4383	22.9849	17.0388
557	86.6715	92.0533	92.7395	92.3232	92.1332	81.9382	53.6531	35.7655	19.3676	22.9013	16.9919
556	86.4373	91.9427	92.5478	92.1148	91.9189	81.6591	53.4165	35.5645	19.294	22.8224	16.9426
555	86.2283	91.7432	92.4057	91.9027	91.7035	81.3975	53.1558	35.359	19.2171	22.7508	16.8856
554	86.0047	91.5241	92.2083	91.7102	91.4935	81.1257	52.9207	35.1637	19.1471	22.6754	16.8249
553	85.7031	91.38	91.9782	91.4262	91.2369	80.8406	52.6681	34.9571	19.0713	22.5775	16.7527
552	85.4508	91.2397	91.7442	91.1681	90.9793	80.5509	52.404	34.7317	18.9926	22.4802	16.6769
551	85.2199	91.066	91.5056	90.9197	90.6906	80.2379	52.135	34.5007	18.9078	22.398	16.6162
550	84.9694	90.8756	91.3215	90.6474	90.4027	79.921	51.9049	34.2743	18.8233	22.3123	16.562
549	84.6836	90.7218	91.1125	90.37	90.1503	79.5968	51.6716	34.0748	18.7386	22.227	16.5049
548	84.3858	90.4602	90.8723	90.0721	89.8695	79.2821	51.405	33.8614	18.6524	22.1345	16.4333
547	84.1288	90.2743	90.6573	89.8234	89.563	78.9538	51.1314	33.6225	18.5634	22.033	16.3585
546	83.8237	90.153	90.3963	89.5166	89.2949	78.6172	50.8494	33.3903	18.4679	21.9261	16.2879
545	83.5375	89.8922	90.0871	89.2002	88.9927	78.2771	50.5934	33.163	18.3837	21.8319	16.2204
544	83.1781	89.6252	89.812	88.8798	88.5968	77.9077	50.2892	32.9156	18.289	21.7157	16.1374
543	82.805	89.3264	89.5007	88.4729	88.1919	77.4855	49.9493	32.6585	18.1888	21.5729	16.0468
542	82.5045	89.0397	89.1918	88.1034	87.7941	77.0569	49.6441	32.4124	18.0921	21.4606	15.973
541	82.1736	88.8238	88.9042	87.7616	87.429	76.656	49.3581	32.1641	17.9974	21.3516	15.8957
540	81.8539	88.5927	88.6154	87.3756	87.0598	76.2761	49.0344	31.9124	17.9001	21.2331	15.8091
539	81.4661	88.2784	88.296	86.9166	86.6294	75.8289	48.6893	31.652	17.7814	21.118	15.7236
538	81.0952	87.9338	87.9252	86.4847	86.2115	75.3658	48.3624	31.3904	17.6675	21.0023	15.64
537	80.6956	87.6349	87.5518	86.0849	85.7672	74.9313	48.0166	31.1143	17.5521	20.8713	15.5415
536	80.2828	87.3634	87.1119	85.602	85.2893	74.4449	47.6599	30.814	17.4312	20.7323	15.4455
535	79.8445	87.0566	86.7323	85.0978	84.7633	73.9514	47.3043	30.5317	17.3076	20.6005	15.3566
534	79.3952	86.6882	86.3589	84.6175	84.3124	73.477	46.9098	30.2554	17.1804	20.4567	15.2575
533	79.0045	86.3756	85.9438	84.1679	83.8467	72.945	46.4892	29.9659	17.0708	20.3069	15.1574
532	78.5717	86.0447	85.5145	83.6605	83.2915	72.4156	46.1164	29.6869	16.9473	20.1685	15.0584
531	78.0841	85.6828	85.0945	83.1324	82.7917	71.8678	45.7498	29.3891	16.8094	20.0329	14.9434
530	77.6032	85.3163	84.5963	82.5937	82.2697	71.3059	45.3197	29.0709	16.6903	19.8834	14.8358
529	77.1179	84.9154	84.077	81.9761	81.6483	70.7376	44.9019	28.7621	16.5525	19.7105	14.7253
528	76.6134	84.5319	83.6547	81.4184	81.0125	70.1312	44.4941	28.4601	16.4041	19.5474	14.6064
527	76.1102	84.1402	83.1431	80.8202	80.3856	69.5051	44.0428	28.1686	16.2562	19.3892	14.4957
526	75.5702	83.7167	82.5977	80.1407	79.7547	68.8756	43.5844	27.8369	16.0984	19.2121	14.3758
525	74.9929	83.2562	82.0305	79.495	79.1159	68.2276	43.1269	27.4899	15.9334	19.0315	14.252
524	74.4486	82.8213	81.4847	78.8345	78.4355	67.5438	42.6602	27.1532	15.7838	18.8557	14.1269
523	73.8872	82.3713	80.9393	78.1945	77.7763	66.8719	42.1671	26.8206	15.6301	18.6674	14.0026
522	73.2872	81.8696	80.3162	77.4396	77.1107	66.1745	41.6785	26.4823	15.4647	18.4835	13.8775
521	72.6744	81.3696	79.6957	76.6689	76.3368	65.4494	41.177	26.1449	15.2986	18.2976	13.7465
520	72.0279	80.856	79.0409	75.9379	75.5285	64.7782	40.6502	25.7895	15.1274	18.0973	13.6035
519	71.4137	80.3327	78.4168	75.1963	74.7996	64.0627	40.13	25.4266	14.9603	17.9085	13.4701
518	70.7597	79.7805	77.7545	74.4422	74.005	63.2617	39.6055	25.0714	14.7778	17.7094	13.3379
517	70.0729	79.1695	77.0199	73.616	73.1573	62.4755	39.0584	24.696	14.5831	17.4906	13.1926
516	69.3844	78.5766	76.3065	72.8214	72.3552	61.6954	38.5047	24.3245	14.397	17.2735	13.0359
515	68.632	78.0117	75.5757	72.0111	71.5066	60.8684	37.9295	23.9559	14.2098	17.0542	12.8787
514	67.9471	77.4169	74.8374	71.1309	70.6163	60.0302	37.3587	23.5912	14.0185	16.8344	12.7313
513	67.2107	76.8258	74.0983	70.2488	69.741	59.211	36.7855	23.2126	13.8319	16.6147	12.5883
512	66.4155	76.1899	73.361	69.3614	68.8838	58.3876	36.2112	22.8318	13.6393	16.3961	12.4373
511	65.6879	75.5272	72.5705	68.4723	67.9755	57.5368	35.6276	22.4422	13.4468	16.1739	12.27
510	64.9002	74.8161	71.7308	67.5487	67.0117	56.6314	35.0181	22.0418	13.2415	15.9387	12.1062
509	64.0735	74.1086	70.9105	66.5649	66.0572	55.7368	34.4233	21.6518	13.0161	15.7024	11.9491
508	63.2311	73.3941	70.0611	65.6201	65.092	54.8668	33.8227	21.2649	12.8026	15.4625	11.7953
507	62.3948	72.6735	69.2081	64.6692	64.1121	53.9667	33.2026	20.8779	12.5977	15.222	11.633
506	61.5218	71.9447	68.3038	63.6298	63.1026	53.0054	32.572	20.4795	12.388	14.9842	11.4669
505	60.6333	71.1896	67.3787	62.6078	62.0882	52.0651	31.953	20.0667	12.1824	14.745	11.3057
504	59.8218	70.4226	66.4996	61.6562	61.0776	51.1467	31.3291	19.6577	11.9763	14.5126	11.1389
503	58.9297	69.6137	65.5915	60.6628	60.0388	50.2078	30.715	19.2534	11.7555	14.2713	10.9704
502	57.9874	68.8382	64.6605	59.6215	59.0167	49.2749	30.1156	18.8519	11.538	14.0233	10.8005
501	57.071	68.0388	63.6972	58.5613	57.9685	48.3312	29.478	18.4518	11.3219	13.7849	10.6293
500	56.1482	67.2208	62.7524	57.5218	56.9086	47.3724	28.848	18.0523	11.1058	13.5374	10.464
499	55.2085	66.4236	61.8154	56.4751	55.8341	46.4265	28.2325	17.6419	10.8859	13.2797	10.2933
498	54.2334	65.6128	60.8559	55.4363	54.8068	45.4574	27.6276	17.2458	10.6669	13.0345	10.1192
497	53.2863	64.7414	59.8721	54.3786	53.7392	44.4816	27.0135	16.8522	10.4497	12.7888	9.95528
496	52.3349	63.8029	58.8471	53.2728	52.6236	43.538	26.3833	16.442	10.2217	12.523	9.77753
495	51.3324	62.9542	57.8307	52.1789	51.5339	42.6099	25.7732	16.0435	10.009	12.2851	9.60055
494	50.3426	62.1326	56.8356	51.1142	50.4625	41.6727	25.184	15.6601	9.80364	12.0537	9.43496
493	49.3642	61.2162	55.8205	50.0476	49.4079	40.7279	24.577	15.2732	9.58739	11.8056	9.26184
492	48.3783	60.315	54.821	48.9697	48.3291	39.7715	23.9675	14.888	9.37818	11.5638	9.07766
491	47.4094	59.4323	53.8406	47.8885	47.2485	38.8195	23.3672	14.5078	9.16614	11.3178	8.90431
490	46.4186	58.4778	52.8105	46.782	46.1601	37.8699	22.7703	14.1206	8.94801	11.0622	8.73341
489	45.3931	57.5617	51.7517	45.7061	45.0762	36.935	22.1976	13.7413	8.73825	10.8235	8.56722
488	44.3868	56.6365	50.7227	44.6788	44.0462	36.0176	21.6244	13.3846	8.52447	10.5931	8.40768
487	43.3881	55.6871	49.7408	43.6417	43.0071	35.0983	21.0492	13.0132	8.30718	10.3545	8.23783
486	42.3717	54.7476	48.7221	42.5744	41.9433	34.1753	20.4746	12.6329	8.10759	10.1173	8.06907
485	41.3621	53.7973	47.7157	41.5136	40.91	33.2828	19.9189	12.2781	7.90992	9.88408	7.9071
484	40.3443	52.8915	46.7365	40.4805	39.8698	32.4111	19.3672	11.9284	7.7104	9.65285	7.74083
483	39.3595	51.9244	45.7188	39.4648	38.8513	31.5243	18.8193	11.5748	7.5215	9.4218	7.57325
482	38.3769	50.9736	44.7022	38.4651	37.8445	30.6414	18.2805	11.2316	7.32099	9.19808	7.41597
481	37.369	50.0245	43.7437	37.4763	36.8553	29.7935	17.7374	10.8983	7.12458	8.97959	7.26193
480	36.3709	49.0853	42.7538	36.4697	35.8649	28.9291	17.2196	10.5683	6.93402	8.74343	7.11021
479	35.4157	48.1519	41.7766	35.4886	34.8877	28.0915	16.7108	10.2477	6.74351	8.52698	6.95212
478	34.4001	47.1756	40.8057	34.5209	33.9094	27.2836	16.1849	9.92496	6.55187	8.31548	6.79101
477	33.3828	46.1839	39.8171	33.565	32.9491	26.4642	15.682	9.61105	6.3689	8.09871	6.63594
476	32.3952	45.23	38.8406	32.6245	32.0307	25.6703	15.189	9.30901	6.18835	7.89663	6.48707
475	31.4103	44.3075	37.8896	31.7138	31.1366	24.8859	14.7099	9.01554	6.00791	7.68907	6.33569
474	30.419	43.3445	36.9288	30.8029	30.2345	24.1136	14.2292	8.73037	5.83565	7.48456	6.18619
473	29.4124	42.342	35.9802	29.8958	29.3198	23.3591	13.7507	8.43351	5.66216	7.28457	6.04341
472	28.4128	41.3649	35.0334	29.0061	28.4337	22.6129	13.3032	8.14673	5.49665	7.0838	5.90206
471	27.4114	40.3891	34.083	28.1323	27.5678	21.8929	12.8732	7.87703	5.33061	6.8863	5.75933
470	26.3946	39.4083	33.1711	27.2664	26.7235	21.1858	12.4279	7.61811	5.15771	6.69632	5.62991
469	25.3471	38.4032	32.2474	26.4186	25.8951	20.4682	11.99	7.35291	4.99274	6.50848	5.49331
468	24.3201	37.3335	31.3009	25.5878	25.0573	19.7538	11.5686	7.08798	4.83952	6.3177	5.34984
467	23.2886	36.3151	30.3701	24.7802	24.2638	19.0815	11.1591	6.84653	4.69009	6.14026	5.21764
466	22.2301	35.2894	29.4658	23.9991	23.479	18.4391	10.7583	6.61546	4.53328	5.96471	5.08484
465	21.2029	34.2261	28.5597	23.2012	22.7023	17.8035	10.3707	6.372	4.38193	5.79409	4.9534
464	20.1308	33.1217	27.6393	22.3842	21.9317	17.1542	9.97916	6.13575	4.24	5.62438	4.82612
463	19.0461	32.0303	26.7065	21.6238	21.1778	16.5273	9.60503	5.90661	4.09665	5.45454	4.70389
462	17.9691	30.9326	25.7943	20.8731	20.4232	15.9161	9.24079	5.68313	3.94925	5.27638	4.58618
461	16.8972	29.7953	24.897	20.1172	19.6905	15.3154	8.89089	5.46961	3.81355	5.11829	4.4619
460	15.8168	28.6595	23.9943	19.3862	18.9741	14.7402	8.53443	5.25226	3.67736	4.96896	4.34737
459	14.7004	27.4513	23.0589	18.6327	18.2479	14.1451	8.1673	5.03866	3.54219	4.80581	4.22433
458	13.6078	26.2278	22.1331	17.9165	17.5248	13.5712	7.83066	4.83596	3.41603	4.64289	4.11253
457	12.5185	24.9976	21.2113	17.2088	16.828	13.0043	7.50333	4.63167	3.28626	4.49272	3.99857
456	11.4719	23.7645	20.2896	16.4966	16.1536	12.4334	7.16939	4.43449	3.15869	4.34765	3.88457
455	10.4157	22.4638	19.31	15.7653	15.4437	11.8537	6.84058	4.23048	3.02735	4.18739	3.76991
454	9.3657	21.1568	18.3416	15.0442	14.7448	11.3063	6.51024	4.03886	2.89785	4.01885	3.6497
453	8.3666	19.8432	17.3943	14.3423	14.0592	10.7682	6.19827	3.85425	2.77552	3.87484	3.53815
452	7.40064	18.5048	16.4153	13.6268	13.3718	10.2198	5.89309	3.65914	2.65452	3.72963	3.42922
451	6.49129	17.1852	15.4582	12.9404	12.688	9.70243	5.5819	3.46985	2.52896	3.58408	3.31642
450	5.62748	15.8208	14.4619	12.2253	11.9879	9.16801	5.25757	3.28592	2.39377	3.43316	3.19282
449	4.82611	14.4447	13.4601	11.5093	11.2957	8.6091	4.94819	3.09364	2.26298	3.27375	3.08108
448	4.12751	13.1011	12.4738	10.8036	10.613	8.08431	4.6411	2.89861	2.14073	3.11901	2.95985
447	3.47712	11.7971	11.5055	10.101	9.93753	7.55754	4.33946	2.72164	2.01828	2.97105	2.8396
446	2.89864	10.4928	10.5279	9.38129	9.25586	7.02367	4.03122	2.54173	1.89602	2.82386	2.71055
445	2.40836	9.22048	9.56249	8.67771	8.57035	6.49607	3.72392	2.36313	1.76923	2.66536	2.58487
444	2.01375	8.0161	8.61	7.9907	7.89576	5.9757	3.42987	2.18378	1.64013	2.50647	2.46303
443	1.69751	6.87373	7.68586	7.29533	7.22945	5.46492	3.13739	2.00458	1.51824	2.34091	2.3349
442	1.44053	5.80727	6.79961	6.61475	6.57324	4.96951	2.86111	1.82023	1.39177	2.18371	2.1997
441	1.25316	4.82959	5.94646	5.96144	5.92865	4.48495	2.58587	1.64648	1.26984	2.02017	2.07509
440	1.12371	3.94818	5.14317	5.3317	5.30082	4.01004	2.31268	1.48204	1.15299	1.86422	1.94889
439	1.019	3.17374	4.39419	4.70797	4.69582	3.55213	2.0539	1.31892	1.02899	1.71287	1.81053
438	0.95531	2.49524	3.68389	4.11526	4.12309	3.1086	1.80724	1.16207	0.91385	1.55924	1.66955
437	0.92671	1.91509	3.04316	3.55774	3.58022	2.69928	1.57007	1.01882	0.80724	1.40881	1.53328
436	0.8863	1.44428	2.48361	3.04568	3.07967	2.31978	1.35265	0.87994	0.71384	1.26704	1.40824
435	0.87402	1.0573	1.98369	2.5683	2.60273	1.96926	1.14365	0.75823	0.61142	1.12274	1.2683
434	0.87456	0.75195	1.55026	2.13743	2.1755	1.64469	0.96093	0.64183	0.52001	0.98968	1.14889
433	0.86606	0.51761	1.19154	1.7552	1.78283	1.34695	0.79512	0.5316	0.4369	0.85663	1.0275
432	0.86063	0.34851	0.89568	1.41963	1.44774	1.09616	0.64604	0.4376	0.3608	0.73206	0.90796
431	0.85887	0.22943	0.65755	1.12232	1.15088	0.87992	0.51473	0.35575	0.29145	0.62455	0.79684
430	0.86125	0.14155	0.46186	0.86137	0.89823	0.68466	0.4069	0.28196	0.22974	0.52706	0.68693
429	0.85656	0.08292	0.32211	0.65524	0.69369	0.52081	0.31335	0.21542	0.17265	0.43823	0.59155
428	0.85387	0.05369	0.21512	0.48757	0.52113	0.39531	0.23139	0.16882	0.13867	0.35459	0.49849
427	0.85276	0.02928	0.13613	0.35348	0.37489	0.28741	0.16575	0.12257	0.10867	0.27772	0.40554
426	0.85403	0.01631	0.08199	0.24929	0.25727	0.20344	0.11347	0.08484	0.07641	0.21394	0.34439
425	0.8521	0.01174	0.05254	0.168	0.17484	0.13746	0.07454	0.05425	0.05243	0.16424	0.28152
424	0.8497	0.00228	0.02347	0.11121	0.125	0.08649	0.05287	0.03453	0.03567	0.12557	0.22584
423	0.84597	0.00297	0.00433	0.07151	0.07755	0.0544	0.02817	0.01848	0.01619	0.08895	0.173
422	0.85024	0.0138	0.00103	0.04335	0.04164	0.03548	0.0138	0.00821	0.00936	0.0664	0.13541
421	0.84681	0.0105	-0.00103	0.01415	0.02236	0.01746	0.00502	-0.000799	0.00628	0.04222	0.10097
420	0.84505	0.00673	-0.01084	0.00388	0.01506	0.00502	-0.00194	-0.00935	-0.00274	0.02692	0.07676
419	0.84478	0.00593	-0.0097	-0.00205	0.00194	0.000684	-0.0024	-0.0089	-0.00992	0.02179	0.05703
418	0.83592	0.00137	-0.01461	-0.00571	-0.00491	-0.01084	-0.00708	-0.0105	-0.004	0.01644	0.03584
417	0.82985	0.00742	-0.01587	-0.00959	0	-0.01267	-0.00731	-0.01438	-0.00217	-0.000571	0.01986
416	0.84281	0.0104	-0.01269	-0.00891	-0.0056	-0.01131	-0.01017	-0.00949	-0.0088	-0.0008	0.016
415	0.84539	0.0024	-0.01258	-0.02528	-0.01647	-0.01178	-0.01441	-0.01487	-0.01395	-0.0064	0.00858
414	0.84477	-0.000343	-0.0119	-0.02002	-0.0119	-0.01144	-0.01385	-0.01579	-0.0143	-0.01579	0.00343
413	0.8517	0.00755	-0.01155	-0.01326	-0.01269	-0.00949	-0.01326	-0.01166	-0.00972	-0.01452	-0.00217
412	0.84521	0.00858	-0.01818	-0.01006	-0.01452	-0.01395	-0.01269	-0.01487	-0.01544	-0.01498	-0.00595
411	0.83921	0.000229	-0.01647	-0.00892	-0.01155	-0.01441	-0.01224	-0.01052	-0.01727	-0.01018	-0.00915
410	0.83072	-0.000343	-0.0134	-0.01637	-0.0103	-0.01397	-0.01225	-0.00962	-0.01099	-0.00882	-0.0095
409	0.8315	-0.00481	-0.01122	-0.03251	-0.01557	-0.00916	-0.01145	-0.01454	-0.01225	-0.01214	-0.01145
408	0.83575	0.00641	-0.00893	-0.01913	-0.01352	-0.011	-0.00916	-0.01695	-0.01248	-0.01168	-0.00939
407	0.83609	0.00791	-0.01123	-0.01192	-0.01432	-0.01627	-0.01157	-0.01707	-0.01455	-0.0157	-0.01111
406	0.82499	0.00355	-0.01008	-0.00974	-0.01295	-0.02715	-0.01088	-0.01409	-0.01948	-0.01054	-0.01455
405	0.82346	-0.000802	-0.01353	-0.00676	-0.01444	-0.01926	-0.01032	-0.01926	-0.01307	-0.01032	-0.00699
404	0.82903	0.00252	-0.01468	-0.00734	-0.01238	-0.01422	-0.01812	-0.01376	-0.00917	-0.01009	-0.00677
403	0.82621	0.007	-0.01927	-0.01113	-0.01434	-0.00929	-0.01984	-0.01216	-0.01789	-0.01181	-0.01606
402	0.82933	0.00791	-0.02166	-0.01272	-0.01387	-0.01467	-0.01295	-0.00802	-0.01593	-0.01387	-0.01639
401	0.81964	0.01342	-0.01732	-0.01159	-0.00998	-0.01766	-0.01055	-0.01078	-0.01273	-0.01434	-0.01124
400	0.81152	0.00253	-0.01195	-0.01218	-0.00931	-0.01896	-0.01068	-0.01321	-0.01011	-0.01206	-0.01057
399	0.80888	-0.00322	-0.00827	-0.01023	-0.00414	-0.01735	-0.00402	-0.01172	-0.01057	-0.00632	-0.00919
398	0.81481	0.00586	-0.01252	-0.01275	-0.00528	-0.01034	-0.00942	-0.01883	-0.00264	-0.00494	-0.00988
397	0.81396	0.00632	-0.01402	-0.01828	-0.01011	-0.01494	-0.01839	-0.01931	-0.01253	-0.01092	-0.01034
396	0.80402	0.00587	-0.01322	-0.01644	-0.0123	-0.01748	-0.01058	-0.01115	-0.01161	-0.01253	-0.00816
395	0.816	-0.00069	-0.01035	-0.0107	-0.00886	-0.01277	-0.01196	-0.01518	-0.00932	-0.01265	-0.00978
394	0.81903	0.00644	-0.00667	-0.01311	-0.00966	-0.00955	-0.01415	-0.01231	-0.01254	-0.01311	-0.00978
393	0.81598	-0.00242	-0.00667	-0.00989	-0.01438	-0.00817	-0.00909	-0.01162	-0.01472	-0.01093	-0.00541
392	0.81433	-0.000576	-0.00714	-0.00898	-0.01117	-0.00863	-0.01209	-0.00829	-0.00863	-0.00863	-0.00484
391	0.8158	0.003	-0.00818	-0.01313	-0.01532	-0.01048	-0.01728	-0.01613	-0.01244	-0.01486	-0.0083
390	0.82093	-0.00184	-0.00991	-0.0113	-0.01072	-0.01372	-0.0136	-0.01718	-0.01764	-0.01199	-0.01349
389	0.81306	0.00877	-0.01603	-0.01349	-0.00507	-0.01188	-0.01211	-0.0143	-0.0143	-0.00946	-0.00704
388	0.80801	0.00334	-0.01429	-0.00692	-0.00876	-0.01176	-0.01372	-0.01533	-0.01153	-0.01153	-0.00991
387	0.81468	0.000346	-0.01972	-0.00335	-0.00784	-0.01419	-0.01096	-0.01499	-0.01419	-0.00784	-0.01061
386	0.81284	-0.00104	-0.015	-0.00934	-0.00658	-0.01211	-0.00565	-0.01396	-0.01107	-0.00831	-0.00888
385	0.81192	-0.00104	-0.01454	-0.01766	-0.01558	-0.01074	-0.01097	-0.01177	-0.01478	-0.01224	-0.01685
384	0.81095	0.0015	-0.00531	-0.01534	-0.01569	-0.01131	-0.01811	-0.00969	-0.00819	-0.00462	-0.00842
383	0.81248	0.00566	-0.01005	-0.01351	-0.00682	-0.01386	-0.01698	-0.00901	-0.00243	-0.01363	-0.01051
382	0.80523	0.00266	-0.01584	-0.01225	-0.00647	-0.01179	-0.01341	-0.01433	-0.00832	-0.00832	-0.00832
381	0.81027	0.00359	-0.01214	-0.00694	-0.01156	-0.00705	-0.01515	-0.01099	-0.01538	-0.00867	-0.00393
380	0.82248	0.00323	-0.00947	-0.01201	-0.00693	-0.01028	-0.01317	-0.01282	-0.00797	-0.00762	-0.00474
379	0.82531	0.00173	-0.00843	-0.0089	-0.0104	-0.01271	-0.01433	-0.01652	-0.01051	-0.01248	-0.01675
378	0.92939	0.01553	-0.03028	0.07765	0.10503	-0.03285	0.24056	0.00335	-0.07832	-0.01497	-0.0524
377	0.74694	-0.06821	0.12455	-0.04357	-0.04962	0.02421	0.14358	-0.04995	-0.07559	-0.18495	-0.13379
376	1.09261	-0.33439	0.13638	-0.14076	-0.10442	-0.08735	-0.11832	-0.11274	-0.00712	-0.06929	-0.08527
375	1.11051	-0.00798	0.07772	-0.11708	-0.06431	0.04147	-0.03005	-0.14203	-0.0428	0.052	0.05965
374	0.98605	-0.00288	-0.15133	-0.13028	-0.07433	-0.08076	0.09793	-0.0966	-0.04664	0.06879	-0.07755
373	1.05629	0.043	-0.13841	-0.03291	-0.01496	-0.08876	-0.02538	-0.12866	-0.12168	-0.01297	-0.20379
372	1.06467	0.00955	-0.01522	-0.08309	-0.07187	-0.01766	0.12218	-0.0832	-0.09997	-0.08564	0.0732
371	1.14114	0.12481	0.05849	-0.0352	-0.0298	-0.15339	0.13584	0.12072	0.02715	-0.02064	0.15549
370	1.14011	0.0104	0.00288	-0.08277	0.01903	0.0062	0.0353	0.10457	0.02468	-0.09306	-0.06241
369	1.04713	-0.00582	-0.05645	-0.02702	-0.14717	0.01648	-0.03317	-0.0614	0.01669	-0.10247	-0.05459
368	0.86968	-0.03882	0.0315	-0.14439	-0.08617	-0.0142	-0.04957	-0.08473	-0.0315	0.07308	0.06576
367	1.15463	-0.01239	-0.06978	-0.08061	-0.00179	0.10026	0.0518	-0.16613	0.04622	0.15106	0.06152
366	1.18184	0.03254	-0.13626	0.04131	-0.07208	0.10517	-0.10983	-0.07174	0.08718	0.05353	0.03743
365	1.07263	-0.04287	-0.10362	-0.06579	-0.02522	-0.00669	-0.00691	0.00373	0.00669	0.05154	0.09847
364	1.10708	-0.06468	-0.05468	0.03234	0.00445	-0.09446	-0.10191	0.07535	-0.05457	-0.05512	-0.003
363	1.09936	-0.08809	0.05673	-0.02347	-0.08108	-0.01468	-0.03882	0.05094	-0.07608	-0.04293	0.03604
362	1.09195	0.04819	-0.03305	0.01803	-0.00556	-0.09626	0.07301	-0.03617	0.03027	-0.13933	0.00779
361	1.05681	0.09786	0.0038	0.04004	-0.0057	0.07292	0.05849	0.05559	0.12247	-0.14249	-0.01286
360	1.17459	0.04566	-0.06162	0.000443	0.04688	0.02427	-0.14508	-0.08778	0.04056	-0.13111	0.01009
359	1.18925	-0.12514	0.01423	-0.04034	0.09213	0.05423	-0.08302	-0.13992	-0.02689	0.012	-0.011
358	1.09108	0.000666	0.04106	0.04328	-0.00977	0.13396	-0.21964	-0.15571	-0.08945	0.00921	-0.02575
357	1.18668	-0.13045	-0.0242	0.13491	-0.05096	0.00245	0.07972	-0.02453	-0.13737	-0.00569	0.10983
356	1.11278	0.05101	0.04558	0.05323	-0.03959	-0.15349	-0.06033	-0.21348	-0.12299	0.06565	0.05767
355	0.89809	0.12082	-0.06118	0.06436	0.11137	-0.08754	-0.07633	-0.16771	0.10127	-0.03262	0.12136
354	0.99809	-0.12783	-0.03699	-0.08895	0.0086	0.0476	-0.13364	0.039	0.02045	0.04716	0.15868
353	1.173	-0.03465	0.05838	-0.14788	-0.04183	-0.02902	-0.06213	0.13111	0.08354	-0.00397	-0.05926
352	1.27241	-0.08741	0.09017	-0.05724	-0.05404	0.07227	-0.0042	0.10232	0.13437	0.08719	-0.15271
351	1.29148	0.08367	0.09424	0.11027	-0.1165	0.00823	-0.0997	0.05308	-0.08746	-0.34727	-0.05775
350	1.02106	-0.04507	0.16224	0.08417	-0.02126	0.02614	-0.02204	0.03477	-0.02735	-0.16567	0.12957

## Sheet: SI-Fig. 9c
X	Y1	Y2
0	88.2356	81.3327
10	86.7968	84.9694
20	90.5978	83.5669
30	91.6058	86.7057
40	91.6324	86.7141
50	91.4488	88.5483
60	92.5921	89.005
70	92.9157	88.7599
80	93.2885	89.8984
90	93.0795	90.2867
100	94.2335	90.8756
110	94.6118	91.1899
120	94.3291	91.5729
130	94.3619	91.6401
140	94.6413	91.1575
150	94.8533	91.0188
160	95.1027	91.19
170	95.3231	91.0305
180	95.3006	91.3136
190	95.1424	91.263
200	95.3665	91.3215
210	95.0809	91.0252
220	94.8747	91.2217
230	95.0589	90.9232
240	95.4257	90.9532
250	95.128	90.8963
260	95.2835	90.9128
270	95.2986	91.0448
280	95.5503	91.0312
290	95.4203	90.5446
300	95.5352	90.6474
310	95.3424	90.4027
320	95.6022	79.921
330	95.3993	51.9049
340	95.1999	34.2743
350	95.2138	18.8233
360	94.7329	16.3655
370	89.4185	19.6823
380	67.9031	20.5572
390	47.0137	20.0551
400	32.2471	22.3123
410	35.3665	22.1898
420	35.5425	26.486
430	36.2679	18.7347
440	36.967	17.1534
450	38.395	16.562
